# Supplementary material for: Cell environment shapes TDP-43 function with implications in neuronal and muscle disease
Source: Commun Biol. 2022 Apr 5;5:314. doi: 10.1038/s42003-022-03253-8 (PMC8983780; doi:10.1038/s42003-022-03253-8)
Supplement: Supplementary file 4 — Supplementary Data 1 [file 42003_2022_3253_MOESM4_ESM.xlsx]

## Sheet: Sheet1
geneID	C_si_T43	C_Contr	N_si_T43	N_Contr
ENSMUSG00000000001	69.3679	71.5248	63.946	69.6848
ENSMUSG00000000003	0	0	0	0
ENSMUSG00000000028	30.0134	28.1787	38.0411	37.5074
ENSMUSG00000000031	246.023	93.7025	2.12549	2.46779
ENSMUSG00000000037	0.0161192	0.00657276	0.0052999	0.0069908
ENSMUSG00000000049	0.0411509	0.113211	0.103662	0.0775877
ENSMUSG00000000056	8.14518	6.78898	2.11436	1.88178
ENSMUSG00000000058	25.8083	27.3229	0.00525967	0.00876543
ENSMUSG00000000078	60.0159	57.7593	19.6455	19.2825
ENSMUSG00000000085	10.9278	11.3897	2.36631	2.75666
ENSMUSG00000000088	82.3969	65.8239	55.3629	67.8078
ENSMUSG00000000093	0.121318	0.116037	61.0034	49.1121
ENSMUSG00000000094	0.138174	0.0929556	0.0219462	0.0130033
ENSMUSG00000000103	0	0	0	0
ENSMUSG00000000120	7.95494	8.40636	128.961	106.818
ENSMUSG00000000125	0	0	3.53628	3.30772
ENSMUSG00000000126	3.50881	3.05769	1.5461	1.32819
ENSMUSG00000000127	16.0743	16.1796	12.2719	13.5446
ENSMUSG00000000131	16.9433	14.1605	31.7315	25.0678
ENSMUSG00000000134	9.08024	8.2443	5.83741	5.43829
ENSMUSG00000000142	0.182598	0.183706	2.94216	2.68821
ENSMUSG00000000148	6.03654	6.44864	9.228	8.17687
ENSMUSG00000000149	14.796	13.384	16.9948	13.1999
ENSMUSG00000000154	0.114452	0.164534	0.412356	0.264688
ENSMUSG00000000157	0.712647	0.893763	0.186946	0.243192
ENSMUSG00000000159	9.24769	15.5986	0.769682	0.847401
ENSMUSG00000000167	1.28675	1.158	1.41867	1.21418
ENSMUSG00000000168	25.4132	26.8257	33.3343	33.3544
ENSMUSG00000000171	102.764	84.8366	126.077	120.001
ENSMUSG00000000182	0.00645701	0.00352156	0.00697494	0.0166633
ENSMUSG00000000183	0	0.0103034	0	0.00486118
ENSMUSG00000000184	17.935	17.4019	0	0.0128812
ENSMUSG00000000194	9.78362	10.8519	7.89689	9.10649
ENSMUSG00000000197	0.00420746	0.00447818	0	0.00084174
ENSMUSG00000000202	0.241522	0.574443	3.63225	5.40419
ENSMUSG00000000204	0.026145	0.0387354	0	0.00190684
ENSMUSG00000000214	0	0	1.77101	2.978
ENSMUSG00000000215	0.0874191	0.0875242	0	0
ENSMUSG00000000216	0.00188522	0.00210823	0.132475	0.137855
ENSMUSG00000000223	6.87449	8.26835	0.18917	0.270393
ENSMUSG00000000244	0.685328	2.80055	1.28869	2.43717
ENSMUSG00000000247	0.645374	0.515658	4.02715	3.62904
ENSMUSG00000000248	0	0	0.00284026	0
ENSMUSG00000000253	4.17627	4.25171	8.3856	10.1821
ENSMUSG00000000263	0	0	0.114813	0.046031
ENSMUSG00000000266	4.54087	5.35294	0.307367	0.41615
ENSMUSG00000000275	5.88148	5.70173	3.01813	2.94289
ENSMUSG00000000276	2.24045	2.03711	3.19053	3.00865
ENSMUSG00000000278	63.0109	61.6931	44.8058	35.8098
ENSMUSG00000000282	5.96025	6.15141	11.3572	10.3524
ENSMUSG00000000290	0.489925	0.8491	0.253813	0.249211
ENSMUSG00000000295	9.468	8.13155	5.22926	5.55033
ENSMUSG00000000296	1.13202	1.43684	5.71203	8.44229
ENSMUSG00000000301	6.24202	6.20407	13.9142	12.7199
ENSMUSG00000000303	0.0588235	0.0978773	0.0213321	0.0340071
ENSMUSG00000000305	0	0.00100679	0.00450053	0.00380059
ENSMUSG00000000308	0.0231917	0.0197164	4.56407	7.34219
ENSMUSG00000000317	1.63698	1.67132	0.107275	0.132814
ENSMUSG00000000318	0.0785733	0.0521285	0.0024258	0.00324048
ENSMUSG00000000320	0.204395	0.263562	0.0229029	0.0392979
ENSMUSG00000000325	5.46738	6.01358	49.8768	65.0098
ENSMUSG00000000326	28.6533	34.7106	33.279	37.0476
ENSMUSG00000000339	26.1232	24.5411	33.9593	32.961
ENSMUSG00000000340	5.36011	5.65226	7.49941	7.71064
ENSMUSG00000000346	125.278	114.23	119.397	119.316
ENSMUSG00000000355	49.3137	45.5679	28.5177	29.8812
ENSMUSG00000000359	15.8315	23.6009	1.07354	1.02383
ENSMUSG00000000365	0.00117994	0.00246578	0.00135889	0
ENSMUSG00000000374	16.9382	16.6057	25.0133	25.1429
ENSMUSG00000000378	37.5152	32.098	22.568	19.7645
ENSMUSG00000000381	0	0	0.0062508	0.00835006
ENSMUSG00000000384	44.0312	39.0326	89.1739	79.4281
ENSMUSG00000000385	0	0.004032	0.160952	0.113231
ENSMUSG00000000386	0.069684	0.0735739	0.446961	0.534306
ENSMUSG00000000392	0.137352	0.180788	0	0
ENSMUSG00000000394	0.00632796	0.0177335	0	0
ENSMUSG00000000399	74.7063	73.8886	108.814	112.113
ENSMUSG00000000402	0	0	0.00482104	0.0114908
ENSMUSG00000000409	0.347452	0.338788	6.40725	6.7163
ENSMUSG00000000411	0.00949116	0.0149753	0.165336	0.0883982
ENSMUSG00000000416	0.00198358	0.00217828	0.720054	0.79985
ENSMUSG00000000420	66.3582	67.9406	17.5673	20.3653
ENSMUSG00000000435	20.241	15.7752	0	0.0230014
ENSMUSG00000000439	12.2954	10.555	13.5385	11.3881
ENSMUSG00000000440	7.14323	7.73451	5.12991	5.77312
ENSMUSG00000000441	33.359	31.3863	36.4314	33.5378
ENSMUSG00000000486	0.178758	0.124885	0.694002	0.609988
ENSMUSG00000000489	2.77457	2.99712	0.0711497	0.113423
ENSMUSG00000000530	0.0113056	0.0174366	4.91394	5.1462
ENSMUSG00000000531	7.53375	8.45633	14.0388	9.93185
ENSMUSG00000000532	3.57498	3.12157	14.7675	13.2841
ENSMUSG00000000538	9.83249	10.1349	18.7216	19.8434
ENSMUSG00000000544	0.309464	0.208044	2.02513	1.98322
ENSMUSG00000000552	12.5014	12.2113	22.8697	21.9116
ENSMUSG00000000555	48.348	57.3834	27.8527	25.7027
ENSMUSG00000000560	0.0250301	0.0479221	0.0131044	0.0266845
ENSMUSG00000000561	20.938	20.1845	29.604	28.9076
ENSMUSG00000000562	0	0	0.0346147	0.0235405
ENSMUSG00000000563	116.629	104.313	136.613	140.312
ENSMUSG00000000567	18.9076	25.2854	11.2209	10.4425
ENSMUSG00000000568	56.7172	48.7573	44.8479	46.2339
ENSMUSG00000000579	2.32743	2.82754	8.6513	9.3517
ENSMUSG00000000581	16.1411	16.1603	26.0131	31.45
ENSMUSG00000000594	2.25956	1.94249	2.12535	2.33844
ENSMUSG00000000600	8.57611	7.90328	8.48537	8.06589
ENSMUSG00000000605	16.2185	17.7441	11.6199	12.853
ENSMUSG00000000606	0	0	0	0
ENSMUSG00000000617	0	0	0	0.00193087
ENSMUSG00000000627	5.43142	7.74068	0.0199178	0.012877
ENSMUSG00000000628	22.5301	24.3469	9.03758	6.64711
ENSMUSG00000000631	18.6289	22.2429	5.47861	5.89106
ENSMUSG00000000632	0.0312762	0.00142192	31.3201	35.4474
ENSMUSG00000000673	0.0381119	0.0365644	0.0891841	0.0635821
ENSMUSG00000000682	0	0.0125124	0.0287125	0.0775747
ENSMUSG00000000686	0.139788	0.184132	0.954946	1.30656
ENSMUSG00000000690	0.426374	0.548444	0.524773	0.352467
ENSMUSG00000000693	18.5986	21.5993	0.888626	1.25608
ENSMUSG00000000701	0	0	0	0.00804686
ENSMUSG00000000706	0.0113399	0.0186762	0	0
ENSMUSG00000000708	9.16877	11.51	6.35955	9.36612
ENSMUSG00000000711	33.7819	34.9087	31.5978	34.3661
ENSMUSG00000000724	0.0194109	0.0599245	0.0775384	0.142275
ENSMUSG00000000730	0	0.00352984	0.0148338	0.00829507
ENSMUSG00000000731	0	0.00216836	0.448308	0.364047
ENSMUSG00000000732	0.0201084	0.00925737	1.53413	1.76626
ENSMUSG00000000738	30.4304	28.1703	29.4194	25.1544
ENSMUSG00000000739	0.027062	0.00555488	0.0299186	0.131946
ENSMUSG00000000740	543.597	501.187	335.553	294.582
ENSMUSG00000000743	42.3718	42.9174	27.61	27.1654
ENSMUSG00000000751	51.5807	50.8895	44.7206	45.5526
ENSMUSG00000000753	180.281	195.243	64.0159	55.439
ENSMUSG00000000759	13.4043	13.4079	21.3744	20.8992
ENSMUSG00000000766	0	0	0	0
ENSMUSG00000000776	26.6063	25.2543	23.4741	21.9482
ENSMUSG00000000782	10.1771	9.16416	4.34724	3.03136
ENSMUSG00000000787	173.931	150.638	119.942	116.293
ENSMUSG00000000791	3.0687	3.61853	0.126083	0.137472
ENSMUSG00000000792	0.12213	0.0957795	0.393011	0.347852
ENSMUSG00000000794	0.246638	0.235499	0.909618	1.49947
ENSMUSG00000000804	8.90015	8.63038	12.1635	13.4889
ENSMUSG00000000805	0.00483626	0	0.03427	0.0047683
ENSMUSG00000000811	6.32118	5.67742	7.56242	6.87221
ENSMUSG00000000817	0.0177094	0.00651754	0.124721	0.140652
ENSMUSG00000000823	5.08978	5.38209	18.3446	19.0527
ENSMUSG00000000826	15.2451	20.3633	25.2702	29.1579
ENSMUSG00000000827	28.4564	24.0385	32.0313	28.1435
ENSMUSG00000000838	48.6815	42.7953	31.9793	37.3549
ENSMUSG00000000861	0.000941506	0.0105701	0	0.00199999
ENSMUSG00000000869	4.16353	4.68291	3.55124	3.79032
ENSMUSG00000000876	2.30907	2.25732	3.596	4.02542
ENSMUSG00000000881	4.3898	5.48125	0.658018	0.718372
ENSMUSG00000000884	1.75547	1.56755	3.103	2.86579
ENSMUSG00000000889	0.0474853	0.0275689	0.970957	2.2052
ENSMUSG00000000901	19.0403	19.1979	3.97949	3.72578
ENSMUSG00000000902	11.3768	11.0113	12.1039	11.0483
ENSMUSG00000000903	0.0416622	0.0262942	0.0765111	0.035012
ENSMUSG00000000915	15.2608	17.9991	9.96545	9.31915
ENSMUSG00000000916	12.3401	11.445	23.8145	20.7926
ENSMUSG00000000934	9.12384	8.03332	19.6622	18.8368
ENSMUSG00000000938	15.8279	15.8171	0.0044109	0.00933954
ENSMUSG00000000942	0.35684	0.28777	0	0
ENSMUSG00000000948	3.68389	3.63225	26.2112	29.1463
ENSMUSG00000000957	77.1294	104.313	0.101538	0.184662
ENSMUSG00000000958	0.2224	0.282915	0.602125	0.697957
ENSMUSG00000000959	19.4447	20.4498	13.8494	15.1215
ENSMUSG00000000976	7.73231	7.82	10.3172	9.72669
ENSMUSG00000000982	0	0.0167921	0	0.0218295
ENSMUSG00000000983	0	0.00701348	0	0
ENSMUSG00000001014	0	0	0	0
ENSMUSG00000001016	67.4818	63.4258	114.991	129.52
ENSMUSG00000001017	76.5484	67.2485	84.8467	78.2612
ENSMUSG00000001018	16.7143	17.5481	16.6621	16.9112
ENSMUSG00000001020	2646.88	2934.57	45.9902	56.3218
ENSMUSG00000001021	4.05323	5.55881	3.48703	3.56316
ENSMUSG00000001023	0.510142	0.162574	0.168788	0.0858935
ENSMUSG00000001025	803.792	743.855	366.713	387.08
ENSMUSG00000001027	0.0667762	0.0695492	0.247458	0.301855
ENSMUSG00000001029	0.034724	0.0299345	27.872	36.2133
ENSMUSG00000001034	7.93994	8.41573	15.9619	14.2334
ENSMUSG00000001036	17.4312	19.2006	16.8588	16.4235
ENSMUSG00000001039	13.762	14.9038	14.0744	13.933
ENSMUSG00000001052	16.1669	16.7819	15.473	15.1081
ENSMUSG00000001053	2.0304	1.88324	1.21662	1.07123
ENSMUSG00000001054	13.6838	18.3001	15.6046	18.6555
ENSMUSG00000001056	179.524	157.274	419.091	360.547
ENSMUSG00000001062	4.87696	5.20534	12.868	14.9008
ENSMUSG00000001065	3.96607	4.63729	5.52372	6.11621
ENSMUSG00000001076	0.0734597	0.0438142	0.6717	0.458061
ENSMUSG00000001082	16.0684	18.0653	21.1529	19.9735
ENSMUSG00000001089	18.8718	15.9456	15.5397	14.0385
ENSMUSG00000001095	0.00251839	0.0159267	0.00580064	0
ENSMUSG00000001098	30.1797	28.4682	9.8476	9.10559
ENSMUSG00000001100	38.8755	39.5034	30.1135	33.0037
ENSMUSG00000001103	0.00449618	0.00472844	0.0528563	0.0291575
ENSMUSG00000001105	34.9141	36.3467	34.856	39.651
ENSMUSG00000001119	26.9796	35.0613	1.28998	1.54674
ENSMUSG00000001120	3.11233	2.85993	139.069	136.867
ENSMUSG00000001123	9.81295	13.2614	17.4107	22.8017
ENSMUSG00000001127	24.6345	24.729	34.4991	38.8207
ENSMUSG00000001128	4.36237	3.25628	3.70598	3.31823
ENSMUSG00000001131	289.561	304.962	1.57617	1.47475
ENSMUSG00000001134	8.24155	8.14733	5.91822	6.92616
ENSMUSG00000001138	3.59508	3.47929	11.1321	9.11419
ENSMUSG00000001143	7.59357	8.46918	21.6272	22.6878
ENSMUSG00000001150	15.5716	15.4695	10.7316	9.96987
ENSMUSG00000001151	8.28275	8.08151	8.58734	8.30267
ENSMUSG00000001155	0.00416908	0.00216394	0.0025323	0.00286914
ENSMUSG00000001156	1.23319	1.29516	1.55754	1.51502
ENSMUSG00000001157	11.7916	11.1006	13.0353	12.9318
ENSMUSG00000001158	59.0139	53.404	47.4544	44.5462
ENSMUSG00000001166	0.0100351	0.00555962	0.214544	0.346529
ENSMUSG00000001168	0	0	0	0
ENSMUSG00000001173	8.97943	8.74729	7.56522	7.61283
ENSMUSG00000001175	177.128	209.913	132.095	167.65
ENSMUSG00000001211	21.3018	22.863	32.2024	29.9828
ENSMUSG00000001225	0	0.00184521	0.0111857	0.0102404
ENSMUSG00000001227	0.671483	0.783941	6.8861	7.09923
ENSMUSG00000001228	75.7402	76.8227	93.4211	89.1633
ENSMUSG00000001229	25.2309	26.8063	36.3262	31.9738
ENSMUSG00000001240	0.321513	0.435066	19.2838	14.6921
ENSMUSG00000001247	0.0880511	0.0704712	0.084785	0.0983091
ENSMUSG00000001248	10.0189	10.7252	15.139	16.6507
ENSMUSG00000001249	0.0110986	0	1.0311	1.03942
ENSMUSG00000001260	0	0	0	0
ENSMUSG00000001270	42.5153	58.8995	6.3319	8.77625
ENSMUSG00000001280	21.4938	20.8101	28.1557	27.4685
ENSMUSG00000001281	13.3564	15.6166	0.424433	0.378789
ENSMUSG00000001285	36.7029	36.3197	58.917	58.4123
ENSMUSG00000001288	47.054	41.2366	25.7923	23.1034
ENSMUSG00000001289	111.997	99.2633	103.468	114.297
ENSMUSG00000001300	29.5464	26.206	0.7557	0.661391
ENSMUSG00000001305	15.388	14.2369	24.9366	21.3255
ENSMUSG00000001313	6.87982	7.52025	34.2077	47.3199
ENSMUSG00000001323	1.84561	1.65559	2.13301	2.1636
ENSMUSG00000001333	11.6018	13.0826	0.362705	0.595443
ENSMUSG00000001334	0.413152	0.0969535	0.521652	0.627529
ENSMUSG00000001348	0.0423113	0.0725076	0.00926517	0.00594221
ENSMUSG00000001349	1.46144	2.4978	0.00534314	0.0185021
ENSMUSG00000001366	12.6713	11.6525	19.0634	18.6112
ENSMUSG00000001376	9.61578	9.87493	15.805	17.0475
ENSMUSG00000001380	53.0179	54.5209	51.2776	49.9916
ENSMUSG00000001383	38.2279	28.2442	41.2958	35.5728
ENSMUSG00000001403	90.2395	76.1536	55.5662	51.4531
ENSMUSG00000001415	45.1792	39.6041	50.0884	43.9765
ENSMUSG00000001416	161.006	151.848	226.888	225.796
ENSMUSG00000001417	0.00355437	0.0131492	0.0895598	0.0763025
ENSMUSG00000001418	13.5849	15.8891	0.176996	0.152778
ENSMUSG00000001419	20.5969	20.8555	23.6358	22.1358
ENSMUSG00000001420	0.342219	0.291667	0.245432	0.133016
ENSMUSG00000001424	69.6378	80.6038	74.5897	86.7624
ENSMUSG00000001435	35.0032	74.5734	19.3131	16.5091
ENSMUSG00000001436	13.759	13.5197	30.9722	27.4237
ENSMUSG00000001440	117.547	138.248	112.651	124.941
ENSMUSG00000001441	31.6625	31.8148	23.2393	22.7993
ENSMUSG00000001444	0	0	0.0328974	0.0320365
ENSMUSG00000001445	24.8387	25.6024	29.8826	28.5425
ENSMUSG00000001467	50.4735	51.3772	43.5292	46.1635
ENSMUSG00000001472	72.6256	76.0953	150.52	154.75
ENSMUSG00000001473	149.014	172.795	70.6688	74.6759
ENSMUSG00000001482	9.68777	10.0211	16.3187	17.6568
ENSMUSG00000001493	0.0332484	0.0114688	0.0195276	0.04936
ENSMUSG00000001494	0.00879099	0	0.0255159	0.019086
ENSMUSG00000001496	0	0.013557	0	0
ENSMUSG00000001497	0.0366723	0.0210865	0.00133671	0
ENSMUSG00000001504	2.31987	2.30783	0.813302	0.658836
ENSMUSG00000001506	30.4054	32.1966	0.321724	0.424206
ENSMUSG00000001507	26.0987	44.6422	4.86302	6.22883
ENSMUSG00000001508	2.49971	3.09985	0.0507574	0.0776163
ENSMUSG00000001510	14.498	14.5827	0	0.00918908
ENSMUSG00000001517	26.8936	27.5624	17.2281	16.7349
ENSMUSG00000001518	9.58839	10.5504	15.7682	16.0788
ENSMUSG00000001520	0.492042	0.502485	1.0672	0.810427
ENSMUSG00000001521	16.2119	17.0382	16.6814	16.4168
ENSMUSG00000001524	15.6774	15.1426	18.8903	17.2007
ENSMUSG00000001525	683.635	685.923	817.839	830.845
ENSMUSG00000001542	9.02791	8.99685	0.00394151	0.00207206
ENSMUSG00000001552	27.3211	36.3012	24.5259	26.043
ENSMUSG00000001555	63.5705	71.8134	37.1537	40.034
ENSMUSG00000001558	0.133538	0.151792	0.389152	0.588541
ENSMUSG00000001566	0	0	0.00251981	0.00975789
ENSMUSG00000001569	11.1743	10.6042	10.1506	9.87604
ENSMUSG00000001576	50.6049	51.8125	57.521	60.2519
ENSMUSG00000001583	0.00872445	0.0136645	0.035916	0.0375764
ENSMUSG00000001588	0.438331	0.807147	0.162354	0.208682
ENSMUSG00000001604	1.44558	1.36548	0.492827	0.518041
ENSMUSG00000001622	1.58742	2.1699	0.00421664	0
ENSMUSG00000001627	51.7274	47.8276	44.4604	45.5741
ENSMUSG00000001630	5.25022	6.91622	2.78151	3.22704
ENSMUSG00000001632	11.9341	11.9834	14.4331	13.29
ENSMUSG00000001642	70.7441	59.389	69.9341	64.4277
ENSMUSG00000001655	3.87535	4.20653	0	0
ENSMUSG00000001656	17.3451	16.2891	0.0101015	0.0163684
ENSMUSG00000001657	1.8715	1.85224	2.63317	3.06911
ENSMUSG00000001661	7.48936	6.40667	20.578	17.1419
ENSMUSG00000001663	0.271065	0.225041	0.881547	1.02394
ENSMUSG00000001665	0.369299	0.346021	0.0113672	0.00318563
ENSMUSG00000001666	0.778711	0.392562	0.346929	0.369622
ENSMUSG00000001670	0	0	0.00787076	0
ENSMUSG00000001672	0.00529594	0.0156155	0.0117488	0.00308819
ENSMUSG00000001674	53.463	46.2912	71.2981	62.4794
ENSMUSG00000001687	14.6289	15.9926	43.7498	40.0864
ENSMUSG00000001700	3.99752	3.66926	6.53092	6.36676
ENSMUSG00000001707	69.1813	68.4224	86.9829	90.2753
ENSMUSG00000001729	135.379	143.501	112.033	101.76
ENSMUSG00000001739	0.476962	0.930981	1.03528	0.783067
ENSMUSG00000001741	0.00619824	0.0165507	0.0301804	0.0257776
ENSMUSG00000001750	36.8517	43.2956	4.35251	5.03164
ENSMUSG00000001751	6.19883	6.864	12.0234	10.8812
ENSMUSG00000001755	13.1951	14.6319	22.8215	22.2547
ENSMUSG00000001761	35.9012	34.993	0.162711	0.200253
ENSMUSG00000001763	0.231575	0.121531	1.64449	1.69068
ENSMUSG00000001767	16.1972	14.9137	10.2707	9.67595
ENSMUSG00000001768	4.71841	4.5036	1.05666	0.863512
ENSMUSG00000001773	0.0430366	0.0213869	0.767048	0.500266
ENSMUSG00000001774	49.2085	48.4162	35.4998	40.7344
ENSMUSG00000001783	93.1709	85.1605	94.0202	90.3759
ENSMUSG00000001785	38.1908	33.0272	39.3605	36.0346
ENSMUSG00000001786	2.70015	2.86472	3.39753	4.24202
ENSMUSG00000001794	202.405	216.517	71.9158	79.041
ENSMUSG00000001802	0.0092701	0	3.22331	2.73124
ENSMUSG00000001804	0	0.00184916	0	0
ENSMUSG00000001815	0	0	0.0228487	0.00741375
ENSMUSG00000001819	0	0	0.0268655	0.0155569
ENSMUSG00000001823	0	0	0.10719	0.104247
ENSMUSG00000001827	0.0722155	0.0739416	10.4994	13.2929
ENSMUSG00000001829	8.47348	9.86389	17.1787	17.0671
ENSMUSG00000001833	113.89	113.003	88.6394	92.4642
ENSMUSG00000001844	15.8092	17.6775	25.8239	23.9656
ENSMUSG00000001847	157.155	144.523	178.094	134.744
ENSMUSG00000001855	8.24324	9.17715	10.272	10.4819
ENSMUSG00000001864	26.3066	20.6765	2.59142	2.4549
ENSMUSG00000001865	0	0	0.00389599	0
ENSMUSG00000001870	42.1383	52.9542	0.827508	0.909808
ENSMUSG00000001891	33.448	29.6203	48.6565	43.9362
ENSMUSG00000001901	0.00541064	0	2.23066	1.69992
ENSMUSG00000001909	21.9982	24.9664	38.252	35.3745
ENSMUSG00000001910	53.3785	53.1039	29.2988	28.1978
ENSMUSG00000001911	33.608	34.1836	8.49863	7.7736
ENSMUSG00000001918	18.4701	25.0918	56.9293	52.8251
ENSMUSG00000001924	159.157	171.331	204.11	214.252
ENSMUSG00000001930	0.00827997	0.00793622	1.4314	1.45921
ENSMUSG00000001942	0.725844	0.606828	0.798277	0.807429
ENSMUSG00000001943	0	0	0.0573423	0.0476845
ENSMUSG00000001946	0.0815472	0.0684257	0.188354	0.119142
ENSMUSG00000001948	0.584969	0.740637	1.7499	2.95403
ENSMUSG00000001962	21.0147	22.8371	18.9494	21.1141
ENSMUSG00000001964	67.5472	68.5682	46.2436	59.405
ENSMUSG00000001983	9.54942	9.68747	7.34092	7.89432
ENSMUSG00000001985	0.00130536	0	0.238426	0.305763
ENSMUSG00000001986	0.00706109	0.00615274	0.0128872	0.00965877
ENSMUSG00000001988	0.101679	0.155529	1.2826	1.07278
ENSMUSG00000001995	2.38029	2.45462	14.5239	17.6605
ENSMUSG00000001998	8.96774	8.51653	5.89668	6.20615
ENSMUSG00000001999	19.2496	20.0998	9.18358	11.524
ENSMUSG00000002006	1.50528	1.59796	15.1327	15.4476
ENSMUSG00000002007	0.202265	0.141317	0.225031	0.265592
ENSMUSG00000002010	41.8383	44.9526	103.728	108.753
ENSMUSG00000002012	0.0123916	0.00826422	1.47986	1.55456
ENSMUSG00000002014	37.3936	41.7868	63.0076	65.5868
ENSMUSG00000002015	114.844	117.835	150.904	156.224
ENSMUSG00000002017	40.133	35.9422	35.8651	36.3669
ENSMUSG00000002020	11.2859	14.8301	0.136114	0.146078
ENSMUSG00000002028	7.81101	7.21149	12.9459	11.6852
ENSMUSG00000002031	10.5557	10.1768	10.2915	10.6255
ENSMUSG00000002032	0.203054	0.231474	0.672923	0.889285
ENSMUSG00000002033	0	0	0	0
ENSMUSG00000002043	7.58628	8.46658	14.7144	15.046
ENSMUSG00000002052	28.7147	30.1299	39.8042	42.2293
ENSMUSG00000002055	38.0961	35.3528	21.0772	21.1331
ENSMUSG00000002057	0.233893	0.333204	0.0039367	0.0119184
ENSMUSG00000002058	9.87308	10.7848	12.0634	12.7352
ENSMUSG00000002059	69.8712	68.2614	34.5337	29.3401
ENSMUSG00000002064	35.157	32.6422	18.58	20.8118
ENSMUSG00000002068	22.085	20.7207	10.8288	11.5046
ENSMUSG00000002076	0.290799	0.244805	0.068734	0.0440369
ENSMUSG00000002083	7.1292	6.99154	11.8433	10.3308
ENSMUSG00000002100	0.00330762	0	0.0283652	0.0176114
ENSMUSG00000002102	155.026	150.767	110.511	113.058
ENSMUSG00000002103	7.40824	7.70204	3.07377	3.21729
ENSMUSG00000002104	21.5028	21.2235	1.44356	1.3981
ENSMUSG00000002105	17.7151	23.0907	4.73253	5.37694
ENSMUSG00000002107	15.3699	14.2316	0.00162316	0.0142015
ENSMUSG00000002108	0.277498	0.250095	1.61762	1.55796
ENSMUSG00000002109	1.36282	1.44252	0.620247	0.579498
ENSMUSG00000002111	0.0123142	0.0284361	0.0145641	0.0305124
ENSMUSG00000002129	22.0348	20.7953	26.4757	25.0739
ENSMUSG00000002147	0.227861	0.226592	6.73395	7.96053
ENSMUSG00000002190	0.00754473	0.00813343	2.39361	2.29818
ENSMUSG00000002204	0	0.0212955	0.622571	0.377244
ENSMUSG00000002205	8.08467	7.34406	8.9697	7.29223
ENSMUSG00000002210	9.6045	9.26508	18.2204	16.6558
ENSMUSG00000002221	14.809	13.5361	11.4246	10.1716
ENSMUSG00000002222	9.39054	9.27267	17.2748	17.5843
ENSMUSG00000002227	5.20796	5.44869	9.62522	9.39384
ENSMUSG00000002228	0.144737	0.211003	0.753764	1.14705
ENSMUSG00000002233	276.699	309.114	75.6074	84.4421
ENSMUSG00000002240	0	0	0	0
ENSMUSG00000002249	6.19286	5.97678	2.40214	2.72569
ENSMUSG00000002250	14.3989	17.5384	8.88066	8.66649
ENSMUSG00000002257	2.22602	2.88654	3.44722	4.64186
ENSMUSG00000002265	38.3317	36.6715	83.1473	84.7648
ENSMUSG00000002266	4.90065	4.47691	12.0695	10.1474
ENSMUSG00000002274	1.3799	1.1464	4.79355	5.84424
ENSMUSG00000002279	4.22318	4.13771	13.436	14.9929
ENSMUSG00000002280	7.38077	8.20141	9.5734	10.2744
ENSMUSG00000002289	13.3331	22.3912	1.13232	1.5065
ENSMUSG00000002297	47.8428	43.4355	26.0578	26.6561
ENSMUSG00000002307	11.5667	11.6755	15.7154	15.3522
ENSMUSG00000002308	10.8277	9.22363	11.8206	11.2797
ENSMUSG00000002319	31.2789	32.4586	33.9175	35.3569
ENSMUSG00000002320	29.9447	32.269	15.6741	15.9643
ENSMUSG00000002324	0.0397962	0.0262331	7.27736	16.1202
ENSMUSG00000002325	2.9338	3.29796	1.33083	1.62149
ENSMUSG00000002326	28.9947	27.2166	13.8294	14.0567
ENSMUSG00000002329	18.329	18.74	13.2848	13.7443
ENSMUSG00000002332	20.652	22.4977	5.53084	5.40384
ENSMUSG00000002341	0.0111836	0.00178773	2.7325	2.6096
ENSMUSG00000002342	17.9915	17.7878	13.4752	13.4848
ENSMUSG00000002343	12.899	13.143	24.429	23.8129
ENSMUSG00000002345	10.1764	10.2516	10.7994	9.72277
ENSMUSG00000002346	0.913549	0.984824	1.17924	1.42129
ENSMUSG00000002365	51.5055	66.81	13.4886	15.4393
ENSMUSG00000002372	46.2631	47.6764	57.8013	58.1604
ENSMUSG00000002379	16.6772	14.5285	19.8426	19.8721
ENSMUSG00000002384	0.0270936	0.0367713	0.0634124	0.0517346
ENSMUSG00000002393	7.13513	8.53419	10.186	7.08082
ENSMUSG00000002395	33.3939	43.5872	63.9535	73.3418
ENSMUSG00000002396	2.56203	3.05447	2.18262	2.26586
ENSMUSG00000002409	1.5272	1.68377	3.22805	2.84892
ENSMUSG00000002413	5.8348	5.38344	8.73369	8.47832
ENSMUSG00000002416	1.26318	1.09462	0.825107	0.824478
ENSMUSG00000002428	8.93512	7.89033	9.95482	9.44009
ENSMUSG00000002455	40.9042	39.4565	42.1608	43.0281
ENSMUSG00000002458	23.948	27.2159	44.147	48.0657
ENSMUSG00000002459	9.88259	10.9745	4.0102	3.4716
ENSMUSG00000002475	0.548575	0.536794	0.672455	0.599754
ENSMUSG00000002477	246.882	205.067	107.171	110.694
ENSMUSG00000002486	6.44815	7.32515	6.39228	6.41349
ENSMUSG00000002489	3.29441	3.90719	13.0269	13.6675
ENSMUSG00000002496	8.7191	9.47178	15.7339	16.5
ENSMUSG00000002500	0.0264177	0.0278499	0.100169	0.0802445
ENSMUSG00000002504	4.73087	6.45818	3.63134	4.51197
ENSMUSG00000002524	112.425	115.233	244.523	243.351
ENSMUSG00000002546	22.9815	24.3341	20.4142	20.27
ENSMUSG00000002550	23.0616	24.2796	28.3188	26.9891
ENSMUSG00000002565	0.00202816	0.0128842	0.00479956	0.00399932
ENSMUSG00000002578	0.013719	0.00371363	1.26662	1.15449
ENSMUSG00000002580	5.12912	3.92138	3.78673	6.54575
ENSMUSG00000002588	0.00445908	0.00408401	0.00366384	0
ENSMUSG00000002602	117.613	104.558	1.58473	1.49429
ENSMUSG00000002603	16.9344	21.733	2.94509	3.63186
ENSMUSG00000002608	11.6336	11.2158	11.5067	11.3227
ENSMUSG00000002617	2.45027	2.51432	1.99161	1.83731
ENSMUSG00000002625	13.5506	13.3326	39.4539	39.1289
ENSMUSG00000002633	0	0	0	0.00813762
ENSMUSG00000002635	14.1957	14.5195	21.6993	18.4748
ENSMUSG00000002658	73.8665	80.2615	57.0077	60.0017
ENSMUSG00000002660	43.6279	46.4646	68.3163	70.1845
ENSMUSG00000002661	13.0865	12.3174	15.3653	17.1929
ENSMUSG00000002664	0.826972	0.630774	0.95101	0.850629
ENSMUSG00000002668	0	0.00255213	0.00277602	0.00631647
ENSMUSG00000002679	33.1962	32.1588	67.2342	70.9876
ENSMUSG00000002688	0.0310285	0.0202272	0	0.00200021
ENSMUSG00000002699	0	0.00705387	0	0
ENSMUSG00000002718	74.0368	63.3583	63.8819	64.153
ENSMUSG00000002728	48.3489	47.5521	36.701	37.0508
ENSMUSG00000002731	15.3572	14.7606	14.1639	16.8029
ENSMUSG00000002732	29.738	29.2517	9.9456	11.1971
ENSMUSG00000002733	25.4007	24.3684	26.829	21.1945
ENSMUSG00000002741	59.3162	59.8945	75.2096	79.6226
ENSMUSG00000002748	51.8783	50.1288	95.184	89.9329
ENSMUSG00000002763	9.15109	9.90675	19.353	17.1037
ENSMUSG00000002767	63.8519	59.5995	100.311	92.6221
ENSMUSG00000002768	49.8777	50.8617	57.3804	57.126
ENSMUSG00000002769	0.180321	0.148271	1.53581	1.0111
ENSMUSG00000002771	0.50299	0.644428	1.34617	1.64101
ENSMUSG00000002778	53.4973	51.7378	25.6491	25.6448
ENSMUSG00000002781	4.641	4.38014	6.04129	6.48797
ENSMUSG00000002791	0.0468347	0.0299705	0.0519366	0.0763574
ENSMUSG00000002797	2.27212	2.20466	1.35059	1.2982
ENSMUSG00000002799	24.1353	29.0867	17.75	17.365
ENSMUSG00000002803	7.88146	9.13542	0.589966	0.44209
ENSMUSG00000002804	19.2996	23.0522	15.4663	18.5361
ENSMUSG00000002808	15.3006	26.8222	8.43736	11.273
ENSMUSG00000002812	44.5701	47.6258	38.1789	36.8984
ENSMUSG00000002814	7.78427	7.25989	11.9913	10.5645
ENSMUSG00000002820	7.43171	7.35924	9.04768	8.77051
ENSMUSG00000002825	21.2821	19.4006	29.0615	25.3755
ENSMUSG00000002831	0.242721	0.424558	0.17867	0.16169
ENSMUSG00000002833	26.0567	42.7052	42.9285	60.2263
ENSMUSG00000002835	28.6952	27.5292	32.7681	32.6099
ENSMUSG00000002844	57.336	47.3789	56.4574	46.8972
ENSMUSG00000002845	17.1068	14.4257	14.5601	14.3959
ENSMUSG00000002846	22.5344	22.0817	22.0748	21.4884
ENSMUSG00000002847	27.5206	35.359	0.0842732	0.0622292
ENSMUSG00000002870	68.71	66.4565	108.796	111.027
ENSMUSG00000002871	11.1762	12.791	6.70629	7.76836
ENSMUSG00000002881	21.9794	21.3406	17.5549	17.1847
ENSMUSG00000002885	58.2734	56.7276	0.44323	0.510975
ENSMUSG00000002897	9.35179	10.2014	0.0837752	0.100873
ENSMUSG00000002900	60.2504	78.5335	0.0764238	0.120279
ENSMUSG00000002908	0.449562	0.406527	0.673574	0.563897
ENSMUSG00000002910	2.73246	2.64455	3.34704	2.96627
ENSMUSG00000002930	0	0	0	0
ENSMUSG00000002944	0.163494	0.0607347	0.0223621	0
ENSMUSG00000002948	18.7137	18.6264	49.1469	47.188
ENSMUSG00000002949	22.1716	22.8222	45.6902	44.2705
ENSMUSG00000002957	40.7639	39.9772	44.9692	51.6627
ENSMUSG00000002963	14.1171	16.0974	8.21544	8.1177
ENSMUSG00000002968	16.7336	16.212	21.8503	18.6385
ENSMUSG00000002980	2.6513	3.58564	0.148837	0.0837668
ENSMUSG00000002981	25.9005	27.6385	28.4394	28.9777
ENSMUSG00000002983	1.98562	2.14004	1.53666	1.06453
ENSMUSG00000002984	35.3773	32.4662	35.429	34.1434
ENSMUSG00000002985	1.80364	1.62411	10.2474	7.77203
ENSMUSG00000002992	0	0	0.00783515	0
ENSMUSG00000002996	12.6934	11.8738	17.613	17.6786
ENSMUSG00000002997	32.9532	35.3606	24.9209	29.9301
ENSMUSG00000003031	20.8121	20.8358	41.8767	40.4555
ENSMUSG00000003032	36.6946	36.2193	2.31185	1.91699
ENSMUSG00000003033	39.4899	36.4411	74.0966	67.8844
ENSMUSG00000003037	17.3561	17.1417	11.623	12.4972
ENSMUSG00000003038	26.1931	23.7695	63.465	68.3404
ENSMUSG00000003039	32.791	34.9579	17.5172	18.1729
ENSMUSG00000003051	0.00618576	0.00306986	0.476271	0.739613
ENSMUSG00000003053	0	0	0	0
ENSMUSG00000003062	22.4908	27.2322	9.70248	13.1074
ENSMUSG00000003068	36.5145	35.8695	33.74	29.605
ENSMUSG00000003070	2.33355	2.14734	4.21748	3.95531
ENSMUSG00000003072	190.68	166.148	162.539	155.573
ENSMUSG00000003099	43.9521	45.1315	80.9111	79.8237
ENSMUSG00000003119	14.6171	14.0228	13.4993	13.6027
ENSMUSG00000003123	0.758984	0.825356	2.55667	2.29874
ENSMUSG00000003131	42.4825	44.3965	61.4407	64.9506
ENSMUSG00000003134	0.554237	0.413936	0.974696	1.06812
ENSMUSG00000003135	15.8363	14.9338	41.0357	34.266
ENSMUSG00000003153	0.139155	0.127689	17.466	21.5392
ENSMUSG00000003154	4.75506	5.98858	2.63627	2.91814
ENSMUSG00000003161	44.8872	42.2767	16.9288	15.5245
ENSMUSG00000003166	7.86611	7.52074	13.3232	13.45
ENSMUSG00000003178	5.30588	5.17366	6.34334	7.09228
ENSMUSG00000003184	16.9157	18.4049	6.66407	6.80822
ENSMUSG00000003190	3.18125	3.46918	0.279379	0.276457
ENSMUSG00000003198	4.25716	3.82588	4.57267	4.23489
ENSMUSG00000003199	32.5052	34.1602	25.1294	26.7453
ENSMUSG00000003200	52.2278	50.7486	49.0923	46.2865
ENSMUSG00000003206	0	0.00549689	0.00597912	0
ENSMUSG00000003208	8.58374	8.78113	15.1695	14.049
ENSMUSG00000003226	34.6269	34.2463	39.5089	42.8943
ENSMUSG00000003227	0	0	0.0998826	0.0916416
ENSMUSG00000003228	2.65284	2.45127	6.90777	6.4753
ENSMUSG00000003233	13.0147	14.245	31.6067	31.2822
ENSMUSG00000003234	15.8854	16.5975	20.4264	22.213
ENSMUSG00000003235	30.352	30.839	30.9184	34.3362
ENSMUSG00000003269	36.8743	38.0224	42.1594	41.1421
ENSMUSG00000003271	0.178763	0.205599	0.162141	0.231073
ENSMUSG00000003273	0.549612	0.619465	1.3443	1.68892
ENSMUSG00000003279	0.254675	0.271929	0.794303	0.972176
ENSMUSG00000003282	1.24008	1.20249	0.768108	0.701969
ENSMUSG00000003283	0.0173925	0.0151911	0.0399479	0.043039
ENSMUSG00000003299	34.5656	33.7036	40.5758	35.9805
ENSMUSG00000003308	7.91656	9.84964	11.0618	12.9
ENSMUSG00000003309	0.0256134	0.018405	0.157335	0.162493
ENSMUSG00000003316	32.2392	35.9298	48.3088	48.9335
ENSMUSG00000003341	0.0658003	0.0260068	0.362573	0.316678
ENSMUSG00000003344	14.5983	14.4537	16.2175	15.5804
ENSMUSG00000003345	84.7501	81.2913	60.906	54.0133
ENSMUSG00000003346	45.2061	47.0126	34.6063	31.004
ENSMUSG00000003348	4.49964	6.0496	1.47191	1.52306
ENSMUSG00000003352	23.935	28.4716	86.0162	94.0786
ENSMUSG00000003354	0.151558	0.273153	0.163707	0.159463
ENSMUSG00000003355	40.0076	35.0541	26.191	22.6087
ENSMUSG00000003360	68.4416	67.8772	100.574	97.8564
ENSMUSG00000003363	18.7801	21.5087	13.0227	14.5312
ENSMUSG00000003378	1.70863	2.07552	13.1226	15.0059
ENSMUSG00000003379	0.0525112	0.0391799	0.271157	0.164037
ENSMUSG00000003380	106.059	128.225	65.1125	73.4254
ENSMUSG00000003382	3.76134	3.63773	6.65576	6.41293
ENSMUSG00000003402	49.1635	56.1304	64.2245	65.3439
ENSMUSG00000003410	0.0232447	0.00892974	24.6328	25.9726
ENSMUSG00000003411	0.176763	0.130046	0.466171	0.556064
ENSMUSG00000003418	0.000765813	0.00520614	0.00272058	0.0011355
ENSMUSG00000003420	10.1429	10.0866	3.05467	2.56975
ENSMUSG00000003421	16.3345	17.964	14.7741	14.493
ENSMUSG00000003423	21.6279	24.6293	20.7199	24.773
ENSMUSG00000003429	897.528	862.024	775.539	815.894
ENSMUSG00000003435	34.3033	40.5977	36.3625	40.4465
ENSMUSG00000003436	0.0145405	0.00733674	0.313575	0.273168
ENSMUSG00000003437	28.037	27.6746	28.8339	28.1263
ENSMUSG00000003438	52.2657	53.3019	71.8327	70.1451
ENSMUSG00000003444	13.9685	13.9287	10.6976	11.6568
ENSMUSG00000003452	1.08062	1.08855	1.86454	2.04555
ENSMUSG00000003458	26.602	27.9317	23.9616	22.0378
ENSMUSG00000003464	27.662	25.4302	31.2161	31.7472
ENSMUSG00000003469	0.0471128	0.0202612	0.134958	0.274696
ENSMUSG00000003476	0	0.00219951	0	0
ENSMUSG00000003477	0	0	0.0687893	0.00776294
ENSMUSG00000003484	0.00356895	0.00755742	0.0150932	0.0212786
ENSMUSG00000003500	35.4492	36.405	39.9365	36.8275
ENSMUSG00000003505	0	0	0	0
ENSMUSG00000003518	21.1018	19.3216	7.31582	8.21332
ENSMUSG00000003526	2.23211	1.63861	13.3913	12.2235
ENSMUSG00000003527	8.45561	8.49379	17.7556	17.0958
ENSMUSG00000003528	29.365	32.8786	129.918	144.788
ENSMUSG00000003531	14.0534	13.769	25.1778	27.6148
ENSMUSG00000003534	17.5898	21.495	22.1322	21.907
ENSMUSG00000003541	32.6752	41.516	13.6357	12.1708
ENSMUSG00000003545	0.500934	0.399357	0.297761	0.189854
ENSMUSG00000003546	5.25296	5.4113	5.9309	4.85811
ENSMUSG00000003549	24.6821	24.5009	7.27643	6.78759
ENSMUSG00000003555	0.00379329	0.00354345	0.00311679	0.0166761
ENSMUSG00000003559	1.14973	1.41851	30.4145	33.6032
ENSMUSG00000003573	11.3356	12.5751	6.72736	6.63269
ENSMUSG00000003575	2.53174	2.55511	7.1263	6.96036
ENSMUSG00000003581	11.4771	12.2557	8.08203	8.03298
ENSMUSG00000003585	8.30816	9.42847	0.489925	0.309156
ENSMUSG00000003604	4.32328	3.8635	8.49264	7.64818
ENSMUSG00000003617	3.05058	4.28621	0.0755779	0.0834292
ENSMUSG00000003623	11.3739	11.7379	9.32854	8.67719
ENSMUSG00000003644	0.62141	0.522901	26.2208	25.7803
ENSMUSG00000003657	0	0	0	0
ENSMUSG00000003660	38.4261	35.7749	55.493	53.4906
ENSMUSG00000003662	11.0088	10.2994	13.9611	13.7276
ENSMUSG00000003665	23.512	19.3166	0.747132	0.424899
ENSMUSG00000003680	7.25516	6.95614	10.111	10.164
ENSMUSG00000003721	21.7942	22.7382	16.083	16.794
ENSMUSG00000003731	26.2598	26.3951	11.0163	11.5906
ENSMUSG00000003746	5.2791	5.95282	1.0301	0.901083
ENSMUSG00000003752	3.03508	2.78949	2.2736	2.07346
ENSMUSG00000003762	3.13888	3.20709	2.33824	2.56031
ENSMUSG00000003778	35.6428	33.3766	28.4245	29.9109
ENSMUSG00000003779	49.9117	47.2009	16.5833	15.7986
ENSMUSG00000003808	43.8675	46.014	59.663	56.2011
ENSMUSG00000003809	8.42223	8.8704	6.04002	6.76094
ENSMUSG00000003810	22.899	23.8581	22.2274	20.1129
ENSMUSG00000003812	3.74808	3.49229	0.173719	0.193408
ENSMUSG00000003813	45.2163	44.8178	57.9543	50.3861
ENSMUSG00000003814	474.885	455.328	552.187	588.723
ENSMUSG00000003824	0.582278	0.390207	1.15991	1.1083
ENSMUSG00000003847	18.0322	16.7781	36.2372	32.973
ENSMUSG00000003848	39.2139	34.7126	82.158	77.5801
ENSMUSG00000003849	26.6022	23.7771	19.5779	29.3755
ENSMUSG00000003863	0.77022	0.907349	5.27853	5.79743
ENSMUSG00000003865	10.1268	11.772	6.54815	5.69423
ENSMUSG00000003868	51.8199	47.1106	41.2158	37.557
ENSMUSG00000003872	0.840554	0.728542	3.04325	2.97238
ENSMUSG00000003873	212.108	197.701	118.194	102.909
ENSMUSG00000003882	0.0132355	0.0257476	0	0
ENSMUSG00000003923	17.6651	15.5399	15.9841	12.851
ENSMUSG00000003929	4.00332	3.33059	4.88511	5.2312
ENSMUSG00000003934	0.91727	0.941685	0.907444	0.625143
ENSMUSG00000003948	94.1346	128.374	26.699	34.5855
ENSMUSG00000003949	0.100584	0.0960533	6.13127	7.04
ENSMUSG00000003955	140.838	152.434	154.739	140.621
ENSMUSG00000003970	1761.34	1560.86	2543.61	2222.92
ENSMUSG00000003974	0	0	0.0147999	0.0278163
ENSMUSG00000003992	7.4949	6.51817	51.8341	54.6506
ENSMUSG00000004018	4.7793	4.17826	2.12292	2.12704
ENSMUSG00000004031	0.00957607	0	1.54297	3.15247
ENSMUSG00000004032	9.67245	8.59635	15.1462	16.223
ENSMUSG00000004035	0.268532	0.190115	4.09348	5.43263
ENSMUSG00000004038	0.00955263	0.00974541	0.00431501	0.0422191
ENSMUSG00000004040	12.8262	11.6142	13.8397	11.783
ENSMUSG00000004043	4.81232	4.83942	3.34857	2.92903
ENSMUSG00000004044	211.067	200.997	6.02557	5.04976
ENSMUSG00000004054	12.9611	12.5356	5.19526	4.48985
ENSMUSG00000004056	25.9811	23.629	24.6437	19.1594
ENSMUSG00000004069	25.4721	24.0875	59.9741	61.7154
ENSMUSG00000004070	24.2494	24.093	35.7563	33.9005
ENSMUSG00000004071	10.4094	10.5046	18.8197	19.9719
ENSMUSG00000004085	11.7379	12.8643	0.0285708	0.0460707
ENSMUSG00000004096	65.0562	65.5966	56.0235	59.2217
ENSMUSG00000004098	17.0151	25.9627	5.21237	6.79217
ENSMUSG00000004099	44.6726	45.1479	71.7869	72.9172
ENSMUSG00000004100	42.5467	39.9734	81.1686	76.8874
ENSMUSG00000004105	80.2595	102.828	1.54928	1.61377
ENSMUSG00000004110	0.00225277	0.000431028	0.00239561	0.00494322
ENSMUSG00000004113	0.226586	0.286552	3.1978	3.48734
ENSMUSG00000004127	8.86417	8.62145	6.75176	7.13828
ENSMUSG00000004151	1.7907	2.55686	26.1566	31.3507
ENSMUSG00000004187	0.413193	0.437169	0.759382	1.15849
ENSMUSG00000004207	323.592	330.048	349.546	358.984
ENSMUSG00000004221	13.0215	12.5187	7.388	7.92506
ENSMUSG00000004231	0	0	0	0
ENSMUSG00000004233	3.77626	3.17985	4.41303	3.66688
ENSMUSG00000004263	28.3057	29.8829	37.9316	35.0237
ENSMUSG00000004264	88.9069	77.0815	85.4871	76.4587
ENSMUSG00000004266	0.808621	1.30736	0.257555	0.432726
ENSMUSG00000004267	3.20529	4.60396	12.5219	17.1788
ENSMUSG00000004268	101.816	89.8552	61.7685	56.5982
ENSMUSG00000004270	25.15	24.3061	34.2608	32.7499
ENSMUSG00000004285	43.8368	37.4884	67.8686	72.1433
ENSMUSG00000004296	0.00937399	0	0	0
ENSMUSG00000004317	29.2817	24.3802	5.10441	5.76291
ENSMUSG00000004319	10.2093	11.0157	12.9487	14.9196
ENSMUSG00000004328	0	0.00198955	0.0328772	0.030112
ENSMUSG00000004341	0.00976583	0.0051699	0	0
ENSMUSG00000004344	0	0	0	0
ENSMUSG00000004347	0.00201055	0.00143482	0.521906	0.662066
ENSMUSG00000004356	24.8678	24.7041	23.791	22.2892
ENSMUSG00000004359	0	0	0	0
ENSMUSG00000004360	1.35517	1.30543	4.73895	5.31825
ENSMUSG00000004364	35.9643	32.3685	46.217	45.0341
ENSMUSG00000004366	0.00941349	0.0214015	0	0
ENSMUSG00000004371	0.550732	0.70561	0.323474	0.444305
ENSMUSG00000004383	7.633	7.94015	7.81944	7.75455
ENSMUSG00000004393	38.1578	35.2766	63.961	64.7112
ENSMUSG00000004394	28.3125	32.2535	70.9188	74.0541
ENSMUSG00000004415	0.0186177	0.0115008	0.0040683	0.0027173
ENSMUSG00000004446	30.0501	31.0321	3.31859	3.24962
ENSMUSG00000004451	40.4126	40.3999	15.6775	18.5861
ENSMUSG00000004455	87.2479	72.3869	76.4604	64.5721
ENSMUSG00000004460	40.737	41.3937	79.1403	81.3948
ENSMUSG00000004462	6.67747	6.63989	7.89238	7.36923
ENSMUSG00000004473	0.137855	0.186053	1.1436	0.938514
ENSMUSG00000004500	1.94526	2.3451	2.60682	3.13781
ENSMUSG00000004508	1.74111	1.74203	3.75169	4.30752
ENSMUSG00000004530	49.9219	52.8148	45.2271	47.3633
ENSMUSG00000004535	44.6115	44.308	41.8535	41.4227
ENSMUSG00000004540	0.00847017	0.0121286	0	0.00570379
ENSMUSG00000004542	0	0	0.0122036	0
ENSMUSG00000004552	0.00571434	0.0030251	0	0.00393259
ENSMUSG00000004558	4.71925	5.6026	12.5768	13.8324
ENSMUSG00000004561	6.84902	7.04005	4.26019	4.58072
ENSMUSG00000004562	21.9456	26.6217	13.0164	12.3989
ENSMUSG00000004565	3.35291	7.59796	9.07885	14.5647
ENSMUSG00000004567	13.9094	16.5164	26.5114	29.0134
ENSMUSG00000004568	9.14277	9.23543	42.9534	17.0793
ENSMUSG00000004591	22.467	20.44	21.9317	21.4143
ENSMUSG00000004609	0	0.0249814	0.0022003	0.00293925
ENSMUSG00000004610	43.9694	48.6745	73.8085	85.4105
ENSMUSG00000004612	0	0	0	0
ENSMUSG00000004613	0	0	0	0
ENSMUSG00000004626	4.71873	5.99177	0.557147	0.495475
ENSMUSG00000004630	0.0115802	0.0158593	0.105518	0.226004
ENSMUSG00000004631	14.705	14.3742	37.8818	40.1878
ENSMUSG00000004633	8.52139	8.82901	34.4891	33.9902
ENSMUSG00000004637	1.42529	1.5149	4.07434	4.58259
ENSMUSG00000004642	52.0464	48.8665	38.8634	40.463
ENSMUSG00000004651	0	0	0	0
ENSMUSG00000004654	0	0	0.0043777	0
ENSMUSG00000004655	129.352	128.359	1.03293	1.53195
ENSMUSG00000004661	0.789842	0.898478	1.99246	2.56681
ENSMUSG00000004665	81.1508	126.598	8.69829	12.9909
ENSMUSG00000004667	46.2817	42.351	56.1181	51.6489
ENSMUSG00000004668	0.0104912	0.0342519	0.00158048	0
ENSMUSG00000004677	20.1406	20.5594	13.6427	12.7558
ENSMUSG00000004698	0.980615	1.76738	0.982014	1.50269
ENSMUSG00000004707	0	0.0051699	0	0
ENSMUSG00000004709	0.00149965	0.00852934	0	0
ENSMUSG00000004730	0	0.00396386	0.025223	0.0290844
ENSMUSG00000004748	4.04141	4.20017	11.2807	12.5305
ENSMUSG00000004768	11.9997	11.5846	14.9726	13.0634
ENSMUSG00000004771	30.551	33.4443	40.2211	48.9665
ENSMUSG00000004788	53.4266	54.1213	65.4217	63.5587
ENSMUSG00000004789	85.6157	86.1015	69.7041	71.4761
ENSMUSG00000004791	10.3123	13.6198	15.7286	21.4633
ENSMUSG00000004798	9.2595	9.23077	3.56287	3.89959
ENSMUSG00000004814	0.0218723	0	0	0
ENSMUSG00000004815	3.81785	3.93232	3.26369	3.32951
ENSMUSG00000004821	0	0.00842905	0	0
ENSMUSG00000004837	0.0284157	0.0577139	0.0569731	0.0381153
ENSMUSG00000004842	0.0209161	0.00574229	0.0124082	0.00907975
ENSMUSG00000004843	23.1515	22.6327	14.9547	15.5757
ENSMUSG00000004846	43.3857	53.7713	87.0479	91.8998
ENSMUSG00000004849	143.759	147.749	186.684	200.347
ENSMUSG00000004864	0.0139428	0.0368065	0.126431	0.157143
ENSMUSG00000004865	28.0071	26.4058	40.327	41.5981
ENSMUSG00000004872	0.0164509	0.0148201	0.692343	0.937196
ENSMUSG00000004880	41.7461	31.9237	47.4439	40.2784
ENSMUSG00000004885	33.4132	40.2001	2.55378	2.19943
ENSMUSG00000004891	235.14	263.114	9.31152	9.43735
ENSMUSG00000004892	0.038752	0.044775	15.047	17.0142
ENSMUSG00000004894	0.0053565	0	0.0303787	0.0398517
ENSMUSG00000004895	28.2414	28.5058	32.5434	29.4575
ENSMUSG00000004896	6.01272	6.83037	11.0134	11.2295
ENSMUSG00000004897	298.135	258.924	274.062	231.965
ENSMUSG00000004902	0.286065	0.154112	0.623989	0.504016
ENSMUSG00000004929	32.8745	30.8749	55.1075	50.6481
ENSMUSG00000004931	27.4012	29.4322	17.0816	16.5578
ENSMUSG00000004933	0.503228	0.273662	1.14089	0.958209
ENSMUSG00000004934	20.1304	19.642	26.6933	26.5808
ENSMUSG00000004936	41.3524	46.1787	30.8183	34.5149
ENSMUSG00000004937	59.664	60.4916	90.9951	88.9086
ENSMUSG00000004939	0.145432	0.0173847	0.138395	0.101558
ENSMUSG00000004945	62.7274	56.3391	72.4891	65.3908
ENSMUSG00000004947	5.33159	5.14551	5.46891	5.14175
ENSMUSG00000004948	0	0.0048612	0.0223102	0.04217
ENSMUSG00000004951	685.289	871.742	0.173668	0.584293
ENSMUSG00000004952	6.9426	13.8243	0.8882	1.42032
ENSMUSG00000004961	0.0631602	0.0731418	4.40391	5.03274
ENSMUSG00000004980	347.481	313.497	338.938	319.05
ENSMUSG00000004988	0.887979	0.542336	1.32679	1.002
ENSMUSG00000004994	7.30239	8.2356	10.3419	10.6766
ENSMUSG00000004996	8.69988	9.55113	8.15398	7.75531
ENSMUSG00000005034	18.272	19.8668	21.5176	23.5466
ENSMUSG00000005043	1.63551	1.84722	1.29514	1.25368
ENSMUSG00000005045	0.199042	0.16565	4.44116	3.70829
ENSMUSG00000005054	175.575	159.467	71.4735	75.8911
ENSMUSG00000005057	2.9533	2.82844	9.92799	9.7421
ENSMUSG00000005069	21.8958	22.6408	22.4043	20.7516
ENSMUSG00000005078	17.5382	19.7639	24.84	27.0254
ENSMUSG00000005087	133.828	138.453	0.00582191	0.0810763
ENSMUSG00000005089	0.0113028	0.00220783	0.00210005	0.00130346
ENSMUSG00000005102	6.9773	7.21073	7.14779	8.01581
ENSMUSG00000005103	145.521	177.318	54.309	62.5355
ENSMUSG00000005107	0.11788	0.309837	0.773986	1.24121
ENSMUSG00000005124	30.8439	27.2887	0.0168302	0.0366069
ENSMUSG00000005125	13.7506	12.6977	0.0595836	0.00295825
ENSMUSG00000005131	0.0333944	0.00519916	2.81645	2.81341
ENSMUSG00000005142	12.5813	14.7499	7.87739	7.56392
ENSMUSG00000005148	15.1055	16.6425	6.86147	5.11737
ENSMUSG00000005150	8.9023	10.7287	7.4092	7.37411
ENSMUSG00000005161	146.061	149.823	157.916	171.429
ENSMUSG00000005198	55.8124	50.6323	37.8583	35.3555
ENSMUSG00000005202	0.00825442	0.0089761	6.13982	5.82931
ENSMUSG00000005204	50.4393	50.055	41.3907	38.1276
ENSMUSG00000005220	0.0105595	0.0117919	0.150549	0.139013
ENSMUSG00000005225	3.36532	3.17005	2.68352	2.93318
ENSMUSG00000005232	0	0	0	0.00441897
ENSMUSG00000005233	40.9269	37.6904	32.9255	35.9774
ENSMUSG00000005237	0.0124983	0.0205199	0.0999184	0.119477
ENSMUSG00000005251	0.0075323	0.00342492	0	0.00361897
ENSMUSG00000005262	36.4844	36.7242	48.0865	49.0156
ENSMUSG00000005267	1.80769	1.5041	4.98338	4.21576
ENSMUSG00000005268	0	0	0	0
ENSMUSG00000005299	13.6968	13.4938	18.0791	17.6761
ENSMUSG00000005312	52.6613	50.4075	91.8492	90.3856
ENSMUSG00000005320	1.60397	1.45933	0.090288	0.0533397
ENSMUSG00000005338	0.0159318	0.00154637	2.36132	2.05243
ENSMUSG00000005339	0	0	0	0
ENSMUSG00000005354	83.8635	65.0663	137.963	107.927
ENSMUSG00000005355	0.0883743	0.0985783	0	0
ENSMUSG00000005357	0.238973	0.100786	0.210281	0.27417
ENSMUSG00000005360	3.91971	2.29873	0	0.00980624
ENSMUSG00000005362	9.64234	9.09001	9.67804	10.7942
ENSMUSG00000005364	0	0	0	0.00490651
ENSMUSG00000005370	29.578	27.1736	9.86474	10.4148
ENSMUSG00000005371	21.7239	21.7717	9.93785	10.0007
ENSMUSG00000005373	0	0	0.270722	0.224897
ENSMUSG00000005374	11.0667	11.2588	22.8888	23.4882
ENSMUSG00000005378	32.8215	31.2911	61.5815	57.621
ENSMUSG00000005397	237.192	193.814	2.72711	2.30247
ENSMUSG00000005410	58.946	58.6147	83.1801	89.4513
ENSMUSG00000005413	55.3562	35.8709	39.7341	26.0041
ENSMUSG00000005417	49.1646	53.2183	39.161	36.7815
ENSMUSG00000005442	13.6698	14.702	19.1427	18.5315
ENSMUSG00000005447	28.3553	31.3251	35.8707	38.5834
ENSMUSG00000005465	0.285273	0.381276	1.31317	1.61474
ENSMUSG00000005469	72.4725	67.1077	95.5909	86.7728
ENSMUSG00000005470	58.9007	52.2984	55.1431	56.0509
ENSMUSG00000005474	0.132337	0.0466862	0	0
ENSMUSG00000005481	94.7994	79.5757	47.5552	43.5463
ENSMUSG00000005483	46.0619	50.2152	40.233	41.2812
ENSMUSG00000005493	0.14107	0.15741	0.292147	0.226786
ENSMUSG00000005501	13.5138	11.8776	8.6351	8.04266
ENSMUSG00000005503	0	0	0	0
ENSMUSG00000005505	3.35515	2.8903	2.96787	2.54759
ENSMUSG00000005506	35.384	28.5056	29.9618	30.385
ENSMUSG00000005510	62.0719	59.6069	59.7773	65.1011
ENSMUSG00000005514	34.3494	38.4462	79.4744	80.0104
ENSMUSG00000005533	6.60493	7.19222	7.94612	8.12445
ENSMUSG00000005534	4.48202	5.90483	4.68701	5.36789
ENSMUSG00000005540	0.0310683	0.0199558	0.18131	0.0836912
ENSMUSG00000005547	0	0.00319491	0.00366573	0
ENSMUSG00000005553	0.00544125	0.00546747	0.0318674	0.013433
ENSMUSG00000005566	103.978	105.194	133.851	116.191
ENSMUSG00000005575	101.894	108.049	103.311	91.6438
ENSMUSG00000005580	2.64632	2.92806	1.98293	1.62657
ENSMUSG00000005583	2.14134	1.92242	0.00108847	0.00303948
ENSMUSG00000005609	17.9525	17.6985	25.238	23.8709
ENSMUSG00000005610	263.201	241.645	223.103	239.897
ENSMUSG00000005611	0.00461908	0.00620563	2.57192	2.53305
ENSMUSG00000005615	13.311	15.4608	13.7873	16.7095
ENSMUSG00000005621	4.36612	4.28625	5.69994	5.41638
ENSMUSG00000005625	72.7892	84.9676	78.2309	92.5843
ENSMUSG00000005628	1.01101	0.879487	2.01663	1.50732
ENSMUSG00000005640	0	0	0.0762688	0.0426772
ENSMUSG00000005649	0.00341831	0.00354852	0.150914	0.203374
ENSMUSG00000005656	66.471	63.542	76.9877	75.9068
ENSMUSG00000005667	128.076	125.809	188.983	169.132
ENSMUSG00000005672	0.0132729	0.0049085	6.68337	5.7871
ENSMUSG00000005674	4.38794	4.07063	7.20496	7.4024
ENSMUSG00000005677	0.0329913	0.0277992	0.0205881	0.0255468
ENSMUSG00000005681	0	0.0368377	0.013505	0
ENSMUSG00000005682	8.94467	8.8986	16.9611	16.7105
ENSMUSG00000005683	182.386	170.933	170.528	170.639
ENSMUSG00000005686	2.81857	4.11018	30.0176	29.9164
ENSMUSG00000005687	28.2235	23.3506	30.3117	28.3137
ENSMUSG00000005696	0	0	0	0
ENSMUSG00000005698	35.9889	33.0167	42.9516	41.1153
ENSMUSG00000005699	5.46437	5.26737	10.8307	11.9752
ENSMUSG00000005705	0.0485473	0.0770491	0.347596	0.262826
ENSMUSG00000005716	0.099612	0.0195312	0.013343	0.0077347
ENSMUSG00000005718	13.2422	10.0272	21.2904	18.0966
ENSMUSG00000005732	342.918	307.675	613.978	563.269
ENSMUSG00000005763	0.0307311	0.0237254	0.0411348	0.0344997
ENSMUSG00000005774	1.66995	1.85784	2.32744	2.73145
ENSMUSG00000005779	199.517	195.82	229.293	229.833
ENSMUSG00000005800	0	0	0	0.00340835
ENSMUSG00000005802	48.5865	58.5198	4.10514	6.23555
ENSMUSG00000005803	7.30831	6.68545	0.0336055	0.0311234
ENSMUSG00000005804	15.8745	15.1514	12.9146	11.7853
ENSMUSG00000005813	38.3807	37.1294	40.0832	39.7448
ENSMUSG00000005823	19.8413	21.8971	13.3891	15.166
ENSMUSG00000005824	0	0	0	0
ENSMUSG00000005836	0.131183	0.099807	0	0
ENSMUSG00000005846	121.065	104.988	182.796	167.258
ENSMUSG00000005864	0	0	0.00184627	0
ENSMUSG00000005871	13.8272	13.5435	13.2269	13.9005
ENSMUSG00000005873	90.4645	105.063	14.4098	15.9381
ENSMUSG00000005881	62.9195	68.067	47.5849	48.661
ENSMUSG00000005882	11.6933	10.8509	19.8404	19.8367
ENSMUSG00000005883	0	0	1.09483	0.349852
ENSMUSG00000005886	6.18124	5.73208	14.1791	15.8529
ENSMUSG00000005891	0	0	0	0
ENSMUSG00000005892	0	0	0.00408741	0
ENSMUSG00000005893	6.04534	5.66893	7.25309	6.36611
ENSMUSG00000005897	5.66498	5.9888	5.03495	4.97099
ENSMUSG00000005899	11.2768	10.487	22.7294	21.92
ENSMUSG00000005907	3.12329	3.01748	3.72189	3.83173
ENSMUSG00000005917	0.569967	0.582664	1.71714	1.49286
ENSMUSG00000005936	28.9664	25.7665	33.5995	31.9107
ENSMUSG00000005947	0.235589	0.240352	0.263507	0.158388
ENSMUSG00000005949	5.11274	4.17021	2.93467	2.85094
ENSMUSG00000005950	1.14557	1.53654	0.479446	0.305266
ENSMUSG00000005951	0.321208	0.353178	0.77477	0.755449
ENSMUSG00000005952	0	0	0	0
ENSMUSG00000005958	4.20451	4.07928	4.25076	4.12767
ENSMUSG00000005968	6.71821	7.29536	0.470564	0.495984
ENSMUSG00000005973	118.598	126.107	27.4064	30.668
ENSMUSG00000005980	1.15118	1.05152	1.02171	0.970423
ENSMUSG00000005981	57.0579	54.0966	98.1621	99.1088
ENSMUSG00000005982	8.79563	8.31303	11.9191	12.304
ENSMUSG00000005983	0.866239	0.834224	1.77875	1.98911
ENSMUSG00000005986	1.4123	1.71375	1.63467	1.99907
ENSMUSG00000005994	0	0	0	0
ENSMUSG00000006005	43.6047	42.9017	48.2299	46.4177
ENSMUSG00000006007	0.00206441	0	0.198696	0.160528
ENSMUSG00000006010	14.327	14.6284	21.1768	23.6799
ENSMUSG00000006014	0.11223	0.0777273	0.123385	0.0852182
ENSMUSG00000006019	12.0393	7.31469	3.86225	3.77465
ENSMUSG00000006021	6.12048	7.39263	10.803	11.9751
ENSMUSG00000006024	42.44	45.1701	35.6094	36.901
ENSMUSG00000006050	26.989	30.5927	22.7314	24.4293
ENSMUSG00000006056	0.111483	0.0746029	0	0
ENSMUSG00000006057	35.0165	32.2273	41.4251	41.729
ENSMUSG00000006058	29.298	29.2689	33.1944	33.6748
ENSMUSG00000006095	36.5141	36.6271	44.4294	46.0409
ENSMUSG00000006127	5.1816	4.64415	2.747	2.63025
ENSMUSG00000006134	18.2449	17.0793	28.2975	26.9934
ENSMUSG00000006143	0.00503903	0.0743759	0.119569	0.0687163
ENSMUSG00000006154	0.0257692	0.0242813	0.0785539	0.0593626
ENSMUSG00000006169	20.003	19.8278	36.0746	34.0493
ENSMUSG00000006179	0.450589	0.530651	0.0704161	0.113246
ENSMUSG00000006191	3.39423	3.09925	1.63814	1.6459
ENSMUSG00000006200	0.00558285	0	0.00692631	0.0134117
ENSMUSG00000006204	0.0984666	0.0916883	0	0.00204542
ENSMUSG00000006205	64.3999	82.0235	2.38043	2.08929
ENSMUSG00000006215	10.8261	9.4224	11.1146	9.3248
ENSMUSG00000006216	0.025347	0.0127961	0.005927	0.00335771
ENSMUSG00000006218	0.942304	0.89831	0.0151806	0.0111078
ENSMUSG00000006219	14.9312	22.4356	0.30759	0.469537
ENSMUSG00000006221	0.177508	0.110675	0.00709574	0
ENSMUSG00000006235	1.70429	1.58899	2.54047	3.35228
ENSMUSG00000006241	0.847111	0.913643	1.76231	2.08191
ENSMUSG00000006262	13.7198	14.3028	10.0153	9.29151
ENSMUSG00000006269	0.0123893	0	0.119244	0.10172
ENSMUSG00000006270	0.00540103	0	3.15977	2.39105
ENSMUSG00000006273	39.0684	38.2627	86.3999	91.5083
ENSMUSG00000006276	17.2242	15.8154	19.6278	19.7768
ENSMUSG00000006281	5.65759	6.47081	1.26991	1.23305
ENSMUSG00000006288	17.4611	18.9263	12.816	13.7632
ENSMUSG00000006289	8.92743	6.87733	5.69318	5.0833
ENSMUSG00000006299	33.24	32.4323	80.6295	77.7511
ENSMUSG00000006301	8.77842	10.5434	2.70909	2.70264
ENSMUSG00000006304	245.203	267.561	423.997	419.299
ENSMUSG00000006307	8.20839	8.48603	15.3711	14.5169
ENSMUSG00000006310	0.0945787	0.064507	0.296276	0.372537
ENSMUSG00000006311	0	0.00601691	0.0631064	0.068424
ENSMUSG00000006313	0.407241	0.394915	0.263672	0.387049
ENSMUSG00000006315	47.1025	51.6438	48.2647	55.5129
ENSMUSG00000006333	596.057	552.757	416.548	384.364
ENSMUSG00000006335	11.6344	11.5576	13.9626	13.2583
ENSMUSG00000006342	0.0495378	0.0529592	1.37465	1.39611
ENSMUSG00000006344	0.0281706	0.0260501	0.791926	0.718684
ENSMUSG00000006345	0.0195656	0.00884561	0.841134	0.638061
ENSMUSG00000006356	234.417	240.229	62.0409	63.4294
ENSMUSG00000006360	389.703	407.581	91.5215	98.3128
ENSMUSG00000006362	0.198945	0.145012	4.91415	5.00258
ENSMUSG00000006369	12.8284	14.3194	119.168	135.017
ENSMUSG00000006373	58.7497	60.6793	49.5514	50.4038
ENSMUSG00000006378	14.786	13.1758	27.3366	27.6856
ENSMUSG00000006386	0.0430864	0.0369931	0.0550669	0.0300386
ENSMUSG00000006389	0	0	0.0117108	0.00826351
ENSMUSG00000006390	56.7327	57.7715	21.9786	22.6012
ENSMUSG00000006392	25.6228	24.9474	17.7385	17.9152
ENSMUSG00000006395	5.37974	5.72346	3.30044	3.38208
ENSMUSG00000006398	112.201	105.503	43.9356	39.7552
ENSMUSG00000006403	6.3909	8.98196	4.37384	5.66885
ENSMUSG00000006411	0.0423838	0.0403227	0.548275	0.46931
ENSMUSG00000006412	43.932	37.5826	85.1211	80.3952
ENSMUSG00000006418	13.7629	12.771	21.2729	21.2196
ENSMUSG00000006423	12.3037	11.9713	5.10183	4.42005
ENSMUSG00000006435	5.41883	6.33953	11.7878	13.2767
ENSMUSG00000006442	76.8523	78.3898	242.118	222.528
ENSMUSG00000006445	64.8291	70.7598	0.0364003	0.108443
ENSMUSG00000006456	12.6384	11.8335	9.3041	9.6862
ENSMUSG00000006457	26.2275	28.0936	0.242908	0.167047
ENSMUSG00000006462	0.0296695	0.0585856	0.00736275	0.0110599
ENSMUSG00000006463	5.48093	5.5875	7.21779	7.18473
ENSMUSG00000006464	1.97116	2.33642	1.75448	1.78584
ENSMUSG00000006469	0	0.00294611	0.00597164	0
ENSMUSG00000006471	7.11335	7.2434	9.21846	8.24272
ENSMUSG00000006476	18.3953	20.3367	12.7873	13.1817
ENSMUSG00000006488	0.181265	0.138428	0	0
ENSMUSG00000006490	0.0121786	0	0	0
ENSMUSG00000006494	6.74968	10.0317	0.444813	0.501235
ENSMUSG00000006498	117.431	114	142.024	132.186
ENSMUSG00000006517	16.5501	15.3539	44.0203	43.625
ENSMUSG00000006519	0.0181658	0.2033	0.103436	0.186926
ENSMUSG00000006522	0.0292279	0.0251264	0	0
ENSMUSG00000006526	7.92459	8.04566	4.37384	4.15415
ENSMUSG00000006527	4.20267	3.7471	1.3804	1.42963
ENSMUSG00000006529	0.00223751	0.00618875	0.0047963	0.00194637
ENSMUSG00000006538	0.0802397	0.0647336	0.446442	0.354935
ENSMUSG00000006542	0.544009	0.412092	0.00646523	0
ENSMUSG00000006546	0	0	0.130748	0.100597
ENSMUSG00000006567	0.016038	0.014745	0.210905	0.165323
ENSMUSG00000006570	0	0	0	0
ENSMUSG00000006574	0.00534596	0.00141504	0.00124466	0.00166266
ENSMUSG00000006575	4.23469	4.24643	103.741	106.408
ENSMUSG00000006576	1.75429	2.32047	10.6123	12.0636
ENSMUSG00000006585	21.1225	21.1787	53.8722	53.7293
ENSMUSG00000006586	0.122568	0.146221	0.11748	0.148828
ENSMUSG00000006587	0.0086656	0.0120632	0.0128478	0.0190479
ENSMUSG00000006589	165.71	166.571	332.036	328.632
ENSMUSG00000006599	22.4679	22.2928	17.5781	19.0385
ENSMUSG00000006611	0.270736	0.261864	0.755398	0.664087
ENSMUSG00000006638	0.202776	0.226091	0.285425	0.156452
ENSMUSG00000006641	4.3242	4.31769	5.64804	5.45212
ENSMUSG00000006642	0.0534313	0.0529381	0	0.00349906
ENSMUSG00000006649	0	0	0.00886076	0.00423932
ENSMUSG00000006651	1.33696	1.94131	44.6387	46.4843
ENSMUSG00000006673	33.7635	31.4691	35.7923	35.0436
ENSMUSG00000006675	0.437696	0.654978	6.86363	8.84991
ENSMUSG00000006676	27.876	29.0478	39.7863	38.1465
ENSMUSG00000006678	15.7522	14.356	9.56929	9.04338
ENSMUSG00000006699	258.62	249.016	199.792	219.829
ENSMUSG00000006705	10.3497	10.189	6.42411	6.81069
ENSMUSG00000006711	0.0282953	0.0204796	0.0970759	0.0931125
ENSMUSG00000006715	48.1238	48.5165	50.3017	50.0728
ENSMUSG00000006717	21.492	20.2816	12.7736	13.9415
ENSMUSG00000006720	1.25887	0.938896	0.564275	0.543428
ENSMUSG00000006724	0.165043	0.284612	1.67499	1.55557
ENSMUSG00000006728	240.452	190.42	253.915	214.773
ENSMUSG00000006731	9.82062	12.7351	3.92291	3.63144
ENSMUSG00000006732	22.7711	16.3171	50.9032	45.6639
ENSMUSG00000006736	40.9168	43.0471	45.1494	46.7723
ENSMUSG00000006740	52.939	56.1715	40.5604	41.7306
ENSMUSG00000006763	6.81184	6.34632	5.31783	5.09105
ENSMUSG00000006764	0.0670252	0.075091	2.94699	3.18423
ENSMUSG00000006777	0.00828062	0	0.00447001	0.00534229
ENSMUSG00000006782	5.75866	7.40259	2.31496	3.05202
ENSMUSG00000006784	0.0534969	0.0618679	0.196328	0.211757
ENSMUSG00000006800	3.4348	3.3211	0.0597885	0.11754
ENSMUSG00000006818	19.7588	17.0921	44.9952	43.39
ENSMUSG00000006850	3.90831	3.79859	4.46204	4.25814
ENSMUSG00000006906	6.81949	7.8994	8.10455	10.4538
ENSMUSG00000006920	6.40411	7.22645	10.1463	8.93568
ENSMUSG00000006930	0.546608	0.731907	47.6403	63.3499
ENSMUSG00000006931	53.9824	72.0761	23.3527	23.4067
ENSMUSG00000006932	154.373	146.586	183.057	166.087
ENSMUSG00000006941	26.4447	29.2369	60.4758	71.1055
ENSMUSG00000006948	0	0	0	0
ENSMUSG00000006958	0.821063	0.977965	0.868284	0.889744
ENSMUSG00000006998	174.663	166.972	252.381	246.296
ENSMUSG00000007021	0.207444	0.311813	14.6206	14.9471
ENSMUSG00000007029	70.4834	75.529	119.15	107.112
ENSMUSG00000007030	0.0604696	0.0973801	0.755825	0.878873
ENSMUSG00000007033	0.411771	0.394317	0.708863	0.641531
ENSMUSG00000007034	0.0293373	0.0543608	0.0206729	0.0129073
ENSMUSG00000007035	0.738596	0.965927	0.775957	0.707778
ENSMUSG00000007036	17.1885	18.6532	33.3952	36.4012
ENSMUSG00000007038	4.95696	5.61719	4.85658	5.29266
ENSMUSG00000007039	52.0445	43.1483	41.1768	41.0709
ENSMUSG00000007041	407.659	427.148	82.0378	87.6175
ENSMUSG00000007050	30.2234	27.0706	31.7894	28.5923
ENSMUSG00000007080	12.8438	12.3522	12.1051	12.6609
ENSMUSG00000007097	0.24255	0.602538	0.0032169	0.00531244
ENSMUSG00000007107	0	0	0.00740306	0.0133097
ENSMUSG00000007122	0.152997	0.169449	0.279823	0.215078
ENSMUSG00000007207	6.20552	7.67013	51.8232	47.7866
ENSMUSG00000007209	0	0	0.0133257	0
ENSMUSG00000007216	1.6054	1.48948	3.44046	2.88421
ENSMUSG00000007279	0.00498106	0.00537877	0.0548861	0.0557737
ENSMUSG00000007338	34.6318	32.7639	42.1926	45.083
ENSMUSG00000007379	0.794308	0.855797	0.14696	0.125349
ENSMUSG00000007411	31.1927	35.7603	25.7226	27.1867
ENSMUSG00000007415	41.6386	45.2735	22.1271	25.8302
ENSMUSG00000007440	0.110447	0.123405	9.91681	12.3229
ENSMUSG00000007457	0	0	0	0
ENSMUSG00000007458	58.9957	57.8229	30.2749	30.9628
ENSMUSG00000007476	2.17805	2.19765	0.654547	0.667497
ENSMUSG00000007480	0.00522749	0.0110695	0.211828	0.180568
ENSMUSG00000007564	108.663	106.603	191.86	186.911
ENSMUSG00000007570	14.8719	15.2249	14.4701	13.0481
ENSMUSG00000007589	22.9989	24.9972	9.74508	10.7572
ENSMUSG00000007591	0.349391	0.396402	0.339272	0.315062
ENSMUSG00000007594	0.358229	0.315531	0.833222	0.66708
ENSMUSG00000007603	22.4221	23.1612	48.0809	48.0552
ENSMUSG00000007610	9.63682	11.5794	11.7628	11.5234
ENSMUSG00000007613	7.96851	6.93565	29.6136	27.7991
ENSMUSG00000007617	7.15177	7.53721	10.6594	12.9891
ENSMUSG00000007646	3.17438	2.966	4.00697	3.41144
ENSMUSG00000007653	0.0704651	0.0640459	0.00184987	0
ENSMUSG00000007655	47.8047	59.3803	0	0.0283528
ENSMUSG00000007656	28.7734	30.3996	25.4375	27.0368
ENSMUSG00000007659	16.8077	20.4794	14.8516	16.1646
ENSMUSG00000007670	51.8927	49.4633	69.1992	57.4918
ENSMUSG00000007682	2.54431	2.39128	0.047337	0.0204883
ENSMUSG00000007721	97.347	104.285	147.337	135.335
ENSMUSG00000007739	199.173	182.802	239.801	241.414
ENSMUSG00000007777	19.7134	18.4579	26.7058	27.478
ENSMUSG00000007783	3.17095	4.37799	12.969	13.9318
ENSMUSG00000007805	2.06265	2.10616	0.683269	0.753425
ENSMUSG00000007812	8.68839	8.33129	10.822	10.6567
ENSMUSG00000007815	262.963	232.815	133.939	130.285
ENSMUSG00000007817	21.3902	20.9756	30.5981	25.4447
ENSMUSG00000007827	6.63959	5.8682	7.55125	7.49625
ENSMUSG00000007833	6.25232	5.93628	4.99226	4.24946
ENSMUSG00000007836	193.722	195.446	354.61	243.317
ENSMUSG00000007837	4.69964	2.85892	2.73716	1.88494
ENSMUSG00000007850	168.389	160.876	230.178	227.871
ENSMUSG00000007867	32.6567	33.6452	23.4129	20.3768
ENSMUSG00000007872	64.0218	37.5339	46.8808	41.1376
ENSMUSG00000007877	0.177021	0.201693	0.0496402	0.0357431
ENSMUSG00000007880	20.1728	20.4326	43.0424	39.7648
ENSMUSG00000007888	25.9677	33.8688	1.13217	1.26598
ENSMUSG00000007891	158.236	189.96	180.82	194.147
ENSMUSG00000007892	2541.53	2390.69	2338.43	2318.46
ENSMUSG00000007907	0	0	0	0
ENSMUSG00000007908	0.185618	0.39204	2.74971	4.17622
ENSMUSG00000007944	0.0406955	0.0070365	41.0667	36.2742
ENSMUSG00000007946	0.122151	0	226.134	184.975
ENSMUSG00000007950	34.5506	33.4473	60.9628	53.785
ENSMUSG00000007987	17.611	22.373	32.6666	40.3811
ENSMUSG00000007989	3.34665	2.4657	5.98214	6.41078
ENSMUSG00000008028	0	0	0.260438	0.265773
ENSMUSG00000008035	23.7745	26.1072	22.0362	21.2076
ENSMUSG00000008036	81.3676	76.9532	63.2755	64.6019
ENSMUSG00000008090	9.55865	10.2727	4.30408	4.93419
ENSMUSG00000008129	0.205636	0.137433	0.111934	0.0720661
ENSMUSG00000008136	39.2332	49.8006	0.0425586	0.0811611
ENSMUSG00000008140	37.8978	39.089	69.296	64.5395
ENSMUSG00000008153	0.229504	0.182536	0.515266	0.663442
ENSMUSG00000008167	8.36437	8.79899	5.18304	4.7363
ENSMUSG00000008193	0.0129651	0.00892553	0.043502	0.0714313
ENSMUSG00000008200	19.7356	18.5356	20.9572	19.8873
ENSMUSG00000008206	0.135439	0.121785	8.93755	9.54286
ENSMUSG00000008226	5.83145	5.79985	8.28217	9.84569
ENSMUSG00000008301	21.9748	21.3661	21.6817	21.0818
ENSMUSG00000008305	10.255	10.5062	0.321485	0.300862
ENSMUSG00000008307	1.69715	1.27142	1.67823	1.21491
ENSMUSG00000008318	6.3051	6.01705	9.47092	9.71575
ENSMUSG00000008333	43.4273	34.7678	30.8857	28.4284
ENSMUSG00000008348	13.4737	13.1553	5.7974	5.6259
ENSMUSG00000008373	18.8413	17.0393	14.5682	13.7109
ENSMUSG00000008384	19.5354	21.2447	4.73276	4.8635
ENSMUSG00000008393	108.146	105.761	26.1575	27.1611
ENSMUSG00000008398	33.3772	35.492	12.555	14.755
ENSMUSG00000008429	9.3818	9.87263	7.93441	7.69703
ENSMUSG00000008435	11.4767	10.8907	11.0354	12.5605
ENSMUSG00000008438	0.0241751	0.0548838	0.249586	0.442288
ENSMUSG00000008450	42.2275	37.3215	70.644	64.2948
ENSMUSG00000008461	0.0633425	0.0665697	0.0121495	0.029196
ENSMUSG00000008475	114.876	155.971	95.731	125.931
ENSMUSG00000008482	0.78949	0.696385	0.455769	0.342083
ENSMUSG00000008489	0.017349	0	17.3702	18.1294
ENSMUSG00000008496	0.0210401	0.0126136	3.8575	3.67327
ENSMUSG00000008540	2.25274	1.67811	0.00599449	0.0116074
ENSMUSG00000008575	7.09637	4.39383	18.2708	11.9888
ENSMUSG00000008590	0.00485816	0	4.41969	3.68575
ENSMUSG00000008601	0.108498	0.10596	0.355904	0.338295
ENSMUSG00000008604	31.4764	27.7963	41.4156	38.9219
ENSMUSG00000008658	0.0580027	0.0328201	6.37905	8.70855
ENSMUSG00000008668	606.685	499.234	465.702	405.261
ENSMUSG00000008682	1282.78	1193.92	1085.87	1130.48
ENSMUSG00000008683	79.2844	66.8025	108.395	102.72
ENSMUSG00000008690	66.1103	63.8013	101.181	101.196
ENSMUSG00000008730	14.5544	13.8483	25.2843	27.9586
ENSMUSG00000008734	10.9935	12.6076	2.6705	2.5255
ENSMUSG00000008763	14.3362	14.9738	13.3953	14.398
ENSMUSG00000008789	0	0	0	0
ENSMUSG00000008813	0	0	0	0
ENSMUSG00000008822	9.41069	8.56378	22.6723	27.7743
ENSMUSG00000008843	0.0242908	0.00590976	0	0
ENSMUSG00000008845	0.738363	0.677205	0.00164272	0
ENSMUSG00000008855	10.1211	11.5829	11.8232	11.1355
ENSMUSG00000008859	46.0497	46.137	24.6566	25.3117
ENSMUSG00000008874	0	0	0	0
ENSMUSG00000008892	154.862	148.73	233.112	234.471
ENSMUSG00000008932	0.0325617	0.0549649	0.188426	0.270807
ENSMUSG00000008958	25.2953	23.1424	22.6236	19.4633
ENSMUSG00000008976	24.2597	21.2797	25.4491	22.4522
ENSMUSG00000008999	0.00716434	0	4.97994	7.8327
ENSMUSG00000009013	138.938	139.873	108.483	123.217
ENSMUSG00000009030	18.3517	18.1776	13.3828	12.8833
ENSMUSG00000009035	33.3734	35.9416	46.354	46.1498
ENSMUSG00000009047	0	0	0	0
ENSMUSG00000009070	0.00351525	0.00372185	0.0879161	0.157501
ENSMUSG00000009073	30.2486	27.738	35.412	31.4148
ENSMUSG00000009075	0.0283304	0.0194479	0.0659396	0.0266897
ENSMUSG00000009076	11.3233	11.1761	14.1393	14.0757
ENSMUSG00000009079	168.66	148.52	215.621	214.04
ENSMUSG00000009090	21.7745	27.2809	32.2138	32.9332
ENSMUSG00000009092	0.424283	0.305211	1.00754	0.806166
ENSMUSG00000009093	0	0	0.0631349	0.061961
ENSMUSG00000009097	3.62144	4.36352	6.16878	5.39677
ENSMUSG00000009108	0.403937	0.285993	3.66906	3.73781
ENSMUSG00000009112	10.8608	10.089	11.8915	11.304
ENSMUSG00000009114	0.00343822	0.0156335	0.00771497	0.0189214
ENSMUSG00000009115	0.0175871	0.00482835	0.0192858	0.040708
ENSMUSG00000009145	0.606583	0.569223	0.53465	0.351852
ENSMUSG00000009185	0.497456	0.38794	0	0
ENSMUSG00000009207	13.3947	13.7825	11.0455	18.6657
ENSMUSG00000009210	0	0.0334135	3.04868	2.89087
ENSMUSG00000009214	5.51293	2.71706	0.018588	0.0190504
ENSMUSG00000009216	0.00410567	0.00213103	0	0.0149694
ENSMUSG00000009246	0.0860448	0.178304	0.3284	0.554379
ENSMUSG00000009248	0	0	1.26441	1.46835
ENSMUSG00000009281	0.101638	0.0537932	0.0774316	0.0810152
ENSMUSG00000009291	73.1747	74.3698	29.6545	28.7582
ENSMUSG00000009292	0.00660398	0.00350747	3.56127	3.75947
ENSMUSG00000009293	49.5326	47.0617	43.0819	37.7585
ENSMUSG00000009350	0.00646813	0.00232295	0	0.00217781
ENSMUSG00000009356	0.00207599	0.00433829	0	0.00462946
ENSMUSG00000009376	20.2715	24.3815	0.00505307	0.0178216
ENSMUSG00000009378	0.0100511	0.00783427	0.00946462	0
ENSMUSG00000009394	0.0950962	0.0415312	61.2693	80.0745
ENSMUSG00000009406	9.37706	8.43413	6.42952	6.67262
ENSMUSG00000009418	8.75837	9.56357	12.9238	11.7579
ENSMUSG00000009470	64.1125	55.8157	71.4481	67.8634
ENSMUSG00000009471	38.7369	27.5695	0	0.0161515
ENSMUSG00000009487	0.129942	0.053951	0.0181911	0.032767
ENSMUSG00000009535	9.22053	8.36876	12.4774	11.5972
ENSMUSG00000009545	0	0.00420504	0.0152208	0.0451053
ENSMUSG00000009549	142.188	143.489	113.766	120.827
ENSMUSG00000009551	0.00503903	0	0.206707	0.332949
ENSMUSG00000009555	24.2034	23.5994	13.0892	12.4235
ENSMUSG00000009563	8.7281	8.22067	5.8352	5.18446
ENSMUSG00000009566	15.7129	14.5747	23.0617	20.8614
ENSMUSG00000009569	5.09609	4.62936	7.70537	8.69992
ENSMUSG00000009575	71.7024	69.9435	116.476	119.187
ENSMUSG00000009580	0	0	0	0
ENSMUSG00000009585	9.63056	10.8747	6.3923	7.12321
ENSMUSG00000009588	0	0	0.0332927	0.0154766
ENSMUSG00000009596	0.100419	0.214232	0.0522118	0.0605945
ENSMUSG00000009614	4.14593	3.98591	21.3522	19.409
ENSMUSG00000009621	8.5036	8.51155	22.9581	22.1681
ENSMUSG00000009628	0	0	0.0136628	0.0156907
ENSMUSG00000009630	53.2485	48.5469	66.7425	57.2674
ENSMUSG00000009633	16.792	24.1123	7.61013	6.57006
ENSMUSG00000009640	16.3532	18.3512	14.6081	15.926
ENSMUSG00000009646	0.010736	0.00577976	0.0590407	0.0069265
ENSMUSG00000009647	20.4312	21.985	14.5902	18.1161
ENSMUSG00000009654	0.211127	0.305421	0.0294217	0.057608
ENSMUSG00000009670	0.00210031	0	0.00426819	0.0096134
ENSMUSG00000009681	11.4446	13.9075	18.0557	17.141
ENSMUSG00000009687	4.50015	6.79375	0.00869652	0.0310651
ENSMUSG00000009731	0.143215	0.202789	0.393016	0.519969
ENSMUSG00000009733	5.93831	7.12519	13.8029	15.4339
ENSMUSG00000009734	0.00115246	0	0	0
ENSMUSG00000009739	1.7187	1.89734	4.98085	4.32058
ENSMUSG00000009741	22.5163	22.2208	50.4976	46.284
ENSMUSG00000009772	5.2984	6.00937	0.00839143	0.00192758
ENSMUSG00000009828	3.4723	2.59925	2.94887	2.58991
ENSMUSG00000009863	78.3426	79.1142	216.764	198.496
ENSMUSG00000009876	0.0507445	0.0345819	0.858886	1.22444
ENSMUSG00000009894	18.4261	23.0237	56.9989	67.3101
ENSMUSG00000009900	0	0	0	0
ENSMUSG00000009905	6.44796	5.74662	6.45373	5.99263
ENSMUSG00000009907	19.8259	23.0691	23.4698	27.4907
ENSMUSG00000009927	810.19	746.755	1369.02	1303.79
ENSMUSG00000009941	0	0	0	0
ENSMUSG00000009995	10.0299	11.2815	9.5624	11.8822
ENSMUSG00000010021	0.0349541	0.0260787	0.134938	0.176413
ENSMUSG00000010025	26.3092	27.455	14.6937	13.8112
ENSMUSG00000010044	0.230414	0.45455	0.130625	0.194992
ENSMUSG00000010045	14.4313	15.2564	8.83391	8.07622
ENSMUSG00000010047	15.8299	16.3795	18.007	17.4376
ENSMUSG00000010048	29.5319	25.5526	37.968	29.5791
ENSMUSG00000010051	0.476649	0.510171	0.203818	0.250946
ENSMUSG00000010054	5.04534	5.84278	4.84813	5.26362
ENSMUSG00000010057	7.63161	8.71646	7.25856	8.23972
ENSMUSG00000010064	0.0264388	0.00407485	0.448232	0.574629
ENSMUSG00000010066	0.013839	0.00988276	2.77293	3.93905
ENSMUSG00000010067	9.16129	15.0449	6.25241	7.19737
ENSMUSG00000010080	0.096296	0.173903	0.158446	0.325982
ENSMUSG00000010086	0.0697448	0.0182567	10.2668	18.2005
ENSMUSG00000010095	81.6837	87.285	151.091	128.187
ENSMUSG00000010097	17.0444	17.5975	29.6582	29.9721
ENSMUSG00000010110	8.55927	9.0944	11.4639	13.66
ENSMUSG00000010122	0.021255	0.010667	0.304674	0.287517
ENSMUSG00000010136	0	0	0	0
ENSMUSG00000010142	0.00776369	0.00251618	0.110393	0.0874825
ENSMUSG00000010154	4.79617	5.17442	27.3704	25.889
ENSMUSG00000010175	0.0746542	0.0475462	3.40485	3.49415
ENSMUSG00000010205	22.8053	22.833	27.2588	26.4525
ENSMUSG00000010277	38.9832	42.5743	39.8736	42.6551
ENSMUSG00000010290	11.5629	9.68493	24.2346	21.6225
ENSMUSG00000010307	4.49115	5.18488	2.33035	2.0255
ENSMUSG00000010311	0.0842192	0.0912702	3.96146	6.60903
ENSMUSG00000010342	0.0194904	0.00938923	0.0395204	0.0330222
ENSMUSG00000010358	7.67447	7.74306	4.52394	6.09032
ENSMUSG00000010362	4.90049	3.8608	5.26196	4.10146
ENSMUSG00000010376	259.532	266.739	146.039	155.735
ENSMUSG00000010392	16.6233	16.6696	21.7134	21.8613
ENSMUSG00000010406	176.75	170.9	96.9764	92.2315
ENSMUSG00000010435	0	0	0	0
ENSMUSG00000010453	19.0741	21.3368	40.9113	44.3264
ENSMUSG00000010461	6.96486	5.95466	8.93336	8.34642
ENSMUSG00000010476	5.71776	5.04294	54.5294	46.9966
ENSMUSG00000010492	0.351472	0.404475	0.471165	0.53232
ENSMUSG00000010505	0.0522505	0.00578368	28.8121	29.539
ENSMUSG00000010517	17.4398	16.1677	17.272	15.6671
ENSMUSG00000010529	0.127434	0.120729	0	0
ENSMUSG00000010538	0.550455	0.361897	2.65187	2.72384
ENSMUSG00000010554	5.7123	5.00287	6.22478	6.00775
ENSMUSG00000010592	0	0	0.0229348	0.0181574
ENSMUSG00000010601	0.471833	0.598126	0.142167	0.208248
ENSMUSG00000010607	11.0946	10.7258	12.5286	12.7713
ENSMUSG00000010608	52.1841	48.4626	55.9836	57.0402
ENSMUSG00000010609	2.42153	2.55806	2.88027	2.68182
ENSMUSG00000010651	0.841786	0.83433	0.623311	0.538316
ENSMUSG00000010660	6.10581	9.49652	0.210424	0.324383
ENSMUSG00000010663	49.5465	45.453	39.1766	41.9071
ENSMUSG00000010721	1.01558	1.2467	2.37579	2.47849
ENSMUSG00000010751	8.96176	10.2716	8.33962	6.12599
ENSMUSG00000010755	54.4642	63.3996	64.2534	55.8478
ENSMUSG00000010760	0.0331676	0.0335372	2.11087	1.39393
ENSMUSG00000010796	0.0637924	0	76.0513	77.246
ENSMUSG00000010797	0.00538745	0	0.463463	0.42486
ENSMUSG00000010803	0.439164	0.466931	0	0
ENSMUSG00000010825	0.00984916	0	8.14455	7.8874
ENSMUSG00000010830	38.9493	41.9358	4.26796	4.86223
ENSMUSG00000010841	0.0914952	0.118516	0.05176	0.135789
ENSMUSG00000010911	21.8514	18.5085	21.1213	18.6077
ENSMUSG00000010914	13.9418	14.3758	16.0779	18.6112
ENSMUSG00000010936	12.1714	11.5668	32.7785	31.14
ENSMUSG00000011008	0	0.0050544	0.0381839	0.0327146
ENSMUSG00000011034	0.00295876	0.00312213	0.210565	0.200174
ENSMUSG00000011052	0.0144284	0	0.013437	0.0321753
ENSMUSG00000011096	32.6272	32.1303	48.4456	39.4173
ENSMUSG00000011114	32.0391	35.8368	33.0794	35.7851
ENSMUSG00000011118	0	0	0	0
ENSMUSG00000011148	5.59936	8.46509	0.564967	0.966866
ENSMUSG00000011154	0.0228208	0.0223657	0	0.00291516
ENSMUSG00000011158	11.3903	11.8589	10.1778	9.63743
ENSMUSG00000011171	0.017662	0.00186394	0.0916304	0.0870323
ENSMUSG00000011179	102.508	95.0522	143.815	144.011
ENSMUSG00000011254	16.7703	14.3748	24.5617	23.0645
ENSMUSG00000011256	10.604	11.609	12.2789	14.7259
ENSMUSG00000011257	108.18	85.6502	37.3139	31.1551
ENSMUSG00000011263	0.00551962	0	1.20785	3.12072
ENSMUSG00000011267	0.347234	0.466213	0.625202	0.598095
ENSMUSG00000011305	0.00977257	0.0160217	0.0866761	0.157746
ENSMUSG00000011306	15.7563	17.1322	17.2959	18.5057
ENSMUSG00000011349	0	0	0.00805194	0.00369918
ENSMUSG00000011350	0.0242867	0.0262607	0.00378222	0.0147101
ENSMUSG00000011382	0.0451965	0.0210411	0.468302	0.622116
ENSMUSG00000011427	2.71547	2.43943	1.61089	1.71898
ENSMUSG00000011463	0.00923762	0.00937089	0	0
ENSMUSG00000011486	0.00562026	0	0.0212834	0.0402941
ENSMUSG00000011589	0.0961297	0.0910403	25.2352	24.683
ENSMUSG00000011632	0.0182379	0.0168703	0.0467291	0.234198
ENSMUSG00000011658	2.70579	3.04665	3.05997	3.45884
ENSMUSG00000011751	0.0833312	0.0495633	3.722	3.08883
ENSMUSG00000011752	168.635	179.384	71.7575	75.5928
ENSMUSG00000011831	16.7734	16.9875	12.7021	13.1235
ENSMUSG00000011832	5.13576	5.97988	8.66922	9.15313
ENSMUSG00000011837	20.8462	21.0329	31.6949	30.3424
ENSMUSG00000011877	27.0731	27.3515	38.0997	34.9092
ENSMUSG00000011884	37.4064	36.2312	15.2136	14.6598
ENSMUSG00000011958	66.1363	71.9861	30.0822	29.0356
ENSMUSG00000011960	14.7664	12.9118	20.8414	20.1052
ENSMUSG00000012017	15.2077	18.9687	35.0307	32.0718
ENSMUSG00000012042	0	0	0.0255925	0
ENSMUSG00000012076	15.9832	16.587	24.5728	26.5934
ENSMUSG00000012114	26.2912	25.7435	24.4235	22.324
ENSMUSG00000012117	14.225	14.4098	21.814	21.0774
ENSMUSG00000012123	0.0435714	0.0710626	0.139129	0.153521
ENSMUSG00000012126	0.423837	0.398304	2.28146	2.95586
ENSMUSG00000012187	0	0.0155743	0.0298201	0.0116854
ENSMUSG00000012211	0.0743287	0.0403727	0.0199724	0.0310906
ENSMUSG00000012282	0.00347901	0	0.00400663	0.0155164
ENSMUSG00000012296	20.2124	21.6875	24.6273	21.4999
ENSMUSG00000012350	0	0	0.00126583	0
ENSMUSG00000012396	0.0580211	0.0777952	0	0
ENSMUSG00000012405	352.017	290.027	210.865	199.672
ENSMUSG00000012422	13.0903	11.7311	10.1173	10.5186
ENSMUSG00000012428	0.00219262	0	0.00180158	0.00431394
ENSMUSG00000012429	5.74728	5.6153	2.63634	2.22451
ENSMUSG00000012443	39.4259	34.8212	30.7197	29.2419
ENSMUSG00000012483	72.3446	60.413	103.27	97.2366
ENSMUSG00000012519	24.1922	31.2042	17.3039	20.0624
ENSMUSG00000012520	0.00618485	0	7.37334	5.35724
ENSMUSG00000012535	30.7121	31.1111	36.4098	37.0271
ENSMUSG00000012609	6.33865	8.02458	3.84909	4.47644
ENSMUSG00000012640	3.7605	4.32138	3.04606	3.22786
ENSMUSG00000012705	0	0.0056465	0.0658834	0.07485
ENSMUSG00000012777	0.0148326	0.0193458	0.646192	0.497595
ENSMUSG00000012819	0.0958849	0.0988556	0.00399979	0.00355009
ENSMUSG00000012848	750.627	616.722	604.565	596.687
ENSMUSG00000012889	7.00459	7.6546	0.289793	0.48795
ENSMUSG00000013033	10.9591	10.5549	44.881	43.4323
ENSMUSG00000013076	17.6798	19.0274	0.00900951	0.00855322
ENSMUSG00000013083	0.0338659	0.0191835	0.044319	0.040678
ENSMUSG00000013089	6.47942	7.64908	51.9148	53.0482
ENSMUSG00000013091	0.767695	0.772524	0.261853	0.37815
ENSMUSG00000013150	2.51318	2.76706	5.63082	5.83348
ENSMUSG00000013155	19.514	22.0425	33.4528	33.4094
ENSMUSG00000013158	0.0367295	0.052539	0.172632	0.186285
ENSMUSG00000013160	26.1493	28.609	80.8939	91.4207
ENSMUSG00000013236	35.7321	42.9213	89.2955	88.3159
ENSMUSG00000013275	9.13888	8.86449	4.94594	3.75866
ENSMUSG00000013338	0.00191828	0.00210657	0.0224765	0.0195117
ENSMUSG00000013353	0	0	0	0
ENSMUSG00000013367	0.115199	0.156229	3.84638	3.65483
ENSMUSG00000013415	0.0647363	0.0395492	0	0
ENSMUSG00000013418	0.266168	0.247612	0.721025	0.596207
ENSMUSG00000013419	3.15054	3.36338	4.74491	4.24412
ENSMUSG00000013465	24.6298	25.4565	18.879	19.1801
ENSMUSG00000013483	0.0661854	0.149897	0.0367561	0.0424126
ENSMUSG00000013495	4.4988	5.20357	2.89363	3.18553
ENSMUSG00000013523	0.0219498	0.00435729	0.543482	0.704425
ENSMUSG00000013539	3.67639	3.97112	6.13386	7.35972
ENSMUSG00000013562	0.0463283	0.029293	0.120948	0.142266
ENSMUSG00000013584	0.003041	0.00842842	0	0
ENSMUSG00000013593	97.826	96.3414	122.369	128.721
ENSMUSG00000013611	0	0	0.0163198	0.0190541
ENSMUSG00000013622	7.03799	14.1673	7.19327	9.67373
ENSMUSG00000013629	27.7155	28.7545	37.5745	32.4775
ENSMUSG00000013643	0	0	0	0
ENSMUSG00000013646	8.79132	8.3213	14.1289	12.0961
ENSMUSG00000013653	0.0467279	0.0684567	0	0
ENSMUSG00000013662	42.3186	33.2177	81.9685	64.6435
ENSMUSG00000013663	16.1893	14.7809	37.008	37.1415
ENSMUSG00000013668	0	0	0	0
ENSMUSG00000013698	83.821	90.1199	35.822	40.4541
ENSMUSG00000013701	111.137	98.5206	92.6162	87.175
ENSMUSG00000013707	0.0967037	0.0848609	0.449917	0.297882
ENSMUSG00000013736	17.093	16.4171	23.2968	25.7736
ENSMUSG00000013766	0	0	0	0
ENSMUSG00000013787	41.5723	43.3509	69.5266	64.4126
ENSMUSG00000013822	48.3164	45.1934	22.5628	21.3078
ENSMUSG00000013833	12.8768	13.1873	16.1367	16.7246
ENSMUSG00000013846	25.9145	27.4744	0.0011348	0.0096112
ENSMUSG00000013858	39.2965	43.6793	60.3645	56.5365
ENSMUSG00000013878	6.27093	5.63131	4.31713	4.17456
ENSMUSG00000013921	1.78795	2.07588	11.8542	12.0475
ENSMUSG00000013928	0	0	0.0705835	0.144656
ENSMUSG00000013936	0.00774445	0.00718573	0.320006	0.513089
ENSMUSG00000013973	0.858278	0.816384	1.47358	1.2719
ENSMUSG00000013974	0	0.00568141	0.219641	0.177789
ENSMUSG00000013997	5.05205	6.02986	7.38611	9.13212
ENSMUSG00000014030	0.214306	0.224606	1.53197	1.53606
ENSMUSG00000014039	4.07042	3.7547	5.71628	5.43247
ENSMUSG00000014074	14.9649	14.106	17.4048	16.4275
ENSMUSG00000014075	9.1143	9.04513	12.7803	14.0807
ENSMUSG00000014077	38.972	39.4122	30.2698	32.3349
ENSMUSG00000014104	0	0	0	0
ENSMUSG00000014158	0.267687	0.302803	0.0805539	0.0339196
ENSMUSG00000014164	0.0176786	0.0344302	1.79267	2.45396
ENSMUSG00000014177	17.8057	20.4982	29.7862	37.3752
ENSMUSG00000014195	38.6223	34.778	54.1195	53.4468
ENSMUSG00000014198	0.00439215	0.0138898	0.211385	0.224373
ENSMUSG00000014226	106.736	99.5534	178.855	176.924
ENSMUSG00000014232	2.56694	3.12371	4.63492	6.53344
ENSMUSG00000014243	14.2178	13.2473	14.5073	17.593
ENSMUSG00000014245	3.08884	3.54643	4.83562	6.7096
ENSMUSG00000014294	107.043	104.306	94.1964	92.8303
ENSMUSG00000014301	26.4498	25.9151	48.9335	53.8539
ENSMUSG00000014303	15.4726	18.6018	6.5969	6.49174
ENSMUSG00000014313	70.1126	62.4171	112.579	123.728
ENSMUSG00000014329	2.88813	2.76286	4.67639	4.99132
ENSMUSG00000014349	49.5912	51.0394	36.1028	35.3564
ENSMUSG00000014351	0	0	0.220635	0.249987
ENSMUSG00000014353	14.106	15.3814	7.77414	8.35183
ENSMUSG00000014355	35.8336	34.8488	22.2709	21.737
ENSMUSG00000014361	5.21938	6.95268	0.0196292	0.0260121
ENSMUSG00000014402	51.0794	50.2489	38.8801	36.7227
ENSMUSG00000014418	6.48655	7.30497	8.3982	8.18381
ENSMUSG00000014426	4.6552	4.34972	5.46445	5.09665
ENSMUSG00000014444	22.3722	27.9243	11.2302	10.2711
ENSMUSG00000014453	0.0441419	0.0488628	0.00878941	0.00305326
ENSMUSG00000014470	9.1328	10.1218	20.5376	16.7132
ENSMUSG00000014496	15.9503	16.3064	17.8234	18.8104
ENSMUSG00000014498	32.5185	25.9151	35.1369	24.7046
ENSMUSG00000014503	7.80708	6.72946	3.71593	3.75977
ENSMUSG00000014504	22.5066	25.3578	10.5556	13.7594
ENSMUSG00000014529	0	0.00380245	0.0207083	0.0175377
ENSMUSG00000014542	0	0.00510378	0.00298629	0.00338352
ENSMUSG00000014543	0.00958144	0.00542746	0	0
ENSMUSG00000014547	7.96498	5.54026	2.76846	3.08674
ENSMUSG00000014550	10.6338	11.3051	11.3422	11.8174
ENSMUSG00000014551	7.64597	7.3636	7.78058	7.73293
ENSMUSG00000014554	9.64988	8.81929	12.6279	12.6517
ENSMUSG00000014592	0.722859	0.605825	4.19887	4.43914
ENSMUSG00000014599	62.1183	60.5543	7.63792	5.82392
ENSMUSG00000014601	18.2929	18.6379	21.4057	21.3847
ENSMUSG00000014602	0.186644	0.293362	21.8654	27.9378
ENSMUSG00000014603	0	0	0	0.00319583
ENSMUSG00000014606	48.0049	56.2025	38.0941	44.9952
ENSMUSG00000014609	0.0550943	0.0355315	0.0833364	0.069745
ENSMUSG00000014633	15.2826	16.2166	19.8453	21.1945
ENSMUSG00000014668	10.4007	11.3182	8.88008	9.0903
ENSMUSG00000014686	0.0042109	0.0156309	0.0522325	0.0285421
ENSMUSG00000014704	0.516871	0.462519	0	0
ENSMUSG00000014725	0.00195317	0	0.0177852	0.00704388
ENSMUSG00000014747	0.229046	0.208742	1.59351	1.13141
ENSMUSG00000014748	35.7844	38.3443	28.47	31.4974
ENSMUSG00000014763	9.31875	9.72882	7.2866	7.04648
ENSMUSG00000014767	3.1078	2.93353	5.15564	5.06372
ENSMUSG00000014769	199.326	186.122	261.493	273.145
ENSMUSG00000014771	0	0	0	0
ENSMUSG00000014773	0.939547	0.468028	0.454082	0.58177
ENSMUSG00000014776	3.97324	3.74325	9.73816	11.1497
ENSMUSG00000014778	15.0237	17.7807	4.69884	4.96973
ENSMUSG00000014782	2.88244	2.80756	2.98103	3.12688
ENSMUSG00000014786	13.0539	12.0338	15.3964	13.8172
ENSMUSG00000014791	0.722159	0.940356	1.78362	2.03308
ENSMUSG00000014813	2.14004	0.906535	0.053701	0.0560887
ENSMUSG00000014837	4.70805	5.21021	5.92787	6.2754
ENSMUSG00000014846	62.1423	71.0508	145.022	157.546
ENSMUSG00000014850	5.86487	5.49325	23.3208	23.7371
ENSMUSG00000014852	0	0	0.263064	0.196489
ENSMUSG00000014856	46.196	48.4527	52.5634	55.2667
ENSMUSG00000014859	36.5932	33.6245	38.5752	34.8857
ENSMUSG00000014867	95.1431	100.149	55.084	58.2401
ENSMUSG00000014873	7.97909	7.79038	9.03248	8.70225
ENSMUSG00000014905	11.5681	11.8548	17.2119	16.9697
ENSMUSG00000014907	7.54809	6.2463	16.1317	13.3211
ENSMUSG00000014932	12.1443	11.0406	5.69587	5.91985
ENSMUSG00000014956	45.9935	38.6431	43.323	43.9038
ENSMUSG00000014959	50.9308	53.804	35.6483	38.2832
ENSMUSG00000014980	11.4631	10.0754	22.0838	21.0456
ENSMUSG00000015001	0.0124677	0	0.0378643	0.0146126
ENSMUSG00000015002	36.9298	37.26	26.7956	26.5406
ENSMUSG00000015013	27.7361	29.694	74.8862	81.6437
ENSMUSG00000015016	3.60204	3.53679	10.8522	11.026
ENSMUSG00000015023	21.1664	20.8897	42.457	42.2951
ENSMUSG00000015027	5.03862	6.2626	5.88498	7.57363
ENSMUSG00000015053	7.34376	7.88623	67.056	64.745
ENSMUSG00000015083	1.51681	1.52414	0.891308	0.87657
ENSMUSG00000015085	0.00919244	0.0099711	0.167375	0.165061
ENSMUSG00000015087	32.0666	30.6041	27.9887	28.4764
ENSMUSG00000015090	0.0179817	0.00484654	0.0921537	0.135398
ENSMUSG00000015092	145.756	155.198	90.5557	81.8153
ENSMUSG00000015093	0.446715	0.721942	0.448648	0.599776
ENSMUSG00000015094	38.6195	52.9768	46.2413	52.2918
ENSMUSG00000015095	15.8603	18.0471	14.24	14.6671
ENSMUSG00000015112	1.87917	1.82739	0.00654124	0.00767572
ENSMUSG00000015120	100.305	97.8892	138.255	125.927
ENSMUSG00000015126	19.3236	19.2383	29.5998	27.4755
ENSMUSG00000015127	1.62925	1.43242	7.59529	6.5795
ENSMUSG00000015133	11.1343	13.3931	2.01059	2.14944
ENSMUSG00000015134	1.82065	1.63711	0.937648	1.30272
ENSMUSG00000015143	105.978	133.164	77.8223	87.8514
ENSMUSG00000015149	18.8811	18.2653	9.82517	9.69688
ENSMUSG00000015165	153.608	147.898	175.777	171.339
ENSMUSG00000015176	60.0919	52.7585	54.5988	50.3132
ENSMUSG00000015189	7.34638	6.71101	19.04	20.2479
ENSMUSG00000015202	15.2692	16.2923	3.45131	4.00405
ENSMUSG00000015214	5.52716	5.80175	6.71859	7.76969
ENSMUSG00000015217	47.2424	41.851	51.1034	53.6164
ENSMUSG00000015222	5.84229	6.27014	20.3609	25.4922
ENSMUSG00000015224	0.00222345	0	0	0
ENSMUSG00000015242	0	0	0	0
ENSMUSG00000015243	0.0774705	0.186112	1.61628	1.87917
ENSMUSG00000015247	22.153	21.4622	18.4939	17.1391
ENSMUSG00000015289	11.6168	11.5921	15.2809	17.6895
ENSMUSG00000015290	26.4693	27.7082	58.3639	62.7413
ENSMUSG00000015291	38.3583	42.7276	90.8175	97.1593
ENSMUSG00000015305	2.19074	2.12328	4.84336	5.31487
ENSMUSG00000015312	12.6167	11.2761	27.8439	19.263
ENSMUSG00000015314	0	0	0	0
ENSMUSG00000015316	0	0	0	0
ENSMUSG00000015335	14.5442	17.4686	10.6266	10.9622
ENSMUSG00000015337	3.87599	4.32721	1.21107	0.887438
ENSMUSG00000015340	0	0.0013534	0.00155284	0.0102181
ENSMUSG00000015341	51.2397	46.9617	76.6358	67.8084
ENSMUSG00000015342	0.136772	0.167047	0	0
ENSMUSG00000015354	28.6512	39.6796	0	0.0134948
ENSMUSG00000015355	0	0.0163648	0	0
ENSMUSG00000015357	13.8014	13.331	16.473	15.4687
ENSMUSG00000015363	18.084	18.7741	18.7177	17.0473
ENSMUSG00000015365	0.0443047	0.0370205	0	0
ENSMUSG00000015377	2.79447	2.90049	11.9401	11.5279
ENSMUSG00000015396	0.0116878	0.0177519	0.0259896	0.0264091
ENSMUSG00000015401	0.0139729	0	0.194522	0.0315428
ENSMUSG00000015405	0.00192421	0	0.00206236	0.00422404
ENSMUSG00000015437	0.079615	0.0225556	0	0
ENSMUSG00000015441	0	0	0	0
ENSMUSG00000015443	0.0453402	0.140998	0	0
ENSMUSG00000015451	0.562903	0.57474	0.695947	0.763344
ENSMUSG00000015452	0.323794	0.482065	0.811136	1.07338
ENSMUSG00000015461	19.5226	21.5745	47.9059	47.6968
ENSMUSG00000015467	0.159913	0.215771	0.810753	0.704315
ENSMUSG00000015468	0.0615195	0.0553304	0.256963	0.368381
ENSMUSG00000015474	2.84124	3.25217	5.62931	6.9347
ENSMUSG00000015476	0.00354888	0.00325037	2.05901	2.34411
ENSMUSG00000015478	16.5727	15.61	44.2748	38.7708
ENSMUSG00000015484	0.0646958	0.00162435	46.3559	51.7563
ENSMUSG00000015488	11.6893	12.8337	14.3939	16.9218
ENSMUSG00000015501	6.3786	5.96153	4.71075	4.41647
ENSMUSG00000015519	0	0	0.00484122	0
ENSMUSG00000015522	13.1305	14.9563	14.4939	17.8564
ENSMUSG00000015533	0.00144147	0.00903787	0.347273	0.460671
ENSMUSG00000015536	7.94588	7.98553	16.6681	16.8774
ENSMUSG00000015542	8.4347	8.72654	12.1884	13.4452
ENSMUSG00000015568	4.14534	3.67157	6.04561	7.61842
ENSMUSG00000015575	36.0968	30.679	53.8576	37.4217
ENSMUSG00000015579	0.333033	0.40977	23.2613	19.5969
ENSMUSG00000015597	4.06067	3.8293	5.87289	5.80564
ENSMUSG00000015599	0.00969187	0.000906124	11.4068	9.12233
ENSMUSG00000015605	25.8533	23.1742	24.0382	19.653
ENSMUSG00000015619	2.08134	2.25427	1.25234	1.06277
ENSMUSG00000015627	0	0	0.0481102	0.0550252
ENSMUSG00000015647	26.8879	34.1655	2.7955	3.09241
ENSMUSG00000015652	29.9454	31.3848	2.55429	1.87408
ENSMUSG00000015653	10.4993	11.9075	0.44805	0.537818
ENSMUSG00000015656	534.218	497.504	427.961	447.255
ENSMUSG00000015659	3.67284	3.77004	2.85974	2.72541
ENSMUSG00000015665	0	0	0.018757	0
ENSMUSG00000015668	21.531	22.4426	17.8601	21.8265
ENSMUSG00000015671	163.226	167.265	110.741	131.177
ENSMUSG00000015672	35.0206	34.429	23.9102	27.9006
ENSMUSG00000015697	14.9142	13.9248	22.5277	22.0365
ENSMUSG00000015702	1.29379	2.50997	1.96385	2.86963
ENSMUSG00000015709	1.34924	1.13017	0.00312175	0.00565872
ENSMUSG00000015711	8.10876	9.00873	6.95777	8.09345
ENSMUSG00000015714	110.172	113.469	77.0184	75.4321
ENSMUSG00000015721	0	0	0	0
ENSMUSG00000015733	76.1332	76.3878	51.6084	55.4711
ENSMUSG00000015745	34.1835	34.4231	15.2306	15.0698
ENSMUSG00000015747	4.3719	5.81751	7.73584	9.32159
ENSMUSG00000015748	20.0667	19.3985	29.2194	29.9271
ENSMUSG00000015749	129.092	112.239	129.876	130.389
ENSMUSG00000015750	23.474	25.2219	18.0065	17.1434
ENSMUSG00000015755	29.942	26.6725	33.4588	30.1606
ENSMUSG00000015757	20.5049	19.0954	27.7581	27.1868
ENSMUSG00000015759	73.588	72.5338	45.4768	45.6259
ENSMUSG00000015766	48.4465	54.2627	0.00600192	0.0196704
ENSMUSG00000015776	27.236	26.5717	16.8552	18.5734
ENSMUSG00000015787	0	0	0	0.00417273
ENSMUSG00000015790	14.1464	16.102	19.6758	21.2636
ENSMUSG00000015804	15.335	13.8621	14.6468	14.0416
ENSMUSG00000015806	30.0831	29.6171	59.3094	66.6369
ENSMUSG00000015812	3.12468	3.80348	1.73977	1.55975
ENSMUSG00000015829	0.0165337	0.00575725	4.89536	5.2648
ENSMUSG00000015837	267.879	240.488	198.83	170.655
ENSMUSG00000015839	49.8373	52.9855	11.0136	11.7305
ENSMUSG00000015843	0.00534472	0.00302754	0	0
ENSMUSG00000015846	8.48638	6.91924	5.71711	5.92052
ENSMUSG00000015850	2.00783	2.99506	0.900685	0.812871
ENSMUSG00000015852	0	0	0	0.00367826
ENSMUSG00000015854	0	0	0	0.00410441
ENSMUSG00000015869	37.9006	37.1421	28.9864	25.8811
ENSMUSG00000015879	0.0149035	0.0186306	0.160952	0.151966
ENSMUSG00000015880	30.5844	27.109	17.3173	17.5487
ENSMUSG00000015882	3.95426	2.78231	4.51195	4.1178
ENSMUSG00000015889	63.7877	63.5425	28.2266	30.7648
ENSMUSG00000015890	0.167277	0.247896	0.0834968	0.0623765
ENSMUSG00000015932	136.15	158.807	69.0181	73.6227
ENSMUSG00000015937	43.3834	41.1091	64.9843	59.1469
ENSMUSG00000015942	1.85501	2.1509	5.72397	5.3902
ENSMUSG00000015943	15.437	14.6629	19.0319	19.7987
ENSMUSG00000015944	2.27451	2.52375	5.41937	5.553
ENSMUSG00000015947	0.00718341	0.0222751	0.131946	0.272176
ENSMUSG00000015950	0.0274877	0.0954269	0.204264	0.279052
ENSMUSG00000015957	0.181435	0.225467	8.32918	7.88823
ENSMUSG00000015961	86.8517	80.3534	43.7294	44.4416
ENSMUSG00000015962	0.229177	0.183454	0.325844	0.390544
ENSMUSG00000015966	0.0397539	0.0865519	0.348613	0.271018
ENSMUSG00000015968	0.00433535	0.00211667	0.0410109	0.0393253
ENSMUSG00000015970	0.0087661	0.00451784	0.182773	0.148564
ENSMUSG00000015971	21.5869	19.695	18.8497	18.7369
ENSMUSG00000015980	1.43001	1.41844	5.14699	5.47835
ENSMUSG00000015981	0.35071	0.389989	6.10336	7.697
ENSMUSG00000015994	44.3707	44.4197	58.7842	60.2049
ENSMUSG00000016018	32.1337	29.6544	85.3005	86.3147
ENSMUSG00000016024	0.0736411	0.0430825	0.326058	0.316897
ENSMUSG00000016028	0.0779762	0.0982658	0.0388508	0.0313124
ENSMUSG00000016087	0	0.00581497	0	0
ENSMUSG00000016128	12.8873	12.9134	0.00660517	0.019126
ENSMUSG00000016150	0	0	0	0
ENSMUSG00000016179	0.353668	0.506331	0.874313	1.18827
ENSMUSG00000016181	9.00409	7.36239	15.695	12.8306
ENSMUSG00000016194	0.298474	0.69399	3.01197	0.913571
ENSMUSG00000016200	0.0102758	0	6.35721	6.30665
ENSMUSG00000016206	2.36385	2.55785	0.0450604	0.0535003
ENSMUSG00000016239	2.05849	1.51474	2.77157	3.00733
ENSMUSG00000016252	49.8705	46.8599	146.982	150.747
ENSMUSG00000016253	30.4816	23.9583	68.8662	53.76
ENSMUSG00000016255	0	0	0.00497551	0
ENSMUSG00000016256	99.7004	107.485	132.25	134.493
ENSMUSG00000016257	75.2906	75.304	107.559	119.729
ENSMUSG00000016262	21.2299	24.4143	28.7675	30.7046
ENSMUSG00000016283	0	0	0	0
ENSMUSG00000016308	29.6683	27.7962	12.651	12.2676
ENSMUSG00000016319	525.368	441.785	254.651	256.082
ENSMUSG00000016327	0	0	0.00570495	0.0124098
ENSMUSG00000016344	15.7278	16.5887	49.2176	46.3405
ENSMUSG00000016346	0.020777	0.000794191	15.2564	17.6783
ENSMUSG00000016349	0.308337	0.0092582	305.04	328.62
ENSMUSG00000016356	0.0305868	0.0319384	2.22356	1.78195
ENSMUSG00000016382	94.8592	104.18	0.0039027	0.0461828
ENSMUSG00000016386	0.00639854	0	7.62143	9.02289
ENSMUSG00000016409	6.06586	7.50321	5.73129	5.97918
ENSMUSG00000016427	68.4606	65.3593	80.3091	95.9909
ENSMUSG00000016458	0.00589742	0	0	0
ENSMUSG00000016477	14.1675	10.3503	10.0966	8.42589
ENSMUSG00000016481	29.8265	29.5806	17.2206	17.9191
ENSMUSG00000016487	62.6671	61.8374	29.9758	28.6139
ENSMUSG00000016493	0.511011	0.477504	1.14095	0.960398
ENSMUSG00000016494	12.5795	18.2379	2.80999	3.10709
ENSMUSG00000016495	17.7408	19.4969	11.5681	11.928
ENSMUSG00000016496	0.247471	0.135455	0.800843	0.8174
ENSMUSG00000016498	0	0	0.00343889	0
ENSMUSG00000016503	5.00491	4.91007	11.1653	10.8346
ENSMUSG00000016510	1.67181	1.79663	2.552	2.48752
ENSMUSG00000016520	3.02887	2.95632	6.10006	6.54178
ENSMUSG00000016524	0.0377395	0.0112947	0.0164697	0.00665798
ENSMUSG00000016526	3.51711	3.81252	4.02663	3.89927
ENSMUSG00000016528	38.4603	39.9257	20.5897	18.6976
ENSMUSG00000016529	0.00525559	0	0	0.0063822
ENSMUSG00000016534	70.4171	62.3672	22.128	21.6511
ENSMUSG00000016541	56.3843	59.561	95.9052	105.272
ENSMUSG00000016552	1.39511	1.53065	5.17245	4.8006
ENSMUSG00000016554	59.3801	60.7859	111.809	114.256
ENSMUSG00000016559	418.361	373.14	470.77	481.559
ENSMUSG00000016619	28.7192	25.1553	38.3027	33.8862
ENSMUSG00000016624	0.321273	0.239894	30.3635	27.4161
ENSMUSG00000016626	0	0	0.00641403	0.00438559
ENSMUSG00000016637	11.5124	10.8055	44.9597	50.4816
ENSMUSG00000016664	100.996	99.1173	115.512	119.231
ENSMUSG00000016756	1.5551	1.41864	0.00201996	0.00147524
ENSMUSG00000016757	32.7964	30.4932	68.8912	65.4128
ENSMUSG00000016758	2.14144	2.55525	2.21202	2.22723
ENSMUSG00000016763	0.00160065	0	0.505508	0.518255
ENSMUSG00000016831	12.7693	11.0144	11.2214	10.7062
ENSMUSG00000016833	39.2912	42.1639	36.6403	41.3934
ENSMUSG00000016918	14.9914	18.151	0.418868	0.594342
ENSMUSG00000016921	93.9958	88.3584	114.926	106.455
ENSMUSG00000016933	15.7701	15.0025	16.9525	16.2372
ENSMUSG00000016940	10.6757	11.4344	12.4094	9.90304
ENSMUSG00000016942	0.066492	0.103956	0.642636	0.501202
ENSMUSG00000016946	31.4072	31.9102	28.7734	30.7252
ENSMUSG00000016982	0	0	0.00427451	0
ENSMUSG00000016984	6.90065	6.41278	11.3439	9.95734
ENSMUSG00000016995	0.0160952	0.00929036	3.81534	3.01606
ENSMUSG00000016998	0	0	0	0
ENSMUSG00000017000	0	0	0	0
ENSMUSG00000017002	1.14192	1.77303	0.40175	0.328535
ENSMUSG00000017003	0	0	0	0
ENSMUSG00000017004	0	0	0	0
ENSMUSG00000017007	0.00362416	0.00261196	0.27771	0.312554
ENSMUSG00000017009	94.0684	71.7648	0.391655	0.617548
ENSMUSG00000017049	0	0	0	0
ENSMUSG00000017057	14.3894	13.5476	2.39805	3.11041
ENSMUSG00000017064	0	0	0	0
ENSMUSG00000017119	21.1841	23.4934	28.7159	32.2714
ENSMUSG00000017132	10.5708	11.0404	7.54877	9.99772
ENSMUSG00000017144	16.0693	14.328	4.10093	3.90016
ENSMUSG00000017146	10.448	10.4278	16.7911	18.807
ENSMUSG00000017165	0	0.0274162	0.143773	0.181927
ENSMUSG00000017167	0.79372	1.26897	9.19281	10.6754
ENSMUSG00000017176	17.1255	34.1338	42.5364	45.1141
ENSMUSG00000017188	37.3887	37.3974	56.6438	57.5414
ENSMUSG00000017195	0	0	0.0118536	0.00909934
ENSMUSG00000017204	0.00980514	0.00706194	0.0298845	0.00803612
ENSMUSG00000017210	12.0958	11.8471	25.8424	24.3379
ENSMUSG00000017211	0	0.00381836	0	0
ENSMUSG00000017221	65.294	64.9424	79.8104	77.7591
ENSMUSG00000017264	35.3327	34.8353	52.5054	51.8067
ENSMUSG00000017286	7.84879	8.3639	7.59331	9.77639
ENSMUSG00000017288	12.2124	13.941	17.9604	21.1099
ENSMUSG00000017291	17.4515	17.1139	15.4653	15.9684
ENSMUSG00000017299	14.2036	14.049	17.9174	16.436
ENSMUSG00000017300	0.0271907	0.00912588	0.048604	0
ENSMUSG00000017307	6.00653	8.10412	7.92	8.54308
ENSMUSG00000017309	0	0	0.090871	0.0978372
ENSMUSG00000017310	0	0	0	0
ENSMUSG00000017311	0	0	0.0101927	0
ENSMUSG00000017314	2.61158	3.06327	14.3033	18.6084
ENSMUSG00000017316	0	0	0	0
ENSMUSG00000017344	0	0	0.0536389	0.0977915
ENSMUSG00000017376	8.05669	8.52426	13.8669	16.0647
ENSMUSG00000017386	25.3707	26.6583	24.6301	25.3933
ENSMUSG00000017390	0.504739	0.624647	5.77557	6.32108
ENSMUSG00000017400	39.9442	44.3731	2.32458	2.37579
ENSMUSG00000017404	1437.72	1231.69	1023.25	1029.24
ENSMUSG00000017405	5.01336	4.90863	3.09002	3.29625
ENSMUSG00000017412	0.000738522	0.00540714	0.354839	0.35948
ENSMUSG00000017417	0.118153	0.0974907	0.637169	0.966793
ENSMUSG00000017418	4.7354	4.1614	4.64787	5.08453
ENSMUSG00000017421	74.4094	66.4388	55.0026	55.2013
ENSMUSG00000017428	55.1531	46.7462	56.5953	51.9302
ENSMUSG00000017446	0.907835	1.38242	0.428286	0.373123
ENSMUSG00000017453	0.00564432	0	4.43727	5.28704
ENSMUSG00000017466	139.448	150.628	12.5188	14.5392
ENSMUSG00000017478	25.7961	25.7956	56.8387	50.0575
ENSMUSG00000017485	40.4224	38.3137	29.3628	29.832
ENSMUSG00000017491	0.662979	0.513173	0.0724465	0.0838883
ENSMUSG00000017493	1.06876	2.31412	172.905	153.909
ENSMUSG00000017499	10.8376	10.6562	15.1709	15.8493
ENSMUSG00000017548	31.5163	29.6675	17.4253	18.6057
ENSMUSG00000017550	6.51954	5.98634	10.5923	10.1207
ENSMUSG00000017561	23.2147	21.3622	16.9083	16.7503
ENSMUSG00000017588	0.0256051	0.033032	0	0
ENSMUSG00000017607	0.0218617	0.0942174	0.0791326	0.0175997
ENSMUSG00000017615	55.8	50.7767	25.363	22.955
ENSMUSG00000017631	16.8405	29.0229	29.3037	38.3542
ENSMUSG00000017639	0.0114187	0.0116188	1.98575	2.30167
ENSMUSG00000017652	0.962488	1.26352	0.978774	1.25514
ENSMUSG00000017664	18.1739	19.912	22.1037	25.0026
ENSMUSG00000017667	3.96391	3.50482	5.04981	4.18087
ENSMUSG00000017670	14.1889	15.6509	13.7972	16.7004
ENSMUSG00000017677	71.5693	71.6914	42.7864	42.1763
ENSMUSG00000017679	9.58968	9.26558	6.5338	5.85382
ENSMUSG00000017686	21.8387	21.1058	19.1616	19.4163
ENSMUSG00000017688	0	0	0.00177596	0
ENSMUSG00000017692	0.136041	0.131408	0.866676	0.707518
ENSMUSG00000017697	5.72654	4.90439	5.38123	5.19286
ENSMUSG00000017707	40.4675	40.5752	33.0188	31.8459
ENSMUSG00000017713	0.617118	0.740369	3.76596	4.28002
ENSMUSG00000017715	20.2614	24.6722	19.1112	18.9458
ENSMUSG00000017716	47.0089	42.7941	23.3529	22.0709
ENSMUSG00000017718	0.74551	0.947641	0.533059	0.555583
ENSMUSG00000017720	0.125575	0.143295	0.494545	0.430961
ENSMUSG00000017721	13.1594	32.4993	36.9122	48.613
ENSMUSG00000017723	0.0427849	0.0670392	0	0.00890083
ENSMUSG00000017724	43.0798	50.8329	42.8034	49.0469
ENSMUSG00000017733	0	0	0	0
ENSMUSG00000017734	0.643449	0.771464	1.37566	1.05544
ENSMUSG00000017737	0.0178472	0.0300925	1.87021	2.47308
ENSMUSG00000017740	0.0904675	0.0530434	6.28541	8.07699
ENSMUSG00000017747	4.44394	4.53333	8.52619	8.42989
ENSMUSG00000017754	5.12269	7.00106	2.01432	2.70574
ENSMUSG00000017756	12.8092	13.6361	0.275643	0.274497
ENSMUSG00000017760	24.7392	27.5961	23.0818	24.0952
ENSMUSG00000017764	3.978	4.03426	5.87809	5.20398
ENSMUSG00000017765	22.9041	24.0612	14.7066	14.5148
ENSMUSG00000017767	0.0236614	0.0570619	0.127813	0.106881
ENSMUSG00000017774	73.8989	79.7411	13.9991	14.2451
ENSMUSG00000017776	58.83	69.341	22.5745	24.92
ENSMUSG00000017778	246.268	198.091	431.842	496.459
ENSMUSG00000017781	68.0805	73.0903	62.8144	63.0433
ENSMUSG00000017801	16.9486	15.9049	19.0857	20.0245
ENSMUSG00000017802	18.353	17.1943	18.1339	18.7317
ENSMUSG00000017817	12.2039	17.1141	0.199338	0.192214
ENSMUSG00000017830	0.466286	0.451491	0.910154	1.02066
ENSMUSG00000017831	29.5162	29.6285	33.6545	32.1656
ENSMUSG00000017832	0.392921	0.429891	0.419261	0.351737
ENSMUSG00000017837	16.7883	17.5888	21.4261	22.6135
ENSMUSG00000017843	26.9042	26.7215	16.2327	16.6355
ENSMUSG00000017858	11.3786	11.8574	15.6748	16.3512
ENSMUSG00000017861	19.1772	18.1477	26.7171	25.7223
ENSMUSG00000017868	0.0728598	0.103199	0.0724379	0.0603058
ENSMUSG00000017897	0.0077372	0.0104399	0.158216	0.21377
ENSMUSG00000017922	0	0	0	0
ENSMUSG00000017929	15.2509	14.7979	18.9908	18.1447
ENSMUSG00000017943	0.107503	0.0436133	26.8032	28.462
ENSMUSG00000017950	0	0	0.0427587	0.0077681
ENSMUSG00000017969	12.3066	12.4139	1.13051	2.45613
ENSMUSG00000017978	0.00122245	0	0	0
ENSMUSG00000017999	63.7361	62.7924	50.2372	44.4121
ENSMUSG00000018001	17.6737	20.1309	160.238	145.8
ENSMUSG00000018008	0.0325807	0.190112	0.265225	0.521026
ENSMUSG00000018012	2.35286	2.94688	2.72286	2.72514
ENSMUSG00000018040	21.5843	22.6636	38.8011	41.7133
ENSMUSG00000018042	180.816	201.031	162.762	171.98
ENSMUSG00000018068	11.4742	11.5351	14.5403	15.3607
ENSMUSG00000018076	6.22896	5.54103	8.3089	6.91389
ENSMUSG00000018102	6.27358	7.58594	7.38147	6.82478
ENSMUSG00000018126	0.0303724	0.0392426	0.455496	0.380814
ENSMUSG00000018143	10.3568	11.3302	9.10366	8.32859
ENSMUSG00000018160	16.1845	15.3165	12.5082	11.4959
ENSMUSG00000018166	2.25347	1.99129	1.7204	2.10529
ENSMUSG00000018167	12.8028	14.008	9.11857	9.18423
ENSMUSG00000018168	0	0	0	0
ENSMUSG00000018169	0.00369159	0.00685053	0.139631	0.264707
ENSMUSG00000018171	50.6489	55.5986	34.4355	36.5607
ENSMUSG00000018189	33.1738	31.2261	35.9953	34.9812
ENSMUSG00000018196	5.8689	5.79985	10.1849	11.2859
ENSMUSG00000018199	13.4105	11.7302	5.04056	4.36292
ENSMUSG00000018209	11.8921	11.5253	12.8086	12.3792
ENSMUSG00000018211	0	0	0.0496774	0.0132343
ENSMUSG00000018217	30.5225	28.5226	10.3782	12.2984
ENSMUSG00000018238	0.193966	0.1529	0.707165	0.552668
ENSMUSG00000018239	16.6359	14.6646	29.273	28.8827
ENSMUSG00000018259	0	0	0	0
ENSMUSG00000018263	0	0.00326382	0.0166841	0.00939358
ENSMUSG00000018286	168.018	170.989	184.144	183.15
ENSMUSG00000018287	47.8537	45.7452	60.6206	58.4176
ENSMUSG00000018293	488.019	539.512	201.144	216.514
ENSMUSG00000018322	13.4507	12.6226	17.4336	16.5255
ENSMUSG00000018326	86.0978	89.0578	106.645	115.796
ENSMUSG00000018334	2.14696	2.06724	3.01893	3.51531
ENSMUSG00000018339	5.52631	5.88904	1.4963	0.150997
ENSMUSG00000018340	275.627	319.931	99.1759	114.255
ENSMUSG00000018341	0.372496	0.455382	0.545793	0.565283
ENSMUSG00000018347	5.64502	5.56607	5.02368	4.9961
ENSMUSG00000018362	227.528	185.536	209.399	204.681
ENSMUSG00000018363	16.3809	16.5269	13.6548	13.0023
ENSMUSG00000018372	5.85077	5.33793	7.75536	8.04462
ENSMUSG00000018377	23.8461	24.0651	24.9297	24.9898
ENSMUSG00000018378	14	16.6261	28.9571	31.2368
ENSMUSG00000018379	82.0895	70.6464	77.983	75.0373
ENSMUSG00000018381	0.0316033	0.055839	0.0328737	0.0321082
ENSMUSG00000018387	0.826088	1.28743	0.160273	0.309357
ENSMUSG00000018395	16.8743	17.8702	22.1634	25.7736
ENSMUSG00000018398	39.6335	41.7756	19.817	18.3123
ENSMUSG00000018401	16.31	15.8327	11.6907	9.99842
ENSMUSG00000018405	6.19578	7.62924	10.829	10.2799
ENSMUSG00000018411	0.103651	0.138342	6.87874	8.95881
ENSMUSG00000018412	13.1618	11.6803	21.3848	19.5479
ENSMUSG00000018415	6.26923	7.06308	7.17031	8.62375
ENSMUSG00000018417	15.93	17.792	15.6837	17.3413
ENSMUSG00000018425	9.62874	8.95616	16.9432	15.5405
ENSMUSG00000018427	0.556072	0.554602	3.91278	5.61528
ENSMUSG00000018428	19.4225	17.4821	29.399	25.7658
ENSMUSG00000018433	24.5182	22.1985	32.8008	32.3884
ENSMUSG00000018442	17.4664	18.1535	11.5956	12.7358
ENSMUSG00000018446	85.2165	74.2222	81.6129	74.3386
ENSMUSG00000018449	11.9063	10.854	10.4771	11.1714
ENSMUSG00000018451	0.316651	0.355058	1.03635	1.40242
ENSMUSG00000018459	0.00160008	0.00547505	0.103162	0.0552743
ENSMUSG00000018470	2.23121	2.44402	0.323829	0.397439
ENSMUSG00000018474	34.2377	42.5404	39.2151	42.5272
ENSMUSG00000018476	9.30263	9.16103	19.1609	16.3328
ENSMUSG00000018479	0.0331187	0.00665772	0.0265928	0.0305003
ENSMUSG00000018481	17.148	14.9567	16.2168	16.1917
ENSMUSG00000018486	0	0	0.00714933	0.00802482
ENSMUSG00000018500	4.47555	4.65656	0.0139234	0.0347705
ENSMUSG00000018501	23.2526	24.1709	30.6355	33.1144
ENSMUSG00000018507	1.00736	1.44671	9.52973	12.0448
ENSMUSG00000018509	19.5365	13.1664	37.5105	27.9828
ENSMUSG00000018537	9.67309	10.7337	14.0629	15.0728
ENSMUSG00000018541	9.67654	9.09288	8.68816	8.54061
ENSMUSG00000018543	0.204733	0.214539	3.87602	3.60798
ENSMUSG00000018547	17.4437	16.8447	12.9744	13.7177
ENSMUSG00000018548	14.3173	14.3428	29.8104	34.7048
ENSMUSG00000018554	0.0217485	0.0190918	0.0520754	0.0645096
ENSMUSG00000018559	41.8161	40.1715	22.2378	22.0545
ENSMUSG00000018565	54.1689	45.7865	47.4035	44.7465
ENSMUSG00000018566	0.115612	0.0935447	0.171405	0.203809
ENSMUSG00000018567	131.402	141.722	56.9576	59.7303
ENSMUSG00000018569	0.0919161	0.0287137	0.305567	0.189475
ENSMUSG00000018570	2.50683	2.02244	0.151246	0.171486
ENSMUSG00000018572	43.7469	43.9814	28.22	27.9366
ENSMUSG00000018574	24.948	25.1595	18.9754	18.4751
ENSMUSG00000018581	0.0113899	0.00631195	0.0744265	0.0526778
ENSMUSG00000018583	72.4621	66.0149	93.7507	84.9102
ENSMUSG00000018585	106.77	113.132	118.484	129.109
ENSMUSG00000018589	0	0	0	0
ENSMUSG00000018593	585.563	719.345	74.2508	90.9758
ENSMUSG00000018595	0.095175	0.0660016	0.519295	0.341079
ENSMUSG00000018599	4.44197	3.85166	6.30123	5.53247
ENSMUSG00000018604	2.25009	2.36142	3.9478	3.49056
ENSMUSG00000018620	0	0	0	0
ENSMUSG00000018623	0	0	0	0
ENSMUSG00000018634	0.00493849	0.0259394	1.84323	1.8924
ENSMUSG00000018648	18.0787	23.7539	0.348988	0.631457
ENSMUSG00000018651	19.0395	16.2517	19.4453	19.1457
ENSMUSG00000018654	0.0070473	0.0210454	0.00278417	0.00833025
ENSMUSG00000018656	0.0350983	0.0245983	0.026995	0.00435556
ENSMUSG00000018659	3.16395	2.75046	0.18122	0.196445
ENSMUSG00000018661	7.41765	8.78548	13.2669	14.4289
ENSMUSG00000018666	68.6994	57.543	65.8697	65.9288
ENSMUSG00000018669	15.5358	18.6477	23.8419	25.6874
ENSMUSG00000018672	16.8815	25.4893	15.1524	17.6055
ENSMUSG00000018677	80.853	75.1184	122.221	115.173
ENSMUSG00000018678	7.01971	7.44362	6.91253	6.39612
ENSMUSG00000018697	36.4387	30.647	31.0098	28.3247
ENSMUSG00000018698	0.00179012	0	1.69563	1.92667
ENSMUSG00000018707	41.701	47.9411	36.5467	39.0689
ENSMUSG00000018727	0.0682622	0.0698173	0.269624	0.22448
ENSMUSG00000018733	4.15214	4.16741	6.78284	6.48719
ENSMUSG00000018736	35.3537	38.9002	29.8685	32.0321
ENSMUSG00000018740	0.383953	0.411074	0.220381	0.269952
ENSMUSG00000018750	4.78854	5.95233	2.55646	2.58395
ENSMUSG00000018752	0.0342049	0.0684027	0.0441271	0.029207
ENSMUSG00000018761	33.1725	32.0709	19.8077	19.5527
ENSMUSG00000018765	57.8532	59.6925	51.9245	47.8018
ENSMUSG00000018770	382.121	356.754	342.785	341.167
ENSMUSG00000018774	2.46396	2.4305	0.918025	0.926619
ENSMUSG00000018776	0.0557587	0.0314083	0.0589965	0.0662303
[truncated: 33,276 more rows]
