# Supplementary material for: Cell environment shapes TDP-43 function with implications in neuronal and muscle disease
Source: Commun Biol. 2022 Apr 5;5:314. doi: 10.1038/s42003-022-03253-8 (PMC8983780; doi:10.1038/s42003-022-03253-8)
Supplement: Supplementary file 5 — Supplementary Data 2 [file 42003_2022_3253_MOESM5_ESM.xlsx]

## Sheet: C2C12 DEG
Gene_ID	si_T43	Contr	log2FoldChange	pvalue	padj	GeneName
ENSMUSG00000074221	2621.14	2208.33	0.22717	0.0082423	0.049993	Zfp568
ENSMUSG00000054199	2501.04	2154.43	0.20164	0.0082314	0.049948	Gon4l
ENSMUSG00000029363	3718.19	3240.1	0.18786	0.0082197	0.049899	Rfc5
ENSMUSG00000020840	2331.8	2721.52	-0.20803	0.008174	0.049643	Blmh
ENSMUSG00000037060	4377.92	4961.4	-0.17252	0.0081524	0.049533	Prkcdbp
ENSMUSG00000032384	2904.62	2494.69	0.20534	0.008131	0.049424	Csnk1g1
ENSMUSG00000027775	5518.57	6218.26	-0.16497	0.0080939	0.04922	Mfsd1
ENSMUSG00000047412	1467.94	1251.51	0.21367	0.0080889	0.04921	Zbtb44
ENSMUSG00000025508	20527.2	17912.3	0.18613	0.008046	0.04897	Rplp2
ENSMUSG00000032412	6769.35	7603.65	-0.16102	0.0080068	0.048753	Atp1b3
ENSMUSG00000021115	3284.22	2857.16	0.1897	0.0079824	0.048625	Vrk1
ENSMUSG00000022400	9072.66	8067.08	0.16272	0.0079755	0.048605	Rbx1
ENSMUSG00000071547	3935.51	3491.62	0.16542	0.0079707	0.048596	Nt5dc2
ENSMUSG00000046814	2953.82	3478.88	-0.21842	0.0079591	0.048546	Gchfr
ENSMUSG00000047963	3330.57	3961.72	-0.22978	0.0079507	0.048516	Stbd1
ENSMUSG00000026043	89748.9	78711.1	0.17999	0.0079482	0.048516	Col3a1
ENSMUSG00000060860	10562.3	9392.29	0.1626	0.0079368	0.048473	Ube2s
ENSMUSG00000031715	19373.4	17135.3	0.16945	0.0078974	0.048254	Smarca5
ENSMUSG00000004980	75397.4	67663	0.15083	0.0078227	0.047818	Hnrnpa2b1
ENSMUSG00000032511	492.248	607.494	-0.26711	0.0078204	0.047818	Scn5a
ENSMUSG00000029111	1900.67	1601.33	0.22728	0.0078178	0.047818	Nelfa
ENSMUSG00000023965	1220.94	1438.99	-0.21947	0.0077992	0.047736	Fbxl17
ENSMUSG00000024835	9733.12	11114.3	-0.18192	0.007776	0.047615	Coro1b
ENSMUSG00000033149	6306.86	7299.23	-0.19805	0.0077369	0.047396	Phldb2
ENSMUSG00000033917	2193.14	2601.51	-0.22661	0.0076952	0.047161	Gde1
ENSMUSG00000021018	1942.39	1686.62	0.19192	0.0076719	0.047039	Polr2h
ENSMUSG00000044224	5286.33	4587.22	0.1931	0.0076623	0.047	Dnajc21
ENSMUSG00000039987	1434.44	1728.25	-0.24295	0.0076432	0.046903	Phtf2
ENSMUSG00000025574	7652.61	8652.33	-0.16957	0.0076412	0.046903	Tk1
ENSMUSG00000038503	4436.86	5175.09	-0.2073	0.0076145	0.046768	Mesdc2
ENSMUSG00000029859	1065.77	1318.48	-0.27115	0.0076124	0.046768	Epha1
ENSMUSG00000026107	3293.86	3885.74	-0.22027	0.0076092	0.046768	Nabp1
ENSMUSG00000021375	2993.54	3450.37	-0.19334	0.0075952	0.046711	Kif13a
ENSMUSG00000022756	36.6305	63.6113	-0.4174	0.0075843	0.046664	Slc7a4
ENSMUSG00000047370	71.5321	116.584	-0.41194	0.0075796	0.046655	Gm7367
ENSMUSG00000028873	6361.42	5468.13	0.20451	0.0075545	0.046521	Cdca8
ENSMUSG00000053093	27.1698	8.77253	0.35044	0.0075479	0.046501	Myh7
ENSMUSG00000031169	406.724	512.995	-0.2884	0.007544	0.046497	Porcn
ENSMUSG00000079442	3411.89	3981.59	-0.20765	0.0075412	0.046497	St6galnac4
ENSMUSG00000030091	35.7544	14.4731	0.38475	0.0075409	0.046497	Nup210
ENSMUSG00000057858	1381.46	1173.99	0.21762	0.0075361	0.046497	Fam204a
ENSMUSG00000043998	5629.02	6391.35	-0.17477	0.0075071	0.046351	Mgat2
ENSMUSG00000018199	6223.56	5417.33	0.18946	0.0074352	0.045927	Trove2
ENSMUSG00000031986	992.159	1168.26	-0.21763	0.007435	0.045927	Sprtn
ENSMUSG00000044857	3587.29	4113.75	-0.18716	0.007427	0.045917	Lemd2
ENSMUSG00000031659	23814.1	27191.2	-0.18183	0.0074257	0.045917	Adcy7
ENSMUSG00000040390	1460.67	1687.93	-0.19657	0.0074202	0.045915	Map3k10
ENSMUSG00000100572	52.4731	25.2631	0.41046	0.007393	0.045767	RP24-144E8.1
ENSMUSG00000048440	1557.19	1818.51	-0.20892	0.0073891	0.045762	Cyp4f16
ENSMUSG00000050088	1299.07	1528.27	-0.21749	0.0073517	0.045551	1600012H06Rik
ENSMUSG00000027200	407.354	534.85	-0.32194	0.007339	0.045492	Sema6d
ENSMUSG00000022881	1781.61	1536.74	0.19998	0.0073319	0.045468	Rfc4
ENSMUSG00000043541	74.3124	40.7216	0.41982	0.0073107	0.045357	Casc1
ENSMUSG00000054893	254.303	188.848	0.33957	0.0073027	0.045327	Zfp667
ENSMUSG00000028655	1333.39	1101.08	0.2497	0.0072876	0.045253	Mfsd2a
ENSMUSG00000038296	360.753	453.082	-0.28501	0.0072865	0.045253	Galnt18
ENSMUSG00000005501	3621.69	3167.93	0.18344	0.0072652	0.045154	Usp40
ENSMUSG00000097789	1003.35	1182.9	-0.21958	0.0072565	0.04512	Gm2115
ENSMUSG00000072692	788.358	945.084	-0.23863	0.0072436	0.045059	Rpl37rt
ENSMUSG00000037669	3163.23	2774.51	0.18028	0.0072355	0.045029	1110057K04Rik
ENSMUSG00000044150	1328.56	1140.55	0.206	0.0072255	0.044986	A830080D01Rik
ENSMUSG00000038416	4639.61	5328.62	-0.18916	0.0071847	0.044752	Cdc16
ENSMUSG00000026860	2263.42	2612.88	-0.19564	0.0071773	0.044726	Sh3glb2
ENSMUSG00000066878	115.529	164.557	-0.37285	0.0071669	0.044681	Gm10184
ENSMUSG00000055435	406.815	319.69	0.29638	0.0071642	0.044681	Maf
ENSMUSG00000022404	4885.58	4312.44	0.17217	0.0071558	0.044651	Slc25a17
ENSMUSG00000043091	26805.2	24013.2	0.15322	0.0071519	0.044646	Tuba1c
ENSMUSG00000024097	13978.9	12578.4	0.14747	0.0071469	0.044635	Srsf7
ENSMUSG00000039096	860.557	708.992	0.25151	0.0071437	0.044635	Rsad1
ENSMUSG00000087107	109.97	69.9752	0.40708	0.0071428	0.044635	AI662270
ENSMUSG00000036022	534.136	659.49	-0.26825	0.007082	0.044288	Fam122b
ENSMUSG00000024472	2467.67	2114.56	0.20864	0.0070818	0.044288	Dcp2
ENSMUSG00000025229	178.816	111.878	0.41145	0.0070708	0.044258	Pitx3
ENSMUSG00000090150	163.934	219.535	-0.3368	0.0070589	0.044203	Acad11
ENSMUSG00000059820	1465.37	1246.79	0.21681	0.0070548	0.044196	AU019823
ENSMUSG00000050332	1731.4	1425.86	0.25191	0.0070535	0.044196	Amer1
ENSMUSG00000031787	2308.27	2748.29	-0.23126	0.0070435	0.044165	Katnb1
ENSMUSG00000069899	265.431	358.32	-0.34211	0.0070389	0.044156	Gm12166
ENSMUSG00000032503	41.5335	16.5429	0.38649	0.0070272	0.044102	Arpp21
ENSMUSG00000024952	6172.9	7197.07	-0.2071	0.0070218	0.044088	Rps6ka4
ENSMUSG00000004268	5805.71	5096.56	0.17894	0.0070199	0.044088	Emg1
ENSMUSG00000030528	1727.14	1470.04	0.21656	0.0070088	0.044046	Blm
ENSMUSG00000022637	1620.65	1372.98	0.22148	0.0069833	0.043905	Cblb
ENSMUSG00000030207	1029.83	1208.29	-0.21468	0.0069816	0.043905	8430419L09Rik
ENSMUSG00000078578	22462.5	20184.5	0.14928	0.0069584	0.043787	Ube2d3
ENSMUSG00000035681	142.876	204.964	-0.37726	0.0069571	0.043787	Kcnc2
ENSMUSG00000025393	121694	109997	0.14158	0.0069557	0.043787	Atp5b
ENSMUSG00000049300	1565.28	1803.74	-0.1934	0.006946	0.043768	Prmt6
ENSMUSG00000062867	11963.3	10114.3	0.22387	0.0069368	0.04373	Impdh2
ENSMUSG00000002379	2356.56	2041.76	0.19487	0.0069146	0.043609	Ndufa11
ENSMUSG00000027165	594.494	734.969	-0.27154	0.0069145	0.043609	B230118H07Rik
ENSMUSG00000022885	1426.87	1661.6	-0.20528	0.0068809	0.043435	St6gal1
ENSMUSG00000029625	3001.56	2646.3	0.1738	0.0068796	0.043435	Cpsf4
ENSMUSG00000028948	4162.27	3512.71	0.22601	0.0068563	0.043319	Nol9
ENSMUSG00000055493	58.163	31.6456	0.42324	0.0068423	0.043249	Epm2a
ENSMUSG00000033589	3977.23	3446.51	0.19514	0.0068385	0.043245	Reep4
ENSMUSG00000027224	148.124	212.271	-0.37642	0.0068299	0.04321	Duoxa1
ENSMUSG00000031917	3584.46	3139.08	0.182	0.0068238	0.043191	Nip7
ENSMUSG00000081485	210.344	277.494	-0.32801	0.0067853	0.042967	Gm12338
ENSMUSG00000040746	653.973	540.239	0.24927	0.0067804	0.042954	Rnf167
ENSMUSG00000039831	4493.72	3960.93	0.17389	0.0067795	0.042954	Arhgap29
ENSMUSG00000019820	9944.72	11645.5	-0.21237	0.0067689	0.04292	Utrn
ENSMUSG00000029802	3993.93	4647	-0.2049	0.0067351	0.042726	Abcg2
ENSMUSG00000028680	3317.52	2862.09	0.20065	0.0067255	0.042684	Plk3
ENSMUSG00000037531	1931.06	1659.76	0.20432	0.0067134	0.042626	Mrpl47
ENSMUSG00000090877	1713.59	2060.05	-0.24131	0.0067018	0.042571	Hspa1b
ENSMUSG00000079297	293.273	383.448	-0.31984	0.006695	0.042548	Gm2223
ENSMUSG00000036941	593.856	465.485	0.29978	0.0066867	0.042514	Elac1
ENSMUSG00000014606	4360.37	5077.17	-0.2058	0.0066825	0.042506	Slc25a11
ENSMUSG00000027108	7232.93	6397.86	0.1697	0.0066746	0.042475	Ola1
ENSMUSG00000042225	3031.24	3598	-0.22765	0.0066667	0.042444	Ammecr1
ENSMUSG00000059775	7166.55	6112.54	0.21392	0.0066	0.042038	Rps26-ps1
ENSMUSG00000024887	792.287	627.173	0.29098	0.0065957	0.04203	Asah2
ENSMUSG00000029426	3787.83	4262.28	-0.16371	0.0065923	0.042027	Scarb2
ENSMUSG00000025314	1737.6	2007.33	-0.19649	0.0065833	0.041989	Ptprj
ENSMUSG00000026917	5064.31	4458.53	0.17565	0.0065356	0.041704	Wdr5
ENSMUSG00000018001	3507.93	3974.22	-0.17232	0.006529	0.04168	Cyth3
ENSMUSG00000014602	81.3835	127.336	-0.41035	0.0065251	0.041674	Kif1a
ENSMUSG00000027573	2444.73	2135.99	0.18495	0.0065207	0.041665	Gid8
ENSMUSG00000022193	6494.33	5694.26	0.18051	0.0065132	0.041636	Psmb5
ENSMUSG00000035246	540.06	662.937	-0.26419	0.0065071	0.041616	Pcyt1b
ENSMUSG00000025239	3212.18	3629.42	-0.1689	0.0065	0.041589	Limd1
ENSMUSG00000031400	7382.52	6169.12	0.23705	0.0064986	0.041589	G6pdx
ENSMUSG00000039286	7322.36	8572.53	-0.21215	0.0064959	0.041589	Fndc3b
ENSMUSG00000002017	6002.92	5348.07	0.1605	0.0064897	0.04158	Fam98a
ENSMUSG00000019794	1755.1	1477.28	0.22904	0.0064761	0.041512	Katna1
ENSMUSG00000024735	17701.6	15853.4	0.1537	0.0064736	0.041512	Prpf19
ENSMUSG00000031246	8215.3	10014.1	-0.25681	0.0064713	0.041512	Sh3bgrl
ENSMUSG00000036523	71.3334	115.573	-0.41706	0.0064704	0.041512	Greb1
ENSMUSG00000022009	1651.23	1406.02	0.21606	0.0064476	0.041405	Nufip1
ENSMUSG00000073609	481.759	372.861	0.31116	0.0064171	0.041227	D2hgdh
ENSMUSG00000090631	8.79168	24.2235	-0.37956	0.0064143	0.041227	Olfr456
ENSMUSG00000013997	816.023	968.821	-0.22862	0.0063721	0.040975	Nit1
ENSMUSG00000018669	1855.85	2214.73	-0.23438	0.0063426	0.040804	Cdk5rap3
ENSMUSG00000025815	141.749	197.447	-0.36304	0.0063109	0.040619	Dhtkd1
ENSMUSG00000032898	1898.62	1630.42	0.20632	0.0063105	0.040619	Fbxo21
ENSMUSG00000056531	711.71	530.799	0.33958	0.0063038	0.04061	Ccdc18
ENSMUSG00000033467	320.955	414.725	-0.31156	0.0063026	0.04061	Crlf2
ENSMUSG00000031548	277.296	191.333	0.38436	0.0062809	0.0405	Sfrp1
ENSMUSG00000028926	3275.75	3734.36	-0.18017	0.0062721	0.040461	Cdk14
ENSMUSG00000015932	13822.1	16023.3	-0.20072	0.006264	0.040428	Dstn
ENSMUSG00000034848	3111.17	2698.14	0.19423	0.0062542	0.040383	Ttc21b
ENSMUSG00000001021	153.295	209.107	-0.35059	0.0062477	0.04036	S100a3
ENSMUSG00000063568	17.0355	38.0492	-0.41171	0.006222	0.040212	Jazf1
ENSMUSG00000071042	49.3889	81.8169	-0.42226	0.0062088	0.040145	Rasgrp3
ENSMUSG00000030276	203.396	268.503	-0.32863	0.0061845	0.040007	Ttll3
ENSMUSG00000053062	12333	18130	-0.39133	0.0061696	0.039928	Jam2
ENSMUSG00000026436	2866.75	2442.12	0.21553	0.0061599	0.039884	Elk4
ENSMUSG00000043090	1075.11	900.501	0.23523	0.0061429	0.039792	Zfp866
ENSMUSG00000032498	1243.95	1446.26	-0.20455	0.0061347	0.039757	Mlh1
ENSMUSG00000023021	6638.29	7688.6	-0.1997	0.006122	0.039693	Cers5
ENSMUSG00000031957	99.2885	56.9476	0.42816	0.006115	0.039666	Ctrb1
ENSMUSG00000000384	5487.54	4840.83	0.17328	0.0061094	0.039648	Tbrg4
ENSMUSG00000017607	5.49997	23.5336	-0.32416	0.0061039	0.039631	Tns4
ENSMUSG00000025925	1568.95	1341.36	0.21121	0.0060835	0.039516	Terf1
ENSMUSG00000025903	4735.52	4130.01	0.18749	0.0060527	0.039334	Lypla1
ENSMUSG00000029804	972.671	819.58	0.22834	0.0060522	0.039334	Herc3
ENSMUSG00000066043	3775.17	3127.64	0.24694	0.0060462	0.039328	Phactr4
ENSMUSG00000051495	3198.33	3707.31	-0.20057	0.0060448	0.039328	Irf2bp2
ENSMUSG00000090290	1456.31	1191.54	0.26042	0.0060312	0.039267	Gm17296
ENSMUSG00000016239	318.245	233.253	0.35256	0.0060212	0.03922	Lonrf3
ENSMUSG00000090602	465.709	335.534	0.36269	0.0060187	0.03922	Gm5611
ENSMUSG00000068184	1222.58	1044.23	0.21269	0.0060075	0.039167	Ndufaf2
ENSMUSG00000026709	1760.08	1484.89	0.2267	0.0059981	0.039124	Dars2
ENSMUSG00000031562	1998.79	1724.74	0.20046	0.0059979	0.039124	Dctd
ENSMUSG00000030983	2239.28	1936.45	0.1978	0.0059789	0.039034	Bccip
ENSMUSG00000025326	4899.42	4286.72	0.18373	0.0059726	0.039011	Ube3a
ENSMUSG00000038517	21.8727	6.38857	0.35351	0.0059506	0.038886	Tbkbp1
ENSMUSG00000001829	2082.31	2411.75	-0.19986	0.0059494	0.038886	Clpb
ENSMUSG00000046743	477.486	363.522	0.32457	0.005949	0.038886	Fat4
ENSMUSG00000000223	2606.09	3118.37	-0.23749	0.0059399	0.03887	Drp2
ENSMUSG00000031783	4849.41	4307.37	0.16448	0.0059327	0.038841	Polr2c
ENSMUSG00000037185	2055.29	2538.97	-0.2705	0.0059121	0.038724	Krt80
ENSMUSG00000095115	7277.35	8506.75	-0.21068	0.0059106	0.038724	Itpripl2
ENSMUSG00000028469	773.003	947.066	-0.26355	0.0059028	0.038699	Npr2
ENSMUSG00000021374	9567.32	8388.07	0.1811	0.0058966	0.038676	Nup153
ENSMUSG00000030187	18.8951	40.4257	-0.42067	0.0058946	0.038676	Klra2
ENSMUSG00000000439	1462.14	1248.76	0.21284	0.0058893	0.038664	Mkrn2
ENSMUSG00000082044	463.741	354.653	0.32087	0.0058805	0.038624	Gm14284
ENSMUSG00000098915	632.283	498.294	0.29593	0.0058422	0.038391	Rpl15-ps2
ENSMUSG00000044951	226.727	151.406	0.40089	0.0058378	0.03838	Mylk4
ENSMUSG00000031824	1460.48	1832.38	-0.28567	0.0058375	0.03838	6430548M08Rik
ENSMUSG00000041168	9213.84	11124.6	-0.24742	0.0058356	0.03838	Lonp1
ENSMUSG00000032220	5104.84	6099.42	-0.23572	0.0058178	0.038302	Myo1e
ENSMUSG00000022201	10856.1	9517.17	0.18116	0.0058164	0.038302	Zfr
ENSMUSG00000023886	408.963	576.625	-0.37204	0.005807	0.038266	Smoc2
ENSMUSG00000042197	5469.58	4768.48	0.18804	0.0057659	0.038013	Zfp451
ENSMUSG00000029470	1127.06	1344.11	-0.23418	0.0057283	0.037783	P2rx4
ENSMUSG00000026594	1835.17	1583.12	0.20117	0.0057273	0.037783	Ralgps2
ENSMUSG00000039982	1332.23	1573.85	-0.2231	0.0057252	0.037783	Dtx4
ENSMUSG00000097316	45.4121	76.3923	-0.42831	0.0057197	0.03778	Gm10516
ENSMUSG00000026277	4482.44	5131.71	-0.18574	0.0057151	0.037767	Stk25
ENSMUSG00000048537	6466.96	7611.23	-0.21888	0.0056921	0.037632	Phldb1
ENSMUSG00000024535	1394.47	1628.15	-0.20967	0.005688	0.037623	Snx24
ENSMUSG00000024317	1788.19	1542.58	0.20131	0.0056739	0.037547	Rnf138
ENSMUSG00000025278	52633.2	64584.6	-0.26449	0.005662	0.037486	Flnb
ENSMUSG00000001739	48.1604	93.1958	-0.43153	0.0056585	0.037481	Cldn15
ENSMUSG00000063273	11902.5	10498.8	0.17347	0.0056547	0.037473	Naa15
ENSMUSG00000048148	17.2399	38.38	-0.41864	0.0056376	0.037377	Nwd1
ENSMUSG00000021591	977.741	787.102	0.27698	0.0056093	0.037207	Glrx
ENSMUSG00000026192	15089.9	13092.9	0.19401	0.0056078	0.037207	Atic
ENSMUSG00000020620	170.028	118.885	0.38041	0.0055868	0.037093	Abca8b
ENSMUSG00000028837	6477.27	5522.97	0.21486	0.0055696	0.036996	Psmb2
ENSMUSG00000041354	2545.83	2967.1	-0.20775	0.0055465	0.03686	Rgl2
ENSMUSG00000040389	1461.79	1715.58	-0.21534	0.0055312	0.036776	Wdr47
ENSMUSG00000062169	6927.32	6113.71	0.17274	0.0055177	0.036703	Cnih4
ENSMUSG00000019992	910.2	761.254	0.23714	0.005508	0.036656	Mtfr2
ENSMUSG00000066735	2499.87	2181.16	0.18735	0.005508	0.036656	Vkorc1l1
ENSMUSG00000022793	401.614	496.976	-0.27367	0.0054923	0.036586	B4galt4
ENSMUSG00000020993	2189.13	2553.63	-0.20855	0.0054826	0.036539	Trappc6b
ENSMUSG00000029502	4906.15	5563.89	-0.17379	0.0054517	0.03635	Golga3
ENSMUSG00000020863	7775.58	6648.09	0.21167	0.0054152	0.036123	Luc7l3
ENSMUSG00000004233	884.355	740.931	0.23472	0.0054043	0.036068	Wars2
ENSMUSG00000027420	17.1474	37.683	-0.42231	0.005397	0.036036	Bfsp1
ENSMUSG00000022682	6561.34	5805.52	0.16971	0.0053956	0.036036	Rrn3
ENSMUSG00000022323	634.232	782.474	-0.2697	0.0053819	0.03597	Hrsp12
ENSMUSG00000062580	5038.42	4453.15	0.17091	0.0053807	0.03597	Timm17a
ENSMUSG00000005732	19754	17632.1	0.15831	0.0053561	0.035831	Ranbp1
ENSMUSG00000022517	2937.06	3366.37	-0.18714	0.005346	0.03578	Mgrn1
ENSMUSG00000003534	3620.82	4402.54	-0.25521	0.005338	0.035744	Ddr1
ENSMUSG00000054716	801.848	962.014	-0.24015	0.0053167	0.035618	Zfp771
ENSMUSG00000078636	29.8533	61.8995	-0.42997	0.0052936	0.03548	Gm7336
ENSMUSG00000033287	4451.69	5167.15	-0.20271	0.0052841	0.035433	Kctd17
ENSMUSG00000048271	5025.24	4297.4	0.21153	0.0052758	0.035395	Rbm33
ENSMUSG00000020900	17403.8	20166.7	-0.2007	0.0052706	0.035376	Myh10
ENSMUSG00000047123	814.558	1005.57	-0.27057	0.0052603	0.035324	Ticam1
ENSMUSG00000056429	4226.52	4888.62	-0.1983	0.0052579	0.035324	Tgoln1
ENSMUSG00000040323	54.3777	89.5788	-0.42938	0.0052514	0.035298	Gm15429
ENSMUSG00000074800	553.206	684.715	-0.27387	0.0052511	0.035298	Gm4149
ENSMUSG00000024800	2503.79	2163.1	0.19912	0.0052411	0.035262	Rpp30
ENSMUSG00000031935	2708.35	2377.5	0.17961	0.0052291	0.035199	Med17
ENSMUSG00000030409	9180.35	10416	-0.17458	0.005229	0.035199	Dmpk
ENSMUSG00000060938	1941.19	1601.59	0.25152	0.0052024	0.035052	Rpl26
ENSMUSG00000037428	50.5634	26.2718	0.43654	0.005202	0.035052	Vgf
ENSMUSG00000005150	1280.21	1534.38	-0.24036	0.0051999	0.035052	Wdr83
ENSMUSG00000039813	127.716	182.222	-0.38224	0.0051833	0.034974	Tbc1d2
ENSMUSG00000046841	11204.2	13111.8	-0.21244	0.0051822	0.034974	Ckap4
ENSMUSG00000097084	331.389	424.163	-0.30672	0.0051789	0.034974	Foxl1
ENSMUSG00000047215	44015.3	38604.1	0.18079	0.0051763	0.034974	Rpl9
ENSMUSG00000040025	4577.45	4040.73	0.17271	0.0051754	0.034974	Ythdf2
ENSMUSG00000019997	2358.31	4246	-0.43752	0.0051674	0.03495	Ctgf
ENSMUSG00000066979	8610.37	7609.31	0.17114	0.0051658	0.03495	Bub3
ENSMUSG00000079184	3435.76	2964.96	0.20084	0.0051597	0.034931	Mphosph8
ENSMUSG00000019478	558.628	690.598	-0.27198	0.0051559	0.034923	Rab4a
ENSMUSG00000034793	1620.91	1876.03	-0.19937	0.0051532	0.034921	G6pc3
ENSMUSG00000027078	703.035	896.175	-0.30157	0.0051323	0.034796	Ube2l6
ENSMUSG00000007613	2435.13	2108.26	0.1969	0.0051234	0.034752	Tgfbr1
ENSMUSG00000019942	15706.8	13634.2	0.19365	0.0051229	0.034752	Cdk1
ENSMUSG00000002980	342.355	460.592	-0.34488	0.0050941	0.034587	Bcam
ENSMUSG00000021650	1832.63	2217.03	-0.24998	0.0050923	0.034587	Ptcd2
ENSMUSG00000023845	6022.68	5106.26	0.22196	0.0050727	0.034475	Lnpep
ENSMUSG00000033105	4382.54	3731.46	0.21687	0.0050686	0.034463	Lss
ENSMUSG00000003541	1962.67	2477.2	-0.29277	0.0050652	0.034457	Ier3
ENSMUSG00000021906	2283.58	1973.96	0.19864	0.0050398	0.034301	Oxnad1
ENSMUSG00000057766	158.087	233.605	-0.39912	0.0050368	0.034297	Ankrd29
ENSMUSG00000002308	1269.57	1076.45	0.22167	0.0050087	0.034122	Cd320
ENSMUSG00000038172	6231.09	7060.21	-0.17285	0.0050011	0.034086	Ttc39b
ENSMUSG00000030470	36.8335	10.1267	0.35507	0.0049902	0.034029	Csrp3
ENSMUSG00000029126	2013.77	2335.39	-0.20158	0.0049851	0.034011	Nsg1
ENSMUSG00000024074	803.461	1040.1	-0.31577	0.0049786	0.033983	Crim1
ENSMUSG00000021245	570.465	459.249	0.27706	0.0049728	0.03396	Mlh3
ENSMUSG00000044337	6382.96	5227.7	0.26024	0.0049535	0.033844	Ackr3
ENSMUSG00000055041	1095.53	1323.75	-0.24891	0.0049341	0.033728	Commd5
ENSMUSG00000067847	1228.05	1021.59	0.24258	0.0049281	0.033703	Romo1
ENSMUSG00000029007	700.434	847.82	-0.25006	0.0049219	0.033677	Agtrap
ENSMUSG00000015217	4371.87	3853.55	0.17443	0.0049202	0.033677	Hmgb3
ENSMUSG00000008855	2905.93	3307.73	-0.17874	0.0049119	0.033641	Hdac5
ENSMUSG00000027868	1563.75	1330.71	0.21814	0.0049018	0.033588	Tbx15
ENSMUSG00000096916	367.665	287.937	0.30452	0.0049005	0.033588	Zfp850
ENSMUSG00000027082	1746.37	2010.65	-0.19304	0.0048966	0.033585	Tfpi
ENSMUSG00000069094	2366.57	2027.12	0.21002	0.0048909	0.033563	Pde7a
ENSMUSG00000078193	551.393	713.91	-0.31637	0.0048639	0.033394	Gm2000
ENSMUSG00000022544	812.518	671.163	0.25035	0.0048556	0.033353	Fam86
ENSMUSG00000034295	637.884	781.749	-0.26323	0.0048076	0.033039	Fhod3
ENSMUSG00000085289	10.6654	28.6134	-0.40133	0.0047842	0.032894	Gm15337
ENSMUSG00000024066	91.3847	134.685	-0.39944	0.0047764	0.032857	Xdh
ENSMUSG00000031723	435.968	339.546	0.31015	0.0047705	0.032832	Txnl4b
ENSMUSG00000033845	3516.37	3085.27	0.18045	0.0047701	0.032832	Mrpl15
ENSMUSG00000034621	3752.83	3170.07	0.22619	0.004765	0.032827	Gpatch8
ENSMUSG00000078377	652.585	867.603	-0.33796	0.0047591	0.032802	Gm4294
ENSMUSG00000091387	1490.45	1819.68	-0.26084	0.0047479	0.032741	Gcnt4
ENSMUSG00000094989	109.112	167.606	-0.4156	0.0047281	0.03262	Rpl9-ps4
ENSMUSG00000066551	20296.4	18019.5	0.16543	0.0047205	0.032583	Hmgb1
ENSMUSG00000084159	343.236	255.031	0.34773	0.0046905	0.032392	Gm12696
ENSMUSG00000011960	5798.77	5045.44	0.19109	0.0046827	0.032354	Ccnt1
ENSMUSG00000021287	847.174	1010.07	-0.23497	0.0046815	0.032354	Xrcc3
ENSMUSG00000020783	3238.36	2829.44	0.18573	0.0046743	0.032328	1200014J11Rik
ENSMUSG00000062345	744.986	979.959	-0.329	0.004664	0.032273	Serpinb2
ENSMUSG00000029642	3492.19	3062.83	0.18105	0.0046606	0.032265	Polr1d
ENSMUSG00000038784	1896.69	1617.46	0.21549	0.0046514	0.032217	Cnot4
ENSMUSG00000044734	1385.2	1165.73	0.23059	0.0046497	0.032217	Serpinb1a
ENSMUSG00000026980	3946.45	4735.6	-0.24163	0.0046389	0.032162	Ly75
ENSMUSG00000030703	21.4902	44.8228	-0.43697	0.0046347	0.032149	Gdpd3
ENSMUSG00000025366	12982	15292.2	-0.22058	0.0046276	0.032115	Esyt1
ENSMUSG00000026062	1200.66	986.204	0.2581	0.0046203	0.032081	Slc9a2
ENSMUSG00000026127	3564.51	3119.76	0.18356	0.0046182	0.032081	Imp4
ENSMUSG00000025085	4262.82	5073.66	-0.23254	0.0045981	0.031958	Ablim1
ENSMUSG00000030869	5140.87	4474.2	0.19073	0.0045813	0.031857	Ndufab1
ENSMUSG00000040913	1070.81	1276.81	-0.2354	0.0045763	0.031838	Fbxw4
ENSMUSG00000034327	4395.84	3814.95	0.19422	0.0045602	0.031741	Kctd9
ENSMUSG00000025728	3343.27	3836.27	-0.18934	0.0045388	0.031608	Pigq
ENSMUSG00000027330	6945.29	6007.91	0.19824	0.0045303	0.031564	Cdc25b
ENSMUSG00000033653	1380.96	1630.19	-0.22352	0.0045165	0.031484	Vps8
ENSMUSG00000070576	36.0904	14.1863	0.41407	0.0044973	0.031365	Mn1
ENSMUSG00000021500	9743.58	8486.76	0.18975	0.0044938	0.031356	Ddx46
ENSMUSG00000074874	32.3355	59.9221	-0.4449	0.0044842	0.031305	Ctla2b
ENSMUSG00000032012	833.768	1023.4	-0.26582	0.0044591	0.031145	Pvrl1
ENSMUSG00000021614	21215.8	24387.4	-0.19121	0.0044466	0.031073	Vcan
ENSMUSG00000029247	15694.2	13992	0.16006	0.0044425	0.03106	Paics
ENSMUSG00000038648	2270.82	2657.29	-0.21243	0.0044425	0.03106	Creb3l2
ENSMUSG00000034591	3196.65	3756.24	-0.21766	0.0044337	0.031029	Slc41a2
ENSMUSG00000003665	2609.24	2132.98	0.26315	0.0044332	0.031029	Has1
ENSMUSG00000034161	3529.03	4163.36	-0.22254	0.0044283	0.031022	Scx
ENSMUSG00000068141	81.0814	122.547	-0.41154	0.0044279	0.031022	Gm10232
ENSMUSG00000024163	5564.7	6371.66	-0.18657	0.0044277	0.031022	Mapk8ip3
ENSMUSG00000037552	2566.03	3016.44	-0.21827	0.0044262	0.031022	Plekhg2
ENSMUSG00000034810	184.23	296.655	-0.43108	0.0044226	0.031022	Scn7a
ENSMUSG00000032783	2961.04	2504.08	0.22531	0.0044212	0.031022	Troap
ENSMUSG00000015575	5387.69	4555.18	0.22562	0.0044144	0.031017	Atp6v0e
ENSMUSG00000029554	2363.81	2769.11	-0.21443	0.0043879	0.030846	Mad1l1
ENSMUSG00000073494	54.4762	104.573	-0.44547	0.004384	0.030835	Sh2d1b2
ENSMUSG00000042109	109.311	176.743	-0.43159	0.0043778	0.030806	Csdc2
ENSMUSG00000005936	5904.67	5226.41	0.16944	0.0043647	0.030729	Kctd20
ENSMUSG00000031453	8371.2	9721.47	-0.20371	0.004361	0.030719	Rasa3
ENSMUSG00000051934	3588.59	3128.73	0.18849	0.0043478	0.030641	Spats2
ENSMUSG00000018481	5882.88	5105.36	0.19438	0.004344	0.030629	Appbp2
ENSMUSG00000004567	1806.59	2134.27	-0.22406	0.004343	0.030629	Mcoln1
ENSMUSG00000020255	6311.46	5562.48	0.17511	0.0043416	0.030629	D10Wsu102e
ENSMUSG00000024212	4002.63	3339.31	0.24086	0.0043343	0.030607	Mllt1	15.2727
ENSMUSG00000036473	1138.04	938.154	0.25432	0.004334	0.030607	Tbc1d24
ENSMUSG00000022774	4450.69	3925.23	0.17418	0.0043273	0.030588	Ncbp2
ENSMUSG00000033900	489.943	631.139	-0.31194	0.0043206	0.030556	Map9
ENSMUSG00000008450	4408.6	3875.7	0.17801	0.0043186	0.030556	Nutf2
ENSMUSG00000024645	1100.33	919.105	0.23884	0.0043114	0.030522	Timm21
ENSMUSG00000053746	1363.53	1600.2	-0.21635	0.0043103	0.030522	Ptrh1
ENSMUSG00000028927	21.0628	48.4841	-0.43129	0.0043073	0.030522	Padi2
ENSMUSG00000018820	1719.76	2023.58	-0.21952	0.0042857	0.030385	Zfyve27
ENSMUSG00000062075	9100.45	7678.24	0.22801	0.0042803	0.030363	Lmnb2
ENSMUSG00000031375	26353.4	30078	-0.18238	0.0042798	0.030363	Bgn
ENSMUSG00000047379	2228.28	2556.85	-0.18908	0.0042722	0.030335	B3gnt1
ENSMUSG00000051413	1415.38	1121.47	0.29476	0.004271	0.030335	Plagl2
ENSMUSG00000042349	380.952	487.773	-0.30771	0.0042657	0.03032	Ikbke
ENSMUSG00000034042	2224.48	1905.84	0.20958	0.0042625	0.030313	Gpbp1l1
ENSMUSG00000032590	2583.84	3045.39	-0.22169	0.0042618	0.030313	Apeh
ENSMUSG00000020163	6360.59	5538.31	0.19009	0.0042585	0.030313	Uqcr11
ENSMUSG00000079104	2447.21	2134.35	0.18832	0.0042552	0.030307	Prps1l3
ENSMUSG00000024818	210.785	290.994	-0.36604	0.0042509	0.030291	Slc25a45
ENSMUSG00000027506	3302.69	3944.83	-0.23686	0.0042383	0.030217	Tpd52
ENSMUSG00000024521	1773.56	2205.9	-0.27989	0.0042342	0.030203	Pmaip1
ENSMUSG00000027381	826.116	655.429	0.2939	0.0042299	0.030187	Bcl2l11
ENSMUSG00000033813	4529.25	3972.72	0.18101	0.0042244	0.030163	Tcea1
ENSMUSG00000030403	7313.82	8253.57	-0.16795	0.0042137	0.030102	Vasp
ENSMUSG00000061778	1962.21	1683	0.20888	0.0042106	0.030095	Mospd2
ENSMUSG00000020949	3581.66	3119.2	0.1898	0.0042075	0.030088	Fkbp3
ENSMUSG00000085438	5189.76	5988.11	-0.19596	0.0042047	0.030084	1700020I14Rik
ENSMUSG00000024174	741.696	613.217	0.25096	0.0041741	0.02988	Pot1b
ENSMUSG00000057234	219.036	291.285	-0.34067	0.0041722	0.02988	Mettl15
ENSMUSG00000078684	441.826	340.204	0.31969	0.0041487	0.029728	5830417I10Rik
ENSMUSG00000097056	121.52	76.3409	0.4301	0.0041286	0.029599	Gm4262
ENSMUSG00000027715	13788.6	12181.9	0.17197	0.0041194	0.029548	Ccna2
ENSMUSG00000032519	690.792	830.737	-0.24505	0.0041136	0.029522	Slc25a38
ENSMUSG00000022221	598.77	754.672	-0.29443	0.0040551	0.029117	Ripk3
ENSMUSG00000043153	82.6205	125.26	-0.4161	0.004053	0.029116	Ispd
ENSMUSG00000028069	2575.2	2069.31	0.28095	0.0040502	0.029111	Gpatch4
ENSMUSG00000024594	2619.21	3063.72	-0.21266	0.0040416	0.029064	Prrc1
ENSMUSG00000028899	2360.72	2014.23	0.21501	0.0040415	0.029064	Taf12
ENSMUSG00000030058	12433.4	14035.5	-0.16852	0.0040378	0.029064	Copg1
ENSMUSG00000061751	781.871	945.116	-0.25016	0.004027	0.029004	Kalrn
ENSMUSG00000028896	10077.2	8592.05	0.21592	0.0040254	0.029004	Rcc1
ENSMUSG00000091474	1019.64	838.567	0.25698	0.0040076	0.028893	2610021A01Rik
ENSMUSG00000034263	2382.18	2029.94	0.21666	0.0040023	0.02887	Vwa9
ENSMUSG00000047030	1179.79	1464.93	-0.27871	0.0039989	0.02886	Spata2
ENSMUSG00000004626	728.276	919.598	-0.29588	0.0039938	0.028838	Stxbp2
ENSMUSG00000025790	1461.73	1788.15	-0.26285	0.0039901	0.028826	Slco3a1
ENSMUSG00000073616	2968.91	2514.37	0.22377	0.0039848	0.028803	Myeov2
ENSMUSG00000086043	132.288	225.131	-0.44519	0.0039684	0.028699	Gm12473
ENSMUSG00000032717	11.2047	35.3083	-0.39079	0.0039548	0.028615	Mdfi
ENSMUSG00000101872	62.4536	103.02	-0.43946	0.0039354	0.028489	RP23-189P1.2
ENSMUSG00000010911	1066.49	898.405	0.23001	0.0039315	0.028476	Apip
ENSMUSG00000029322	15.7661	44.7367	-0.40573	0.0039211	0.028415	Plac8
ENSMUSG00000021520	4556.69	3991.19	0.18282	0.0039132	0.028372	Uqcrb
ENSMUSG00000074922	540.74	683.621	-0.29704	0.0039117	0.028372	Fam122a
ENSMUSG00000033728	1883.65	2210.8	-0.2169	0.0038932	0.028256	Lrrc14
ENSMUSG00000015880	6453.11	5689.68	0.17471	0.0038857	0.028216	Ncapg
ENSMUSG00000050812	10604.5	9382.68	0.17009	0.0038846	0.028216	AI314180
ENSMUSG00000024583	10257.6	8882.71	0.19727	0.0038801	0.028205	Txnl1
ENSMUSG00000021575	115.687	172.375	-0.4097	0.0038632	0.028097	Ahrr
ENSMUSG00000024778	87.6945	52.8814	0.44159	0.0038574	0.028069	Fas
ENSMUSG00000058558	48207	42075	0.18744	0.0038476	0.028012	Rpl5
ENSMUSG00000020346	3877.84	4507.89	-0.20525	0.0038452	0.028009	Mgat1
ENSMUSG00000000555	11244.3	13282.8	-0.22446	0.0038442	0.028009	Itga5
ENSMUSG00000022336	19061.8	16504	0.19742	0.0038383	0.027988	Eif3e
ENSMUSG00000061315	42242.9	37003.4	0.18289	0.0038231	0.027891	Naca
ENSMUSG00000063884	4121.63	3588.4	0.19048	0.0038157	0.027852	Ptcd3
ENSMUSG00000045216	2956.81	3482.99	-0.22127	0.0038116	0.027836	Hs6st1
ENSMUSG00000072761	180.877	124.945	0.39607	0.0038068	0.027816	Gm6712
ENSMUSG00000066643	2238.39	2656.26	-0.23004	0.0038022	0.027796	Wdr35
ENSMUSG00000099707	24.6626	54.513	-0.44207	0.0038015	0.027796	RP23-214P23.2
ENSMUSG00000071537	250.031	326.358	-0.32515	0.0037999	0.027796	Klrg2
ENSMUSG00000083773	13207.9	15768.8	-0.23679	0.0037984	0.027796	Gm13394
ENSMUSG00000061482	82.3071	47.4489	0.44902	0.0037627	0.027564	Hist1h4d
ENSMUSG00000036459	885.401	732.182	0.25138	0.0037493	0.027481	Wtip
ENSMUSG00000033213	39.8066	77.0451	-0.45359	0.0037405	0.027431	AA467197
ENSMUSG00000039210	1333.12	1553.9	-0.20888	0.0037401	0.027431	Gpatch2
ENSMUSG00000039759	802.653	977.762	-0.25958	0.0037332	0.027406	Thap3
ENSMUSG00000041846	5136.92	4416.12	0.20626	0.0037306	0.027401	Smek1
ENSMUSG00000029797	8.08101	28.2606	-0.3801	0.0037165	0.027311	Sspo
ENSMUSG00000036768	4110.72	3354.03	0.26568	0.0037112	0.027286	Kif15
ENSMUSG00000005625	8196.72	9512.41	-0.20341	0.0037109	0.027286	Psmd4
ENSMUSG00000018661	1550.59	1826.77	-0.22126	0.0037092	0.027286	Cog1
ENSMUSG00000030720	172.29	237.404	-0.36729	0.0036786	0.027089	Cln3
ENSMUSG00000096960	36.9371	68.0137	-0.45449	0.0036755	0.02708	A230028O05Rik
ENSMUSG00000048240	68.9634	36.3343	0.45488	0.003665	0.027017	Gng7
ENSMUSG00000028651	1701.8	1437.21	0.22727	0.0036464	0.026894	Ppie
ENSMUSG00000024087	3804.8	3307.39	0.19262	0.003639	0.026854	Cyp1b1
ENSMUSG00000029122	1396.26	1697.8	-0.25784	0.0036365	0.026849	Evc
ENSMUSG00000009487	69.5998	28.703	0.43322	0.0036261	0.026786	Otog
ENSMUSG00000003970	80615.6	71058.7	0.17504	0.0036246	0.026786	Rpl8
ENSMUSG00000035248	3107.71	3581.33	-0.19491	0.0036175	0.026751	Zcchc6
ENSMUSG00000022033	6655.35	5837.03	0.1814	0.0036166	0.026751	Pbk
ENSMUSG00000042369	2148.63	2499.14	-0.20619	0.0036011	0.026657	Rbm45
ENSMUSG00000043424	2547.83	2190.33	0.2064	0.0035992	0.026657	Eif3j2
ENSMUSG00000020451	2108.87	2449.72	-0.20486	0.0035978	0.026657	Limk2
ENSMUSG00000028367	38977.2	33861.4	0.19338	0.0035948	0.026653	Txn1
ENSMUSG00000042590	3787.72	3304.77	0.18805	0.0035935	0.026653	Ipo11
ENSMUSG00000090136	146.617	215.772	-0.40548	0.0035933	0.026653	Gm10177
ENSMUSG00000039195	1196.97	1511.62	-0.29647	0.0035916	0.026653	1110008P14Rik
ENSMUSG00000034108	919.436	1125.45	-0.26535	0.0035749	0.026561	Ccs
ENSMUSG00000041890	3182.38	3649.64	-0.18859	0.0035744	0.026561	Git2
ENSMUSG00000025464	415.87	540.208	-0.32192	0.0035724	0.026561	Paox
ENSMUSG00000081895	470.73	614.503	-0.32707	0.0035478	0.026402	Rpl17-ps10
ENSMUSG00000036019	180.467	247.598	-0.36602	0.0035459	0.026402	Tmtc2
ENSMUSG00000021962	2227.34	1916.85	0.20533	0.0035458	0.026402	Dcp1a
ENSMUSG00000100798	342.038	438.893	-0.3101	0.0035448	0.026402	RP24-73K7.4
ENSMUSG00000022994	4100.41	4995.8	-0.25956	0.0035436	0.026402	Adcy6
ENSMUSG00000037242	23077.2	26990.5	-0.21291	0.0035415	0.026402	Clic4
ENSMUSG00000040151	7257.79	6260.15	0.20238	0.0035095	0.026199	Hs2st1
ENSMUSG00000003923	3908.11	3421.32	0.18376	0.0034978	0.026126	Tfam
ENSMUSG00000022420	1810.61	2152.95	-0.23266	0.003491	0.026089	Dnal4
ENSMUSG00000084106	522.789	705.171	-0.35338	0.0034614	0.025882	Gm6136
ENSMUSG00000020700	3089.59	2501.24	0.27443	0.003447	0.025788	Map3k3
ENSMUSG00000028671	2592.77	3277.57	-0.29757	0.0034216	0.025611	Gale
ENSMUSG00000040455	4161.23	3624.31	0.19034	0.0034105	0.025542	Usp45
ENSMUSG00000052920	63.4334	34.6808	0.45777	0.0034053	0.025516	Prkg1
ENSMUSG00000041625	158.298	225.884	-0.39135	0.0033983	0.025478	Ggact
ENSMUSG00000039239	756.092	913.341	-0.25012	0.0033889	0.02542	Tgfb2
ENSMUSG00000067825	476.279	610.371	-0.30934	0.0033803	0.025369	Pex26
ENSMUSG00000033166	5385.15	4610.97	0.21134	0.0033769	0.025357	Dis3
ENSMUSG00000035798	3421.19	2956.88	0.19973	0.0033704	0.025322	Zdhhc17
ENSMUSG00000027787	5712.25	5009.88	0.18147	0.0033593	0.025252	Nmd3
ENSMUSG00000037139	37.1891	81.7089	-0.45044	0.0033557	0.025238	Myom3
ENSMUSG00000027304	4598.93	3959.37	0.20495	0.0033267	0.025034	Rtf1
ENSMUSG00000020220	3080.14	3730.2	-0.25336	0.0033048	0.024882	Vps13d
ENSMUSG00000039878	145.333	95.3592	0.42295	0.0032726	0.024653	Slc39a5
ENSMUSG00000036606	19219.4	23801.2	-0.27736	0.0032567	0.024546	Plxnb2
ENSMUSG00000000787	43351.3	37340.7	0.20418	0.0032217	0.024296	Ddx3x
ENSMUSG00000026333	559.922	444.998	0.29346	0.0032134	0.024246	Gin1
ENSMUSG00000037820	496.505	707.258	-0.39032	0.0031802	0.024008	Tgm2
ENSMUSG00000059447	3674.26	3195.57	0.1921	0.00318	0.024008	Hadhb
ENSMUSG00000030824	3787.55	4403.51	-0.20572	0.0031769	0.024008	Nucb1
ENSMUSG00000028522	3791.35	3241.5	0.2134	0.0031759	0.024008	Mier1
ENSMUSG00000075266	1215.32	1010.55	0.24503	0.0031728	0.024004	Cenpw
ENSMUSG00000024661	51611.5	44885.4	0.19232	0.0031685	0.023984	Fth1
ENSMUSG00000040296	483.376	645.678	-0.34708	0.0031641	0.023964	Ddx58
ENSMUSG00000026254	7240.25	6400.46	0.17159	0.0031512	0.023879	Eif4e2
ENSMUSG00000046727	316.138	455.342	-0.39728	0.0031399	0.023806	Cystm1
ENSMUSG00000048234	2178.17	1871.04	0.20738	0.0031202	0.023669	Rnf149
ENSMUSG00000039208	2108.91	2501.4	-0.2297	0.003119	0.023669	Metrnl
ENSMUSG00000090641	130.812	85.5391	0.42555	0.0031184	0.023669	Zfp712
ENSMUSG00000090210	86.039	138.735	-0.44339	0.0031161	0.023669	Itga10
ENSMUSG00000019467	2084.81	2434.1	-0.21141	0.0031147	0.023669	Arhgef25
ENSMUSG00000018405	814.786	997.773	-0.26562	0.0031061	0.023626	Mrm1
ENSMUSG00000001642	12217.8	10201.3	0.24118	0.0031017	0.023605	Akr1b3
ENSMUSG00000027326	6581.96	5581.76	0.22302	0.003095	0.023567	Casc5
ENSMUSG00000036885	344.047	251.728	0.36523	0.0030787	0.023455	Arhgef26
ENSMUSG00000024501	14910.1	17167.7	-0.194	0.003077	0.023455	Dpysl3
ENSMUSG00000042303	1969.38	2277.87	-0.19953	0.0030741	0.023446	Sgsm3
ENSMUSG00000011254	2003.7	1708.75	0.21601	0.0030621	0.023367	Thg1l
ENSMUSG00000022761	4220.67	4792.98	-0.17652	0.0030621	0.023367	Lztr1
ENSMUSG00000018906	4649.72	5442.97	-0.21441	0.0030619	0.023367	P4ha2
ENSMUSG00000097882	125.119	80.4558	0.43208	0.0030355	0.023201	0610038B21Rik
ENSMUSG00000000290	77.1901	132.917	-0.45715	0.0030352	0.023201	Itgb2
ENSMUSG00000038214	1617.19	1270.38	0.30538	0.0030352	0.023201	Bend3
ENSMUSG00000026203	3171.97	3617.64	-0.18206	0.0030336	0.023201	Dnajb2
ENSMUSG00000079641	22174.9	19117.2	0.20318	0.0030331	0.023201	Rpl39
ENSMUSG00000033059	4070.53	4643.37	-0.18224	0.0030324	0.023201	Pygb
ENSMUSG00000035711	98.3751	58.9867	0.45177	0.0030308	0.023201	Dok3
ENSMUSG00000044149	1417.25	1168.57	0.25546	0.0030243	0.023201	Nkrf
ENSMUSG00000029287	367.581	277.787	0.33976	0.0030202	0.023185	Tgfbr3
ENSMUSG00000020166	4763.89	4114.57	0.20089	0.0030143	0.023152	Cnot2
ENSMUSG00000047497	161.807	109.43	0.41154	0.0030135	0.023152	Adamts12
ENSMUSG00000026399	627.051	797.678	-0.30413	0.0030088	0.023135	Cd55
ENSMUSG00000050069	51.8574	23.2458	0.45513	0.0029891	0.022996	Grem2
ENSMUSG00000029916	871.619	1049.15	-0.24736	0.0029859	0.022984	Agk
ENSMUSG00000022313	1721.38	1416.39	0.25786	0.002985	0.022984	Utp23
ENSMUSG00000014778	3433.75	4044.85	-0.22177	0.0029814	0.022975	Fhod1
ENSMUSG00000028998	3708.45	3150.06	0.22097	0.0029737	0.022928	Tomm7
ENSMUSG00000078812	70617.8	62911.4	0.16153	0.0029716	0.022924	Eif5a
ENSMUSG00000030231	2313.19	2668.76	-0.19633	0.0029705	0.022924	Plekha5
ENSMUSG00000057667	365.612	462.973	-0.30034	0.0029526	0.022803	Bloc1s3
ENSMUSG00000037876	8775.09	7626.02	0.19333	0.0029507	0.0228	Jmjd1c
ENSMUSG00000004562	6550.81	7912.05	-0.2509	0.0029465	0.02278	Arhgef40
ENSMUSG00000022536	7083.61	6203.15	0.18378	0.0029422	0.02276	Glyr1
ENSMUSG00000031242	1529.06	1259.5	0.25677	0.0029324	0.022696	2610002M06Rik
ENSMUSG00000021796	6968.69	6121.67	0.17977	0.0029261	0.02266	Bmpr1a
ENSMUSG00000039789	693.704	560.12	0.27864	0.0029184	0.022612	Zfp597
ENSMUSG00000078713	3208.58	2775.84	0.1991	0.0029146	0.022596	Tomm5
ENSMUSG00000021936	3071.58	2649.95	0.20261	0.0028995	0.022491	Mapk8
ENSMUSG00000019861	2583.73	3014.68	-0.21032	0.0028992	0.022491	Gopc
ENSMUSG00000062647	55113.9	47470.9	0.20448	0.0028793	0.022359	Rpl7a
ENSMUSG00000036599	740.965	893.561	-0.24938	0.0028782	0.022359	Chst12
ENSMUSG00000049409	80.4487	45.0862	0.46339	0.0028755	0.022354	Prokr1
ENSMUSG00000044573	2883.41	2439.07	0.22602	0.0028725	0.022343	Acp1
ENSMUSG00000033014	3718.85	4294.41	-0.1977	0.0028704	0.022339	Trim33
ENSMUSG00000051747	9450.12	5425.38	0.46119	0.0028671	0.022325	Ttn
ENSMUSG00000035293	4924.58	4304.47	0.18614	0.0028605	0.022286	G2e3
ENSMUSG00000041936	2245.89	2781.27	-0.27814	0.0028605	0.022286	Agrn
ENSMUSG00000039109	8.30772	27.8922	-0.40101	0.0028534	0.022256	F13a1
ENSMUSG00000037904	741.328	906.91	-0.26515	0.0028455	0.022207	Ankrd9
ENSMUSG00000046330	28932.8	25054	0.19785	0.0028441	0.022207	Rpl37a
ENSMUSG00000044041	693.454	1282.98	-0.46651	0.0028421	0.022204	Krt13
ENSMUSG00000061111	2744.49	2370.7	0.20105	0.0028387	0.02219	Fam195b
ENSMUSG00000021097	252.463	347.27	-0.36909	0.002838	0.02219	Clmn
ENSMUSG00000024421	31.3903	60.6583	-0.4673	0.0028362	0.02219	Lama3
ENSMUSG00000033707	535.128	676.213	-0.29857	0.0028309	0.022167	Lrrc24
ENSMUSG00000046169	4086.1	4763.4	-0.20943	0.0028274	0.022151	Adamts6
ENSMUSG00000050244	7041.47	6004.14	0.21681	0.0028233	0.022131	Heatr1
ENSMUSG00000030286	5129.88	5914.81	-0.19598	0.0028137	0.022069	Emc3
ENSMUSG00000046191	232.22	168.729	0.37076	0.0028099	0.022051	Pcdhb20
ENSMUSG00000028830	3648.81	4328.82	-0.2304	0.0027973	0.021964	AU040320
ENSMUSG00000025069	81.9485	128.894	-0.43901	0.0027892	0.021912	Gsto2
ENSMUSG00000038102	3341.5	3836.55	-0.19065	0.0027856	0.021897	Trappc11
ENSMUSG00000025962	2049.54	1713.51	0.23978	0.0027828	0.021887	Fastkd2
ENSMUSG00000056888	165.853	273.975	-0.45303	0.0027741	0.02183	Glipr1
ENSMUSG00000057778	285.83	375.984	-0.3358	0.0027717	0.021824	Cyb5d2
ENSMUSG00000024219	1056.65	1259.57	-0.23637	0.0027697	0.02182	Anks1
ENSMUSG00000040331	2377.64	2027.02	0.21696	0.0027679	0.021819	Nsmce4a
ENSMUSG00000034192	3209.83	2755.08	0.20884	0.0027593	0.021763	Lsm3
ENSMUSG00000004317	13042.2	10812.7	0.24975	0.0027449	0.021661	Clcn5
ENSMUSG00000063873	180.452	121.988	0.41434	0.0027383	0.021621	Slc24a3
ENSMUSG00000026189	1248.41	1029.08	0.25592	0.0027369	0.021621	Pecr
ENSMUSG00000030796	3970.34	3297.08	0.24796	0.002736	0.021621	Tead2
ENSMUSG00000022283	76854.3	63472.2	0.25402	0.0027311	0.021601	Pabpc1
ENSMUSG00000027329	500.838	631.382	-0.29576	0.0027247	0.021562	Spef1
ENSMUSG00000025019	1051.76	852.452	0.27495	0.0027211	0.021546	Lcor
ENSMUSG00000020964	5435.51	6289.58	-0.20035	0.0027025	0.021411	Sel1l
ENSMUSG00000030352	7499.63	8956.67	-0.23832	0.0026858	0.02129	Tspan9
ENSMUSG00000029121	29.8099	10.7847	0.43383	0.0026765	0.021228	Crmp1
ENSMUSG00000046618	46.9665	87.1806	-0.46948	0.0026724	0.021208	Olfml2a
ENSMUSG00000060373	22920.5	20012.1	0.18761	0.0026701	0.021201	Hnrnpc
ENSMUSG00000025354	4587.73	5269.08	-0.19103	0.0026661	0.021182	Dnajc14
ENSMUSG00000028180	7796.88	6891	0.17196	0.0026657	0.021182	Zranb2
ENSMUSG00000026885	150.576	217.645	-0.40223	0.0026568	0.021131	Ttll11
ENSMUSG00000028583	9551.28	11563.1	-0.25389	0.0026542	0.021123	Pdpn
ENSMUSG00000007891	17878.9	21340.5	-0.2378	0.0026472	0.021079	Ctsd
ENSMUSG00000036036	1669.44	1956.12	-0.21607	0.002642	0.021049	Zfp57
ENSMUSG00000038965	2243.19	1881.94	0.23669	0.0026419	0.021049	Ube2l3
ENSMUSG00000057863	26417.4	22635.2	0.21105	0.0026395	0.021049	Rpl36
ENSMUSG00000029596	54.4238	26.304	0.46863	0.0026348	0.021028	Sdsl
ENSMUSG00000027679	2071.44	1766.13	0.21675	0.0026162	0.020891	Dnajc19
ENSMUSG00000028901	2110.72	1794.65	0.22071	0.0026066	0.020826	Gmeb1
ENSMUSG00000054387	8773.31	7557.73	0.20445	0.002602	0.020801	Mdm4
ENSMUSG00000025758	6497.1	5642.53	0.19442	0.0025911	0.020726	Plk4
ENSMUSG00000031465	87.4143	143.428	-0.45378	0.0025907	0.020726	Angpt2
ENSMUSG00000009907	4878.37	5644.66	-0.20061	0.0025904	0.020726	Vps4b
ENSMUSG00000047728	103.016	154.16	-0.42194	0.0025689	0.020583	BC025446
ENSMUSG00000002847	2880.54	3679.15	-0.30968	0.0025658	0.02057	Pla1a
ENSMUSG00000071516	83.1011	48.5039	0.46292	0.002562	0.020551	Hist1h2ai
ENSMUSG00000021823	16499.3	19349.2	-0.21693	0.0025533	0.020493	Vcl
ENSMUSG00000060036	51263.6	45114.8	0.17756	0.0025533	0.020493	Rpl3
ENSMUSG00000025757	9167.45	10579.2	-0.19713	0.0025518	0.020493	Hspa4l
ENSMUSG00000043384	752.945	912.136	-0.25502	0.002546	0.020469	Gprasp1
ENSMUSG00000033147	397.118	511.241	-0.31869	0.0025357	0.020398	Slc22a15
ENSMUSG00000025964	74.3895	39.7466	0.47217	0.0025354	0.020398	Adam23
ENSMUSG00000079614	5889.13	5160.08	0.18333	0.00252	0.020295	Seh1l
ENSMUSG00000001424	13985.1	16104.5	-0.19448	0.0025178	0.020289	Snd1
ENSMUSG00000023032	2115.15	2471.63	-0.21243	0.0025178	0.020289	Slc4a8
ENSMUSG00000009733	1024.51	1223.1	-0.23879	0.0025103	0.020252	Tfcp2
ENSMUSG00000079523	61845.2	54041.3	0.18672	0.0025007	0.020186	Tmsb10
ENSMUSG00000007411	5612.23	6401.02	-0.18228	0.0024904	0.020114	Mark3
ENSMUSG00000015647	16267.8	20579	-0.3006	0.0024878	0.020105	Lama5
ENSMUSG00000019907	6670.93	5719.08	0.21057	0.0024843	0.020088	Ppp1r12a
ENSMUSG00000061306	5689.56	6653.25	-0.21348	0.0024801	0.020065	Slc38a10
ENSMUSG00000033871	576.14	420.662	0.36918	0.0024787	0.020065	Ppargc1b
ENSMUSG00000022031	4346.74	3793.54	0.18818	0.0024751	0.020048	Elp3
ENSMUSG00000022474	2342.17	2859.61	-0.26381	0.0024748	0.020048	Pmm1
ENSMUSG00000026270	1193.58	1408.55	-0.22461	0.002468	0.020014	Capn10
ENSMUSG00000026343	362.413	473.735	-0.33028	0.0024666	0.020014	Gpr39
ENSMUSG00000038241	4544.28	5278.87	-0.20555	0.0024653	0.020014	Cep250
ENSMUSG00000008976	6424.07	5607.75	0.18803	0.0024626	0.020004	Gabpa
ENSMUSG00000029623	13355.7	11684.8	0.18521	0.0024542	0.019947	Pdap1
ENSMUSG00000007207	714.078	877.694	-0.27136	0.0024449	0.019883	Stx1a
ENSMUSG00000034135	3519.3	4182.03	-0.23287	0.0024295	0.01977	Sik3
ENSMUSG00000020553	116.106	71.7232	0.45194	0.0024149	0.019662	Pctp
ENSMUSG00000097328	50.6042	88.5115	-0.46915	0.0023987	0.019541	Tnfsf12
ENSMUSG00000005615	3499.77	4044.13	-0.19877	0.0023973	0.019541	Pcyt1a
ENSMUSG00000007987	851.975	1075.63	-0.29886	0.0023941	0.019526	Ift22
ENSMUSG00000062031	696.964	868.321	-0.28566	0.0023913	0.019515	Athl1
ENSMUSG00000062328	40041.8	34672.4	0.19823	0.0023906	0.019515	Rpl17
ENSMUSG00000029019	337.081	458.99	-0.36459	0.0023895	0.019515	Nppb
ENSMUSG00000023224	62.8368	112.423	-0.47144	0.00238	0.019457	Serping1
ENSMUSG00000001418	3043.64	3540.04	-0.20696	0.0023724	0.019406	0610031J06Rik
ENSMUSG00000036918	1049.63	1336.08	-0.30695	0.0023589	0.019307	Ttc7
ENSMUSG00000040195	2906.81	2341.98	0.28165	0.0023529	0.019269	Tmem194
ENSMUSG00000029185	2733.55	3358.13	-0.27052	0.0023527	0.019269	Fam114a1
ENSMUSG00000036223	1806.01	1511	0.24005	0.0023394	0.01918	Ska1
ENSMUSG00000041235	3117.75	2489.82	0.29076	0.0023354	0.019159	Chd7
ENSMUSG00000047617	351.942	458.153	-0.32781	0.0023352	0.019159	BC029214
ENSMUSG00000033542	3870.13	4477.33	-0.20042	0.0023318	0.019152	Arhgef5
ENSMUSG00000029790	1279.45	1064.73	0.24559	0.0023295	0.019144	Cep41
ENSMUSG00000047180	13.5152	38.3432	-0.43833	0.0023051	0.018954	Neurl3
ENSMUSG00000070953	1953.27	2369.19	-0.25718	0.0023025	0.018944	Rabepk
ENSMUSG00000041328	3248.29	2803.26	0.20243	0.0022899	0.018851	Pcf11
ENSMUSG00000023262	1001.33	824.078	0.25846	0.0022658	0.018664	Acy1
ENSMUSG00000081094	967.093	1206.18	-0.28742	0.0022634	0.018655	Rpl19-ps11
ENSMUSG00000081221	16.6147	38.7336	-0.46659	0.0022612	0.018648	Gm14760
ENSMUSG00000025255	6135.96	5215.58	0.22116	0.0022528	0.01859	Zfhx4
ENSMUSG00000042599	834.607	1049.59	-0.29531	0.0022395	0.01849	Kdm7a
ENSMUSG00000024885	535.447	674.903	-0.29842	0.0022343	0.018459	Aldh3b1
ENSMUSG00000036820	633.518	799.143	-0.2989	0.0022324	0.018453	Amdhd2
ENSMUSG00000084319	2490.27	3215.96	-0.32127	0.0022207	0.018367	Tpt1-ps3
ENSMUSG00000039787	518.142	662.239	-0.31077	0.0022094	0.018285	Cercam
ENSMUSG00000031749	3932.53	4534.03	-0.19615	0.0022022	0.018236	St3gal2
ENSMUSG00000096942	227.745	310.781	-0.3681	0.0021938	0.018177	Rps19-ps6
ENSMUSG00000048922	4725.7	4051.72	0.21074	0.0021856	0.018119	Cdca2
ENSMUSG00000002845	2606.44	2187.28	0.23645	0.0021802	0.018086	Tmem39a
ENSMUSG00000038213	414.772	535.536	-0.32169	0.0021752	0.018055	Tapbpl
ENSMUSG00000025092	2550.8	3011.54	-0.22535	0.0021744	0.018055	Hspa12a
ENSMUSG00000034620	3206.71	2747.25	0.21154	0.002172	0.018049	Tmem5
ENSMUSG00000024695	11172.8	9490.68	0.22204	0.0021713	0.018049	Zfp91
ENSMUSG00000032735	74.6789	39.1063	0.47978	0.0021661	0.018021	Ablim3
ENSMUSG00000037347	100.534	153.539	-0.43539	0.0021598	0.01798	Chst7
ENSMUSG00000019878	2619.12	2229.25	0.21946	0.0021536	0.017938	Hsf2
ENSMUSG00000000631	7434.45	8833.37	-0.23305	0.0021417	0.01785	Myo18a
ENSMUSG00000042354	9745.78	8394.77	0.205	0.0021369	0.01782	Gnl3
ENSMUSG00000026872	7972.33	6772.49	0.22206	0.0021356	0.01782	Zeb2
ENSMUSG00000021978	4895.43	6001.16	-0.2685	0.0021337	0.017815	Extl3
ENSMUSG00000029482	4880.87	5642.86	-0.19959	0.0021335	0.017815	Aacs
ENSMUSG00000036890	495.548	377.698	0.33586	0.0021298	0.017803	Gtdc1
ENSMUSG00000058927	263.035	373.723	-0.39678	0.002127	0.017791	Gm10053
ENSMUSG00000037822	2831.64	3443.14	-0.25975	0.0021259	0.017791	Smim14
ENSMUSG00000027852	11390.1	10001.2	0.18073	0.0021251	0.017791	Nras
ENSMUSG00000020922	5163.64	4371.53	0.22623	0.0021248	0.017791	Lsm12
ENSMUSG00000026812	2712.92	2319.43	0.21428	0.0021232	0.017791	Tsc1
ENSMUSG00000020330	8345.88	7269.97	0.19103	0.0021118	0.017716	Hmmr
ENSMUSG00000042903	1387.85	1150.75	0.25095	0.0021086	0.0177	Foxo4
ENSMUSG00000037887	1635.08	1963.74	-0.24529	0.0021076	0.0177	Dusp8
ENSMUSG00000074282	112.768	167.272	-0.422	0.0021005	0.017653	Zfp94
ENSMUSG00000058239	2563.8	2202.35	0.2084	0.0020992	0.017653	Usf2
ENSMUSG00000007655	6968.15	8605.89	-0.27683	0.0020942	0.017621	Cav1
ENSMUSG00000001089	7540.58	6342.84	0.23396	0.002091	0.017605	Luzp1
ENSMUSG00000073236	91.2766	53.235	0.47107	0.0020819	0.017539	2500004C02Rik
ENSMUSG00000021959	3652.53	2879.53	0.30458	0.0020759	0.017498	Lats2
ENSMUSG00000022157	442.36	586.842	-0.34509	0.0020613	0.017386	Mcpt8
ENSMUSG00000040204	8274.12	7271.56	0.17967	0.0020602	0.017386	2810417H13Rik
ENSMUSG00000075232	10780.6	9483.65	0.17838	0.0020597	0.017386	Amd1
ENSMUSG00000063457	45730	39494.7	0.20177	0.0020553	0.017366	Rps15
ENSMUSG00000061833	144.299	210.753	-0.41464	0.0020445	0.017285	Gm6311
ENSMUSG00000003617	738.856	1031.53	-0.38592	0.0020213	0.017099	Cp
ENSMUSG00000061288	1831.14	2156.4	-0.22241	0.0020205	0.017099	Taok3
ENSMUSG00000020986	4272.86	5350.46	-0.29155	0.0020176	0.017088	Sec23a
ENSMUSG00000040666	124.149	202.434	-0.45973	0.0020087	0.017023	Sh3bgr
ENSMUSG00000008575	3435.25	2119.74	0.45871	0.0019963	0.016929	Nfib
ENSMUSG00000015143	21055.4	26329.4	-0.29024	0.0019931	0.016912	Actn1
ENSMUSG00000044646	652.598	842.306	-0.32108	0.0019914	0.016907	Zbtb7c
ENSMUSG00000061046	386.334	502.921	-0.33055	0.0019804	0.016824	Haghl
ENSMUSG00000026698	1337.23	1123.41	0.23582	0.0019795	0.016824	Pigc
ENSMUSG00000025199	5209.88	4488.35	0.20486	0.0019776	0.01682	Chuk
ENSMUSG00000039556	225.54	309.079	-0.3724	0.001972	0.016783	Ppp1r3f
ENSMUSG00000043929	453.254	347.743	0.33106	0.0019674	0.016754	Klhl15
ENSMUSG00000001175	38638.7	45515.5	-0.22304	0.0019659	0.016751	Calm1
ENSMUSG00000037443	2570.78	2153.82	0.23838	0.0019629	0.016736	Cep85
ENSMUSG00000055681	4176.58	4869.92	-0.21065	0.0019526	0.016658	Cope
ENSMUSG00000029864	25.0585	6.42854	0.40531	0.0019513	0.016657	Gstk1
ENSMUSG00000037681	44.8081	19.2299	0.47477	0.0019504	0.016657	Esyt3
ENSMUSG00000020681	42.6865	80.7161	-0.48415	0.0019452	0.016625	Ace
ENSMUSG00000025050	1426.72	1179.88	0.25357	0.0019302	0.016507	Pcgf6
ENSMUSG00000001119	5868.19	7585.46	-0.32326	0.0019279	0.016497	Col6a1
ENSMUSG00000018651	2174.56	1847.07	0.22207	0.0019216	0.016454	Tada2a
ENSMUSG00000036356	3613.62	4178.21	-0.19986	0.0019181	0.016433	Csgalnact1
ENSMUSG00000039199	1024.05	1232.26	-0.24866	0.0018968	0.016261	Zdhhc1
ENSMUSG00000040675	9487.55	11758.2	-0.28121	0.001876	0.016092	Mthfd1l
ENSMUSG00000004264	11205	9666.39	0.20334	0.0018683	0.016035	Phb2
ENSMUSG00000027865	1013.69	1253.88	-0.2793	0.0018636	0.016005	Gdap2
ENSMUSG00000074280	3892.38	3264.38	0.23755	0.0018606	0.015989	Gm6166
ENSMUSG00000039960	3230.19	3835.26	-0.23228	0.0018563	0.015962	Rhou
ENSMUSG00000028044	7120.9	6158.84	0.20026	0.0018531	0.015944	Cks1b
ENSMUSG00000025049	1029.96	842.338	0.26599	0.0018473	0.015904	Taf5
ENSMUSG00000048337	16.9801	51.7719	-0.44047	0.0018412	0.015861	Npy4r
ENSMUSG00000047388	1184.3	961.51	0.27446	0.0018404	0.015861	Atmin
ENSMUSG00000026556	1433.03	1163.08	0.27494	0.0018325	0.015806	Vangl2
ENSMUSG00000043015	589.513	451.096	0.33367	0.0018217	0.015722	Tmem194b
ENSMUSG00000030562	367.076	475.158	-0.32597	0.0018212	0.015722	Nox4
ENSMUSG00000059436	2666.76	3153.43	-0.2276	0.0018097	0.015637	Max
ENSMUSG00000026434	18607.7	16163.6	0.19473	0.0018062	0.015616	Nucks1
ENSMUSG00000010554	3817.07	3325.71	0.19084	0.001806	0.015616	Mettl16
ENSMUSG00000081684	497.126	709.728	-0.40242	0.0018044	0.015616	Rps2-ps13
ENSMUSG00000027087	12927.7	15436.9	-0.23941	0.0017995	0.015588	Itgav
ENSMUSG00000027610	1958.48	1662.71	0.22325	0.0017941	0.015551	Gss
ENSMUSG00000048489	36.0833	72.7398	-0.48867	0.0017915	0.015538	8430408G22Rik
ENSMUSG00000009079	23171.6	20304.7	0.18352	0.0017881	0.015517	Ewsr1
ENSMUSG00000001473	13905.4	16033.5	-0.19677	0.0017848	0.015498	Tubb6
ENSMUSG00000029669	1778.01	2091.64	-0.2215	0.001776	0.015431	Tspan12
ENSMUSG00000060636	31875.6	27505.7	0.20309	0.0017752	0.015431	Rpl35a
ENSMUSG00000015027	691.481	854.816	-0.27876	0.0017618	0.015327	Galns
ENSMUSG00000027722	1964.94	1674.77	0.21847	0.0017598	0.015319	Spata5
ENSMUSG00000045980	444.716	567.371	-0.31118	0.0017488	0.015233	Tmem104
ENSMUSG00000021111	17400.7	15296.5	0.17948	0.0017482	0.015233	Papola
ENSMUSG00000033530	1286.68	1568.19	-0.26225	0.0017429	0.0152	Ttc7b
ENSMUSG00000083396	157.67	223.53	-0.39804	0.0017365	0.015153	Gm15542
ENSMUSG00000044927	314.207	227.561	0.38006	0.0017312	0.015117	H1fx
ENSMUSG00000038736	5641.53	4911.24	0.19201	0.0017307	0.015117	Nudcd1
ENSMUSG00000033792	1360.28	1627.37	-0.24132	0.0017306	0.015117	Atp7a
ENSMUSG00000022905	5448.24	4649.34	0.21706	0.0017267	0.015106	Kpna1
ENSMUSG00000031737	627.428	829.071	-0.34396	0.0017135	0.014999	Irx5
ENSMUSG00000051703	59.3254	107.187	-0.48606	0.0016992	0.014883	Tmem198
ENSMUSG00000043024	260.875	184.932	0.39538	0.0016948	0.014854	Gm16433
ENSMUSG00000047443	2832.48	3415.57	-0.25095	0.0016931	0.014848	Fam132b
ENSMUSG00000026519	3543.53	4246.32	-0.24385	0.0016918	0.014846	Tmem63a
ENSMUSG00000027404	17045.4	14866.9	0.18959	0.0016904	0.014843	Snrpb
ENSMUSG00000063146	1936.65	2330.18	-0.24829	0.00169	0.014843	Clip2
ENSMUSG00000035107	11704.5	13813.6	-0.22561	0.0016895	0.014843	Dcbld2
ENSMUSG00000021958	1516.2	1270.29	0.23926	0.0016852	0.014825	Pinx1
ENSMUSG00000025290	57320.2	49315.5	0.20692	0.0016822	0.014808	Rps24
ENSMUSG00000067274	126063	110173	0.18708	0.0016766	0.014768	Rplp0
ENSMUSG00000003435	6394.51	7528.12	-0.22271	0.001672	0.014737	Supt5
ENSMUSG00000032020	1442.01	1738.67	-0.2503	0.001671	0.014737	Ubash3b
ENSMUSG00000042870	544.064	694.302	-0.31121	0.0016628	0.014674	Tom1
ENSMUSG00000022864	753.396	590.842	0.3112	0.0016616	0.014673	D16Ertd472e
ENSMUSG00000060126	135853	118000	0.19495	0.0016583	0.014653	Tpt1
ENSMUSG00000000915	3556.72	4173.25	-0.21847	0.001651	0.014597	Hip1r
ENSMUSG00000033276	531.038	661.118	-0.28615	0.0016484	0.014584	Stk36
ENSMUSG00000050410	1856.76	2225.34	-0.24391	0.0016471	0.014581	Tcf19
ENSMUSG00000020325	698.457	907.951	-0.33005	0.0016358	0.01449	Fstl3
ENSMUSG00000029267	2458.32	2087.18	0.22295	0.001633	0.014474	Mtf2
ENSMUSG00000007815	29692.2	26150.1	0.17718	0.0016308	0.014464	Rhoa
ENSMUSG00000087368	129.32	80.8407	0.45971	0.0016232	0.014405	BC065397
ENSMUSG00000040242	6303.67	5511.98	0.18634	0.0016197	0.014384	Fgfr1op2
ENSMUSG00000039202	5703.64	4670.23	0.26585	0.0016186	0.014383	Abhd2
ENSMUSG00000039376	1303.56	946.532	0.37911	0.0016163	0.014371	Synpo2l
ENSMUSG00000020605	1912.17	1594.08	0.24554	0.0016157	0.014371	Hs1bp3
ENSMUSG00000025612	3293.24	3918.45	-0.23519	0.0016077	0.014313	Bach1
ENSMUSG00000055401	1141.04	1402.83	-0.27331	0.0016052	0.014299	Fbxo6
ENSMUSG00000066026	727.542	563.801	0.32358	0.001601	0.014271	Dhrs3
ENSMUSG00000048644	412.147	542.685	-0.34064	0.0016003	0.014271	Ctxn1
ENSMUSG00000027669	3235.47	3751.32	-0.20381	0.0015951	0.014237	Gnb4
ENSMUSG00000040321	1851.68	1570.36	0.22478	0.0015947	0.014237	Zfp770
ENSMUSG00000023046	5723.58	7492.64	-0.33657	0.0015929	0.014235	Igfbp6
ENSMUSG00000027985	740.717	541.437	0.37392	0.0015928	0.014235	Lef1
ENSMUSG00000036882	540.074	672.903	-0.28812	0.0015901	0.014228	Arhgap33
ENSMUSG00000029070	2199.85	2713.61	-0.27672	0.0015876	0.014215	Mxra8
ENSMUSG00000032528	13.6531	36.3734	-0.47001	0.001581	0.014164	Vipr1
ENSMUSG00000029641	149.722	94.955	0.45573	0.0015794	0.01416	Rasl11a
ENSMUSG00000004791	866.545	1136.85	-0.33843	0.001577	0.014147	Pgf
ENSMUSG00000071856	480.339	357.641	0.35954	0.0015717	0.014108	Mcc
ENSMUSG00000054051	3183.56	2715.83	0.21729	0.0015687	0.014091	Ercc6
ENSMUSG00000036879	2319.63	2702.67	-0.21025	0.0015671	0.014085	Phkb
ENSMUSG00000005949	739.206	599.812	0.27581	0.0015634	0.014061	Ctns
ENSMUSG00000043964	588.911	741.36	-0.29837	0.0015631	0.014061	Orai3
ENSMUSG00000046711	17574.2	14459.7	0.26041	0.0015573	0.014024	Hmga1
ENSMUSG00000086233	165.098	110.123	0.43351	0.0015439	0.013912	Gm11816
ENSMUSG00000085783	96.5702	147.813	-0.4433	0.0015394	0.01388	Gm9816
ENSMUSG00000037824	4860.02	4037.99	0.24936	0.0015375	0.013872	Tspan14
ENSMUSG00000020695	5149.65	6254.92	-0.2597	0.0015343	0.013852	Mrc2
ENSMUSG00000019432	15772	13678.1	0.19703	0.0015316	0.013836	Ddx39b
ENSMUSG00000057738	32748	37108.6	-0.17458	0.001525	0.013785	Sptan1
ENSMUSG00000022443	91913.3	116287	-0.30382	0.0015238	0.013784	Myh9
ENSMUSG00000002799	5196.1	6233.46	-0.24535	0.0015235	0.013784	Jag2
ENSMUSG00000058838	443.556	625.957	-0.3976	0.0015233	0.013784	Rps27a-ps2
ENSMUSG00000025978	688.237	905.694	-0.34123	0.0015213	0.013784	Rftn2
ENSMUSG00000066724	152.515	97.6913	0.45218	0.0015211	0.013784	Gm10175
ENSMUSG00000035778	1505.93	1796.01	-0.23842	0.0015136	0.013736	Ggta1
ENSMUSG00000036644	2969.14	3544.76	-0.23971	0.0015089	0.013702	Tbc1d9b
ENSMUSG00000095253	549.803	426.628	0.32239	0.0014984	0.013615	Zfp799
ENSMUSG00000039254	1484.4	1766.83	-0.23618	0.0014978	0.013615	Pomt1
ENSMUSG00000031902	5004.8	4042.56	0.28112	0.001494	0.013593	Nfatc3
ENSMUSG00000024773	1379.71	1750.62	-0.30714	0.0014894	0.01356	Atg2a
ENSMUSG00000030605	11752.8	13503.1	-0.19239	0.0014881	0.013556	Mfge8
ENSMUSG00000039943	1191.52	1450.8	-0.26313	0.0014863	0.013549	Plcb4
ENSMUSG00000051378	3996.8	3156.76	0.30474	0.0014851	0.013547	Kif18b
ENSMUSG00000037965	7003.81	8071.58	-0.19641	0.0014796	0.013505	Zc3h7a
ENSMUSG00000038957	1969.39	1643.1	0.24439	0.0014784	0.013503	Edc3
ENSMUSG00000074793	195.423	277.103	-0.40153	0.0014734	0.013466	Hspa12b
ENSMUSG00000034892	16834.1	13358.9	0.29989	0.001468	0.013425	Rps29
ENSMUSG00000004668	8.95636	28.9713	-0.44785	0.0014672	0.013425	Abca13
ENSMUSG00000060739	7108.86	5969.11	0.23683	0.0014602	0.013371	Nsa2
ENSMUSG00000083679	68.3768	118.308	-0.48551	0.0014561	0.013343	Gm12892
ENSMUSG00000025650	975.783	1733.11	-0.48992	0.0014515	0.013309	Col7a1
ENSMUSG00000022558	2017.2	2414.61	-0.24287	0.0014506	0.013309	Mroh1
ENSMUSG00000097287	35.7027	71.3841	-0.49854	0.0014503	0.013309	D130017N08Rik
ENSMUSG00000071317	4254.46	3572.65	0.23704	0.0014502	0.013309	Bves
ENSMUSG00000031799	48475.6	57225.5	-0.22637	0.001431	0.013155	Tpm4
ENSMUSG00000019362	6743.84	5765.47	0.21498	0.0014303	0.013155	D8Ertd738e
ENSMUSG00000027560	26.8189	56.919	-0.49825	0.0014258	0.013124	Dok5
ENSMUSG00000038507	1019.45	1230.05	-0.25229	0.0014205	0.013085	Parp12
ENSMUSG00000001017	13235.5	11571.5	0.18682	0.0014196	0.013084	Chtop
ENSMUSG00000040102	1384.85	1725.19	-0.28715	0.0014179	0.013077	Klhl42
ENSMUSG00000026843	6126.41	5172.39	0.23048	0.0014162	0.01307	Fubp3
ENSMUSG00000030876	3808.6	3246.5	0.21868	0.0014158	0.01307	Mettl9
ENSMUSG00000016831	3620.79	3107.92	0.21028	0.0014128	0.013056	Tox4
ENSMUSG00000003062	1531.72	1844.94	-0.25059	0.0014058	0.013	Stard3nl
ENSMUSG00000071379	3986.67	4823.19	-0.25533	0.0014058	0.013	Hpcal1
ENSMUSG00000027254	5711.67	7305.18	-0.31523	0.0014057	0.013	Map1a
ENSMUSG00000026976	38.1718	78.1819	-0.50036	0.0013881	0.012861	Pax8
ENSMUSG00000021905	2026.64	1689.67	0.24527	0.0013815	0.012809	Dph3
ENSMUSG00000048787	1290.94	1049.87	0.2741	0.0013784	0.012788	Dcun1d3
ENSMUSG00000034573	2000.25	2393.2	-0.24244	0.0013645	0.012668	Ptpn13
ENSMUSG00000003154	1334.62	1672.6	-0.2943	0.0013634	0.012666	Foxj2
ENSMUSG00000042807	745.56	908.874	-0.26446	0.0013623	0.012663	Hecw2
ENSMUSG00000026229	17511.1	15355.2	0.18305	0.0013583	0.012635	Psmd1
ENSMUSG00000045996	2210.03	1875.54	0.22396	0.0013573	0.012634	Polr2k
ENSMUSG00000035673	2789.77	3270.16	-0.2178	0.0013521	0.012594	Sbno2
ENSMUSG00000005142	2890.28	3370.44	-0.21127	0.0013472	0.012556	Man2b1
ENSMUSG00000064210	13995.3	16190.1	-0.20129	0.0013469	0.012556	Ano6
ENSMUSG00000038351	1404.28	1659.4	-0.22775	0.0013456	0.012556	Sgsm2
ENSMUSG00000072825	4509.22	5782.48	-0.31812	0.001343	0.012543	Cep170b
ENSMUSG00000001128	378.793	281.535	0.36125	0.0013398	0.01252	Cfp
ENSMUSG00000079884	130.721	199.202	-0.44476	0.0013335	0.01247	Gm10698
ENSMUSG00000022962	7368.65	6326.94	0.20986	0.0013328	0.01247	Gart
ENSMUSG00000031304	160.167	238.63	-0.43311	0.0013288	0.012442	Il2rg
ENSMUSG00000006818	4011.01	3452.32	0.2068	0.0013223	0.012391	Sod2
ENSMUSG00000018507	196.455	280.534	-0.40877	0.0013219	0.012391	Trpv2
ENSMUSG00000021816	6909.78	7966.96	-0.19716	0.0013168	0.012355	Ppp3cb
ENSMUSG00000026032	2440	2077.2	0.22043	0.001307	0.012271	Ndufb3
ENSMUSG00000024424	826.277	1040.24	-0.29985	0.001293	0.012147	Ttc39c
ENSMUSG00000039623	550.206	696.356	-0.30537	0.0012846	0.012077	Ap5z1
ENSMUSG00000054428	1043.37	855.025	0.26542	0.001282	0.01206	Atpif1
ENSMUSG00000058013	20902.7	17739.6	0.22437	0.0012789	0.012039	Sept11
ENSMUSG00000068959	144.523	92.9949	0.45496	0.0012759	0.012019	Zfp619
ENSMUSG00000068749	10528	8900.24	0.2291	0.0012647	0.011921	Psma5
ENSMUSG00000036564	2718.4	3553.8	-0.33698	0.0012629	0.011913	Ndrg4
ENSMUSG00000033793	3535.72	4248.16	-0.24776	0.0012454	0.011756	Atp6v1h
ENSMUSG00000027130	1029.77	1256.88	-0.26534	0.0012323	0.01164	Slc12a6
ENSMUSG00000034685	1009.83	1239.6	-0.27205	0.0012313	0.011638	Fam171a2
ENSMUSG00000069601	1505.12	1818.09	-0.25392	0.0012282	0.011617	Ank3
ENSMUSG00000058503	2064.48	1747.44	0.22751	0.0012234	0.011579	Fam133b
ENSMUSG00000027801	44.2721	89.5462	-0.50649	0.0012151	0.011508	Tm4sf4
ENSMUSG00000039934	749.086	981.273	-0.33907	0.001214	0.011505	Gsap
ENSMUSG00000039395	410.488	307.224	0.35749	0.0012086	0.011461	Mreg
ENSMUSG00000028776	605.375	812.585	-0.36086	0.0012072	0.011456	Tinagl1
ENSMUSG00000032462	1613.39	1914.73	-0.23285	0.0011985	0.011382	Pik3cb
ENSMUSG00000035898	2805.27	3386.18	-0.2531	0.0011863	0.011273	Uba6
ENSMUSG00000039137	524.42	667.435	-0.31131	0.0011834	0.011253	Whrn
ENSMUSG00000074140	194.89	127.306	0.45	0.0011813	0.011241	Zfp319
ENSMUSG00000046516	286.436	385.83	-0.36337	0.0011788	0.011225	Cox17
ENSMUSG00000049303	353.293	491.754	-0.39077	0.0011751	0.011197	Syt12
ENSMUSG00000078970	1356.43	1132.73	0.24378	0.0011708	0.011163	Wdr92
ENSMUSG00000030222	34.7422	78.047	-0.50404	0.00117	0.011163	Rerg
ENSMUSG00000009376	7331.69	8769.41	-0.24244	0.0011683	0.011154	Met
ENSMUSG00000051790	2953.22	3473.86	-0.22228	0.001165	0.011131	Nlgn2
ENSMUSG00000040488	2611.86	3563.48	-0.37532	0.0011601	0.011091	Ltbp4
ENSMUSG00000095687	2539.14	2134.35	0.23603	0.0011522	0.011024	Rnaset2a
ENSMUSG00000029863	2330.13	1940.51	0.24712	0.0011521	0.011024	Casp2
ENSMUSG00000055612	2694.15	2205.42	0.2676	0.0011366	0.010889	Cdca7
ENSMUSG00000027459	954.61	1168.81	-0.26978	0.0011295	0.010829	Fam110a
ENSMUSG00000026509	23940.4	27719.4	-0.20267	0.0011292	0.010829	Capn2
ENSMUSG00000041058	2765.37	3255.12	-0.22343	0.001127	0.010819	Wwp1
ENSMUSG00000073155	1723.1	1455.09	0.23087	0.0011248	0.010805	1810058I24Rik
ENSMUSG00000039242	2034.55	1713.69	0.23364	0.0011203	0.010769	B3galnt2
ENSMUSG00000073889	262.712	179.685	0.4256	0.0011148	0.010724	Il11ra1
ENSMUSG00000071984	721.085	489.22	0.43001	0.0011146	0.010724	Fndc1
ENSMUSG00000021840	7637.85	6249.99	0.26786	0.0011093	0.010685	Mapk1ip1l
ENSMUSG00000028261	3164.08	2717.14	0.20976	0.0011086	0.010685	Ndufaf4
ENSMUSG00000030057	33656.9	29441.3	0.1864	0.0011021	0.01063	Cnbp
ENSMUSG00000024014	868.059	691.863	0.29758	0.0011002	0.010619	Pim1
ENSMUSG00000032405	1810.78	1486.25	0.26479	0.0010891	0.010519	Pias1
ENSMUSG00000028789	690.959	961.338	-0.39169	0.0010857	0.010494	Adc
ENSMUSG00000001674	6409.01	5521.29	0.20605	0.0010795	0.010441	Ddx18
ENSMUSG00000046719	17.2028	44.4383	-0.49535	0.0010679	0.010336	Nxph3
ENSMUSG00000029521	1312.98	1077.63	0.26406	0.0010645	0.01031	Chek2
ENSMUSG00000025328	73.6561	38.7304	0.51006	0.0010537	0.010213	Padi3
ENSMUSG00000026458	143.773	75.3171	0.51035	0.0010531	0.010213	Ppfia4
ENSMUSG00000029392	995.845	1217.22	-0.26887	0.0010512	0.010202	Rilpl1
ENSMUSG00000022043	13702.1	15716.6	-0.19087	0.0010502	0.0102	Trim35
ENSMUSG00000042595	1767.45	1484.28	0.23785	0.0010494	0.010199	Fam199x
ENSMUSG00000020864	5371.67	6361.9	-0.23093	0.0010428	0.010142	Ankrd40
ENSMUSG00000022858	12513.6	10874	0.19493	0.0010413	0.010135	Tra2b
ENSMUSG00000030730	352.938	239.623	0.43183	0.0010372	0.010101	Atp2a1
ENSMUSG00000048874	7353.98	6241.63	0.22466	0.0010331	0.010068	Phf3
ENSMUSG00000027104	3894.36	3333.07	0.21429	0.0010309	0.010054	Atf2
ENSMUSG00000027953	1338.8	1643.27	-0.27363	0.001026	0.010013	Slc50a1
ENSMUSG00000060798	626.316	776.942	-0.28522	0.0010252	0.010012	Intu
ENSMUSG00000049470	11209.2	12874	-0.19242	0.0010228	0.0099958	Aff4
ENSMUSG00000019929	163.828	254.051	-0.45874	0.0010169	0.0099452	Dcn
ENSMUSG00000000056	1900.29	1575.65	0.25291	0.0010153	0.0099363	Narf
ENSMUSG00000034957	438.987	336.138	0.33783	0.0010137	0.0099275	Cebpa
ENSMUSG00000030782	2707.78	3488.78	-0.32455	0.0010104	0.009902	Tgfb1i1
ENSMUSG00000031754	7382.65	6255.95	0.22665	0.0010097	0.0099014	Nudt21
ENSMUSG00000014498	11431.8	9072.68	0.30182	0.0010069	0.0098817	Ankrd52
ENSMUSG00000031976	3055.6	2586.07	0.22841	0.0010017	0.0098368	Urb2
ENSMUSG00000026646	1237.88	1012.88	0.26872	0.0010004	0.0098312	Suv39h2
ENSMUSG00000027176	3447.65	2954.52	0.21277	0.0010001	0.0098312	Cstf3
ENSMUSG00000045896	3235.24	2760.04	0.21832	0.0009998	0.0098312	Paip2b
ENSMUSG00000001415	10668.8	9305.67	0.19027	0.00099913	0.0098312	Smg5
ENSMUSG00000040907	452.142	890.427	-0.51435	0.00099893	0.0098312	Atp1a3
ENSMUSG00000038510	4320.88	3620.64	0.24018	0.00099878	0.0098312	Rpf2
ENSMUSG00000034850	4717.63	4028.85	0.21724	0.00099875	0.0098312	Tmem127
ENSMUSG00000032359	289.147	395.187	-0.37908	0.00099546	0.0098305	Ctsh
ENSMUSG00000044167	866.793	658.985	0.34499	0.00099465	0.0098294	Foxo1
ENSMUSG00000021957	5798.29	4942.55	0.21941	0.00099319	0.0098219	Tkt
ENSMUSG00000041923	544.982	695.567	-0.31483	0.00099145	0.0098115	Nol4
ENSMUSG00000000693	4047.03	4675.62	-0.20002	0.00099103	0.0098115	Loxl3
ENSMUSG00000071073	89.6363	140.09	-0.46314	0.00099	0.009811	Lrrc73
ENSMUSG00000020024	4487.91	3834.61	0.21633	0.00098952	0.009811	Cep83
ENSMUSG00000029821	770.962	980.799	-0.31235	0.00098929	0.009811	Dfna5
ENSMUSG00000096858	42.1966	87.5446	-0.51563	0.00098858	0.009811	Olfr805
ENSMUSG00000009470	28776.2	24928	0.19912	0.00098486	0.0097875	Tnpo1
ENSMUSG00000001056	9933.92	8656.79	0.19138	0.00098429	0.0097875	Nhp2
ENSMUSG00000025980	58361.2	51176.9	0.18334	0.00098316	0.0097844	Hspd1
ENSMUSG00000023973	2032.93	2434.82	-0.24453	0.000981	0.0097698	Cnpy3
ENSMUSG00000020894	1606.15	1927.57	-0.24688	0.00097985	0.0097653	Vamp2
ENSMUSG00000029169	20135.7	17512.6	0.19398	0.0009796	0.0097653	Dhx15
ENSMUSG00000031934	1636.38	1948.66	-0.2379	0.00097325	0.0097132	Panx1
ENSMUSG00000031479	4051.79	3506.4	0.20034	0.00097033	0.0096909	Vps36
ENSMUSG00000049382	7.76433	34.3133	-0.42841	0.0009689	0.0096835	Krt8
ENSMUSG00000037966	1610.23	2072.91	-0.32409	0.00096493	0.0096506	Ninj1
ENSMUSG00000097352	972.234	780.55	0.28974	0.00095486	0.0095567	C920009B18Rik
ENSMUSG00000071176	2468.65	2939.29	-0.23752	0.00094723	0.0094871	Arhgef10
ENSMUSG00000004933	79.7448	43.0997	0.51122	0.00094682	0.0094871	Matk
ENSMUSG00000037280	53.3935	106.017	-0.5172	0.00093793	0.0094073	Galnt6
ENSMUSG00000064215	1517.98	1972.26	-0.33351	0.0009375	0.0094073	Ifi27
ENSMUSG00000021285	919.437	1138.35	-0.28249	0.00092327	0.0092735	Ppp1r13b
ENSMUSG00000026308	5848.79	7155.78	-0.2696	0.00091813	0.0092284	Klhl30
ENSMUSG00000022514	1865.28	2279.78	-0.2683	0.0009133	0.0091865	Il1rap
ENSMUSG00000028107	2462.07	2909.95	-0.22884	0.00091304	0.0091865	Tars2
ENSMUSG00000025504	146.93	214.447	-0.42844	0.00091301	0.0091865	Eps8l2
ENSMUSG00000049090	3393.98	2853.85	0.2364	0.00091136	0.0091865	Zadh2
ENSMUSG00000039007	545.171	689.229	-0.30552	0.00090866	0.0091659	Cpq
ENSMUSG00000089808	37.8091	75.507	-0.51881	0.00090623	0.0091479	Gm7241
ENSMUSG00000037935	9312.51	8053.43	0.20144	0.00090411	0.009133	Smarce1
ENSMUSG00000091055	331.758	499.332	-0.44517	0.0008979	0.0090768	Siglec15
ENSMUSG00000025427	185.071	120.278	0.45701	0.00089688	0.009073	Rnf165
ENSMUSG00000040936	163.331	239.585	-0.43108	0.00089666	0.009073	Ulk4
ENSMUSG00000022453	966.559	1173.18	-0.2607	0.00089663	0.009073	Naga
ENSMUSG00000034297	6253.03	5287	0.22968	0.00089566	0.009073	Med13
ENSMUSG00000050312	602.262	465.545	0.32932	0.00089536	0.009073	Nsun3
ENSMUSG00000027502	2894.29	3393.34	-0.21887	0.00089362	0.0090726	Rtfdc1
ENSMUSG00000020361	30234.2	26045.9	0.20633	0.00089093	0.0090518	Hspa4
ENSMUSG00000027709	815.04	1039.11	-0.31549	0.00088852	0.0090338	Mccc1
ENSMUSG00000033170	274.44	382.998	-0.39523	0.00088801	0.0090338	Card10
ENSMUSG00000032997	3160.3	3942.25	-0.29153	0.00088479	0.0090089	Chpf
ENSMUSG00000046341	179.851	260.885	-0.42326	0.00088263	0.0089934	Gm11223
ENSMUSG00000028539	192.575	268.455	-0.39574	0.00087969	0.0089699	Artn
ENSMUSG00000007610	1448.23	1731.1	-0.24299	0.00087694	0.0089484	Gtpbp3
ENSMUSG00000025494	306.47	453.69	-0.4366	0.000875	0.008935	Sigirr
ENSMUSG00000027994	1421.36	1826.73	-0.32289	0.00087364	0.0089276	Ccdc109b
ENSMUSG00000039840	2349.4	2759.3	-0.22086	0.00087322	0.0089276	Epg5
ENSMUSG00000020778	799.503	642.169	0.28936	0.00087184	0.0089221	Ten1
ENSMUSG00000030654	8772.11	7594.97	0.19998	0.00087064	0.0089163	Arl6ip1
ENSMUSG00000020868	1174.36	1417.32	-0.25371	0.0008667	0.0088825	Xylt2
ENSMUSG00000060913	649.534	495.912	0.34275	0.00086404	0.0088616	Trim55
ENSMUSG00000042613	4843.64	5755.32	-0.23535	0.00086398	0.0088616	Pbxip1
ENSMUSG00000027832	108.786	62.9774	0.50096	0.00085985	0.0088315	Ptx3
ENSMUSG00000035202	12074.4	10043.9	0.24943	0.00085426	0.0087804	Lars2
ENSMUSG00000020300	1494.93	1854.32	-0.28485	0.00085177	0.0087613	Cpeb4
ENSMUSG00000032322	79.7302	143.781	-0.5113	0.00084824	0.0087313	Pstpip1
ENSMUSG00000075227	939.779	1171.41	-0.29136	0.00084799	0.0087313	Znhit2
ENSMUSG00000031616	217.204	324.471	-0.44241	0.00084543	0.0087151	Ednra
ENSMUSG00000040813	2927.16	3466.52	-0.23136	0.00084524	0.0087151	Tex264
ENSMUSG00000026098	830.21	642.643	0.32792	0.0008431	0.0087038	Pms1
ENSMUSG00000046623	145.821	244.274	-0.49368	0.00083763	0.0086537	Gjb4
ENSMUSG00000021675	79.9666	134.947	-0.49618	0.00083737	0.0086537	F2rl2
ENSMUSG00000025792	2389.49	2815.17	-0.22492	0.00083395	0.0086283	Slc25a10
ENSMUSG00000032763	1486.6	1854.55	-0.29221	0.0008339	0.0086283	Ilvbl
ENSMUSG00000027300	727.226	573.189	0.30983	0.00083151	0.0086157	Ubox5
ENSMUSG00000041126	2822.5	2359.68	0.24325	0.00082848	0.0085906	H2afv
ENSMUSG00000048521	32.6088	72.1291	-0.52257	0.00081868	0.0084953	Cxcr6
ENSMUSG00000024357	821.122	1017.09	-0.28382	0.00080265	0.0083351	Sil1
ENSMUSG00000012483	2618.5	2176.27	0.25065	0.00080235	0.0083351	Rpa3
ENSMUSG00000038462	6671.46	5630.39	0.23214	0.00080039	0.0083238	Uqcrfs1
ENSMUSG00000039917	1141.48	1398.51	-0.27105	0.00080032	0.0083238	Rhbdd2
ENSMUSG00000023938	1013.26	1263.37	-0.29158	0.00079959	0.0083238	Aars2
ENSMUSG00000039055	989.143	790.243	0.2954	0.00079791	0.0083165	Eme1
ENSMUSG00000059970	836.946	1046.65	-0.29465	0.00079753	0.0083165	Hspa2
ENSMUSG00000021400	3004.55	3568.12	-0.23483	0.00079091	0.0082557	Wrnip1
ENSMUSG00000038388	3213.81	2698.73	0.23813	0.000789	0.0082418	Mpp6
ENSMUSG00000026049	1209.68	991.059	0.26788	0.00078211	0.0081759	Tex30
ENSMUSG00000020623	302.007	402.685	-0.35868	0.0007817	0.0081759	Map2k6
ENSMUSG00000034401	1609.37	1979.63	-0.2763	0.00077116	0.0080734	Spata6
ENSMUSG00000038312	1383.6	1674.39	-0.25732	0.00076892	0.008056	Edem2
ENSMUSG00000054814	1618.35	1983.45	-0.27234	0.00076756	0.0080477	Usp46
ENSMUSG00000002831	74.0805	128.931	-0.50736	0.00075932	0.0079673	Plin4
ENSMUSG00000044763	2265.5	1871.88	0.25825	0.00075777	0.0079568	Trmt10c
ENSMUSG00000010290	2122.78	1769.49	0.24761	0.00075466	0.0079301	AI597479
ENSMUSG00000004266	99.1933	159.254	-0.48037	0.00075178	0.0079058	Ptpn6
ENSMUSG00000033880	380.2	520.564	-0.38174	0.0007483	0.007875	Lgals3bp
ENSMUSG00000073775	750.412	567.484	0.35213	0.00074818	0.007875	Kti12
ENSMUSG00000018379	23367.7	20017	0.21376	0.00074463	0.0078481	Srsf1
ENSMUSG00000029648	457.759	671.704	-0.43292	0.00074445	0.0078481	Flt1
ENSMUSG00000009894	1855.16	2304.75	-0.2878	0.00074385	0.0078481	Snap47
ENSMUSG00000038403	126.396	70.1802	0.51588	0.00073555	0.0077698	Hfe2
ENSMUSG00000020722	1584.7	1963.2	-0.28416	0.00073332	0.0077521	Cacng1
ENSMUSG00000019188	6825.74	8277.47	-0.26009	0.00073283	0.0077521	H13
ENSMUSG00000027673	2734.69	2253.87	0.26074	0.00073149	0.0077444	Ndufb5
ENSMUSG00000041912	440.202	568.547	-0.32918	0.00072946	0.0077287	Tdrkh
ENSMUSG00000018378	2364.25	2793.43	-0.22877	0.00072802	0.0077192	Cuedc1
ENSMUSG00000016194	25.1031	57.9216	-0.52564	0.00072711	0.0077153	Hsd11b1
ENSMUSG00000027170	8191.76	6960.57	0.22383	0.00072385	0.0076866	Eif3m
ENSMUSG00000024081	4026.04	3224.32	0.29354	0.00072347	0.0076866	Cebpz
ENSMUSG00000001785	5215.87	4486.69	0.20855	0.00072027	0.0076601	Pwp1
ENSMUSG00000029378	1527.33	1962.75	-0.32359	0.0007201	0.0076601	Areg
ENSMUSG00000044948	3845.57	4914.28	-0.31801	0.00071836	0.0076513	Wdr96
ENSMUSG00000027315	199.618	288.801	-0.42625	0.00071495	0.0076207	Spint1
ENSMUSG00000085505	13.9738	41.7465	-0.49582	0.00071483	0.0076207	Gm12868
ENSMUSG00000029163	167.294	274.657	-0.49094	0.00071432	0.0076207	Emilin1
ENSMUSG00000042745	2450.67	1967.48	0.29095	0.00071347	0.0076207	Id1
ENSMUSG00000005802	14081.6	16864.8	-0.24534	0.00071184	0.0076106	Slc30a4
ENSMUSG00000034487	1199.11	1519.2	-0.30896	0.00070789	0.0075741	Kdelc2
ENSMUSG00000001864	4183.88	3269.72	0.31987	0.00070606	0.0075603	Aif1l
ENSMUSG00000022338	3927.15	3363.56	0.21398	0.00070602	0.0075603	Eny2
ENSMUSG00000087497	170.298	105.763	0.48274	0.00070532	0.0075603	2810001G20Rik
ENSMUSG00000002020	4059.58	5308.98	-0.34154	0.00070475	0.0075603	Ltbp2
ENSMUSG00000052997	9973.87	8693.89	0.19144	0.0007029	0.0075493	Uba2
ENSMUSG00000081272	243.384	347.396	-0.4165	0.00069908	0.0075141	Gm13509
ENSMUSG00000069910	3059.9	2596.36	0.22575	0.00069803	0.0075085	Spdl1
ENSMUSG00000038591	74.3916	28.9973	0.51787	0.00069614	0.0074939	Colec10
ENSMUSG00000040631	729.126	908.386	-0.29076	0.00069043	0.007438	Dok4
ENSMUSG00000004897	35538.1	30717.4	0.20238	0.00068859	0.007424	Hdgf
ENSMUSG00000057880	31.0476	9.77053	0.4922	0.00068487	0.0073895	Abat
ENSMUSG00000003380	4927.1	5923.44	-0.25013	0.0006832	0.0073771	Rabac1
ENSMUSG00000011257	18193.8	14339.4	0.31103	0.00068081	0.0073569	Pabpc4
ENSMUSG00000055200	575.14	442.587	0.33597	0.00067864	0.0073391	Sertad3
ENSMUSG00000021846	1158.84	892.987	0.33415	0.00067785	0.0073362	Peli2
ENSMUSG00000022003	2859.69	2395.92	0.24159	0.00067325	0.007292	Slc25a30
ENSMUSG00000031762	5190.54	4172.21	0.28957	0.00067143	0.0072779	Mt2
ENSMUSG00000061816	983.788	355.383	0.51014	0.00066495	0.0072132	Myl1
ENSMUSG00000029992	5673.29	4649.21	0.26792	0.00066266	0.0071939	Gfpt1
ENSMUSG00000042772	5727.89	4930.23	0.20781	0.00066202	0.0071924	Smg7
ENSMUSG00000046519	1261.02	1037.21	0.26365	0.00066144	0.0071917	Golph3l
ENSMUSG00000037885	3174.67	2610.39	0.26413	0.00065361	0.007112	Stk35
ENSMUSG00000034593	12413.6	14497.1	-0.21436	0.00065087	0.0070877	Myo5a
ENSMUSG00000034807	6516.61	7596.28	-0.21197	0.00065025	0.0070864	Colgalt1
ENSMUSG00000034437	166.6	249.416	-0.4492	0.00064692	0.0070556	Gm9761
ENSMUSG00000005846	12504.7	10786.2	0.20506	0.00064656	0.0070556	Rsl1d1
ENSMUSG00000021595	11011.6	9599.01	0.19149	0.00063952	0.0069857	Nsun2
ENSMUSG00000035697	86.1279	144	-0.49972	0.00063901	0.0069855	Hmha1
ENSMUSG00000027340	6404.99	7501.92	-0.218	0.00063758	0.0069753	Slc23a2
ENSMUSG00000022559	1941.28	2309.5	-0.23746	0.00063746	0.0069753	Fbxl6
ENSMUSG00000006301	5134.18	6130.82	-0.24188	0.00063742	0.0069753	Tmbim1
ENSMUSG00000036430	1152.48	1410.31	-0.2714	0.00063406	0.006953	Tbcc
ENSMUSG00000026930	2128.85	1702.91	0.29536	0.00063401	0.006953	Gpsm1
ENSMUSG00000023075	5659.54	4757.56	0.23754	0.00063336	0.006953	Akirin1
ENSMUSG00000026944	1197.82	1519.26	-0.31085	0.00062942	0.0069182	Abca2
ENSMUSG00000006412	4047.88	3444.71	0.22218	0.00062713	0.0068985	Pfdn2
ENSMUSG00000020372	71993.7	62177.3	0.20353	0.00062693	0.0068985	Gnb2l1
ENSMUSG00000024953	7417.58	9828.08	-0.35498	0.00062369	0.0068713	Prdx5
ENSMUSG00000003929	1411.49	1168.02	0.2568	0.00062178	0.0068556	Zfp81
ENSMUSG00000047344	387.518	509.413	-0.34751	0.00062139	0.0068556	Lancl3
ENSMUSG00000005397	76158.7	61949.4	0.27656	0.00061883	0.0068338	Nid1
ENSMUSG00000020827	5344.7	6334.21	-0.23301	0.00061233	0.0067673	Mink1
ENSMUSG00000036617	916.299	1205.14	-0.34803	0.00061149	0.0067633	Etl4
ENSMUSG00000022306	425.355	571.815	-0.36946	0.00061071	0.00676	Zfpm2
ENSMUSG00000026142	2533.64	3014.63	-0.23792	0.00060888	0.0067451	Rhbdd1
ENSMUSG00000015133	4414.89	5283.99	-0.24485	0.00060708	0.0067304	Lrrk1
ENSMUSG00000048776	85.7729	144.725	-0.50492	0.00060576	0.006721	Pthlh
ENSMUSG00000021102	5232.62	4413.21	0.23348	0.00060216	0.0066864	Glrx5
ENSMUSG00000022674	1909.35	1533.91	0.29033	0.00060208	0.0066864	Ube2v2
ENSMUSG00000007659	2293.3	2777.84	-0.25896	0.00060147	0.0066864	Bcl2l1
ENSMUSG00000009681	3973.39	4805.43	-0.25736	0.00060096	0.0066864	Bcr
ENSMUSG00000040128	658.711	828.582	-0.30183	0.00060049	0.0066864	Pnrc1
ENSMUSG00000035834	2048.17	1726.78	0.2339	0.00059301	0.0066107	Polr3g
ENSMUSG00000030157	565.14	419.227	0.37139	0.00059241	0.0066093	Clec2d
ENSMUSG00000028494	9942.61	12227.3	-0.27706	0.00059181	0.0066078	Plin2
ENSMUSG00000033335	4704.93	5692.47	-0.25809	0.00059063	0.0065999	Dnm2
ENSMUSG00000035934	363.679	262.638	0.39361	0.00058642	0.0065581	Pknox2
ENSMUSG00000063480	13727.5	11851.1	0.20407	0.00058618	0.0065581	Nhp2l1
ENSMUSG00000057421	4482.18	3817.35	0.22129	0.00058099	0.0065076	Las1l
ENSMUSG00000026797	3444.65	4034.92	-0.21818	0.00057846	0.0064845	Stxbp1
ENSMUSG00000020108	4711.86	5662.21	-0.25021	0.00057714	0.0064748	Ddit4
ENSMUSG00000047878	505.999	700.464	-0.3944	0.00057405	0.0064452	A4galt
ENSMUSG00000030956	308.584	217.802	0.41178	0.00057152	0.006422	Fam53b
ENSMUSG00000042594	3801.45	4507.14	-0.23364	0.00057089	0.00642	Sh2b3
ENSMUSG00000040998	11148.5	14618.5	-0.34547	0.0005701	0.0064162	Npnt
ENSMUSG00000024910	127.629	216.026	-0.50667	0.00056955	0.0064151	Ctsw
ENSMUSG00000020467	45.5444	16.4821	0.52007	0.00056803	0.0064031	Efemp1
ENSMUSG00000029177	7424.62	6380.68	0.21001	0.00056678	0.0063942	Cenpa
ENSMUSG00000022836	208.29	294.342	-0.40983	0.00056536	0.0063833	Mylk
ENSMUSG00000068739	19296.8	24171.2	-0.29801	0.00056164	0.0063464	Sars
ENSMUSG00000044340	1071.99	1427.15	-0.36001	0.00055988	0.0063315	Phlpp1
ENSMUSG00000021403	2978.65	5122.17	-0.51299	0.00055959	0.0063315	Serpinb9b
ENSMUSG00000038349	449.706	581.946	-0.33262	0.00055904	0.0063315	Plcl1
ENSMUSG00000027546	48.7165	91.8775	-0.53257	0.00055678	0.0063116	Atp9a
ENSMUSG00000068758	333.695	443.434	-0.35781	0.00055651	0.0063116	Il3ra
ENSMUSG00000024186	50.4553	100	-0.53766	0.00055587	0.0063115	Rgs11
ENSMUSG00000026278	4662.25	5618.12	-0.25328	0.00055344	0.006289	Bok
ENSMUSG00000024011	10.7922	44.087	-0.46913	0.00055064	0.0062622	Pi16
ENSMUSG00000041120	2698.76	3364.26	-0.29236	0.00055022	0.0062622	Nbl1
ENSMUSG00000018340	36438.9	42069.7	-0.19993	0.00054951	0.0062595	Anxa6
ENSMUSG00000025872	3326.49	2827.22	0.2243	0.00054885	0.0062569	Thoc3
ENSMUSG00000038539	3629.18	6991.96	-0.53602	0.00054777	0.0062497	Atf5
ENSMUSG00000022120	1760.63	1475.16	0.24177	0.00054705	0.0062466	Rnf219
ENSMUSG00000006651	169.694	245.113	-0.42849	0.00054615	0.0062414	Aplp1
ENSMUSG00000062248	6994.6	6017.44	0.20862	0.00054238	0.0062033	Cks2
ENSMUSG00000022518	30.6997	7.41565	0.46939	0.00054053	0.0061872	4930562C15Rik
ENSMUSG00000096544	791.869	620.87	0.31812	0.0005395	0.0061804	Gm4617
ENSMUSG00000025930	448.672	295.313	0.46087	0.00053936	0.0061804	Msc
ENSMUSG00000030064	29.9511	8.39905	0.48932	0.00053871	0.0061804	Frmd4b
ENSMUSG00000020733	1954.94	2494.71	-0.31787	0.00053836	0.0061804	Slc9a3r1
ENSMUSG00000079018	1180.02	2331.31	-0.53903	0.00053817	0.0061804	Ly6c1
ENSMUSG00000038175	568.504	415.353	0.38588	0.00053792	0.0061804	Mylip
ENSMUSG00000063894	1562.98	1290	0.25971	0.00053038	0.0061056	Zkscan8
ENSMUSG00000022665	4124.44	5154.92	-0.29574	0.00052796	0.0060827	Ccdc80
ENSMUSG00000037664	93.4309	48.1505	0.53806	0.00052459	0.0060489	Cdkn1c
ENSMUSG00000016409	1363.02	1675.94	-0.27698	0.00052447	0.0060489	Nkap
ENSMUSG00000044201	2108.01	1758.91	0.24725	0.0005243	0.0060489	Cdc25c
ENSMUSG00000061360	5350.76	4572.08	0.2173	0.00052378	0.0060489	Phf5a
ENSMUSG00000025036	530.264	398.24	0.36126	0.00052359	0.0060489	Sfxn2
ENSMUSG00000017307	406.963	545.866	-0.36825	0.00052085	0.0060304	Acot8
ENSMUSG00000044254	1101.34	847.258	0.33736	0.00051677	0.0059881	Pcsk9
ENSMUSG00000000827	5441.81	4574.23	0.23779	0.00051522	0.005975	Tpd52l2
ENSMUSG00000053819	3925.49	4595.36	-0.21762	0.00051075	0.0059281	Camk2d
ENSMUSG00000050777	1330.31	1851.98	-0.40024	0.00050753	0.0058955	Tmem37
ENSMUSG00000042165	131.622	197.988	-0.45476	0.00050496	0.0058705	Gm9774
ENSMUSG00000049420	133.786	205.703	-0.46838	0.00050374	0.0058612	Tmem200a
ENSMUSG00000060090	2278.02	2779.72	-0.26828	0.00049902	0.005811	Rp2h
ENSMUSG00000039985	2580.27	2174.43	0.23489	0.00049857	0.0058106	Fam60a
ENSMUSG00000068115	1508.86	1242.32	0.26297	0.00049794	0.005808	Ninl
ENSMUSG00000036678	4163.04	4927.17	-0.23167	0.00049788	0.005808	Aaas
ENSMUSG00000038806	3144.17	2642.75	0.23811	0.0004972	0.005808	Sde2
ENSMUSG00000074576	489.108	636.62	-0.33822	0.00049469	0.0057845	Mocs3
ENSMUSG00000001349	184.286	312.396	-0.51132	0.00049303	0.0057698	Cnn1
ENSMUSG00000035757	694.336	866.051	-0.29373	0.00049234	0.0057666	Selo
ENSMUSG00000026786	1033.28	1289.85	-0.29453	0.00049129	0.0057591	Apbb1ip
ENSMUSG00000041817	132.182	76.5101	0.51892	0.00048268	0.0056628	Fam169a
ENSMUSG00000018983	3193.66	2531.34	0.30652	0.00048209	0.0056607	E2f2
ENSMUSG00000029730	13597	11591.6	0.22037	0.00048166	0.0056603	Mcm7
ENSMUSG00000039220	3697.64	4364.47	-0.22809	0.00048043	0.0056505	Ppp1r10
ENSMUSG00000025408	1805.43	2353.29	-0.341	0.00047061	0.0055397	Ddit3
ENSMUSG00000039942	1134.18	1519.14	-0.36673	0.00047033	0.0055397	Ptger4
ENSMUSG00000040018	2579.19	2145.65	0.25065	0.00047006	0.0055397	Cox15
ENSMUSG00000090733	23261.4	19269.4	0.25586	0.0004654	0.0054921	Rps27
ENSMUSG00000042737	673.893	504.222	0.36456	0.00046304	0.0054689	Dpm3
ENSMUSG00000034457	1723.93	2162.55	-0.29998	0.00046254	0.0054676	Eda2r
ENSMUSG00000031432	4305.18	3610.7	0.24077	0.00046199	0.0054656	Prps1
ENSMUSG00000019866	2087.56	2617.84	-0.30009	0.00046132	0.0054623	Aim1
ENSMUSG00000003352	3583.08	4240.82	-0.23173	0.00046094	0.0054623	Cacnb3
ENSMUSG00000052534	5445.06	4588.66	0.23495	0.00045999	0.0054557	Pbx1
ENSMUSG00000031328	144821	183157	-0.3093	0.00045959	0.0054555	Flna
ENSMUSG00000034245	177.277	114.818	0.47227	0.00045846	0.0054466	Hdac11
ENSMUSG00000027496	6440.2	5500.48	0.2182	0.000458	0.0054458	Aurka
ENSMUSG00000028116	36.222	7.45124	0.45724	0.0004558	0.0054242	Myoz2
ENSMUSG00000042129	105.143	169.09	-0.49192	0.00045133	0.0053755	Rassf4
ENSMUSG00000048096	30.9945	65.6428	-0.54906	0.00045087	0.0053746	Lmod1
ENSMUSG00000054717	18328.1	15745.9	0.21065	0.00045039	0.0053734	Hmgb2
ENSMUSG00000030835	5894.16	7783.95	-0.35414	0.00043711	0.0052194	Nomo1
ENSMUSG00000028923	2903.34	2254.87	0.32874	0.000437	0.0052194	Necap2
ENSMUSG00000023832	6506.73	5365.25	0.26164	0.00043605	0.0052156	Acat2
ENSMUSG00000021952	3422.27	2826.72	0.25969	0.00043537	0.0052119	Xpo4
ENSMUSG00000021519	1726.1	1425.15	0.26014	0.00043392	0.0051989	Mterfd1
ENSMUSG00000036291	1164.99	938.642	0.28899	0.00043345	0.0051978	Ap5m1
ENSMUSG00000061371	303.263	214.557	0.41388	0.00043339	0.0051978	Zfp873
ENSMUSG00000035835	602.79	773.077	-0.32499	0.00043049	0.005171	BC005764
ENSMUSG00000021265	525.292	679.758	-0.33373	0.00042654	0.005128	Slc25a29
ENSMUSG00000021260	683.811	902.994	-0.35398	0.00042641	0.005128	Hhipl1
ENSMUSG00000001750	5950.89	6954.58	-0.21594	0.00042164	0.0050777	Tcirg1
ENSMUSG00000073411	1449.23	1765.42	-0.26647	0.0004178	0.0050357	H2-D1
ENSMUSG00000046561	1752.82	2183.93	-0.29312	0.00041444	0.0049995	Arsj
ENSMUSG00000020528	1936.84	1595.26	0.26304	0.00040588	0.0049004	Prpsap2
ENSMUSG00000066975	67.5394	126.016	-0.54133	0.00040574	0.0049004	Cryba4
ENSMUSG00000049807	2156.28	2715.01	-0.30476	0.00039869	0.004822	Arhgap23
ENSMUSG00000051224	286.164	191.87	0.45385	0.0003964	0.0047983	Tceanc
ENSMUSG00000003072	14277.9	12376.8	0.19927	0.00039629	0.0047983	Atp5d
ENSMUSG00000082361	230.903	356.955	-0.47528	0.00039525	0.0047926	Btc
ENSMUSG00000022099	32.889	69.7074	-0.55439	0.00039492	0.0047926	Dmtn
ENSMUSG00000026305	14890	18045.8	-0.26096	0.00039433	0.0047897	Lrrfip1
ENSMUSG00000034826	3594.74	3022.91	0.2379	0.00038987	0.0047396	Nup54
ENSMUSG00000031511	3972.88	3330.52	0.24175	0.00038954	0.0047396	Arhgef7
ENSMUSG00000068747	202.823	130.705	0.47851	0.00038729	0.0047163	Sort1
ENSMUSG00000049124	1821.07	1443.52	0.30659	0.00038656	0.0047116	Gm8186
ENSMUSG00000041431	13732.5	11872.1	0.20273	0.00038514	0.0046983	Ccnb1
ENSMUSG00000046152	707.87	532.589	0.36173	0.00038456	0.0046952	Fut10
ENSMUSG00000052632	663.177	880.489	-0.3592	0.00038147	0.0046616	Asap2
ENSMUSG00000020308	1365.81	1732.24	-0.31331	0.00038019	0.0046499	Tpgs1
ENSMUSG00000055912	698.971	925.13	-0.35629	0.00037832	0.0046311	Tmem150a
ENSMUSG00000004951	33847.6	42789.1	-0.30961	0.00037555	0.0046012	Hspb1
ENSMUSG00000033715	80.2186	37.683	0.55648	0.00037527	0.0046012	Akr1c14
ENSMUSG00000078784	3227.62	2741.25	0.22551	0.00037309	0.004579	1810022K09Rik
ENSMUSG00000020608	7238.41	9564.96	-0.35577	0.00037239	0.0045744	Smc6
ENSMUSG00000079471	59.596	24.6175	0.55369	0.00036895	0.0045361	Gm7325
ENSMUSG00000086596	259.209	364.702	-0.41065	0.00036737	0.0045206	Susd5
ENSMUSG00000024900	2142.36	2562.16	-0.24507	0.00036559	0.0045026	Cpt1a
ENSMUSG00000058914	3150.01	1419.72	0.55779	0.00036545	0.0045026	C1qtnf3
ENSMUSG00000005718	1485.99	1120.47	0.35934	0.00036453	0.0044974	Tfap4
ENSMUSG00000042182	1168.35	1438.73	-0.28007	0.00036413	0.0044964	Bend6
ENSMUSG00000029994	9579.1	11532.2	-0.25318	0.0003632	0.004489	Anxa4
ENSMUSG00000035172	1469.56	1998.02	-0.38294	0.00035994	0.0044525	Plekhh3
ENSMUSG00000083716	299.496	411.393	-0.39303	0.00035977	0.0044525	Gm13436
ENSMUSG00000039001	30814.7	24970.2	0.28252	0.00035933	0.0044525	Rps21
ENSMUSG00000014303	2973.75	3557.65	-0.24547	0.00035659	0.0044227	Glis2
ENSMUSG00000025511	3713.03	4375.69	-0.22665	0.0003564	0.0044227	Tspan4
ENSMUSG00000029510	55.3754	23.2492	0.55642	0.00035548	0.0044167	Gpc2
ENSMUSG00000020474	599.177	783.604	-0.34555	0.00035463	0.0044101	Polm
ENSMUSG00000041729	736.021	980.488	-0.36345	0.00035282	0.0043914	Coro2b
ENSMUSG00000057322	11415.1	9322.23	0.2734	0.00035249	0.0043912	Rpl38
ENSMUSG00000026999	2679.66	2217.62	0.25798	0.00035087	0.0043748	Nup35
ENSMUSG00000028495	48747.9	40904.6	0.24075	0.00035012	0.0043694	Rps6
ENSMUSG00000020427	306.238	201.694	0.46752	0.00034895	0.0043586	Igfbp3
ENSMUSG00000026426	3958.25	4656.79	-0.22441	0.00034891	0.0043586	Arl8a
ENSMUSG00000034675	8459.12	10056.4	-0.23757	0.00034828	0.004358	Dbn1
ENSMUSG00000048445	221.929	316.892	-0.42402	0.00034642	0.0043385	Ccdc57
ENSMUSG00000057604	127.637	203.794	-0.49511	0.00034469	0.0043207	Lmcd1
ENSMUSG00000054469	4150.87	4953.34	-0.24234	0.00034335	0.0043077	Lclat1
ENSMUSG00000020527	2505.17	3021.91	-0.25536	0.0003429	0.0043059	Myo19
ENSMUSG00000026315	410.62	576.096	-0.40987	0.0003427	0.0043059	Serpinb8
ENSMUSG00000038205	1412.4	1744.96	-0.28353	0.00033983	0.004275	Prkab2
ENSMUSG00000041220	8868.13	7458.07	0.2381	0.00033746	0.004249	Elovl6
ENSMUSG00000052087	13.5572	41.1188	-0.53531	0.00033665	0.0042425	Rgs14
ENSMUSG00000006782	887.895	1134.84	-0.32208	0.00033553	0.0042322	Cnp
ENSMUSG00000074480	2820.75	2307.18	0.27194	0.00033332	0.0042081	Mex3a
ENSMUSG00000056492	40.6287	83.9069	-0.56035	0.00033252	0.0042018	Gpr116
ENSMUSG00000037062	19387.4	16308.2	0.23786	0.00033219	0.0042014	Sh3glb1
ENSMUSG00000045027	17.2266	54.5041	-0.52964	0.0003315	0.0041964	Prss22
ENSMUSG00000029346	464.108	616.229	-0.36061	0.00033083	0.0041917	Srrd
ENSMUSG00000040842	5951.07	4504.22	0.35637	0.00033032	0.0041891	Szrd1
ENSMUSG00000024486	2152.91	2833.85	-0.35221	0.00033	0.0041888	Hbegf
ENSMUSG00000057914	149.495	223.257	-0.45642	0.00032907	0.0041807	Cacnb2
ENSMUSG00000084957	1587.39	1223.53	0.33764	0.00032729	0.0041617	Bbip1
ENSMUSG00000020424	166.34	245.065	-0.4481	0.00032695	0.0041612	Gatsl3
ENSMUSG00000035547	387.051	549.061	-0.41992	0.00032611	0.0041543	Capn5
ENSMUSG00000050910	5154.6	6543.51	-0.31491	0.00032591	0.0041543	Cdr2l
ENSMUSG00000100493	85.6339	43.48	0.55694	0.00032303	0.0041225	RP23-132E8.2
ENSMUSG00000000378	3701.05	3150.65	0.22269	0.0003227	0.004122	Ccm2
ENSMUSG00000037275	5016.99	3988.5	0.30469	0.00032204	0.0041173	Gemin5
ENSMUSG00000038170	6832.88	7954.42	-0.21123	0.00032127	0.0041113	Pde4dip
ENSMUSG00000098905	197.284	130.01	0.4684	0.00031698	0.00406	Zfp953
ENSMUSG00000039356	3053.48	2533.51	0.25469	0.00031537	0.0040431	Exosc2
ENSMUSG00000025064	200.697	301.765	-0.46081	0.0003138	0.0040266	Col17a1
ENSMUSG00000070713	3423.46	2762.17	0.28798	0.00031124	0.0039974	Gm10282
ENSMUSG00000045435	617.896	466.748	0.35773	0.00031122	0.0039974	Tmem60
ENSMUSG00000028999	1091.47	1384.86	-0.31424	0.00030769	0.003959	Rint1
ENSMUSG00000028403	6480.67	7861.23	-0.26253	0.00030595	0.0039402	Zdhhc21
ENSMUSG00000020911	1640.7	2990.29	-0.54571	0.00030343	0.0039112	Krt19
ENSMUSG00000038976	6163.24	7462.11	-0.26035	0.0003032	0.0039112	Ppp1r9b
ENSMUSG00000031373	943.022	1231.92	-0.34566	0.00030297	0.0039112	Car5b
ENSMUSG00000039236	190.88	287.451	-0.46512	0.00030241	0.0039089	Isg20
ENSMUSG00000027996	60.6233	23.2856	0.55721	0.000301	0.0038943	Sfrp2
ENSMUSG00000018008	4.82943	27.9024	-0.46123	0.00030076	0.0038943	Cyth4
ENSMUSG00000072980	660.536	510.314	0.33623	0.00030045	0.0038943	Oip5
ENSMUSG00000046731	2241.96	2720.75	-0.26273	0.00029917	0.0038812	Kctd11
ENSMUSG00000024427	588.55	765.929	-0.34037	0.00029787	0.0038679	Spry4
ENSMUSG00000064341	176254	145482	0.26124	0.00029459	0.0038289	mt-Nd1
ENSMUSG00000096232	999.873	804.874	0.29105	0.00029388	0.0038231	0610012G03Rik
ENSMUSG00000032724	1175.17	1507.49	-0.32614	0.00029157	0.0037967	Abtb2
ENSMUSG00000037580	424.816	614.91	-0.43693	0.00029155	0.0037967	Gch1
ENSMUSG00000032911	1255.02	2344.3	-0.55225	0.00029148	0.0037967	Cspg4
ENSMUSG00000027555	5092.4	4186.84	0.26599	0.00029029	0.0037904	Car13
ENSMUSG00000000708	2265.4	2827.43	-0.29592	0.00029018	0.0037904	Kat2b
ENSMUSG00000015747	612.185	809.92	-0.3576	0.00028952	0.0037874	Vps45
ENSMUSG00000034997	33.4176	76.3863	-0.56721	0.00028923	0.0037872	Htr2a
ENSMUSG00000079435	23068.4	19461.6	0.23433	0.00028348	0.0037153	Rpl36a
ENSMUSG00000063015	8899.53	7594.26	0.21988	0.00028143	0.0036918	Ccni
ENSMUSG00000047044	1861.2	1442.43	0.33318	0.00028138	0.0036918	D030056L22Rik
ENSMUSG00000040174	1504.83	1200.75	0.30062	0.00028084	0.003691	Alkbh3
ENSMUSG00000042190	257.774	369.411	-0.42933	0.00027999	0.0036832	Cmklr1
ENSMUSG00000031840	431.663	593.874	-0.39457	0.00027987	0.0036832	Rab3a
ENSMUSG00000038598	32.9462	7.76801	0.50115	0.00027838	0.0036689	AI481877
ENSMUSG00000028016	2095.26	1735.88	0.25683	0.00027721	0.0036569	Ints12
ENSMUSG00000051335	3495.9	4354.17	-0.2936	0.00027643	0.0036501	Gfod1
ENSMUSG00000028906	1867.31	1489.55	0.30129	0.00027582	0.0036454	Epb4.1
ENSMUSG00000029253	3100.35	2627.16	0.22895	0.0002734	0.0036168	Cenpc1
ENSMUSG00000001403	10500.1	8813.13	0.24098	0.00026983	0.0035729	Ube2c
ENSMUSG00000078521	1100.75	877.265	0.30257	0.0002679	0.0035507	Aunip
ENSMUSG00000039232	395.217	550.953	-0.40659	0.00026759	0.00355	Stx11
ENSMUSG00000025264	1857.06	1545.78	0.25114	0.00026708	0.0035465	Tsr2
ENSMUSG00000021710	3690.77	3078.56	0.24854	0.0002668	0.0035461	Nln
ENSMUSG00000020272	2422.09	2944.34	-0.26537	0.00026613	0.0035405	Stk10
ENSMUSG00000035443	587.73	448.203	0.34983	0.00026432	0.0035197	Thyn1
ENSMUSG00000037058	4270.69	3592.52	0.23806	0.00026393	0.0035179	Paip2
ENSMUSG00000028164	675.189	925.638	-0.39298	0.00026106	0.003483	Manba
ENSMUSG00000035559	1363.87	1706.18	-0.29939	0.00025792	0.0034443	Mpv17l2
ENSMUSG00000069744	11387	9414.96	0.25938	0.00025583	0.0034196	Psmb3
ENSMUSG00000053846	693.506	912.76	-0.35299	0.00025294	0.0033842	Lipg
ENSMUSG00000102046	23.1799	3.71931	0.46413	0.00025274	0.0033842	RP24-72G22.2
ENSMUSG00000038564	1424.08	1820.16	-0.32331	0.00025074	0.0033611	Ift172
ENSMUSG00000075289	157.299	236.787	-0.46685	0.00024833	0.003332	Carns1
ENSMUSG00000039474	2867.33	3657.65	-0.32072	0.00024742	0.003323	Wfs1
ENSMUSG00000073274	99.1435	50.5084	0.56548	0.00024725	0.003323	Gm14636
ENSMUSG00000017776	13404.7	15713.6	-0.2204	0.00024693	0.0033227	Crk
ENSMUSG00000062234	5407.46	6353.49	-0.22346	0.00024607	0.0033143	Gak
ENSMUSG00000031657	5712.97	4789.55	0.24241	0.000246	0.0033143	Heatr3
ENSMUSG00000047557	298.629	412.146	-0.39961	0.00024553	0.0033133	Lxn
ENSMUSG00000063145	527.034	689.223	-0.34722	0.00024428	0.0032997	Bbs5
ENSMUSG00000037725	4527.94	3691.06	0.27659	0.00024135	0.0032632	Ckap2
ENSMUSG00000054675	2161.33	3040.62	-0.41602	0.00024104	0.0032621	Tmem119
ENSMUSG00000041594	1955.32	1612.35	0.26289	0.0002399	0.0032498	Tmtc4
ENSMUSG00000024664	11329.3	13741.2	-0.26302	0.00023959	0.0032487	Fads3
ENSMUSG00000024566	2654.87	3190.96	-0.25187	0.00023943	0.0032487	Atp9b
ENSMUSG00000030095	10581.8	12887.9	-0.26799	0.00023888	0.0032454	Tmem43
ENSMUSG00000024395	330.456	497.18	-0.46581	0.0002371	0.0032243	Lims2
ENSMUSG00000038910	806.177	1017.37	-0.30967	0.00023677	0.0032229	Plcl2
ENSMUSG00000087213	261.822	174.385	0.46479	0.00023419	0.0031909	2810408I11Rik
ENSMUSG00000069520	2293.31	2766.4	-0.25621	0.0002339	0.0031901	Tmem19
ENSMUSG00000091625	2434.91	1972.8	0.28382	0.00022893	0.0031252	Lsm5
ENSMUSG00000066894	748.688	963.538	-0.33093	0.00022434	0.0030655	Vsig10
ENSMUSG00000029570	1243.1	1541.72	-0.28933	0.00022409	0.003065	Lfng
ENSMUSG00000045414	6498.55	5389.36	0.25607	0.00022361	0.0030615	1190002N15Rik
ENSMUSG00000021367	163.226	278.891	-0.53444	0.00022343	0.0030615	Edn1
ENSMUSG00000028862	743.027	993.737	-0.37037	0.00022294	0.0030582	Map3k6
ENSMUSG00000022103	88.1922	157.648	-0.54904	0.00022289	0.0030582	Gfra2
ENSMUSG00000007039	3709.21	3060.38	0.26237	0.00022241	0.0030569	Ddah2
ENSMUSG00000038160	2624.59	2168.97	0.26014	0.00021805	0.0029999	Atg5
ENSMUSG00000023963	717.781	525.983	0.38966	0.00021791	0.0029999	Cyp39a1
ENSMUSG00000060600	24007.7	29452.6	-0.27691	0.00021746	0.0029977	Eno3
ENSMUSG00000089917	1040.77	1311.9	-0.30921	0.00021723	0.0029974	Uckl1
ENSMUSG00000020063	2709.68	2196.14	0.28373	0.00021639	0.0029888	Sirt1
ENSMUSG00000020099	9650.32	12256.9	-0.31685	0.00021394	0.0029578	Unc5b
ENSMUSG00000015749	22439.3	19413.2	0.20241	0.00021302	0.0029479	Anp32e
ENSMUSG00000020262	4415.9	5227.47	-0.23294	0.00021023	0.0029122	Adarb1
ENSMUSG00000026240	2202.11	1799.1	0.27406	0.00020898	0.0028978	Cops7b
ENSMUSG00000075704	727.562	936.464	-0.33198	0.00020898	0.0028978	Txnrd2
ENSMUSG00000032625	1721.46	1330.29	0.33729	0.0002087	0.0028978	Thsd7a
ENSMUSG00000027221	1850.89	2311.05	-0.29726	0.00020843	0.0028978	Chst1
ENSMUSG00000028165	3947.33	3299.54	0.2466	0.00020656	0.0028755	Cisd2
ENSMUSG00000051674	1097.81	873.792	0.30496	0.00020617	0.002873	Dcun1d4
ENSMUSG00000058388	2149.67	2642.81	-0.27954	0.00020599	0.002873	Phtf1
ENSMUSG00000031231	8165.92	6807.73	0.24957	0.00020513	0.0028641	Cox7b
ENSMUSG00000068196	4762.17	5812.23	-0.27065	0.000204	0.0028512	Col8a1
ENSMUSG00000060143	12611.4	9756.17	0.33623	0.00020336	0.002845	Gm10076
ENSMUSG00000071072	20727.2	17521.4	0.23238	0.00020145	0.0028211	Ptges3
ENSMUSG00000006205	6976.19	8836.41	-0.31411	0.00019958	0.0027976	Htra1
ENSMUSG00000032507	934.796	1228.02	-0.35326	0.00019904	0.0027929	Fbxl2
ENSMUSG00000050621	402.393	573.514	-0.42888	0.0001982	0.0027839	Rps27rt
ENSMUSG00000050390	4417.18	5320.84	-0.25489	0.00019715	0.002772	C77080
ENSMUSG00000068246	1201.07	1658.88	-0.40124	0.00019558	0.0027525	Apol9b
ENSMUSG00000078652	10457.2	8826.24	0.23439	0.00019414	0.002735	Psme3
ENSMUSG00000028790	12198.6	10314.6	0.23208	0.00019282	0.0027191	Khdrbs1
ENSMUSG00000044496	3011.41	3784.88	-0.3053	0.00019144	0.0027024	2510039O18Rik
ENSMUSG00000054342	4501.56	5563.32	-0.28577	0.00018986	0.0026828	Kcnn4
ENSMUSG00000027654	2732.35	2170.7	0.30742	0.00018968	0.0026828	Fam83d
ENSMUSG00000030533	1788.05	2271.36	-0.31729	0.00018946	0.0026825	Unc45a
ENSMUSG00000029433	2007.85	1620.21	0.28915	0.00018738	0.0026557	Diablo
ENSMUSG00000000881	1169.59	1452.41	-0.29128	0.00018633	0.0026435	Dlg3
ENSMUSG00000027712	16937	20750.1	-0.27564	0.00018467	0.0026226	Anxa5
ENSMUSG00000043391	877.982	1110.93	-0.31298	0.00018447	0.0026224	2510009E07Rik
ENSMUSG00000031985	4814.57	3924.72	0.27733	0.0001829	0.0026027	Gnpat
ENSMUSG00000047766	707.119	906.565	-0.32788	0.00017999	0.0025639	Lrrc49
ENSMUSG00000016918	4457.2	5366.63	-0.25444	0.00017945	0.0025587	Sulf1
ENSMUSG00000053687	45.9471	109.003	-0.58605	0.00017902	0.0025553	Dpep2
ENSMUSG00000037119	13697.7	16272.4	-0.23784	0.0001775	0.0025361	D15Ertd621e
ENSMUSG00000063882	7688.93	6167.76	0.29629	0.00017677	0.0025282	Uqcrh
ENSMUSG00000054720	1785.36	2256.48	-0.31186	0.00017614	0.0025218	Lrrc8c
ENSMUSG00000026360	180.085	98.6042	0.56127	0.00017384	0.0024913	Rgs2
ENSMUSG00000040433	6343	7706.23	-0.26551	0.00017351	0.0024892	Zbtb38
ENSMUSG00000002504	532.004	721.989	-0.38611	0.00017212	0.0024717	Slc9a3r2
ENSMUSG00000017715	3350.29	4058.83	-0.26215	0.00017199	0.0024717	Pgs1
ENSMUSG00000027671	6487.29	5396.86	0.25262	0.00017011	0.0024479	Actl6a
ENSMUSG00000029432	2194.01	2749.42	-0.30262	0.00016816	0.0024223	Gbas
ENSMUSG00000042271	870.494	1098.25	-0.31064	0.00016724	0.0024115	Nxt2
ENSMUSG00000053626	36.9906	83.2545	-0.58927	0.00016694	0.0024096	Tll1
ENSMUSG00000038732	1061.03	1388.87	-0.34972	0.00016632	0.0024031	Mboat1
ENSMUSG00000031403	7393.1	5738.89	0.33337	0.00016601	0.002401	Dkc1
ENSMUSG00000016181	2652.29	2158.86	0.27928	0.00016599	0.002401	Diexf
ENSMUSG00000056271	158.286	88.9889	0.55573	0.00016333	0.0023672	Lman1l
ENSMUSG00000036580	4798.63	3937.82	0.26935	0.00016075	0.0023322	Spg20
ENSMUSG00000018565	4182.09	3516	0.23953	0.0001605	0.002331	Elp5
ENSMUSG00000053293	4742.82	3474.48	0.39238	0.00015986	0.0023241	Pom121
ENSMUSG00000058603	274.868	403.629	-0.45374	0.00015879	0.0023109	Rpl28-ps1
ENSMUSG00000019960	3968.05	4975.95	-0.30326	0.00015729	0.0022914	Dusp6
ENSMUSG00000035530	31726.2	27220.7	0.21353	0.00015727	0.0022914	Eif1
ENSMUSG00000068663	1405.78	1813.99	-0.33501	0.00015717	0.0022914	Clec16a
ENSMUSG00000038387	1908.85	2363.5	-0.28896	0.00015564	0.0022744	Rras
ENSMUSG00000022758	128.09	224.072	-0.55091	0.00015498	0.0022671	P2rx6
ENSMUSG00000021643	343.311	241.508	0.42807	0.00015457	0.0022634	Serf1
ENSMUSG00000037712	7912.34	9392.73	-0.23702	0.00015448	0.0022634	Fermt2
ENSMUSG00000001918	2754.59	3723.76	-0.38347	0.00015347	0.002252	Slc1a5
ENSMUSG00000060032	1593.28	2019.75	-0.31651	0.00015214	0.0022349	H2afj
ENSMUSG00000018593	71552.6	87370	-0.27206	0.00015174	0.0022314	Sparc
ENSMUSG00000006576	669.062	880.723	-0.35771	0.00015024	0.0022115	Slc4a3
ENSMUSG00000001588	69.2214	126.613	-0.56555	0.00014969	0.0022058	Acap1
ENSMUSG00000083161	22.5455	59.5525	-0.58804	0.00014946	0.0022046	Gm11427
ENSMUSG00000026356	10087.3	8567.65	0.22664	0.00014942	0.0022046	Dars
ENSMUSG00000037814	877.653	1105.82	-0.3089	0.00014931	0.0022046	Larp1b
ENSMUSG00000019823	2197.47	2714.12	-0.28596	0.00014661	0.0021694	Mical1
ENSMUSG00000018697	3853.6	3225.17	0.24551	0.00014558	0.0021565	Aatf
ENSMUSG00000031880	108.722	187.422	-0.54634	0.00014461	0.0021443	Rrad
ENSMUSG00000025323	701.61	517.978	0.38519	0.0001445	0.0021443	Sp4
ENSMUSG00000022253	1721.75	1397.19	0.28314	0.00014413	0.0021418	Nadk2
ENSMUSG00000034361	1447.53	1811.69	-0.30117	0.00014363	0.0021366	Cpne2
ENSMUSG00000044813	2019.26	2489.7	-0.28344	0.00014345	0.0021362	Shb
ENSMUSG00000072704	2162.03	1781.39	0.26466	0.00014276	0.0021282	2700089E24Rik
ENSMUSG00000022091	1966.58	2495.38	-0.31694	0.00014237	0.0021245	Sorbs3
ENSMUSG00000030772	238.954	156.619	0.48315	0.00014045	0.0020982	Dkk3
ENSMUSG00000062456	207.232	301.997	-0.45045	0.00014012	0.0020954	Rpl9-ps6
ENSMUSG00000050108	22.706	57.2272	-0.59392	0.00013877	0.0020774	Bpifc
ENSMUSG00000000326	3009.54	3626.15	-0.25611	0.00013869	0.0020774	Comt
ENSMUSG00000033411	2932.02	2432.06	0.25675	0.00013857	0.0020774	Ctdspl2
ENSMUSG00000035722	3545.52	4282.77	-0.25913	0.00013826	0.0020764	Abca7
ENSMUSG00000062753	964.012	1226.76	-0.32114	0.0001369	0.0020582	AI413582
ENSMUSG00000038446	4254.02	3572.55	0.24102	0.00013684	0.0020582	Cdc40
ENSMUSG00000069171	1012.52	1254.92	-0.29017	0.00013633	0.002054	Nr2f1
ENSMUSG00000089989	80.0514	137.674	-0.54691	0.00013626	0.002054	Flt3l
ENSMUSG00000027475	3481.6	4151.84	-0.24284	0.0001362	0.002054	Kif3b
ENSMUSG00000051985	46.8445	14.854	0.57427	0.00013616	0.002054	Igfn1
ENSMUSG00000025432	66.0121	133.279	-0.5889	0.00013549	0.0020501	Avil
ENSMUSG00000021696	53.7217	112.386	-0.5934	0.00013412	0.0020316	Elovl7
ENSMUSG00000028706	1009.78	1313.78	-0.34542	0.0001317	0.0019971	Nsun4
ENSMUSG00000019920	13122.9	10863.2	0.25927	0.00013123	0.0019921	Lims1
ENSMUSG00000021196	7995.6	9638.33	-0.25665	0.00013115	0.0019921	Pfkp
ENSMUSG00000019988	4743.73	3941.14	0.25471	0.00013065	0.0019875	Nedd1
ENSMUSG00000048039	3655.24	3022.24	0.26085	0.00013007	0.0019808	Isg20l2
ENSMUSG00000031486	3377.54	4737.31	-0.41867	0.00012809	0.0019527	Gpr124
ENSMUSG00000018995	617.629	466.104	0.3649	0.00012753	0.0019464	Nars2
ENSMUSG00000026064	3736.68	3036.99	0.28199	0.00012503	0.0019103	Ptp4a1
ENSMUSG00000039405	2709.89	3294.29	-0.26686	0.00012422	0.0018999	Prss23
ENSMUSG00000025145	2070.5	2547.14	-0.28186	0.00012412	0.0018999	Lrrc45
ENSMUSG00000026167	414.562	555.861	-0.37614	0.00012412	0.0018999	Wnt10a
ENSMUSG00000024078	2587.58	2145.15	0.25733	0.00012394	0.0018999	Ttc27
ENSMUSG00000024388	155.834	273.798	-0.5567	0.00012309	0.0018909	Myo7b
ENSMUSG00000017724	5479.02	6431.24	-0.22296	0.00012175	0.0018723	Etv4
ENSMUSG00000022359	1167.98	903.563	0.33833	0.00012123	0.0018664	Wdyhv1
ENSMUSG00000024500	286.694	180.188	0.51036	0.00012083	0.0018623	Ppp2r2b
ENSMUSG00000045348	499.646	673.18	-0.38018	0.00012059	0.0018606	Nyap1
ENSMUSG00000038301	580.139	784.21	-0.38387	0.00012056	0.0018606	Snx10
ENSMUSG00000062683	9760.85	8197.41	0.24118	0.00011895	0.0018393	Atp5g2
ENSMUSG00000039637	415.994	567.997	-0.39522	0.00011764	0.001821	Coro7
ENSMUSG00000031378	717.464	925.506	-0.33644	0.00011738	0.001819	Abcd1
ENSMUSG00000056938	1105.46	1379.59	-0.29916	0.00011734	0.001819	Acbd4
ENSMUSG00000035770	9551.3	11197.8	-0.2214	0.00011704	0.0018177	Dync1li2
ENSMUSG00000020836	1067.9	1391.43	-0.34721	0.00011633	0.0018088	Coro6
ENSMUSG00000055322	13651.2	17917.7	-0.35482	0.00011541	0.0017963	Tns1
ENSMUSG00000079139	3987.75	3113.54	0.32841	0.00011409	0.0017777	Gm4204
ENSMUSG00000056851	8766.78	6893.34	0.32042	0.00011388	0.0017765	Pcbp2
ENSMUSG00000028937	10933.6	13444.8	-0.28114	0.00011348	0.0017723	Acot7
ENSMUSG00000038422	566.61	781.33	-0.40384	0.00011309	0.0017681	Hdhd3
ENSMUSG00000025491	171.242	485.092	-0.59289	0.00011307	0.0017681	Ifitm1
ENSMUSG00000082016	264.356	419.394	-0.51032	0.00011285	0.0017681	Pgam1-ps2
ENSMUSG00000032396	1131.67	1442.86	-0.32352	0.0001105	0.0017334	Dis3l
ENSMUSG00000019998	4256.82	5284.72	-0.29258	0.00011043	0.0017334	Stx7
ENSMUSG00000022100	9081.67	7390.23	0.28045	0.00011021	0.0017326	Xpo7
ENSMUSG00000024785	2656.78	2197.53	0.26043	0.00010965	0.0017258	Rcl1
ENSMUSG00000021360	1136.52	1439.59	-0.3153	0.00010961	0.0017258	Gcnt2
ENSMUSG00000021996	31117	25311.2	0.28096	0.00010791	0.0017021	Esd
ENSMUSG00000050856	1992.79	1575.68	0.31381	0.00010728	0.0016941	Atp5k
ENSMUSG00000082691	104.45	182.779	-0.56058	0.00010672	0.0016872	Dynlt1-ps1
ENSMUSG00000035885	9755.32	8200.7	0.24012	0.0001061	0.0016792	Cox8a
ENSMUSG00000013236	13005.1	15548.4	-0.2466	0.00010587	0.0016774	Ptprs
ENSMUSG00000022324	3695.07	4550.69	-0.28328	0.00010579	0.0016774	Matn2
ENSMUSG00000038530	66.1921	25.2678	0.60304	0.00010563	0.0016774	Rgs4
ENSMUSG00000020687	9364.4	7802.98	0.25136	0.00010553	0.0016774	Cdc27
ENSMUSG00000022892	19315.4	24719.9	-0.32774	0.00010472	0.0016668	App
ENSMUSG00000024516	1333.36	1781.92	-0.37394	0.00010412	0.0016591	Sec11c
ENSMUSG00000027203	6389.94	5362.68	0.24225	0.00010331	0.001648	Dut
ENSMUSG00000017404	57326.5	48858.9	0.22256	0.00010314	0.0016472	Rpl19
ENSMUSG00000029484	17253.3	20449.3	-0.2356	0.0001016	0.0016245	Anxa3
ENSMUSG00000026875	244.312	388.522	-0.51273	0.0001015	0.0016245	Traf1
ENSMUSG00000032802	6398.4	5272.6	0.26528	0.00010119	0.0016216	Srxn1
ENSMUSG00000038059	2377.41	2982.95	-0.3054	0.00010059	0.0016138	Smim3
ENSMUSG00000074918	1727.77	1310.85	0.3601	9.9305E-05	0.001595	5430417L22Rik
ENSMUSG00000028128	517.358	313.823	0.53398	9.8342E-05	0.0015813	F3
ENSMUSG00000057522	6679.85	7933.7	-0.23823	9.8195E-05	0.0015808	Spop
ENSMUSG00000024217	5335.11	4386.35	0.26827	9.8149E-05	0.0015808	Snrpc
ENSMUSG00000043858	6640.84	5554.36	0.24658	9.7964E-05	0.0015807	Nup62
ENSMUSG00000006731	1290.87	1665.12	-0.33646	9.7677E-05	0.0015778	B4galnt1
ENSMUSG00000020937	2077.9	2574.73	-0.29067	9.7463E-05	0.0015762	Plcd3
ENSMUSG00000021079	1528.26	1230.52	0.29351	9.6184E-05	0.0015573	Timm9
ENSMUSG00000055184	552.064	408.865	0.38521	9.618E-05	0.0015573	Fam72a
ENSMUSG00000032009	648.806	855.781	-0.3603	9.5921E-05	0.0015566	Sesn3
ENSMUSG00000067629	364.882	498.14	-0.39598	9.5502E-05	0.0015516	Syngap1
ENSMUSG00000099998	64.8139	122.864	-0.58631	9.5012E-05	0.0015454	RP24-512H17.5
ENSMUSG00000008683	21593.3	18097.6	0.24414	9.4593E-05	0.0015404	Rps15a
ENSMUSG00000049321	162.04	92.2123	0.56324	9.4191E-05	0.0015356	Zfp2
ENSMUSG00000025931	1768.49	2479.55	-0.42049	9.3799E-05	0.001531	Paqr8
ENSMUSG00000008668	37064.7	30347.6	0.27323	9.3235E-05	0.0015235	Rps18
ENSMUSG00000001123	826.747	1110.18	-0.37891	9.3176E-05	0.0015235	Lgals9
ENSMUSG00000040883	173.304	281.299	-0.527	9.2944E-05	0.0015223	Tmem205
ENSMUSG00000022265	21657.3	25690.3	-0.23673	9.2244E-05	0.0015126	Ank
ENSMUSG00000027198	5418.73	6644.48	-0.2781	9.2093E-05	0.0015119	Ext2
ENSMUSG00000020583	87.5536	40.3694	0.60907	9.1687E-05	0.001507	Matn3
ENSMUSG00000074867	289.044	178.099	0.52658	8.9011E-05	0.0014647	Zfp808
ENSMUSG00000021589	5067.88	4131.08	0.27876	8.8808E-05	0.001463	Rhobtb3
ENSMUSG00000019853	630.37	450.05	0.42043	8.8668E-05	0.0014624	Hebp2
ENSMUSG00000026889	2416.64	1968.5	0.27963	8.8579E-05	0.0014624	Rbm18
ENSMUSG00000040565	6697.57	5492.44	0.2714	8.8538E-05	0.0014624	Btaf1
ENSMUSG00000031458	891.978	684.082	0.34938	8.7987E-05	0.0014563	Coprs
ENSMUSG00000075316	30.1478	78.0305	-0.6115	8.7933E-05	0.0014563	Scn9a
ENSMUSG00000037852	5574.33	6718.22	-0.2569	8.7771E-05	0.0014562	Cpe
ENSMUSG00000049577	885.659	1167.65	-0.36003	8.7652E-05	0.0014559	Zfpm1
ENSMUSG00000029993	2826.48	3498.33	-0.28991	8.7517E-05	0.0014554	Nfu1
ENSMUSG00000038068	1381.07	1774.4	-0.33249	8.7466E-05	0.0014554	Rnf144b
ENSMUSG00000021972	2558.76	2031.44	0.31044	8.7465E-05	0.0014554	Hmbox1
ENSMUSG00000038880	761.247	994.52	-0.35148	8.7002E-05	0.001452	Mrps34
ENSMUSG00000021241	1282.15	1022.28	0.30535	8.6765E-05	0.0014497	Isca2
ENSMUSG00000025269	1399.85	1100.7	0.32173	8.667E-05	0.0014497	Apex2
ENSMUSG00000021707	2787.61	2293.87	0.26731	8.6509E-05	0.0014489	Dhfr
ENSMUSG00000005481	19313	16131	0.24862	8.6071E-05	0.0014433	Ddx39
ENSMUSG00000038208	227.764	333.77	-0.45972	8.5941E-05	0.0014428	Pgap3
ENSMUSG00000027288	13290.5	11071.5	0.252	8.5327E-05	0.0014342	Zfp106
ENSMUSG00000032561	168.137	285.489	-0.5512	8.5306E-05	0.0014342	Acpp
ENSMUSG00000051989	1917.82	1541.01	0.29559	8.4986E-05	0.0014319	Smim11
ENSMUSG00000074064	298.271	417.162	-0.41973	8.4591E-05	0.0014269	Mlycd
ENSMUSG00000044502	2988.22	2468.01	0.26271	8.4139E-05	0.001421	Bod1
ENSMUSG00000000171	7020.43	5765.64	0.26969	8.4129E-05	0.001421	Sdhd
ENSMUSG00000067870	931.233	1392.4	-0.47488	8.3997E-05	0.001421	Rpl31-ps8
ENSMUSG00000028010	4368.81	3306.7	0.36315	8.3715E-05	0.0014189	Gar1
ENSMUSG00000038604	2963.88	3775.4	-0.32306	8.3373E-05	0.0014148	Fam65a
ENSMUSG00000067818	3289.48	4367.3	-0.36832	8.3366E-05	0.0014148	Myl9
ENSMUSG00000025742	2514.17	2017.01	0.29796	8.3362E-05	0.0014148	Prps2
ENSMUSG00000062963	4282.51	3475.07	0.28437	8.3326E-05	0.0014148	Ufc1
ENSMUSG00000036002	1687.82	2282.03	-0.38647	8.2933E-05	0.0014142	Fam214b
ENSMUSG00000030287	1840	2317.04	-0.31018	8.1924E-05	0.0013987	Itpr2
ENSMUSG00000022178	3647.42	4710.62	-0.33873	8.1186E-05	0.0013877	Ajuba
ENSMUSG00000036136	135.456	226.538	-0.54439	7.9535E-05	0.0013612	Fam110c
ENSMUSG00000031790	276.907	157.089	0.56898	7.8376E-05	0.001343	Mmp15
ENSMUSG00000020593	481.667	340.534	0.43035	7.6774E-05	0.0013171	Lpin1
ENSMUSG00000005107	22.5935	58.9171	-0.61717	7.6175E-05	0.0013084	Slc2a9
ENSMUSG00000049421	2485.29	2040.17	0.27027	7.6157E-05	0.0013084	Zfp260
ENSMUSG00000072940	310.344	452.759	-0.45773	7.5833E-05	0.0013057	Gm10443
ENSMUSG00000026479	1828.5	2414.47	-0.36272	7.4891E-05	0.0012911	Lamc2
ENSMUSG00000002250	2461.1	2981.63	-0.26366	7.4709E-05	0.0012895	Ppard
ENSMUSG00000068335	3905.24	4724.06	-0.26152	7.4505E-05	0.0012876	Dok1
ENSMUSG00000059256	59.3436	139.607	-0.62008	7.4498E-05	0.0012876	Gzmd
ENSMUSG00000062901	1081.84	825.473	0.35518	7.3722E-05	0.0012772	Klhl24
ENSMUSG00000055240	1773.35	1416.08	0.3033	7.2715E-05	0.0012613	Zfp101
ENSMUSG00000022389	5571.54	4370.24	0.32455	7.2356E-05	0.0012566	Tef
ENSMUSG00000028445	286.761	446.839	-0.50514	7.2013E-05	0.0012522	Enho
ENSMUSG00000024622	3063.74	2324.03	0.36144	7.1519E-05	0.0012451	Hmgxb3
ENSMUSG00000074364	17491	20610.1	-0.22841	7.1063E-05	0.0012387	Ehd2
ENSMUSG00000047139	341.374	202.73	0.55046	7.03E-05	0.0012269	Cd24a
ENSMUSG00000085939	455.421	633.279	-0.41534	7.0215E-05	0.0012269	Cd63-ps
ENSMUSG00000009471	3813.33	2703.61	0.42832	6.9799E-05	0.0012212	Myod1
ENSMUSG00000014361	1192.64	1578.92	-0.36555	6.9599E-05	0.0012192	Mertk
ENSMUSG00000020135	107.411	194.767	-0.58144	6.9339E-05	0.0012162	Apc2
ENSMUSG00000074030	1347.14	1673.86	-0.29416	6.9299E-05	0.0012162	Exoc8
ENSMUSG00000060419	1042.39	1389.73	-0.37378	6.8809E-05	0.0012099	Rps16-ps2
ENSMUSG00000012848	34301.1	28041.4	0.27567	6.8796E-05	0.0012099	Rps5
ENSMUSG00000038145	1180.49	871.967	0.38931	6.7787E-05	0.0011949	Snrk
ENSMUSG00000048578	17516.1	21283.1	-0.26739	6.7689E-05	0.0011947	Mlec
ENSMUSG00000017817	2732.11	3810.8	-0.41801	6.7381E-05	0.0011907	Jph2
ENSMUSG00000027803	6760.34	8324.72	-0.28367	6.7095E-05	0.0011872	Wwtr1
ENSMUSG00000037287	1846.32	1474.2	0.30423	6.6332E-05	0.0011751	Tbcel
ENSMUSG00000021112	2408.3	1968.82	0.27607	6.5891E-05	0.0011688	Mpp5
ENSMUSG00000029371	824.978	511.733	0.52805	6.5676E-05	0.0011664	Cxcl5
ENSMUSG00000012519	2574.75	3301.18	-0.33142	6.551E-05	0.001165	Mlkl
ENSMUSG00000023025	15711.8	13156.5	0.24582	6.4703E-05	0.0011521	Larp4
ENSMUSG00000021680	25.9223	66.0015	-0.62473	6.4399E-05	0.0011481	Crhbp
ENSMUSG00000020776	3478.81	4297.86	-0.2879	6.359E-05	0.0011351	Fbf1
ENSMUSG00000022893	3589.64	2890.22	0.29457	6.3173E-05	0.0011291	Adamts1
ENSMUSG00000039568	1161.36	1513.93	-0.34983	6.2348E-05	0.0011158	Ubald1
ENSMUSG00000030465	1364.6	1687.01	-0.28857	6.2179E-05	0.0011142	Psd3
ENSMUSG00000028464	8986.13	11132.6	-0.29124	6.2148E-05	0.0011142	Tpm2
ENSMUSG00000061983	76399.1	62849.6	0.2681	6.2114E-05	0.0011142	Rps12
ENSMUSG00000009828	1209.37	901.567	0.38033	6.1257E-05	0.0011018	Ick
ENSMUSG00000016319	34597.6	28942	0.2471	6.1251E-05	0.0011018	Slc25a5
ENSMUSG00000045636	748.171	535.089	0.42091	5.9993E-05	0.0010819	Mtus1
ENSMUSG00000074088	4670.3	3928.32	0.24008	5.9895E-05	0.0010815	Snrnp40
ENSMUSG00000062006	33576.4	26608	0.31325	5.9572E-05	0.001077	Rpl34
ENSMUSG00000027611	379.392	598.179	-0.51542	5.9418E-05	0.0010756	Procr
ENSMUSG00000017778	9266.41	7420.86	0.30073	5.9198E-05	0.001073	Cox7c
ENSMUSG00000027843	500.066	720.926	-0.44788	5.8982E-05	0.0010705	Ptpn22
ENSMUSG00000026637	519.151	689.53	-0.3702	5.7973E-05	0.0010535	Traf5
ENSMUSG00000028175	3373.82	2800.72	0.257	5.751E-05	0.0010465	Depdc1a
ENSMUSG00000045639	1078.76	803.956	0.38103	5.734E-05	0.0010447	Zfp629
ENSMUSG00000035960	1960.19	1454.67	0.38536	5.6284E-05	0.0010268	Apex1
ENSMUSG00000030498	888.936	1236.61	-0.41724	5.5192E-05	0.0010082	Gas2
ENSMUSG00000035105	2433.48	3111.16	-0.32841	5.4942E-05	0.0010049	Egln3
ENSMUSG00000045679	1787.62	2256.33	-0.31423	5.4566E-05	0.00099934	Pqlc3
ENSMUSG00000002718	14313.2	12186.9	0.22444	5.3792E-05	0.00098643	Cse1l
ENSMUSG00000026014	9924.64	8013.54	0.29117	5.3475E-05	0.00098192	Raph1
ENSMUSG00000070544	9236.54	7819.65	0.23196	5.2933E-05	0.00097322	Top1
ENSMUSG00000074183	1569.93	594.857	0.6307	5.2536E-05	0.00096719	Gsta1
ENSMUSG00000034930	1346.5	1665.29	-0.28967	5.2356E-05	0.00096513	Rtkn
ENSMUSG00000023050	1052.1	1327.14	-0.31299	5.2236E-05	0.00096418	Map3k12
ENSMUSG00000002844	4818.12	3962.79	0.26847	5.2208E-05	0.00096418	Adprh
ENSMUSG00000036989	3487.72	4224.46	-0.26412	5.1612E-05	0.00095517	Trim3
ENSMUSG00000025591	1710.29	1323.29	0.34054	5.161E-05	0.00095517	Tma16
ENSMUSG00000027306	4188.57	3465.74	0.26112	5.1022E-05	0.00094673	Nusap1
ENSMUSG00000042115	1404.8	1833.52	-0.35214	5.0747E-05	0.00094287	Klhdc8a
ENSMUSG00000031078	19496.7	23087.6	-0.23517	5.0721E-05	0.00094287	Cttn
ENSMUSG00000003308	1879.6	2326.06	-0.29007	5.0538E-05	0.00094147	Keap1
ENSMUSG00000022967	3602.84	4319.36	-0.25099	4.8997E-05	0.00091396	Ifnar1
ENSMUSG00000092035	5465.89	3862.24	0.43361	4.8629E-05	0.0009083	Peg10
ENSMUSG00000044477	4627.95	3638.09	0.32322	4.8442E-05	0.00090601	Zfand3
ENSMUSG00000032657	2177.84	2693.08	-0.28922	4.8122E-05	0.00090121	Fam189b
ENSMUSG00000057036	761.562	1035.53	-0.39561	4.8062E-05	0.00090121	Gm7536
ENSMUSG00000093674	77316	64540.2	0.25007	4.7897E-05	0.00089939	Rpl41
ENSMUSG00000031070	169.282	315.511	-0.59899	4.7626E-05	0.0008955	Mrgprf
ENSMUSG00000026072	3431.39	2520.44	0.39658	4.7503E-05	0.00089438	Il1r1
ENSMUSG00000003348	632.007	844.908	-0.37743	4.7051E-05	0.00088704	Mob3a
ENSMUSG00000041548	4966.09	4040.52	0.2824	4.6881E-05	0.00088502	Hspb8
ENSMUSG00000035674	1278.69	1657.18	-0.34445	4.6543E-05	0.00087983	Ndufa3
ENSMUSG00000024294	7609.22	9817.2	-0.33934	4.6458E-05	0.00087941	Mib1
ENSMUSG00000006289	1604.79	1231.08	0.35071	4.5486E-05	0.00086215	Osgep
ENSMUSG00000064193	18934.7	23813.9	-0.31004	4.4967E-05	0.00085347	Gm4735
ENSMUSG00000063856	4606.4	5726.1	-0.29609	4.4392E-05	0.00084368	Gpx1
ENSMUSG00000037447	1681.23	2155.66	-0.33246	4.3568E-05	0.00082914	Arid5a
ENSMUSG00000022822	9859.28	7915.85	0.29838	4.3464E-05	0.00082829	Abcc5
ENSMUSG00000069682	2251.18	3122.16	-0.41567	4.2584E-05	0.00081261	Gm10275
ENSMUSG00000020130	5303.2	4370.79	0.26639	4.2499E-05	0.00081209	Tbc1d15
ENSMUSG00000037217	475.114	642.695	-0.39049	4.207E-05	0.00080499	Syn1
ENSMUSG00000021268	26.1498	2.01539	0.49365	4.1893E-05	0.00080267	Meg3
ENSMUSG00000081087	1077.02	799.04	0.38691	4.1826E-05	0.00080249	Rps15a-ps7
ENSMUSG00000058070	5673.12	6773.96	-0.24593	4.1659E-05	0.00080038	Eml1
ENSMUSG00000007989	738.291	541.663	0.39862	4.1621E-05	0.00080038	Fzd3
ENSMUSG00000002900	18516.2	24014.4	-0.34556	4.1492E-05	0.00079935	Lamb1
ENSMUSG00000055670	4102.68	4942.65	-0.25744	4.1451E-05	0.00079935	Zzef1
ENSMUSG00000056612	31200.4	25137.1	0.29438	4.1364E-05	0.00079906	Ppp1r14b
ENSMUSG00000014956	14236.8	11903.3	0.24823	4.1282E-05	0.00079857	Ppp1cb
ENSMUSG00000028048	1632.63	2116.59	-0.34501	4.1075E-05	0.00079566	Gba
ENSMUSG00000032733	1437.07	1803.01	-0.30682	4.0702E-05	0.00078952	Snx33
ENSMUSG00000027236	5288.31	4241.08	0.30004	4.0629E-05	0.00078918	Eif3j1
ENSMUSG00000026727	3907.45	4840.02	-0.29188	3.9008E-05	0.00075874	Rsu1
ENSMUSG00000093606	31.1881	5.40146	0.5598	3.8804E-05	0.00075581	B130034C11Rik
ENSMUSG00000015243	42.2338	100.646	-0.6443	3.8002E-05	0.00074121	Abca1
ENSMUSG00000057933	592.797	128.377	0.58136	3.7821E-05	0.00073872	Gsta2
ENSMUSG00000067928	523.027	367.298	0.44084	3.6948E-05	0.00072267	Zfp760
ENSMUSG00000020738	11566.3	9664.92	0.24902	3.6859E-05	0.00072192	Sumo2
ENSMUSG00000018648	1509.07	1970.56	-0.35301	3.5882E-05	0.00070376	Dusp14
ENSMUSG00000020250	29849.2	24832.7	0.25476	3.5817E-05	0.00070346	Txnrd1
ENSMUSG00000100009	258.894	157.862	0.54657	3.5765E-05	0.00070343	RP24-62C22.1
ENSMUSG00000034744	1389.1	1824.82	-0.36044	3.5567E-05	0.00070051	Nagk
ENSMUSG00000035735	2089.38	2617.59	-0.30574	3.5539E-05	0.00070051	Dagla
ENSMUSG00000053716	1092.55	1415.32	-0.34392	3.5147E-05	0.00069418	Dusp7
ENSMUSG00000101549	86.4962	157.03	-0.59628	3.4948E-05	0.00069121	RP23-217K18.2
ENSMUSG00000017754	606.01	823.382	-0.39521	3.4908E-05	0.00069121	Pltp
ENSMUSG00000022982	15777.2	13137.1	0.2536	3.4643E-05	0.00068711	Sod1
ENSMUSG00000083061	510.06	705.556	-0.41436	3.4528E-05	0.0006858	Gm12191
ENSMUSG00000030688	529.552	818.304	-0.50864	3.4211E-05	0.00068046	Stard10
ENSMUSG00000035640	641.023	849.39	-0.36948	3.3589E-05	0.00066903	Dos
ENSMUSG00000047832	4942.13	4075.48	0.26603	3.3482E-05	0.00066784	Cdca4
ENSMUSG00000019539	1685.91	2154.06	-0.32905	3.3395E-05	0.00066706	Rcn3
ENSMUSG00000017428	8712.33	7346.93	0.23742	3.3291E-05	0.00066591	Psmd11
ENSMUSG00000036817	7497.05	8998.57	-0.25299	3.2972E-05	0.00066048	Sun1
ENSMUSG00000079588	194.374	101.159	0.61789	3.2762E-05	0.00065719	Tmem182
ENSMUSG00000005103	22786.8	27606.8	-0.26479	3.2669E-05	0.00065627	Wdr1
ENSMUSG00000027187	4114.1	3282.42	0.30673	3.2166E-05	0.00064709	Cat
ENSMUSG00000004846	7559.43	9320.71	-0.28665	3.2138E-05	0.00064709	Plod3
ENSMUSG00000046876	1247.86	1577.49	-0.31691	3.205E-05	0.0006466	Atxn1
ENSMUSG00000004267	475.906	679.286	-0.44477	3.1847E-05	0.00064342	Eno2
ENSMUSG00000022519	977.251	621.387	0.52241	3.1754E-05	0.00064247	Srl
ENSMUSG00000022678	4725.81	6004.63	-0.32272	3.1231E-05	0.00063279	Nde1
ENSMUSG00000048349	148.071	78.8958	0.61094	3.1138E-05	0.0006318	Pou4f1
ENSMUSG00000012405	35916.8	29436.1	0.2738	3.0972E-05	0.00062934	Rpl15
ENSMUSG00000059811	4598.47	3801.69	0.26302	2.9274E-05	0.0005957	Atl2
ENSMUSG00000058420	193.438	292.644	-0.49359	2.8886E-05	0.00058865	Syt17
ENSMUSG00000023805	5506.18	6697.42	-0.26985	2.8733E-05	0.00058638	Synj2
ENSMUSG00000031788	1487.07	1944.76	-0.35548	2.8668E-05	0.00058591	Kifc3
ENSMUSG00000041841	38146.8	31870.5	0.24953	2.8436E-05	0.00058202	Rpl37
ENSMUSG00000061603	1362.11	1766.81	-0.34618	2.8402E-05	0.00058202	Akap6
ENSMUSG00000027361	2532	2002.11	0.31752	2.8366E-05	0.00058202	Gabpb1
ENSMUSG00000047712	1245.04	1620.24	-0.34975	2.7773E-05	0.00057092	Ust
ENSMUSG00000024736	4060.07	5338.7	-0.362	2.7595E-05	0.00056809	Tmem132a
ENSMUSG00000026504	852.854	1135.73	-0.37593	2.7579E-05	0.00056809	Sdccag8
ENSMUSG00000004455	11541.3	9531.28	0.26434	2.7237E-05	0.00056237	Ppp1cc
ENSMUSG00000028101	1728.21	2150.75	-0.29814	2.6974E-05	0.00055776	Pias3
ENSMUSG00000070780	79.4594	149.102	-0.61314	2.6911E-05	0.00055726	Rbm47
ENSMUSG00000087187	319.474	559.299	-0.58668	2.618E-05	0.00054293	Gm13431
ENSMUSG00000023191	509.675	688.439	-0.39162	2.6162E-05	0.00054293	Leprel2
ENSMUSG00000000567	4154.32	5526.91	-0.37489	2.6098E-05	0.00054282	Sox9
ENSMUSG00000007783	470.224	645.773	-0.40949	2.6039E-05	0.00054239	Cpt1c
ENSMUSG00000015850	430.495	639.26	-0.48039	2.5942E-05	0.00054119	Adamtsl4
ENSMUSG00000067367	6623.54	5476.62	0.26289	2.5672E-05	0.00053635	Lyar
ENSMUSG00000002395	1886.63	2448.45	-0.34798	2.5495E-05	0.00053342	Use1
ENSMUSG00000022051	8149.58	6651.04	0.27927	2.5491E-05	0.00053342	Bnip3l
ENSMUSG00000040350	202.321	312.776	-0.51325	2.5368E-05	0.00053236	Trim7
ENSMUSG00000000435	2237.87	1736.12	0.34033	2.519E-05	0.00052941	Myf5
ENSMUSG00000027597	8529.33	7088.77	0.25632	2.5011E-05	0.00052642	Ahcy
ENSMUSG00000064179	462.021	303.066	0.50215	2.4802E-05	0.00052281	Tnnt1
ENSMUSG00000028517	791.886	578.942	0.40532	2.4483E-05	0.00051685	Ppap2b
ENSMUSG00000034460	3108.32	2341.9	0.37297	2.4294E-05	0.00051364	Six4
ENSMUSG00000037111	7590.23	6015.71	0.31528	2.4069E-05	0.00050963	Setd7
ENSMUSG00000040084	10354.8	8333.98	0.29654	2.4058E-05	0.00050963	Bub1b
ENSMUSG00000043445	2499.87	3062.05	-0.27887	2.3967E-05	0.00050902	Pgp
ENSMUSG00000037960	2844.22	3576.36	-0.31091	2.3905E-05	0.00050845	1110007C09Rik
ENSMUSG00000018666	8671	7227.35	0.25281	2.3764E-05	0.00050622	Cbx1
ENSMUSG00000008136	3256.87	4109.69	-0.31517	2.3408E-05	0.0004994	Fhl2
ENSMUSG00000049091	2317.9	1874.67	0.29061	2.2968E-05	0.00049074	Sephs2
ENSMUSG00000022018	373.666	186.827	0.63726	2.2667E-05	0.00048505	Rgcc
ENSMUSG00000028833	4303.69	5501.84	-0.33046	2.2399E-05	0.00048005	Ncdn
ENSMUSG00000030055	1624.61	2021.74	-0.29867	2.2068E-05	0.00047368	Rab43
ENSMUSG00000055737	2583.09	2028.38	0.32639	2.1956E-05	0.00047198	Ghr
ENSMUSG00000056313	351.506	535.259	-0.50198	2.1849E-05	0.00047041	1810011O10Rik
ENSMUSG00000050761	72.4952	145.714	-0.6399	2.135E-05	0.00046035	Gp1bb
ENSMUSG00000081534	7949.61	6041.64	0.36372	2.1305E-05	0.0004601	Slc48a1
ENSMUSG00000030850	2173.95	2699.72	-0.29595	2.1234E-05	0.00045927	Ate1
ENSMUSG00000042055	2378.25	2910.88	-0.27848	2.0878E-05	0.00045227	Wdr11
ENSMUSG00000070348	23270.7	28449.2	-0.27675	2.0769E-05	0.00045058	Ccnd1
ENSMUSG00000041757	185.386	301.366	-0.54807	2.0636E-05	0.0004484	Plekha6
ENSMUSG00000070343	538.665	782.729	-0.46344	2.0626E-05	0.0004484	Gm10288
ENSMUSG00000066595	1503.54	1190.46	0.31692	1.9919E-05	0.00043416	Mfsd7b
ENSMUSG00000025995	7064.52	5869.29	0.25714	1.9812E-05	0.0004325	Wdr75
ENSMUSG00000020592	14128.5	18448	-0.35535	1.9615E-05	0.00042885	Sdc1
ENSMUSG00000020439	2724.86	3431.95	-0.31329	1.9516E-05	0.00042735	Smtn
ENSMUSG00000037343	4866.23	6034.97	-0.29446	1.9317E-05	0.00042366	Taf2
ENSMUSG00000031154	3353.88	4092.91	-0.27469	1.9194E-05	0.00042161	Otud5
ENSMUSG00000027804	11772.2	9940.95	0.23609	1.9126E-05	0.00042077	Ppid
ENSMUSG00000028466	2074.3	2673.98	-0.34088	1.8942E-05	0.00041737	Creb3
ENSMUSG00000028936	22101.2	18106.7	0.27486	1.8936E-05	0.00041737	Rpl22
ENSMUSG00000016494	1750.85	2525.43	-0.45793	1.8334E-05	0.00040524	Cd34
ENSMUSG00000030168	3277.13	4009.21	-0.27755	1.7882E-05	0.00039588	Adipor2
ENSMUSG00000097290	499.194	345.354	0.45893	1.7879E-05	0.00039588	1300002E11Rik
ENSMUSG00000059878	692.363	502.459	0.41339	1.7674E-05	0.0003925	Zfp422
ENSMUSG00000046982	3124.49	2352.11	0.37485	1.7662E-05	0.0003925	Tshz1
ENSMUSG00000081051	472.591	677.616	-0.45287	1.7592E-05	0.00039192	Gm15427
ENSMUSG00000019590	56.8539	124.469	-0.66211	1.7274E-05	0.00038545	Cyb561
ENSMUSG00000019792	1015.8	763.379	0.37617	1.7099E-05	0.00038214	Trmt11
ENSMUSG00000053730	905.275	658.692	0.41157	1.6744E-05	0.00037481	Tmem39b
ENSMUSG00000022871	155.175	81.4762	0.62932	1.6679E-05	0.00037393	Fetub
ENSMUSG00000026915	1019.46	749.529	0.40005	1.6449E-05	0.00036937	Strbp
ENSMUSG00000083012	2628.74	2105.07	0.30361	1.6295E-05	0.00036649	Fam220a
ENSMUSG00000009090	4724.96	5886.61	-0.30026	1.6081E-05	0.00036225	Ap1b1
ENSMUSG00000050587	560.704	397.582	0.43713	1.6054E-05	0.00036224	Lrrc4c
ENSMUSG00000085057	106.789	196.696	-0.61648	1.5976E-05	0.00036105	Gm13415
ENSMUSG00000036916	2285.26	1768.76	0.34358	1.5842E-05	0.0003586	Zfp280c
ENSMUSG00000040938	2054.64	2814.58	-0.40849	1.5722E-05	0.00035644	Slc16a11
ENSMUSG00000052915	6372.05	8225.06	-0.34281	1.5606E-05	0.0003544	Msl1
ENSMUSG00000038518	1282.52	998.957	0.33658	1.56E-05	0.0003544	Jarid2
ENSMUSG00000039814	160.216	256.654	-0.54292	1.5573E-05	0.0003544	Xkr5
ENSMUSG00000031834	4384.1	5394.26	-0.2852	1.5501E-05	0.00035372	Pik3r2
ENSMUSG00000029161	114.48	203.497	-0.60299	1.5476E-05	0.00035372	Cgref1
ENSMUSG00000033623	7896.59	6201.76	0.327	1.5395E-05	0.00035244	Pcgf3
ENSMUSG00000057551	1213.08	944.017	0.33808	1.5387E-05	0.00035244	Zfp317
ENSMUSG00000073676	19443.7	16457.5	0.2332	1.5329E-05	0.00035206	Hspe1
ENSMUSG00000033909	4250.78	3177.52	0.38304	1.522E-05	0.00035014	Usp36
ENSMUSG00000058997	2057.16	2672.57	-0.35053	1.5114E-05	0.00034827	Vwa8
ENSMUSG00000028347	1639.79	2066.37	-0.31476	1.4636E-05	0.00033779	Tmeff1
ENSMUSG00000044345	2210.3	2822.73	-0.33024	1.4465E-05	0.00033441	Marveld1
ENSMUSG00000057411	1105.75	1536.19	-0.42342	1.4312E-05	0.00033141	Fam173a
ENSMUSG00000057278	5015.52	4038.84	0.29652	1.4171E-05	0.00032868	Snrpg
ENSMUSG00000000088	3018.16	2399.67	0.31241	1.4079E-05	0.00032709	Cox5a
ENSMUSG00000050212	336.725	483.598	-0.45492	1.4041E-05	0.00032675	Eva1b
ENSMUSG00000044155	3861	3124.56	0.29067	1.3266E-05	0.00030922	Lsm8
ENSMUSG00000022992	11214.4	9357.72	0.25192	1.3265E-05	0.00030922	Kansl2
ENSMUSG00000022114	3331.4	2633.75	0.31945	1.3176E-05	0.00030814	Spry2
ENSMUSG00000072214	2402.24	2995.35	-0.30151	1.3037E-05	0.00030541	Sept5
ENSMUSG00000018387	199.583	309.407	-0.52039	1.2928E-05	0.00030335	Shroom1
ENSMUSG00000063531	5972.32	4592.62	0.35197	1.2909E-05	0.00030335	Sema3e
ENSMUSG00000024854	2279.29	3129.55	-0.41117	1.2682E-05	0.00029858	Pold4
ENSMUSG00000005687	5813.19	4784.27	0.26972	1.268E-05	0.00029858	Bcas2
ENSMUSG00000054568	114.727	204.875	-0.60882	1.2472E-05	0.00029461	Usp17la
ENSMUSG00000023990	421.877	591.692	-0.43255	1.2339E-05	0.00029194	Tfeb
ENSMUSG00000019927	4837.47	3912.4	0.29164	1.22E-05	0.00028916	Ube2d1
ENSMUSG00000034220	37295.3	46314.4	-0.29704	1.1755E-05	0.00027908	Gpc1
ENSMUSG00000026622	6610.08	5425.33	0.27307	1.1582E-05	0.00027543	Nek2
ENSMUSG00000004151	409.719	581.556	-0.4438	1.1553E-05	0.0002752	Etv1
ENSMUSG00000034863	4645.75	5752.28	-0.29337	1.1459E-05	0.00027343	Ano8
ENSMUSG00000057163	12.8818	45.8007	-0.66787	1.1391E-05	0.00027227	Prss2
ENSMUSG00000018750	1986.04	2456.36	-0.29211	1.1127E-05	0.0002664	Zbtb4
ENSMUSG00000047786	344.85	229.974	0.49493	1.1103E-05	0.00026629	Lix1
ENSMUSG00000027447	5995.63	7726.54	-0.34178	1.1016E-05	0.00026466	Cst3
ENSMUSG00000000202	38.7689	91.5513	-0.68333	1.0998E-05	0.00026466	Btbd17
ENSMUSG00000026271	37.121	100.87	-0.68873	1.0755E-05	0.00025926	Gpr35
ENSMUSG00000020340	49.613	104.04	-0.66618	1.0729E-05	0.00025909	Cyfip2
ENSMUSG00000014547	849.541	588.549	0.46107	1.0414E-05	0.0002519	Wdfy2
ENSMUSG00000029430	54857	46420.9	0.2338	1.0158E-05	0.00024613	Ran
ENSMUSG00000024404	6954.73	8754.36	-0.31399	9.5443E-06	0.00023166	Riok3
ENSMUSG00000026389	2697.9	3468.92	-0.33905	9.4265E-06	0.00022919	Steap3
ENSMUSG00000030499	1134.27	1690.71	-0.49148	9.3128E-06	0.00022682	Kctd15
ENSMUSG00000032369	2362.55	3112.9	-0.3677	9.2722E-06	0.00022622	Plscr1
ENSMUSG00000027133	2411.48	1856.4	0.3513	9.0519E-06	0.00022123	Nop10
ENSMUSG00000078238	238.527	393.807	-0.56908	8.9428E-06	0.00021894	Gm12854
ENSMUSG00000046311	3379.25	2619.68	0.34324	8.8273E-06	0.00021649	Zfp62
ENSMUSG00000024937	8277.1	10670.5	-0.34251	8.8218E-06	0.00021649	Ehbp1l1
ENSMUSG00000027499	4077.33	3292.72	0.29406	8.806E-06	0.00021649	Pkia
ENSMUSG00000057594	677.298	921.404	-0.40293	8.6551E-06	0.00021338	Arl16
ENSMUSG00000060743	6523.7	5244.59	0.29958	8.3546E-06	0.00020633	H3f3a
ENSMUSG00000024309	4554.88	3693.42	0.28881	8.3494E-06	0.00020633	Pfdn6
ENSMUSG00000025138	1548.77	1971.4	-0.32773	8.3473E-06	0.00020633	Sirt7
ENSMUSG00000069806	33.6606	4.01764	0.59121	8.3431E-06	0.00020633	Cacng7
ENSMUSG00000090935	1237.78	1718.06	-0.42416	8.2249E-06	0.00020456	Synj2bp
ENSMUSG00000020326	11088.5	14344.8	-0.34687	8.2031E-06	0.00020438	Ccng1
ENSMUSG00000045954	3456.43	2752.45	0.31152	8.0895E-06	0.00020191	Sdpr
ENSMUSG00000021819	6494.66	8426.1	-0.3503	8.0489E-06	0.00020125	Zswim8
ENSMUSG00000037206	1873.95	1336.27	0.43504	7.9685E-06	0.0001996	Islr
ENSMUSG00000012017	2666.63	3309.39	-0.29698	7.8168E-06	0.00019614	Scarf2
ENSMUSG00000079470	1515.12	1057.72	0.45609	7.8012E-06	0.0001961	Utp14b
ENSMUSG00000043873	11.0241	46.823	-0.66451	7.6909E-06	0.00019367	Chil5
ENSMUSG00000035215	5215.67	4005.67	0.3544	7.6737E-06	0.00019358	Lsm7
ENSMUSG00000054693	6633.7	8369.86	-0.31705	7.6581E-06	0.00019354	Adam10
ENSMUSG00000029088	16.0182	54.2548	-0.68976	7.5365E-06	0.00019081	Kcnip4
ENSMUSG00000001630	1269.16	1662.09	-0.36141	7.312E-06	0.00018546	Stk38l
ENSMUSG00000012609	1845.81	2324.02	-0.31457	7.3035E-06	0.00018546	Ttll5
ENSMUSG00000039903	684.001	938.95	-0.41395	7.2505E-06	0.00018456	Eva1c
ENSMUSG00000039989	813.642	1078.45	-0.37445	7.1131E-06	0.00018139	Cbx4
ENSMUSG00000029066	4865.08	3895.99	0.30455	7.0998E-06	0.00018138	Mrpl20
ENSMUSG00000055407	2626.28	3384.34	-0.34256	6.9473E-06	0.00017781	Map6
ENSMUSG00000026414	7563.48	10259.5	-0.40067	6.8264E-06	0.00017503	Tnnt2
ENSMUSG00000039988	2941.61	3676.84	-0.30574	6.7247E-06	0.00017273	Ankrd13c
ENSMUSG00000041263	1602.63	2029.69	-0.32165	6.5811E-06	0.00016935	Rusc1
ENSMUSG00000030748	2307.6	2934.65	-0.32656	6.4664E-06	0.00016671	Il4ra
ENSMUSG00000037315	1525.87	1146.41	0.38027	6.4138E-06	0.00016566	Jade3
ENSMUSG00000033021	2104.2	2648.78	-0.31489	6.3628E-06	0.00016464	Gmppa
ENSMUSG00000071708	6495.82	5228.5	0.29848	6.3161E-06	0.00016373	Sms
ENSMUSG00000025083	569.214	807.494	-0.44751	6.2996E-06	0.00016361	Afap1l2
ENSMUSG00000025854	2678.85	3623.03	-0.39751	6.2704E-06	0.00016315	Fam20c
ENSMUSG00000026817	4626.81	5741.3	-0.29701	6.2002E-06	0.00016162	Ak1
ENSMUSG00000020534	2442.85	1872.34	0.35709	6.0549E-06	0.00015812	Shmt1
ENSMUSG00000015354	6751.99	9295.98	-0.41698	5.9891E-06	0.00015669	Pcolce2
ENSMUSG00000038280	2495.72	3488.49	-0.43279	5.9515E-06	0.000156	Ostm1
ENSMUSG00000030304	3549.09	2849.4	0.30171	5.8759E-06	0.00015431	Ergic2
ENSMUSG00000057649	1975.39	2550.4	-0.34527	5.8471E-06	0.00015384	Brd9
ENSMUSG00000042210	512.455	341.2	0.50048	5.7901E-06	0.00015262	Abhd14a
ENSMUSG00000050732	2817.79	3768.82	-0.38592	5.7611E-06	0.00015214	Vamp8
ENSMUSG00000038545	3808.85	5140.91	-0.39588	5.7347E-06	0.00015173	Cul7
ENSMUSG00000043822	2906.13	3933.14	-0.39882	5.633E-06	0.00014932	Adamtsl5
ENSMUSG00000056665	2206.24	2774.16	-0.31336	5.5549E-06	0.00014752	Them6
ENSMUSG00000028656	22964.3	28797.3	-0.31014	5.5201E-06	0.00014688	Cap1
ENSMUSG00000043889	249.955	380.77	-0.51376	5.4904E-06	0.00014636	Gm8399
ENSMUSG00000042010	80.4914	31.283	0.7104	5.4625E-06	0.0001459	Acacb
ENSMUSG00000002603	1956.19	2497.18	-0.33136	5.3709E-06	0.00014372	Tgfb1
ENSMUSG00000038717	6253.89	5095.56	0.28327	5.3381E-06	0.00014311	Atp5l
ENSMUSG00000050029	3993.88	3182.6	0.31123	5.3115E-06	0.00014267	Rap2c
ENSMUSG00000021484	10118.3	8105.42	0.30472	5.2938E-06	0.00014247	Lman2
ENSMUSG00000028042	3313.25	4129.84	-0.30255	5.2624E-06	0.00014189	Zbtb7b
ENSMUSG00000000031	29868.8	11340.7	0.71273	5.2485E-06	0.00014179	H19
ENSMUSG00000038535	1942.88	1489.01	0.35748	5.2483E-06	0.00014179	Zfp280d
ENSMUSG00000032845	456.753	670.189	-0.47945	5.159E-06	0.00013991	Alpk2
ENSMUSG00000074457	3282.25	4896.79	-0.49601	5.0602E-06	0.00013749	S100a16
ENSMUSG00000051375	2773.17	3827.67	-0.4201	5.0489E-06	0.00013745	Pcdh1
ENSMUSG00000037621	315.104	193.477	0.56651	5.0428E-06	0.00013745	Atoh8
ENSMUSG00000028609	3806.56	3079.93	0.29211	5.0354E-06	0.00013745	Magoh
ENSMUSG00000005506	14747	11824.1	0.30367	4.9706E-06	0.00013611	Celf1
ENSMUSG00000030930	704.449	974.445	-0.42217	4.9377E-06	0.00013547	Chst15
ENSMUSG00000037260	2128.26	2695.03	-0.32212	4.9294E-06	0.00013547	Hgsnat
ENSMUSG00000024666	1244.69	1641.96	-0.37092	4.8628E-06	0.00013394	Tmem138
ENSMUSG00000048826	227.544	348.585	-0.52022	4.8575E-06	0.00013394	Dact2
ENSMUSG00000032624	3342.45	2581.54	0.34928	4.6341E-06	0.00012814	Eml4
ENSMUSG00000029683	75.1582	22.2703	0.70751	4.594E-06	0.00012728	Lmod2
ENSMUSG00000006403	1489	2080.51	-0.43346	4.5789E-06	0.00012711	Adamts4
ENSMUSG00000020758	54.3811	116.865	-0.69245	4.4948E-06	0.00012502	Itgb4
ENSMUSG00000027379	7773.22	6334.69	0.28328	4.4607E-06	0.00012432	Bub1
ENSMUSG00000022231	3746.86	4786.61	-0.33303	4.4411E-06	0.00012402	Sema5a
ENSMUSG00000060568	69.8799	137.055	-0.66754	4.3248E-06	0.00012101	Fam78b
ENSMUSG00000030399	62.3566	16.5415	0.69961	4.3187E-06	0.00012101	Ckm
ENSMUSG00000001270	3337.79	4595.13	-0.41802	4.2873E-06	0.00012044	Ckb
ENSMUSG00000032902	11666.5	9047.91	0.34436	4.2859E-06	0.00012044	Slc16a1
ENSMUSG00000025572	1281.18	1647.98	-0.34171	4.145E-06	0.0001169	Tmc6
ENSMUSG00000027977	271.729	415.397	-0.5199	4.0703E-06	0.00011503	Ndst3
ENSMUSG00000031503	5776.7	7657.87	-0.37669	4.0297E-06	0.00011411	Col4a2
ENSMUSG00000032350	5086.38	4039.14	0.31577	4.0129E-06	0.00011386	Gclc
ENSMUSG00000053581	2659.11	3421.3	-0.34182	3.9728E-06	0.00011295	Zfand2a
ENSMUSG00000022575	723.692	995.942	-0.41832	3.92E-06	0.00011168	Gsdmd
ENSMUSG00000042644	9446.13	13043.4	-0.4218	3.8361E-06	0.00010951	Itpr3
ENSMUSG00000019039	720.892	977.396	-0.402	3.8001E-06	0.0001087	Dalrd3
ENSMUSG00000020231	4675	5846.6	-0.30721	3.7825E-06	0.00010842	Dip2a
ENSMUSG00000007097	80.3544	197.757	-0.71895	3.756E-06	0.00010788	Atp1a2
ENSMUSG00000059810	1007.03	1384.36	-0.41712	3.7421E-06	0.0001077	Rgs3
ENSMUSG00000050014	167.217	286.902	-0.60197	3.7349E-06	0.0001077	Apol10b
ENSMUSG00000015882	1198.84	839.647	0.45619	3.606E-06	0.00010421	Lcorl
ENSMUSG00000047250	18441.1	25873.9	-0.43881	3.5714E-06	0.00010342	Ptgs1
ENSMUSG00000024958	972.519	1321.15	-0.40481	3.544E-06	0.00010283	Gpr137
ENSMUSG00000044086	151.648	54.3876	0.72682	3.4401E-06	0.00010003	Lmod3
ENSMUSG00000041057	10053.9	8350.32	0.25909	3.3687E-06	9.8152E-05	Wdr43
ENSMUSG00000062300	1463.8	1963.22	-0.38979	3.3581E-06	9.8046E-05	Pvrl2
ENSMUSG00000033174	141.843	253.955	-0.62835	3.2633E-06	9.5474E-05	Mgll
ENSMUSG00000023022	9973.01	12339	-0.29402	3.1925E-06	9.3598E-05	Lima1
ENSMUSG00000023484	143.243	70.6896	0.68309	3.1672E-06	9.3048E-05	Prph
ENSMUSG00000032086	3341.53	4271.8	-0.33459	3.1492E-06	9.2713E-05	Bace1
ENSMUSG00000063011	8983.59	11745.7	-0.36154	3.1263E-06	9.2232E-05	Msln
ENSMUSG00000020962	3370.27	2682.66	0.31319	3.0776E-06	9.0986E-05	Gtf2a1
ENSMUSG00000028382	13881.8	11290.3	0.28623	3.0325E-06	8.9841E-05	Ptbp3
ENSMUSG00000014773	178.568	88.6837	0.68288	3.0105E-06	8.9377E-05	Dll1
ENSMUSG00000056481	377.519	540.779	-0.46018	2.9752E-06	8.8514E-05	Cd248
ENSMUSG00000001552	4650.71	6145.91	-0.37362	2.9353E-06	8.7512E-05	Jup
ENSMUSG00000050157	74.6027	156.059	-0.69712	2.7708E-06	8.2783E-05	Gm867
ENSMUSG00000034394	349.669	530.884	-0.51551	2.75E-06	8.2338E-05	Lif
ENSMUSG00000028693	12895.1	10483.7	0.28673	2.7429E-06	8.2299E-05	Nasp
ENSMUSG00000039116	10910.8	14963	-0.41558	2.7042E-06	8.1309E-05	Gpr126
ENSMUSG00000020674	8047.46	10654.8	-0.37622	2.6978E-06	8.129E-05	Pxdn
ENSMUSG00000037624	557.813	772.227	-0.42505	2.6061E-06	7.8696E-05	Kcnk2
ENSMUSG00000025856	3513.11	4554.76	-0.35155	2.5842E-06	7.8202E-05	Pdgfa
ENSMUSG00000027134	934.729	1241.11	-0.37912	2.5762E-06	7.8128E-05	Lpcat4
ENSMUSG00000043102	163.786	274.985	-0.59467	2.5174E-06	7.6511E-05	Qrfp
ENSMUSG00000047414	6176.34	4627.23	0.38593	2.5097E-06	7.6441E-05	Flrt2
ENSMUSG00000089911	4076.37	3138.59	0.35408	2.4658E-06	7.5267E-05	Hiat1
ENSMUSG00000005534	2227.63	2919.34	-0.36443	2.4419E-06	7.4699E-05	Insr
ENSMUSG00000029428	2818.59	3509.59	-0.30235	2.3797E-06	7.2952E-05	Stx2
ENSMUSG00000027160	3695	2936.33	0.31563	2.3398E-06	7.1886E-05	Ccdc34
ENSMUSG00000009214	405.12	198.753	0.69261	2.3358E-06	7.1886E-05	Tmem8c
ENSMUSG00000021065	2204.12	3011.62	-0.41198	2.3274E-06	7.1817E-05	Fut8
ENSMUSG00000061132	1724.89	2327.07	-0.39754	2.2951E-06	7.0977E-05	Blnk
ENSMUSG00000052446	981.449	709.24	0.4258	2.2571E-06	6.9955E-05	Zfp961
ENSMUSG00000021357	2823.87	3503.37	-0.29784	2.1913E-06	6.8067E-05	Exoc2
ENSMUSG00000071552	441.216	660.375	-0.50344	2.1578E-06	6.7173E-05	Tigit
ENSMUSG00000090553	7864.03	6315.45	0.30249	2.145E-06	6.6921E-05	Snrpe
ENSMUSG00000021820	6366.1	7952.71	-0.30651	2.129E-06	6.657E-05	Camk2g
ENSMUSG00000079669	63.4526	21.2074	0.74221	2.0979E-06	6.5745E-05	Gm17396
ENSMUSG00000026069	253.756	142.132	0.63556	2.0617E-06	6.4753E-05	Il1rl1
ENSMUSG00000064043	638.696	892.365	-0.43725	2.0587E-06	6.4753E-05	Trerf1
ENSMUSG00000020178	86.2632	171.298	-0.68396	2.053E-06	6.4753E-05	Adora2a
ENSMUSG00000013662	6321.19	4938.4	0.33687	2.051E-06	6.4753E-05	Atad1
ENSMUSG00000051234	4155.85	3263.47	0.3304	2.0341E-06	6.4462E-05	Rnf7
ENSMUSG00000023249	1665.28	2206.92	-0.37813	2.0035E-06	6.3633E-05	Parp3
ENSMUSG00000030681	2626.58	3502.33	-0.38489	1.9989E-06	6.3632E-05	Mvp
ENSMUSG00000026374	7309.59	8975.23	-0.28489	1.9106E-06	6.0958E-05	Tsn
ENSMUSG00000020773	2992.18	4284.08	-0.46197	1.9088E-06	6.0958E-05	Trim47
ENSMUSG00000035678	579.125	825.876	-0.45697	1.8778E-06	6.0183E-05	Tnfsf9
ENSMUSG00000024268	896.515	1282.45	-0.46109	1.8354E-06	5.896E-05	Celf4
ENSMUSG00000022055	14993.2	21011.1	-0.44013	1.7947E-06	5.7782E-05	Nefl
ENSMUSG00000067038	430.886	669.866	-0.54005	1.7812E-06	5.7479E-05	Rps12-ps3
ENSMUSG00000048007	1414.76	1082.62	0.3616	1.7249E-06	5.5789E-05	Timm8a1
ENSMUSG00000068479	544.619	838.598	-0.53132	1.7205E-06	5.5777E-05	Mfap1a
ENSMUSG00000097252	1021.27	763.443	0.38885	1.7114E-06	5.5608E-05	Gm6634
ENSMUSG00000045273	1108.99	1453.47	-0.36586	1.6829E-06	5.4809E-05	Cenph
ENSMUSG00000029250	5694.84	7317.99	-0.34194	1.664E-06	5.4319E-05	Polr2b
ENSMUSG00000024165	9334.03	6968.14	0.39091	1.6449E-06	5.3819E-05	Hn1l
ENSMUSG00000022505	8580.78	10873.7	-0.32477	1.621E-06	5.316E-05	Emp2
ENSMUSG00000060260	551.71	765.455	-0.42982	1.6174E-06	5.316E-05	Pwwp2b
ENSMUSG00000032349	6561.3	5105.5	0.34216	1.6005E-06	5.2734E-05	Elovl5
ENSMUSG00000035351	3327.16	2567.22	0.35216	1.5442E-06	5.0998E-05	Nup37
ENSMUSG00000032281	3391.37	4640	-0.4147	1.5264E-06	5.053E-05	Acsbg1
ENSMUSG00000038393	916.026	1395.87	-0.52292	1.5099E-06	5.0101E-05	Txnip
ENSMUSG00000038812	2780.22	2168.3	0.33933	1.5031E-06	4.9994E-05	Trmt112
ENSMUSG00000084904	68.0371	20.5349	0.74946	1.4926E-06	4.9761E-05	Gm14827
ENSMUSG00000042759	143.673	292.019	-0.70106	1.4575E-06	4.8704E-05	Apobr
ENSMUSG00000002477	10971.8	9067.32	0.26618	1.4465E-06	4.8454E-05	Snrpd1
ENSMUSG00000027012	8737.75	10987.6	-0.31538	1.4266E-06	4.79E-05	Dync1i2
ENSMUSG00000024663	159.002	73.4643	0.72083	1.405E-06	4.7289E-05	Rab3il1
ENSMUSG00000021376	338.727	511.779	-0.51631	1.364E-06	4.6018E-05	Tpmt
ENSMUSG00000029380	336.029	204.635	0.58412	1.3456E-06	4.5505E-05	Cxcl1
ENSMUSG00000019917	4322.49	3380.83	0.33591	1.3337E-06	4.521E-05	Sept10
ENSMUSG00000040690	1625.56	2146.26	-0.37464	1.3232E-06	4.4964E-05	Col16a1
ENSMUSG00000018474	13204	16321.2	-0.29382	1.287E-06	4.3839E-05	Chd3
ENSMUSG00000053841	7805.07	5693.6	0.41765	1.231E-06	4.2032E-05	Txlna
ENSMUSG00000026723	463.879	660.126	-0.45838	1.2255E-06	4.1946E-05	Trdmt1
ENSMUSG00000026466	3461.56	2669.25	0.3536	1.2253E-06	4.1946E-05	Tor1aip1
ENSMUSG00000022156	324.214	593.984	-0.6556	1.2216E-06	4.1946E-05	Gzme
ENSMUSG00000034317	7977.15	5944.24	0.39378	1.2158E-06	4.1919E-05	Trim59
ENSMUSG00000007888	2266.98	2942.3	-0.35416	1.2056E-06	4.1669E-05	Crlf1
ENSMUSG00000045917	858.43	1178.52	-0.4199	1.1787E-06	4.084E-05	6330416G13Rik
ENSMUSG00000034586	1613.34	2184.5	-0.40426	1.1664E-06	4.0515E-05	Hid1
ENSMUSG00000034648	421.486	265.23	0.56044	1.1528E-06	4.0142E-05	Lrrn1
ENSMUSG00000037411	13479	9634.19	0.44011	1.1265E-06	3.9321E-05	Serpine1
ENSMUSG00000028124	4762.08	3731.43	0.33409	1.1182E-06	3.913E-05	Gclm
ENSMUSG00000017167	229.242	364.886	-0.56163	1.114E-06	3.9077E-05	Cntnap1
ENSMUSG00000031391	4174.54	5913.22	-0.45326	1.0835E-06	3.8103E-05	L1cam
ENSMUSG00000000627	1179.62	1670.81	-0.45253	1.0767E-06	3.796E-05	Sema4f
ENSMUSG00000066150	4588.12	3576.7	0.34038	1.0652E-06	3.7649E-05	Slc31a1
ENSMUSG00000026932	2234.31	2890	-0.35061	1.0633E-06	3.7649E-05	Nacc2
ENSMUSG00000062078	21525.3	16398.8	0.3682	1.0424E-06	3.7026E-05	Qk
ENSMUSG00000024451	88.6777	175.71	-0.69556	1.0294E-06	3.6657E-05	Arap3
ENSMUSG00000097971	2587.31	3908.7	-0.51718	1.0088E-06	3.6014E-05	Gm26917
ENSMUSG00000005686	612.748	888.204	-0.477	9.9168E-07	3.5494E-05	Ampd3
ENSMUSG00000058799	50010.9	38213	0.3648	9.7621E-07	3.5029E-05	Nap1l1
ENSMUSG00000058126	249.494	411.165	-0.58894	9.7174E-07	3.4958E-05	Tpm3-rs7
ENSMUSG00000022887	1461.86	2049.45	-0.44247	9.5576E-07	3.4471E-05	Masp1
ENSMUSG00000031570	1567.42	2062.74	-0.37125	9.5239E-07	3.4438E-05	Ppapdc1b
ENSMUSG00000035273	173.321	290.472	-0.60358	9.0489E-07	3.2804E-05	Hpse
ENSMUSG00000031026	159.852	293.788	-0.66195	8.707E-07	3.1646E-05	Trim66
ENSMUSG00000078249	16244.1	12653.8	0.34173	8.5725E-07	3.1238E-05	Hmga1-rs1
ENSMUSG00000020265	7314.06	5972.07	0.2823	8.5175E-07	3.1118E-05	Sumo3
ENSMUSG00000026879	13015	17292.8	-0.38287	8.4732E-07	3.1036E-05	Gsn
ENSMUSG00000070003	1912.07	2495.39	-0.36206	8.4171E-07	3.0911E-05	Ssbp4
ENSMUSG00000023951	13435.8	17285.8	-0.34445	8.1937E-07	3.0169E-05	Vegfa
ENSMUSG00000032562	20069.8	25346.1	-0.3214	8.0257E-07	2.9628E-05	Gnai2
ENSMUSG00000045838	3677.28	4863.57	-0.37782	7.8288E-07	2.8977E-05	A430105I19Rik
ENSMUSG00000029869	1469.2	1997.26	-0.41004	7.703E-07	2.8586E-05	Ephb6
ENSMUSG00000060477	608.509	963.066	-0.55997	7.575E-07	2.8185E-05	Irak2
ENSMUSG00000023004	82624.5	68233.2	0.26758	7.5646E-07	2.8185E-05	Tuba1b
ENSMUSG00000028378	6914.48	4607.07	0.51242	7.5197E-07	2.8128E-05	Ptgr1
ENSMUSG00000022552	1171.52	1559.43	-0.38529	7.3777E-07	2.767E-05	Sharpin
ENSMUSG00000036046	6037.87	7730.31	-0.33841	7.2711E-07	2.7343E-05	5031439G07Rik
ENSMUSG00000018509	1069.4	717.84	0.50493	7.2555E-07	2.7343E-05	Cenpv
ENSMUSG00000032812	1518.1	1960.7	-0.34899	7.2328E-07	2.7343E-05	Arap1
ENSMUSG00000011148	548.57	824.776	-0.51435	7.2326E-07	2.7343E-05	Adssl1
ENSMUSG00000027367	4879.61	3770.52	0.35179	7.2301E-07	2.7343E-05	Stard7
ENSMUSG00000018800	2004.02	2617.01	-0.36238	7.1765E-07	2.7343E-05	Abca5
ENSMUSG00000037306	2052.61	2676.44	-0.36041	7.115E-07	2.7191E-05	Man1c1
ENSMUSG00000069355	19.6485	66.9852	-0.77312	7.0193E-07	2.6899E-05	Gm5152
ENSMUSG00000021044	980.193	1308.53	-0.3884	6.5432E-07	2.5142E-05	Adck1
ENSMUSG00000031841	2666.67	3623.59	-0.40917	6.3699E-07	2.4543E-05	Cdh13
ENSMUSG00000040035	35.8573	94.5886	-0.77443	6.3391E-07	2.4491E-05	Disp2
ENSMUSG00000022799	3481	4811.24	-0.42827	6.2399E-07	2.4174E-05	Arhgap31
ENSMUSG00000030281	1564.71	2116.98	-0.40446	6.2311E-07	2.4174E-05	Il17rc
ENSMUSG00000032348	10907.6	4356.3	0.76962	6.1246E-07	2.3859E-05	Gsta4
ENSMUSG00000074994	8166.29	6196.9	0.37389	6.1086E-07	2.3859E-05	Qser1
ENSMUSG00000009633	750.76	1071.8	-0.46395	6.0848E-07	2.3836E-05	G0s2
ENSMUSG00000033809	981.669	1332.16	-0.40786	6.0773E-07	2.3836E-05	Alg3
ENSMUSG00000031075	265.261	429.108	-0.58074	6.0729E-07	2.3836E-05	Ano1
ENSMUSG00000032380	674.689	455.78	0.50031	5.9969E-07	2.3689E-05	Dapk2
ENSMUSG00000022584	121.847	250.612	-0.72082	5.7202E-07	2.2659E-05	Ly6c2
ENSMUSG00000028793	4355.49	5476.72	-0.31628	5.6533E-07	2.2457E-05	Rnf19b
ENSMUSG00000025869	4196.24	3167.56	0.38036	5.5411E-07	2.2074E-05	Nop16
ENSMUSG00000056724	1269.01	1719.43	-0.40635	5.2848E-07	2.1112E-05	Nbeal2
ENSMUSG00000053604	1391.56	1018.31	0.41627	4.9868E-07	1.9978E-05	Rpia
ENSMUSG00000078486	24.8184	74.4764	-0.78702	4.9593E-07	1.9925E-05	Perm1
ENSMUSG00000046096	2117.19	1567.35	0.40348	4.7273E-07	1.9047E-05	BC030336
ENSMUSG00000001054	1414.22	1880.61	-0.3849	4.5693E-07	1.8463E-05	Rmnd5b
ENSMUSG00000003948	13384.3	18144.6	-0.40744	4.5089E-07	1.8271E-05	Mmd
ENSMUSG00000051853	15990.2	19535.7	-0.27955	4.4574E-07	1.8115E-05	Arf3
ENSMUSG00000039427	1029.97	1422.75	-0.4296	4.4161E-07	1.7999E-05	Alg1
ENSMUSG00000027011	2842.66	2108.62	0.40111	4.2388E-07	1.7326E-05	Ube2e3
ENSMUSG00000020523	3337.21	2461.42	0.40766	4.2327E-07	1.7326E-05	Fam114a2
ENSMUSG00000026520	3484.67	4389.5	-0.31881	4.1751E-07	1.7165E-05	Pycr2
ENSMUSG00000028710	761.184	1106.76	-0.48377	4.0863E-07	1.6849E-05	Atpaf1
ENSMUSG00000055926	1015.49	1408.49	-0.43305	4.0819E-07	1.6849E-05	Gm14137
ENSMUSG00000020415	4725.31	3653.72	0.35163	4.0398E-07	1.6756E-05	Pttg1
ENSMUSG00000006728	26210.6	20660.5	0.32797	3.9257E-07	1.633E-05	Cdk4
ENSMUSG00000007837	397.391	240.703	0.59837	3.9181E-07	1.633E-05	Prrg2
ENSMUSG00000022912	942.239	1304.76	-0.4318	3.8489E-07	1.6106E-05	Pros1
ENSMUSG00000051726	1350.06	1927.15	-0.46446	3.8254E-07	1.6055E-05	Kcnf1
ENSMUSG00000059714	2252.85	2950.97	-0.3674	3.7725E-07	1.588E-05	Flot1
ENSMUSG00000024654	408.939	255.985	0.57207	3.7049E-07	1.5642E-05	Asrgl1
ENSMUSG00000009687	716.867	1075.07	-0.51508	3.5762E-07	1.5145E-05	Fxyd5
ENSMUSG00000056870	1341.44	952.577	0.45062	3.4681E-07	1.4731E-05	Gulp1
ENSMUSG00000038181	2166.92	2824.75	-0.3616	3.292E-07	1.4025E-05	Chpf2
ENSMUSG00000021411	2937.08	3890.56	-0.38084	3.2376E-07	1.3835E-05	Pxdc1
ENSMUSG00000017009	12280.1	9318.29	0.37524	2.9175E-07	1.2506E-05	Sdc4
ENSMUSG00000018796	1124.45	771.153	0.48837	2.8868E-07	1.2411E-05	Acsl1
ENSMUSG00000032289	61.4065	147.499	-0.77988	2.8066E-07	1.2103E-05	Thsd4
[truncated: 326 more rows]

## Sheet: NSC34 DEG
Gene_ID	si_T43	Contr	log2FoldChange	pvalue	padj	GeneName
ENSMUSG00000000120	21416.8	17556.9	0.26945	6.6876E-05	0.0010008	Ngfr
ENSMUSG00000000131	7689.2	6013.61	0.3407	6.7269E-10	3.9647E-08	Xpo6
ENSMUSG00000000149	2798.37	2152.51	0.35454	1.4637E-07	4.945E-06	Gna12
ENSMUSG00000000194	2334.86	2665.75	-0.18132	0.0042441	0.029074	Gpr107
ENSMUSG00000000202	528.665	778.672	-0.48994	1.2031E-07	4.1272E-06	Btbd17
ENSMUSG00000000214	170.327	283.599	-0.58036	5.193E-07	1.5203E-05	Th
ENSMUSG00000000244	116.529	218.232	-0.67757	3.4101E-08	1.3419E-06	Tspan32
ENSMUSG00000000253	638.597	767.969	-0.24096	0.0047707	0.031834	Gmpr
ENSMUSG00000000278	4528.99	3582.9	0.32448	1.0203E-08	4.5961E-07	Scpep1
ENSMUSG00000000296	348.883	510.363	-0.47366	8.3131E-07	2.3027E-05	Tpd52l1
ENSMUSG00000000308	356.27	567.574	-0.588	4.7922E-10	2.9411E-08	Ckmt1
ENSMUSG00000000325	11538.3	14886.6	-0.3513	1.4061E-09	7.7415E-08	Arvcf
ENSMUSG00000000378	2020.75	1752.14	0.19375	0.0034068	0.024689	Ccm2
ENSMUSG00000000384	10086.5	8897.34	0.173	0.0023393	0.018516	Tbrg4
ENSMUSG00000000420	3478.64	3992.46	-0.19099	0.00048497	0.0052626	Galnt1
ENSMUSG00000000439	1461.6	1217.91	0.23797	0.0029232	0.021984	Mkrn2
ENSMUSG00000000531	1362.19	954.101	0.47445	2.2875E-10	1.5151E-08	Grasp
ENSMUSG00000000581	3738.35	4475.94	-0.24293	0.00056582	0.0059609	C1d
ENSMUSG00000000628	2401.84	1748.35	0.43038	3.7203E-10	2.3815E-08	Hk2
ENSMUSG00000000632	6827.79	7650.83	-0.15903	0.0014047	0.012529	Sez6
ENSMUSG00000000693	175.548	245.759	-0.37425	0.0017245	0.01464	Loxl3
ENSMUSG00000000708	1425.92	2079.94	-0.50355	2.7608E-11	2.2801E-09	Kat2b
ENSMUSG00000000738	4799.29	4062.89	0.23013	5.0039E-05	0.00078484	Spg7
ENSMUSG00000000753	5651.63	4848.53	0.20716	0.0019291	0.015991	Serpinf1
ENSMUSG00000000782	517.856	357.174	0.44653	3.2315E-05	0.00054519	Tcf7
ENSMUSG00000000794	230.542	375.929	-0.54899	2.2994E-06	5.5131E-05	Kcnn3
ENSMUSG00000000826	8011.38	9151.61	-0.18516	0.00039886	0.0044843	Dnajc5
ENSMUSG00000000838	6796.64	7860.55	-0.20079	0.00048775	0.0052882	Fmr1
ENSMUSG00000000889	119.465	268.28	-0.82553	1.0627E-10	7.6437E-09	Dbh
ENSMUSG00000000916	2575.09	2225.18	0.19996	0.0020916	0.01697	Nsun5
ENSMUSG00000001016	10935.7	12197.4	-0.15182	0.0048464	0.032227	Ilf2
ENSMUSG00000001029	1722.35	2217.21	-0.32238	0.00041914	0.0046731	Icam2
ENSMUSG00000001054	1463.58	1731.66	-0.22326	0.0027246	0.02083	Rmnd5b
ENSMUSG00000001062	2005.49	2298.23	-0.18297	0.0079936	0.046885	Vps9d1
ENSMUSG00000001123	1330.9	1725.9	-0.35367	1.0292E-07	3.5488E-06	Lgals9
ENSMUSG00000001138	2839.55	2301.48	0.28821	2.7355E-06	6.4321E-05	Cnnm3
ENSMUSG00000001175	26150.6	32854	-0.31744	1.3933E-09	7.7028E-08	Calm1
ENSMUSG00000001229	6143.4	5352.57	0.19009	0.0012549	0.011414	Dpp9
ENSMUSG00000001240	1373.63	1036.59	0.37227	8.9215E-07	2.4409E-05	Ramp2
ENSMUSG00000001270	451.061	618.991	-0.40653	4.5105E-06	9.8604E-05	Ckb
ENSMUSG00000001288	3671.39	3255.85	0.16478	0.0073743	0.044065	Rarg
ENSMUSG00000001305	3716.5	3146.29	0.23039	5.4664E-05	0.0008455	Rrp15
ENSMUSG00000001313	2602	3561.64	-0.4223	1.5456E-09	8.3716E-08	Rnd2
ENSMUSG00000001383	4493.14	3831.78	0.21729	0.00066057	0.0067775	Zmat2
ENSMUSG00000001415	10735	9332.07	0.19488	0.00017452	0.0022344	Smg5
ENSMUSG00000001424	13594.4	15652.3	-0.19642	0.00011103	0.0015127	Snd1
ENSMUSG00000001435	5899.57	4991.64	0.23017	0.00012591	0.001688	Col18a1
ENSMUSG00000001436	4273.68	3746.75	0.18217	0.00085704	0.0083818	Slc19a1
ENSMUSG00000001507	1139.39	1444.43	-0.31578	1.8954E-05	0.00034607	Itga3
ENSMUSG00000001661	1568	1292.89	0.26066	0.00023431	0.0028865	Hoxc6
ENSMUSG00000001674	7759.12	6734.54	0.19304	0.0022845	0.018171	Ddx18
ENSMUSG00000001729	14525.4	13063.6	0.14792	0.0031834	0.02336	Akt1
ENSMUSG00000001773	98.7717	63.789	0.37267	0.007335	0.043928	Folh1
ENSMUSG00000001774	3772.56	4286.08	-0.17468	0.0053276	0.034488	Chordc1
ENSMUSG00000001786	882.278	1091.21	-0.28066	0.00061851	0.0064347	Fbxo7
ENSMUSG00000001827	699.996	877.621	-0.29208	0.00083461	0.0082286	Folr1
ENSMUSG00000001847	19956.4	14956.5	0.3927	1.3574E-09	7.5357E-08	Rac1
ENSMUSG00000001901	362.14	273.153	0.33659	0.0017604	0.014897	Kcnh6
ENSMUSG00000001948	58.104	97.1887	-0.4109	0.0035036	0.025161	Spa17
ENSMUSG00000001964	3556.01	4524.46	-0.31298	0.00023382	0.0028833	Emd
ENSMUSG00000001995	4456.18	5363.12	-0.25333	4.0273E-05	0.00065615	Sipa1l2
ENSMUSG00000001999	646.204	803.451	-0.27455	0.0045078	0.030459	Blvra
ENSMUSG00000002059	2804.29	2359.33	0.23553	0.00019083	0.0024131	Rab34
ENSMUSG00000002147	1225.53	1433.85	-0.20927	0.0036907	0.026071	Stat6
ENSMUSG00000002205	851.09	685.4	0.27729	0.0012377	0.011264	Vrk3
ENSMUSG00000002257	378.382	504.222	-0.35429	0.00027882	0.0033159	Def6
ENSMUSG00000002266	2047.7	1703.52	0.24732	0.00088395	0.0085732	Zim1
ENSMUSG00000002324	765.889	1680.04	-1.0473	6.621E-44	2.2146E-40	Rec8
ENSMUSG00000002365	1567.49	1776.22	-0.17014	0.0084117	0.048676	Snx9
ENSMUSG00000002393	1088.44	748.866	0.45553	1.0163E-05	0.00020114	Nr2f6
ENSMUSG00000002395	3280.19	3723.75	-0.17441	0.0027493	0.020935	Use1
ENSMUSG00000002504	370.716	455.88	-0.25632	0.0078651	0.046355	Slc9a3r2
ENSMUSG00000002635	1354.47	1141.33	0.23119	0.0014608	0.012909	Pdcd2l
ENSMUSG00000002733	3277.14	2564.01	0.32739	8.1786E-06	0.00016706	Plekha3
ENSMUSG00000002808	970.234	1283.69	-0.36842	5.0562E-06	0.00010964	Epdr1
ENSMUSG00000002814	2161.74	1885.54	0.18465	0.0076685	0.045457	Top3a
ENSMUSG00000002833	4658.37	6468.63	-0.45288	2.8123E-15	4.7032E-13	Hdgfrp2
ENSMUSG00000002844	4306.77	3542.85	0.26719	1.3168E-05	0.00025496	Adprh
ENSMUSG00000002957	10054.2	11438.7	-0.17917	0.0010509	0.0098425	Ap2a2
ENSMUSG00000002968	2419	2041.96	0.22623	0.0030383	0.022608	Med25
ENSMUSG00000002983	242.379	166.217	0.42587	0.00027498	0.0032907	Relb
ENSMUSG00000002985	684.598	513.778	0.34985	0.00073983	0.0074422	Apoe
ENSMUSG00000002997	4057.11	4825.28	-0.23674	0.00024633	0.0030152	Prkar2b
ENSMUSG00000003062	599.816	802.906	-0.36102	0.00032305	0.0037661	Stard3nl
ENSMUSG00000003068	5957.99	5172.75	0.19068	0.0073709	0.044065	Stk11
ENSMUSG00000003135	6871.22	5678.3	0.26133	3.308E-05	0.0005574	Cnot11
ENSMUSG00000003153	5263.61	6429.47	-0.2692	0.00017056	0.0021942	Slc2a3
ENSMUSG00000003299	2513.24	2206.31	0.17912	0.0028113	0.021322	Mrpl4
ENSMUSG00000003308	2383.58	2751.68	-0.19723	0.0008843	0.0085732	Keap1
ENSMUSG00000003345	7152.4	6277.52	0.1793	0.0035918	0.025602	Csnk1g2
ENSMUSG00000003423	1183.82	1401.14	-0.22221	0.0046922	0.031453	Pih1d1
ENSMUSG00000003546	663.708	538.292	0.27031	0.0016485	0.014129	Klc4
ENSMUSG00000003810	6131.31	5492.36	0.15268	0.0052763	0.034318	Mast2
ENSMUSG00000003813	5794.46	4985.58	0.20761	0.00047889	0.0052175	Rad23a
ENSMUSG00000003847	23477.8	21151.7	0.14571	0.003275	0.023891	Nfat5
ENSMUSG00000003849	1465.73	2178.2	-0.52362	3.5083E-11	2.8447E-09	Nqo1
ENSMUSG00000003873	4951.27	4265.52	0.20112	0.0049139	0.032562	Bax
ENSMUSG00000003923	3209.54	2557.14	0.29467	0.00043115	0.004787	Tfam
ENSMUSG00000003934	139.277	94.8655	0.36297	0.0073867	0.044119	Efnb3
ENSMUSG00000003948	3445.3	4419.92	-0.33898	3.1969E-07	9.9238E-06	Mmd
ENSMUSG00000003949	1667.18	1895.46	-0.17586	0.0057584	0.036582	Hlf
ENSMUSG00000003970	105693	91440.2	0.20295	1.8491E-05	0.00033936	Rpl8
ENSMUSG00000004031	304.838	616.241	-0.84941	2.802E-16	5.5129E-14	Brinp2
ENSMUSG00000004035	271.729	357.142	-0.32778	0.0022195	0.017749	Gstm7
ENSMUSG00000004040	4030.54	3397.04	0.23735	1.5451E-05	0.00029115	Stat3
ENSMUSG00000004044	1013.88	841.569	0.24193	0.0029871	0.022319	Ptrf
ENSMUSG00000004056	5398.51	4151.92	0.34805	8.739E-06	0.00017635	Akt2
ENSMUSG00000004098	1537.2	1983.1	-0.34486	3.5141E-07	1.0783E-05	Col5a3
ENSMUSG00000004151	5430.28	6442.24	-0.23431	0.00011623	0.0015724	Etv1
ENSMUSG00000004187	115.09	173.596	-0.3976	0.0025555	0.019832	Kifc2
ENSMUSG00000004233	937.869	771.912	0.25219	0.0021795	0.017481	Wars2
ENSMUSG00000004264	9779.79	8658.84	0.16752	0.0049093	0.032562	Phb2
ENSMUSG00000004267	1687.11	2291.32	-0.41846	2.395E-11	2.0402E-09	Eno2
ENSMUSG00000004319	5112.98	5832.89	-0.18203	0.0014287	0.012674	Clcn3
ENSMUSG00000004451	2072.39	2432.19	-0.21787	0.00072272	0.0073086	Ralb
ENSMUSG00000004455	9184.26	7678.52	0.25033	3.8333E-07	1.1603E-05	Ppp1cc
ENSMUSG00000004500	577.277	687.948	-0.22712	0.0079566	0.046751	Zfp324
ENSMUSG00000004565	1967.87	3123.18	-0.60956	6.4795E-15	1.032E-12	Pnpla6
ENSMUSG00000004568	10924.3	4299.66	1.2824	1.6792E-101	2.2465E-97	Arhgef18
ENSMUSG00000004610	3088	3538.21	-0.18779	0.0014264	0.012664	Etfb
ENSMUSG00000004655	130.75	192.244	-0.39372	0.0024643	0.01927	Aqp1
ENSMUSG00000004661	400.573	510.919	-0.30984	0.00070399	0.00713	Arid3b
ENSMUSG00000004665	1031.56	1524.78	-0.52192	8.934E-13	9.5622E-11	Cnn2
ENSMUSG00000004698	209.244	317.173	-0.47625	3.6399E-05	0.00060495	Hdac9
ENSMUSG00000004768	3173.59	2741.27	0.20134	0.00085448	0.0083629	Rab23
ENSMUSG00000004771	4528.63	5461.17	-0.25334	0.00026753	0.0032159	Rab11a
ENSMUSG00000004791	1199.39	1620.16	-0.40421	9.5334E-09	4.3532E-07	Pgf
ENSMUSG00000004880	8120.29	6826.99	0.23842	5.8565E-05	0.00089343	Lbr
ENSMUSG00000004897	29659.1	24857.8	0.24247	6.1194E-05	0.0009272	Hdgf
ENSMUSG00000004952	169.87	268.84	-0.52426	4.2968E-06	9.4862E-05	Rasa4
ENSMUSG00000005045	2030.79	1678.15	0.25584	0.00055136	0.0058431	Chd5
ENSMUSG00000005103	7716.34	8798.83	-0.1828	0.00059625	0.006242	Wdr1
ENSMUSG00000005107	134.352	213.429	-0.49083	9.1795E-05	0.0012982	Slc2a9
ENSMUSG00000005148	569.188	420.053	0.37958	0.00011416	0.0015474	Klf5
ENSMUSG00000005267	814.357	682.306	0.22935	0.0051572	0.033823	Zfp287
ENSMUSG00000005354	13622.5	10559.7	0.33745	1.1757E-05	0.00022997	Txn2
ENSMUSG00000005397	794.67	664.528	0.23005	0.0065449	0.04026	Nid1
ENSMUSG00000005413	3075.35	1993.58	0.57159	3.4008E-13	4.0265E-11	Hmox1
ENSMUSG00000005481	8792.98	7970.37	0.13709	0.0076009	0.045157	Ddx39
ENSMUSG00000005534	2113.51	2396.36	-0.17268	0.0037475	0.026388	Insr
ENSMUSG00000005566	20930.8	17991	0.20898	0.00025923	0.0031415	Trim28
ENSMUSG00000005580	475.465	385.958	0.26356	0.0063157	0.039192	Adcy9
ENSMUSG00000005615	3289.8	3948.75	-0.24999	8.7505E-05	0.0012481	Pcyt1a
ENSMUSG00000005625	7996.34	9366.03	-0.21563	0.00069764	0.0070979	Psmd4
ENSMUSG00000005667	18995.3	16826.6	0.16822	0.002106	0.017066	Mthfd2
ENSMUSG00000005672	1688.16	1447.24	0.20771	0.0027987	0.021251	Kit
ENSMUSG00000005732	32113	29160.7	0.13468	0.0074344	0.044324	Ranbp1
ENSMUSG00000005802	1079.74	1625.08	-0.52044	1.6188E-08	6.9864E-07	Slc30a4
ENSMUSG00000005883	190.938	60.3287	1.0299	5.8298E-14	7.8784E-12	Spo11
ENSMUSG00000005893	2673.5	2322.66	0.19264	0.0028232	0.021376	Nr2c2
ENSMUSG00000006215	1863.42	1547.02	0.25134	0.00051743	0.0055644	Zbtb17
ENSMUSG00000006235	223.973	292.453	-0.3064	0.0063239	0.039224	Epor
ENSMUSG00000006369	21017.8	23573.1	-0.16078	0.00060834	0.0063487	Fbln1
ENSMUSG00000006403	925.313	1187.09	-0.33011	1.6481E-05	0.0003084	Adamts4
ENSMUSG00000006576	3673.77	4133.65	-0.16193	0.005626	0.036014	Slc4a3
ENSMUSG00000006675	598.857	763.872	-0.30223	0.0014977	0.013156	P4htm
ENSMUSG00000006728	25125.1	21051.1	0.23966	0.0003754	0.0042563	Cdk4
ENSMUSG00000006782	324.063	423.093	-0.32098	0.0023737	0.018725	Cnp
ENSMUSG00000006906	842.566	1076.52	-0.31974	0.00017106	0.0021963	Stambp
ENSMUSG00000006930	7615.29	10022.7	-0.37948	1.7497E-11	1.53E-09	Hap1
ENSMUSG00000006932	31962	28716.9	0.14833	0.0069033	0.041789	Ctnnb1
ENSMUSG00000006941	2673.81	3111.9	-0.20258	0.0060899	0.038109	Eif1b
ENSMUSG00000007029	23753.4	21140.5	0.16003	0.0083037	0.048218	Vars
ENSMUSG00000007216	677.165	561.881	0.24426	0.0038104	0.026719	Zfp775
ENSMUSG00000007415	2714.94	3136.79	-0.19677	0.0016402	0.014076	Gatad1
ENSMUSG00000007440	2591.16	3187.27	-0.27976	4.4448E-05	0.00071133	Pcdha10
ENSMUSG00000007617	2934.68	3541.71	-0.25563	0.00014583	0.0019116	Homer1
ENSMUSG00000007670	13310.6	10941.9	0.26312	0.00027619	0.0032962	Khsrp
ENSMUSG00000007817	11034.3	9081.63	0.26616	2.9695E-05	0.00051	Zmiz1
ENSMUSG00000007836	45790	31070.7	0.49888	1.4488E-08	6.3347E-07	Hnrnpa0
ENSMUSG00000007837	210.368	143.359	0.41639	0.00069973	0.0071083	Prrg2
ENSMUSG00000007908	495.18	745.133	-0.49824	1.4085E-06	3.617E-05	Hmgcll1
ENSMUSG00000007944	1809.23	1581.95	0.18275	0.0064228	0.039693	Ttc9b
ENSMUSG00000007950	5830.9	5094.16	0.18347	0.0053024	0.03442	Abhd8
ENSMUSG00000007987	1434.63	1755.21	-0.27054	0.00012484	0.0016769	Ift22
ENSMUSG00000008226	1321.09	1555.2	-0.2191	0.0028299	0.021415	Scrn3
ENSMUSG00000008398	2548.84	2966.37	-0.20748	0.0012799	0.011562	Elk3
ENSMUSG00000008475	8833.2	11503.3	-0.36577	3.7289E-11	2.9873E-09	Arpc5
ENSMUSG00000008575	8027.65	5218.06	0.5782	6.2295E-16	1.1576E-13	Nfib
ENSMUSG00000008658	1256.02	1696.49	-0.38885	4.499E-06	9.8514E-05	Rbfox1
ENSMUSG00000008668	25846.5	22264.1	0.19954	0.0067504	0.041145	Rps18
ENSMUSG00000008822	803.373	974.235	-0.25455	0.0010443	0.0097969	Acyp1
ENSMUSG00000008958	2332.91	1986.71	0.21911	0.00077929	0.0077517	Vps72
ENSMUSG00000008976	6115.97	5344.38	0.183	0.0050743	0.033377	Gabpa
ENSMUSG00000008999	880.885	1370.59	-0.54538	3.5749E-08	1.4026E-06	Bmp7
ENSMUSG00000009073	8057.17	7074.52	0.18011	0.0015235	0.013317	Nf2
ENSMUSG00000009207	2180.52	3650.08	-0.68093	5.592E-18	1.3603E-15	Lnp
ENSMUSG00000009246	65.2834	109.106	-0.41793	0.0028728	0.021678	Trpm5
ENSMUSG00000009293	4217.99	3659.55	0.19453	0.0018185	0.015273	Ube2g2
ENSMUSG00000009394	11379.2	14726.3	-0.35634	4.3937E-10	2.7089E-08	Syn2
ENSMUSG00000009630	5876.71	4992.58	0.21451	0.007271	0.043583	Ppp2cb
ENSMUSG00000009647	2019.7	2483.56	-0.28239	1.5898E-05	0.00029915	Mcu
ENSMUSG00000009741	9370.84	8502.85	0.13595	0.0057047	0.036344	Ubp1
ENSMUSG00000009894	5208.39	6090.65	-0.21716	8.895E-05	0.0012647	Snap47
ENSMUSG00000009907	5241.62	6078.8	-0.20438	0.00043818	0.004853	Vps4b
ENSMUSG00000009995	1332.5	1639.58	-0.2802	6.5427E-05	0.00098354	Taz
ENSMUSG00000010048	3623.55	2794.49	0.35943	2.7572E-10	1.8083E-08	Ifrd2
ENSMUSG00000010066	776.748	1091.71	-0.43938	2.0989E-07	6.849E-06	Cacna2d2
ENSMUSG00000010080	29.6323	60.3612	-0.43226	0.0020035	0.016441	Epn3
ENSMUSG00000010086	1564.33	2745	-0.76516	4.5975E-32	5.1259E-29	Rnf112
ENSMUSG00000010095	20485.7	17205.2	0.24431	4.2781E-07	1.2805E-05	Slc3a2
ENSMUSG00000010110	1666.18	1964.87	-0.22169	0.0012324	0.011239	Stx5a
ENSMUSG00000010290	4039.35	3569.01	0.16929	0.0053119	0.034432	AI597479
ENSMUSG00000010311	359.964	594.921	-0.61136	3.5568E-09	1.7889E-07	Optc
ENSMUSG00000010358	296.868	396.117	-0.33658	0.0030553	0.022684	Ifi35
ENSMUSG00000010362	285.055	220.003	0.30466	0.0052322	0.034089	Rdm1
ENSMUSG00000010476	13197.7	11260.8	0.22171	8.0449E-06	0.00016483	Ebf3
ENSMUSG00000010751	1676.14	1219.42	0.42064	4.0071E-08	1.5676E-06	Tnfrsf22
ENSMUSG00000010755	9978.44	8586.32	0.20967	3.3245E-05	0.00055948	Cars
ENSMUSG00000011096	5154.17	4148.89	0.28894	0.00016182	0.0020939	Akt1s1
ENSMUSG00000011148	50.2802	85.1407	-0.42095	0.0027314	0.020858	Adssl1
ENSMUSG00000011256	3777.97	4482.66	-0.22511	0.0043068	0.029368	Adam19
ENSMUSG00000011257	5694.59	4706.24	0.26406	2.8479E-06	6.638E-05	Pabpc4
ENSMUSG00000011263	128.167	327.643	-1.0381	2.1895E-18	5.7437E-16	Exoc3l2
ENSMUSG00000012296	3080.63	2662.03	0.1983	0.0034084	0.024689	Tjap1
ENSMUSG00000012519	1670.78	1917.39	-0.18685	0.0035493	0.025367	Mlkl
ENSMUSG00000012520	1068.57	769.18	0.41651	4.4546E-06	9.7862E-05	Phox2b
ENSMUSG00000012889	42.0234	70.0948	-0.37139	0.008678	0.049958	Podnl1
ENSMUSG00000013275	1119.81	842.387	0.38042	3.5889E-07	1.0963E-05	Slc41a1
ENSMUSG00000013539	1127.38	1339.23	-0.23087	0.0015723	0.013616	Tango2
ENSMUSG00000013622	587.988	783.464	-0.36266	0.00014588	0.0019116	Atraid
ENSMUSG00000013629	12923.7	11056	0.21206	0.0015135	0.013249	Cad
ENSMUSG00000013646	4203.35	3561.59	0.22846	0.00014253	0.0018805	Sh3bp5l
ENSMUSG00000013662	11111.7	8681.94	0.33108	3.7372E-06	8.4175E-05	Atad1
ENSMUSG00000013997	1082.98	1325.67	-0.26536	0.0010513	0.0098425	Nit1
ENSMUSG00000014164	272.768	369.473	-0.36292	0.0005089	0.0054908	Klhl3
ENSMUSG00000014177	2561.31	3182.32	-0.29642	3.7945E-06	8.5323E-05	Tvp23b
ENSMUSG00000014232	397.316	554.751	-0.41934	1.4112E-05	0.00026937	Cluap1
ENSMUSG00000014245	506.732	696.136	-0.40932	2.6564E-06	6.2792E-05	Pigl
ENSMUSG00000014470	1765.01	1421.55	0.29315	3.0974E-05	0.0005279	Rnf166
ENSMUSG00000014498	11210.6	7802.7	0.50134	6.1056E-19	1.7758E-16	Ankrd52
ENSMUSG00000014504	1676.95	2163.7	-0.34271	1.0361E-06	2.7781E-05	Srp19
ENSMUSG00000014599	1537.61	1160.73	0.37209	1.6359E-06	4.1219E-05	Csf1
ENSMUSG00000014602	8649.28	10938.1	-0.32448	7.4111E-09	3.4913E-07	Kif1a
ENSMUSG00000014606	3141.37	3674.69	-0.21542	0.00054514	0.0058023	Slc25a11
ENSMUSG00000014907	2324.68	1901	0.27379	1.7139E-05	0.00031671	Naf1
ENSMUSG00000015027	733.238	934.417	-0.32099	4.8044E-05	0.00076068	Galns
ENSMUSG00000015120	18360.6	16553.9	0.14431	0.0055821	0.035819	Ube2i
ENSMUSG00000015134	155.507	213.985	-0.34835	0.0043165	0.029405	Aldh1a3
ENSMUSG00000015143	14024.7	15677.1	-0.15483	0.0038831	0.027101	Actn1
ENSMUSG00000015222	6141.69	7612.61	-0.29845	1.6415E-08	7.0616E-07	Map2
ENSMUSG00000015312	1699.07	1163.29	0.49779	1.0285E-09	5.9057E-08	Gadd45b
ENSMUSG00000015341	7185.43	6294.19	0.18388	0.00064356	0.0066334	Golga7
ENSMUSG00000015488	1865.52	2171.34	-0.20774	0.00087889	0.0085393	Cacfd1
ENSMUSG00000015522	3021.49	3685.26	-0.27498	6.6879E-07	1.8917E-05	Arnt
ENSMUSG00000015568	1199.4	1496.03	-0.29516	4.9547E-05	0.00077896	Lpl
ENSMUSG00000015575	7301.9	5020.79	0.50417	1.3326E-12	1.3525E-10	Atp6v0e
ENSMUSG00000015599	3826.7	3026.28	0.2942	0.0022752	0.018129	Ttbk1
ENSMUSG00000015605	4742.05	3837.52	0.28913	6.6203E-06	0.00013827	Srf
ENSMUSG00000015668	1399.6	1694.75	-0.24566	0.0066333	0.040616	Pdzd11
ENSMUSG00000015671	5040.05	5910.53	-0.21661	0.00098008	0.0092996	Psma2
ENSMUSG00000015702	177.225	256.341	-0.41799	0.00031566	0.0036949	Anxa9
ENSMUSG00000015747	983.229	1172.9	-0.2355	0.0013275	0.011928	Vps45
ENSMUSG00000015837	25614.1	21771.5	0.22583	1.9972E-05	0.0003606	Sqstm1
ENSMUSG00000015981	648.946	810.167	-0.29116	0.00029427	0.0034718	Stk32c
ENSMUSG00000016181	4197.62	3396.36	0.29232	7.4881E-07	2.1003E-05	Diexf
ENSMUSG00000016194	229.859	69.0941	1.1346	1.8096E-17	4.0351E-15	Hsd11b1
ENSMUSG00000016253	7568.44	5847.81	0.35668	4.3359E-10	2.6981E-08	Nelfcd
ENSMUSG00000016346	5954.99	6829.88	-0.1883	0.0015418	0.013421	Kcnq2
ENSMUSG00000016356	448.94	356.093	0.2849	0.0050319	0.033167	Col20a1
ENSMUSG00000016477	2288.27	1890.43	0.26068	5.876E-05	0.00089539	E2f3
ENSMUSG00000016619	8752.14	7667.04	0.18406	0.00038547	0.0043594	Nup50
ENSMUSG00000016624	5325.73	4759.61	0.15554	0.0073737	0.044065	Phf21b
ENSMUSG00000016918	113.022	158.735	-0.34955	0.0060879	0.038109	Sulf1
ENSMUSG00000016940	1584.53	1252.24	0.31517	9.044E-06	0.00018114	Kctd2
ENSMUSG00000016995	756.261	592.246	0.30541	0.0010869	0.01012	Matn4
ENSMUSG00000017057	429.091	551.239	-0.31048	0.0018387	0.015395	Il13ra1
ENSMUSG00000017132	1157.07	1516.69	-0.3583	2.5859E-06	6.145E-05	Cyth1
ENSMUSG00000017167	2410.4	2771.05	-0.19059	0.0023529	0.018594	Cntnap1
ENSMUSG00000017286	1538.49	1961.66	-0.32279	2.9173E-05	0.00050233	Glod4
ENSMUSG00000017288	2452.64	2853.53	-0.20757	0.00052577	0.0056336	Vps53
ENSMUSG00000017314	2819.46	3628.97	-0.33501	8.9411E-06	0.00017961	Mpp2
ENSMUSG00000017376	2970.44	3406.68	-0.18913	0.0008587	0.0083847	Nlk
ENSMUSG00000017417	88.5147	132.985	-0.38441	0.004312	0.029389	Plxdc1
ENSMUSG00000017493	31919.9	28134.1	0.17342	0.0040177	0.02788	Igfbp4
ENSMUSG00000017631	7619.04	9873.02	-0.36171	6.0008E-13	6.6351E-11	Abr
ENSMUSG00000017667	1996.94	1637.08	0.27009	3.3603E-05	0.0005648	Zfp334
ENSMUSG00000017670	3122.8	3740.53	-0.24411	0.00025432	0.003096	Elmo2
ENSMUSG00000017721	4645.18	6057.88	-0.3688	1.2479E-11	1.1057E-09	Pigt
ENSMUSG00000017737	286.115	374.803	-0.32256	0.0029843	0.022319	Mmp9
ENSMUSG00000017740	1825.12	2320.65	-0.31403	0.00011278	0.0015304	Slc12a5
ENSMUSG00000017754	216.132	287.46	-0.33631	0.0021618	0.017382	Pltp
ENSMUSG00000017969	114.89	246.919	-0.78511	6.9897E-10	4.0837E-08	Ptgis
ENSMUSG00000017999	6571.52	5751.75	0.18501	0.00054142	0.0057765	Ddx27
ENSMUSG00000018008	35.6886	69.4434	-0.47089	0.00087487	0.0085065	Cyth4
ENSMUSG00000018076	3721.91	3065.59	0.2683	3.1853E-06	7.3097E-05	Med13l
ENSMUSG00000018166	498.841	604.407	-0.24631	0.0056644	0.036207	Erbb3
ENSMUSG00000018339	114.898	11.4921	1.4183	1.1624E-23	6.4798E-21	Gpx3
ENSMUSG00000018340	11899.1	13571.6	-0.18353	0.00026434	0.0031861	Anxa6
ENSMUSG00000018387	35.148	67.1029	-0.43812	0.0019393	0.016056	Shroom1
ENSMUSG00000018395	3376.5	3887.39	-0.19451	0.00070079	0.0071084	Kif3a
ENSMUSG00000018401	3240.85	2744.67	0.22434	0.0010336	0.0097177	Mtmr4
ENSMUSG00000018411	1741.86	2245.38	-0.34532	8.0926E-08	2.8417E-06	Mapt
ENSMUSG00000018415	1480.6	1762.97	-0.23441	0.0010934	0.010166	Gid4
ENSMUSG00000018427	914.227	1298.8	-0.46942	1.2912E-10	9.1887E-09	Ypel2
ENSMUSG00000018428	5424.4	4706.11	0.19769	0.00020695	0.0025876	Akap1
ENSMUSG00000018476	6146.79	5184.42	0.22996	0.0010912	0.010152	Kdm6b
ENSMUSG00000018507	1685.92	2110.54	-0.30351	1.9339E-05	0.0003525	Trpv2
ENSMUSG00000018509	1865.84	1378.54	0.40433	2.28E-08	9.503E-07	Cenpv
ENSMUSG00000018548	8091.42	9327.76	-0.19599	0.00087255	0.0084901	Trim37
ENSMUSG00000018583	30289	27164.3	0.15203	0.0021188	0.017139	G3bp1
ENSMUSG00000018593	8231.83	9986.42	-0.26922	1.9949E-07	6.5577E-06	Sparc
ENSMUSG00000018796	1891.59	1474.2	0.33139	9.2009E-06	0.00018373	Acsl1
ENSMUSG00000018819	681.774	898.915	-0.34793	0.00027839	0.0033137	Lsp1
ENSMUSG00000018846	14391.4	18441.1	-0.33398	2.2264E-06	5.367E-05	Pank3
ENSMUSG00000018865	6440.67	5563.72	0.19758	0.0053386	0.034521	Sult4a1
ENSMUSG00000018900	760.23	632.09	0.23878	0.0057215	0.036382	Slc22a5
ENSMUSG00000018909	4610.44	5207.4	-0.16877	0.0019044	0.015825	Arrb1
ENSMUSG00000018974	6284.83	5564.02	0.16816	0.0043753	0.029751	Sart3
ENSMUSG00000019027	415.048	763.216	-0.77692	1.0147E-17	2.3817E-15	Dnah1
ENSMUSG00000019124	4377.51	4883.01	-0.15135	0.0077691	0.045931	Scrn1
ENSMUSG00000019132	4202.46	4887.29	-0.20772	0.00047887	0.0052175	BC005537
ENSMUSG00000019235	1292.28	1896.89	-0.49339	1.3726E-08	6.0211E-07	Rps6kl1
ENSMUSG00000019254	3792.77	3212.26	0.22913	8.9318E-05	0.0012672	Ppp1r12c
ENSMUSG00000019261	4706.78	3843.36	0.26476	0.0015249	0.013317	Map1s
ENSMUSG00000019303	989.749	1193.2	-0.24444	0.0019899	0.016353	Psmc3ip
ENSMUSG00000019429	514.951	823.779	-0.59288	3.3892E-10	2.18E-08	Ffar3
ENSMUSG00000019433	3193.26	2802.61	0.17875	0.0037722	0.02652	Gipc1
ENSMUSG00000019437	825.459	958.201	-0.19861	0.0081452	0.047483	Tlcd1
ENSMUSG00000019471	8623.79	7796.24	0.14046	0.0077148	0.045651	Cdc37
ENSMUSG00000019478	1489.73	1850.07	-0.28869	8.2117E-05	0.0011839	Rab4a
ENSMUSG00000019590	2172.47	3561.51	-0.65228	1.8651E-16	3.7807E-14	Cyb561
ENSMUSG00000019699	4198.64	4836.25	-0.19281	0.0032242	0.023611	Akt3
ENSMUSG00000019715	3862.49	3435.68	0.16068	0.0062842	0.039073	Gle1
ENSMUSG00000019718	436.585	314.751	0.3886	0.00027403	0.0032822	L3hypdh
ENSMUSG00000019726	2857.74	4081.44	-0.47729	6.0201E-11	4.6556E-09	Lyst
ENSMUSG00000019768	235.05	104.103	0.82946	8.193E-11	6.0897E-09	Esr1
ENSMUSG00000019810	1170.27	1621.17	-0.43895	5.8046E-10	3.514E-08	Fuca2
ENSMUSG00000019820	11642.2	13407.2	-0.19521	0.00047614	0.005213	Utrn
ENSMUSG00000019828	109.932	65.5202	0.43763	0.0016175	0.013917	Grm1
ENSMUSG00000019838	1270.58	933.552	0.41251	2.3447E-08	9.7422E-07	Slc16a10
ENSMUSG00000019843	4981.94	4156.28	0.24976	3.4461E-05	0.00057704	Fyn
ENSMUSG00000019846	1661.48	2384.45	-0.48358	4.2399E-11	3.3368E-09	Lama4
ENSMUSG00000019848	2664.7	3308.51	-0.29179	1.9372E-05	0.00035263	Popdc3
ENSMUSG00000019853	255.444	184.894	0.34887	0.0038957	0.027174	Hebp2
ENSMUSG00000019861	3604.66	4154.58	-0.1968	0.00047996	0.0052207	Gopc
ENSMUSG00000019877	14682.1	16789.9	-0.18417	0.0026632	0.020501	Serinc1
ENSMUSG00000019891	1425.4	1854.84	-0.35624	1.2474E-07	4.2683E-06	Dcbld1
ENSMUSG00000019897	2846.65	3273.5	-0.19039	0.0041268	0.028445	Ccdc59
ENSMUSG00000019906	800.032	1061.44	-0.37138	8.0733E-06	0.00016516	Lin7a
ENSMUSG00000019907	8465.94	7526.48	0.16277	0.0041696	0.02868	Ppp1r12a
ENSMUSG00000019917	3977.67	3407.38	0.20793	0.0031575	0.023262	Sept10
ENSMUSG00000019920	5924.91	5131.04	0.1952	0.0028666	0.021646	Lims1
ENSMUSG00000019927	1861.46	1615.29	0.18981	0.0069074	0.041789	Ube2d1
ENSMUSG00000019944	999.523	1202.97	-0.24289	0.0018948	0.015785	Rhobtb1
ENSMUSG00000019970	857.424	550.524	0.56265	4.231E-10	2.6646E-08	Sgk1
ENSMUSG00000019986	11890.4	10396	0.1828	0.0044448	0.030155	Ahi1
ENSMUSG00000019988	1858.79	1495.58	0.283	0.00052954	0.0056678	Nedd1
ENSMUSG00000019996	427.34	553.482	-0.32734	0.00033269	0.0038604	Map7
ENSMUSG00000019998	4036.98	5118.18	-0.32561	5.2492E-08	1.9562E-06	Stx7
ENSMUSG00000020009	1265.86	1049.22	0.2408	0.0050463	0.033226	Ifngr1
ENSMUSG00000020020	454.579	357.799	0.28904	0.0049132	0.032562	Usp44
ENSMUSG00000020024	4340.61	3876.27	0.1559	0.0058011	0.036801	Cep83
ENSMUSG00000020027	2577.19	2092.38	0.28133	2.5681E-05	0.0004515	Socs2
ENSMUSG00000020034	398.526	301.167	0.32248	0.0036099	0.025703	Tcp11l2
ENSMUSG00000020038	1452.95	1220.25	0.22814	0.0060355	0.03792	Cry1
ENSMUSG00000020052	922.664	724.621	0.31721	0.00012456	0.0016749	Ascl1
ENSMUSG00000020075	21998.3	19397.6	0.17588	0.0003916	0.0044213	Ddx21
ENSMUSG00000020098	1761.1	2259.03	-0.33231	5.6671E-06	0.00012016	Pcbd1
ENSMUSG00000020105	206.374	136.211	0.43542	0.00051676	0.0055621	Lrig3
ENSMUSG00000020108	9633.86	8388.76	0.19083	0.0010621	0.0099299	Ddit4
ENSMUSG00000020109	3779.61	3173.38	0.23865	0.00011229	0.0015268	Dnajb12
ENSMUSG00000020116	4905.26	3555.37	0.43694	2.5822E-11	2.1728E-09	Pno1
ENSMUSG00000020120	245.544	358.24	-0.44281	6.3149E-05	0.0009525	Plek
ENSMUSG00000020124	9084.08	11579.4	-0.33678	6.5021E-10	3.8836E-08	Usp15
ENSMUSG00000020134	4096.02	2929.43	0.45725	5.0712E-13	5.7118E-11	Peli1
ENSMUSG00000020140	2303.65	2717.47	-0.22378	0.0011581	0.010671	Lgr5
ENSMUSG00000020143	466.465	797.57	-0.67237	9.2317E-13	9.8024E-11	Dock2
ENSMUSG00000020149	16128.4	18606.8	-0.19853	0.00017974	0.0022902	Rab1
ENSMUSG00000020150	564.775	740.936	-0.34592	0.00014511	0.001909	Gamt
ENSMUSG00000020151	2088.81	3063.72	-0.52686	9.8965E-19	2.7021E-16	Ptprr
ENSMUSG00000020152	19507.9	22128.5	-0.17536	0.00073205	0.0073862	Actr2
ENSMUSG00000020154	75.0669	114.938	-0.385	0.004759	0.031803	Ptprb
ENSMUSG00000020160	2763.93	2350.26	0.22108	0.00053756	0.0057444	Meis1
ENSMUSG00000020167	6480.22	5466.22	0.2251	0.0045174	0.030495	Tcf3
ENSMUSG00000020175	1119.19	1357.57	-0.25868	0.00047962	0.0052207	Rab36
ENSMUSG00000020182	312.213	456.955	-0.46995	2.0452E-06	5.0299E-05	Ddc
ENSMUSG00000020185	4651.32	3757.97	0.28828	3.4938E-05	0.00058283	E2f7
ENSMUSG00000020205	378.419	529.84	-0.4158	4.4727E-05	0.00071408	Phlda1
ENSMUSG00000020220	1916.3	2221.64	-0.19902	0.0031806	0.02336	Vps13d
ENSMUSG00000020246	3750.78	4240.97	-0.1699	0.001962	0.016204	Hcfc2
ENSMUSG00000020268	102.407	162.626	-0.47243	0.00025735	0.0031244	Lyrm7
ENSMUSG00000020288	1848.15	2169.95	-0.21293	0.0072614	0.043546	Ahsa2
ENSMUSG00000020297	8178.18	9530.98	-0.21132	0.0002128	0.0026509	Nsg2
ENSMUSG00000020300	8638.9	9841.19	-0.18039	0.0011998	0.010995	Cpeb4
ENSMUSG00000020307	6614.46	5792.3	0.18432	0.00074925	0.0075088	Cdc34
ENSMUSG00000020315	39772.6	46144	-0.20599	0.00017771	0.0022717	Sptbn1
ENSMUSG00000020326	700.037	1308.65	-0.80381	8.8541E-20	2.8205E-17	Ccng1
ENSMUSG00000020329	2918.37	2473.3	0.22692	0.00024343	0.0029852	Polrmt
ENSMUSG00000020340	2122.93	2426.96	-0.18149	0.0067389	0.041112	Cyfip2
ENSMUSG00000020349	30648.7	27210.6	0.16622	0.00082427	0.0081327	Ppp2ca
ENSMUSG00000020358	58430.6	42175	0.41703	3.3981E-06	7.7581E-05	Hnrnpab
ENSMUSG00000020386	4309.42	4899.61	-0.17713	0.0014873	0.013091	Sar1b
ENSMUSG00000020447	201.216	146.621	0.3329	0.0078115	0.046101	Npc1l1
ENSMUSG00000020462	5493.77	6624.18	-0.26077	5.3977E-07	1.5733E-05	Ccdc104
ENSMUSG00000020472	11563.5	10113.1	0.18399	0.0020156	0.016483	Zkscan17
ENSMUSG00000020477	2647.88	2081.04	0.32889	6.2471E-07	1.7821E-05	Mrps24
ENSMUSG00000020482	4646.66	4147.37	0.15681	0.0072262	0.043437	Ccdc117
ENSMUSG00000020519	3081.03	2211.23	0.4463	6.6019E-10	3.9083E-08	Sap30l
ENSMUSG00000020523	3252.99	2529.94	0.32721	7.685E-05	0.0011286	Fam114a2
ENSMUSG00000020534	4094.41	3169.08	0.34938	2.6226E-08	1.0796E-06	Shmt1
ENSMUSG00000020536	3906.17	3011.58	0.3585	6.8412E-10	4.0144E-08	Llgl1
ENSMUSG00000020544	792.157	468.865	0.57874	1.6253E-06	4.1028E-05	Cox11
ENSMUSG00000020564	706.761	927.804	-0.34713	7.8932E-05	0.0011473	Atxn7l1
ENSMUSG00000020576	3188.23	3714.06	-0.20775	0.0018975	0.015797	Nbas
ENSMUSG00000020589	1477.04	1960.96	-0.38624	3.2103E-09	1.6393E-07	Fam49a
ENSMUSG00000020608	3993.26	5508.35	-0.44487	3.1652E-15	5.228E-13	Smc6
ENSMUSG00000020634	1461.06	1674.13	-0.18555	0.0052006	0.033957	Ubxn2a
ENSMUSG00000020635	323.868	494.03	-0.51986	1.3264E-07	4.5156E-06	Fkbp1b
ENSMUSG00000020640	4270.85	4974.67	-0.21157	8.379E-05	0.0012041	Itsn2
ENSMUSG00000020644	3868.46	3294.33	0.2178	0.001194	0.010957	Id2
ENSMUSG00000020649	6997.63	8184.72	-0.21526	0.00048884	0.0052914	Rrm2
ENSMUSG00000020650	4809.49	5849.05	-0.26826	1.174E-05	0.00022997	Bcap29
ENSMUSG00000020657	3141.52	3593.98	-0.18535	0.0021246	0.017175	Dnajc27
ENSMUSG00000020674	20238.3	22687.9	-0.15822	0.0039288	0.027377	Pxdn
ENSMUSG00000020681	504.113	701.107	-0.4216	2.2316E-06	5.37E-05	Ace
ENSMUSG00000020691	1942.88	1708.69	0.17429	0.0064087	0.039659	Mettl2
ENSMUSG00000020692	3079.3	2411.77	0.32655	1.5954E-05	0.00029978	Nle1
ENSMUSG00000020700	5220.9	3718.27	0.46854	1.3796E-16	2.9771E-14	Map3k3
ENSMUSG00000020740	4231.02	3753.61	0.16497	0.0060805	0.038109	Gga3
ENSMUSG00000020780	7150.93	8219.11	-0.19342	0.00034433	0.0039679	Srp68
ENSMUSG00000020788	1711.37	1017.69	0.70052	7.4773E-23	3.7051E-20	Atp2a3
ENSMUSG00000020798	38.0887	84.6421	-0.61269	1.4049E-05	0.00026889	Spns3
ENSMUSG00000020810	186.408	247.712	-0.32131	0.0062565	0.038951	Cygb
ENSMUSG00000020818	1659.55	1977.63	-0.2403	0.00016397	0.0021189	Mfsd11
ENSMUSG00000020828	623.823	800.828	-0.31514	0.00051249	0.0055206	Pld2
ENSMUSG00000020836	65.7786	110.504	-0.43845	0.0016109	0.013878	Coro6
ENSMUSG00000020840	5441.48	6765.42	-0.30034	3.0742E-07	9.6099E-06	Blmh
ENSMUSG00000020847	676.02	921.372	-0.40661	4.9678E-07	1.4575E-05	Rph3al
ENSMUSG00000020859	8610.99	9630.6	-0.15448	0.0080201	0.047	Spag9
ENSMUSG00000020863	9388.34	8277.54	0.17484	0.0013888	0.012412	Luc7l3
ENSMUSG00000020864	3566.55	4106.9	-0.19332	0.0014005	0.012509	Ankrd40
ENSMUSG00000020866	1851.42	2149	-0.20058	0.0033058	0.024076	Cacna1g
ENSMUSG00000020882	1321.68	1853.06	-0.44351	2.2593E-08	9.4458E-07	Cacnb1
ENSMUSG00000020894	2227.71	3209.82	-0.49642	6.3029E-14	8.3492E-12	Vamp2
ENSMUSG00000020898	3034.69	3382.86	-0.14986	0.0085358	0.049267	Ctc1
ENSMUSG00000020899	8607.71	7172.43	0.25368	1.197E-06	3.1588E-05	Pfas
ENSMUSG00000020908	8513.54	7389.65	0.19436	0.0010801	0.01007	Myh3
ENSMUSG00000020917	31065.9	35592.7	-0.18817	0.00081473	0.0080445	Acly
ENSMUSG00000020918	10044.8	9093.51	0.1388	0.0060874	0.038109	Kat2a
ENSMUSG00000020919	2415.36	2013.35	0.2468	0.00017089	0.0021963	Stat5b
ENSMUSG00000020926	243.893	330.838	-0.34915	0.0020102	0.016463	Adam11
ENSMUSG00000020937	913.363	1158.2	-0.30883	0.00017203	0.0022067	Plcd3
ENSMUSG00000020946	4926.21	6156.63	-0.30534	1.2777E-06	3.3258E-05	Gosr2
ENSMUSG00000020955	1804.52	1522.28	0.23054	0.00080418	0.0079579	Ap4s1
ENSMUSG00000020973	2592.52	2282.25	0.17582	0.0029868	0.022319	Dnaaf2
ENSMUSG00000020986	4839.5	6381.29	-0.37849	1.1445E-09	6.4885E-08	Sec23a
ENSMUSG00000020990	150.387	241.019	-0.50508	4.5464E-05	0.00072499	Cdkl1
ENSMUSG00000020993	3367.43	3809.73	-0.1677	0.0079341	0.0467	Trappc6b
ENSMUSG00000021000	8419	6989.67	0.2577	4.2357E-06	9.3823E-05	Ctage5
ENSMUSG00000021025	3460.55	2812.27	0.28371	5.5818E-06	0.00011873	Nfkbia
ENSMUSG00000021044	797.673	1104.97	-0.43294	2.5168E-08	1.0425E-06	Adck1
ENSMUSG00000021047	1402.64	1727.08	-0.2808	8.552E-05	0.0012248	Nova1
ENSMUSG00000021048	11022.1	8670.02	0.33405	1.155E-10	8.2637E-09	Mthfd1
ENSMUSG00000021062	3337.45	4490.51	-0.4103	3.8171E-13	4.4407E-11	Rab15
ENSMUSG00000021065	1782.33	2448.83	-0.42651	6.3077E-09	3.0033E-07	Fut8
ENSMUSG00000021066	306.78	468.162	-0.5218	1.6404E-07	5.473E-06	Atl1
ENSMUSG00000021068	5248.72	3996.85	0.37426	5.4677E-10	3.3251E-08	Nin
ENSMUSG00000021069	118.009	239.674	-0.75435	1.3259E-09	7.4225E-08	Pygl
ENSMUSG00000021094	2180.32	1915.43	0.17768	0.0038813	0.027101	Dhrs7
ENSMUSG00000021096	10297.9	8395.57	0.28048	3.6947E-06	8.3357E-05	Ppm1a
ENSMUSG00000021102	7827.57	6271.91	0.28652	0.00097505	0.0092651	Glrx5
ENSMUSG00000021112	2114.05	1586.97	0.38233	1.7089E-07	5.6592E-06	Mpp5
ENSMUSG00000021133	2008.61	1719.82	0.20955	0.0018331	0.01536	4933426M11Rik
ENSMUSG00000021136	1840.62	2140.92	-0.20665	0.0017532	0.014845	Smoc1
ENSMUSG00000021147	2322.15	2645.77	-0.17959	0.0025073	0.019537	Wdr37
ENSMUSG00000021176	210.384	274.324	-0.30556	0.0082721	0.048119	Efcab11
ENSMUSG00000021185	143.919	221.575	-0.46553	0.00015204	0.0019827	9030617O03Rik
ENSMUSG00000021193	5427.25	6672.31	-0.2879	2.647E-08	1.0863E-06	Pitrm1
ENSMUSG00000021198	3695.59	4480.96	-0.266	3.1606E-06	7.2657E-05	Unc79
ENSMUSG00000021211	281.537	363.021	-0.30233	0.0040816	0.028235	Akr1c12
ENSMUSG00000021223	116.583	171.768	-0.39609	0.0020148	0.016483	Papln
ENSMUSG00000021236	1336.45	1693.16	-0.32133	1.3464E-06	3.4909E-05	Entpd5
ENSMUSG00000021245	1152.62	932.244	0.28076	0.00025818	0.0031316	Mlh3
ENSMUSG00000021259	108.963	155.671	-0.35302	0.0067916	0.041321	Cyp46a1
ENSMUSG00000021264	4875.23	3899.94	0.30377	5.3634E-06	0.00011463	Yy1
ENSMUSG00000021281	223.914	143.674	0.46783	0.00018826	0.0023875	Tnfaip2
ENSMUSG00000021314	1870.27	2239.35	-0.2476	5.8086E-05	0.00088713	Amph
ENSMUSG00000021357	1975.14	2253.88	-0.18137	0.0031341	0.023115	Exoc2
ENSMUSG00000021371	840.726	671.137	0.28543	0.0015991	0.013803	Mcur1
ENSMUSG00000021374	8037.91	7168.32	0.15768	0.0068146	0.041421	Nup153
ENSMUSG00000021375	1389.43	2115.58	-0.5616	2.7385E-14	3.9395E-12	Kif13a
ENSMUSG00000021388	134.519	88.8208	0.40305	0.0024029	0.018922	Aspn
ENSMUSG00000021432	702.03	845.978	-0.2452	0.0021131	0.017103	Slc35b3
ENSMUSG00000021458	1154.34	1469.78	-0.31777	8.5069E-05	0.0012199	2010111I01Rik
ENSMUSG00000021484	7860.12	6599.28	0.24015	4.7747E-05	0.00075688	Lman2
ENSMUSG00000021486	12497.4	10727.2	0.20734	0.0020792	0.01691	Prelid1
ENSMUSG00000021493	5824.66	6659.84	-0.18381	0.0026827	0.020592	Pdlim7
ENSMUSG00000021497	3595.42	4168.26	-0.20231	0.0017725	0.014981	Txndc15
ENSMUSG00000021556	1250.02	1441.79	-0.1931	0.0079409	0.0467	Golm1
ENSMUSG00000021573	172.191	235.722	-0.34737	0.0042732	0.029203	Tppp
ENSMUSG00000021578	2342.57	1999.53	0.21306	0.0018887	0.015744	Ccdc127
ENSMUSG00000021614	3321.68	4254.87	-0.33325	2.9099E-06	6.7472E-05	Vcan
ENSMUSG00000021620	46.3951	20.2799	0.3896	0.0036755	0.026032	Acot12
ENSMUSG00000021666	4037.83	3296.73	0.28081	5.7101E-07	1.6572E-05	Gfm2
ENSMUSG00000021675	1618.57	2580.97	-0.61179	9.7073E-14	1.2369E-11	F2rl2
ENSMUSG00000021693	7538.7	8727.95	-0.19906	0.0030622	0.022698	Kif2a
ENSMUSG00000021703	1762.01	2016.98	-0.18258	0.0071367	0.043029	Serinc5
ENSMUSG00000021706	3593.31	4456.2	-0.2913	2.0703E-05	0.00037275	Zfyve16
ENSMUSG00000021711	4341.5	5147.92	-0.23354	0.00021563	0.0026762	Trappc13
ENSMUSG00000021756	4254.61	3780.94	0.16278	0.0068552	0.041595	Il6st
ENSMUSG00000021759	17193.8	13428.6	0.34515	3.1943E-12	3.0096E-10	Ppap2a
ENSMUSG00000021765	114.166	65.4817	0.48259	0.00047732	0.0052174	Fst
ENSMUSG00000021767	2541.98	2194.26	0.20213	0.0013582	0.012163	Kat6b
ENSMUSG00000021794	4799.67	4294.3	0.15438	0.0036564	0.025938	Glud1
ENSMUSG00000021816	3424.81	5336.17	-0.61175	3.8287E-26	2.8458E-23	Ppp3cb
ENSMUSG00000021823	2115.15	2443.21	-0.19453	0.0038304	0.026825	Vcl
ENSMUSG00000021831	2789.95	1962.61	0.47381	7.5266E-12	6.8039E-10	Ero1l
ENSMUSG00000021840	4653.62	4163.41	0.15473	0.0043437	0.029575	Mapk1ip1l
ENSMUSG00000021843	4968.63	4268.52	0.20991	0.00026179	0.0031611	Ktn1
ENSMUSG00000021893	1525	1945.87	-0.33231	3.3228E-07	1.0267E-05	Capn7
ENSMUSG00000021939	5761.59	7136.21	-0.29625	7.9147E-08	2.8013E-06	Ctsb
ENSMUSG00000021969	2190.29	2530.48	-0.1986	0.0012106	0.011071	Zdhhc20
ENSMUSG00000021972	2992.97	2443.3	0.27897	5.4857E-06	0.00011687	Hmbox1
ENSMUSG00000021994	1140.2	941.149	0.2547	0.00063171	0.0065415	Wnt5a
ENSMUSG00000022003	793.712	636.501	0.28071	0.0014607	0.012909	Slc25a30
ENSMUSG00000022010	2887.12	3249.78	-0.16341	0.0038373	0.026845	Tsc22d1
ENSMUSG00000022037	678.224	1101.83	-0.63085	8.5567E-14	1.1008E-11	Clu
ENSMUSG00000022044	1241.74	2047.9	-0.63032	2.4094E-11	2.0402E-09	Stmn4
ENSMUSG00000022048	3586.75	4098.21	-0.1822	0.003051	0.022664	Dpysl2
ENSMUSG00000022054	4254.63	2940.56	0.50634	5.8117E-16	1.0951E-13	Nefm
ENSMUSG00000022055	2650.27	3114.83	-0.22119	0.0004919	0.0053202	Nefl
ENSMUSG00000022091	159.708	270.123	-0.58455	7.7014E-07	2.1511E-05	Sorbs3
ENSMUSG00000022094	1796.12	1563.12	0.18822	0.0041177	0.028441	Slc39a14
ENSMUSG00000022098	2262.99	2861.2	-0.31988	4.3134E-07	1.2881E-05	Bmp1
ENSMUSG00000022099	482.519	828.54	-0.67716	9.5911E-13	1.0075E-10	Dmtn
ENSMUSG00000022102	37.7767	65.4115	-0.37149	0.008597	0.049513	Dok2
ENSMUSG00000022120	1163.85	901.309	0.33752	1.3726E-05	0.00026347	Rnf219
ENSMUSG00000022139	6277.54	7254.03	-0.19993	0.00034178	0.003942	Mbnl2
ENSMUSG00000022180	424.533	610.019	-0.45707	8.0679E-07	2.2394E-05	Slc7a8
ENSMUSG00000022194	922.121	758.019	0.25431	0.0019031	0.015825	Pabpn1
ENSMUSG00000022197	591.873	933.156	-0.5906	1.9767E-12	1.9164E-10	Pdzd2
ENSMUSG00000022217	290.883	384.523	-0.334	0.0013631	0.012199	Emc9
ENSMUSG00000022246	5187.41	5942.63	-0.18779	0.0011956	0.010963	Rai14
ENSMUSG00000022265	1918.28	1449.34	0.38233	2.7463E-09	1.4186E-07	Ank
ENSMUSG00000022269	10530.4	7940.9	0.38797	6.2101E-11	4.775E-09	March11
ENSMUSG00000022272	222.326	158.127	0.35754	0.0039517	0.027508	Myo10
ENSMUSG00000022283	70580.3	62264.4	0.17411	0.0011105	0.010282	Pabpc1
ENSMUSG00000022292	1959.03	2468.25	-0.3088	4.3752E-05	0.00070309	Rrm2b
ENSMUSG00000022297	705.913	580.686	0.24873	0.0056445	0.036116	Fzd6
ENSMUSG00000022313	2608.09	1791.01	0.50933	1.8157E-14	2.7604E-12	Utp23
ENSMUSG00000022346	7876.91	6547.14	0.25775	3.5258E-07	1.0794E-05	Myc
ENSMUSG00000022353	5256.69	6133.68	-0.21397	7.4739E-05	0.0011025	Mtss1
ENSMUSG00000022358	439.303	305.223	0.44384	1.086E-05	0.00021367	Fbxo32
ENSMUSG00000022359	1395.36	994.836	0.45277	3.195E-10	2.0751E-08	Wdyhv1
ENSMUSG00000022394	4732.57	5310.24	-0.16042	0.0020903	0.016969	L3mbtl2
ENSMUSG00000022404	4417.46	3818.42	0.19813	0.0018628	0.015567	Slc25a17
ENSMUSG00000022415	2975.93	3691.92	-0.29614	6.3124E-07	1.7931E-05	Syngr1
ENSMUSG00000022426	4438.11	3882.14	0.1834	0.0025862	0.020024	Josd1
ENSMUSG00000022439	238.374	334.239	-0.38538	0.00072519	0.0073281	Parvg
ENSMUSG00000022475	3582.37	3183.97	0.16249	0.0068769	0.041688	Hdac7
ENSMUSG00000022476	5419.46	4555.43	0.23887	5.6925E-05	0.00087428	Polr3h
ENSMUSG00000022483	120.767	170.368	-0.36171	0.0039799	0.027675	Col2a1
ENSMUSG00000022494	311.015	225.599	0.36911	0.0010818	0.010079	Shisa9
ENSMUSG00000022518	587.573	221.36	1.1079	1.1278E-21	4.5723E-19	4930562C15Rik
ENSMUSG00000022521	7626.62	6565.6	0.20344	0.0027033	0.020721	Crebbp
ENSMUSG00000022523	265.909	350.817	-0.33088	0.0021513	0.017328	Fgf12
ENSMUSG00000022538	5125.43	4543.83	0.16605	0.004764	0.031821	Lsg1
ENSMUSG00000022540	1216.04	1495.6	-0.27925	4.6867E-05	0.00074381	Rogdi
ENSMUSG00000022544	706.576	383.349	0.77692	8.5942E-18	2.0532E-15	Fam86
ENSMUSG00000022552	1860.05	2206.18	-0.23256	0.00053804	0.005745	Sharpin
ENSMUSG00000022553	6572.51	5518.02	0.24284	5.4437E-06	0.00011616	Maf1
ENSMUSG00000022554	5440.91	4677.91	0.20562	0.001828	0.015333	Fam203a
ENSMUSG00000022557	17909.5	16043.4	0.15365	0.002106	0.017066	Bop1
ENSMUSG00000022564	20302.2	25057	-0.29	7.9706E-07	2.217E-05	Grina
ENSMUSG00000022568	19202.3	15658.6	0.28217	5.8478E-07	1.6898E-05	Scrib
ENSMUSG00000022601	3067.24	2265.62	0.41429	2.1351E-11	1.8311E-09	Zbtb11
ENSMUSG00000022639	573.301	469.628	0.25158	0.0069346	0.041905	5330426P16Rik
ENSMUSG00000022658	1983.08	2428.32	-0.26665	0.00062081	0.0064536	Tagln3
ENSMUSG00000022679	596.719	764.686	-0.32271	0.00011616	0.0015724	Mpv17l
ENSMUSG00000022702	815.5	1024.36	-0.29724	0.00060566	0.0063256	Hira
ENSMUSG00000022704	3499.71	2992.71	0.21395	0.00047868	0.0052175	Qtrtd1
ENSMUSG00000022708	4940.78	4265.81	0.19907	0.0040524	0.028092	Zbtb20
ENSMUSG00000022721	4824.74	5390.27	-0.15375	0.0040035	0.02781	Trmt2a
ENSMUSG00000022756	369.756	478.229	-0.32234	0.00088334	0.0085732	Slc7a4
ENSMUSG00000022773	227.658	161	0.38582	0.0012127	0.011083	Ypel1
ENSMUSG00000022788	1492.12	2310.12	-0.58232	1.9586E-14	2.9116E-12	Fgd4
ENSMUSG00000022791	6841.88	5867.76	0.20929	0.0015787	0.013653	Tnk2
ENSMUSG00000022801	4004.85	3569.1	0.159	0.0049163	0.032562	Lrch3
ENSMUSG00000022802	1378.29	1634.47	-0.22442	0.003596	0.025618	Lmln
ENSMUSG00000022817	5144.84	4114.82	0.30706	5.4687E-07	1.5906E-05	Itgb5
ENSMUSG00000022822	12114	9341.8	0.36351	7.5455E-14	9.8972E-12	Abcc5
ENSMUSG00000022864	569.628	464.583	0.25661	0.0064891	0.040008	D16Ertd472e
ENSMUSG00000022883	1740.48	2024.6	-0.20352	0.0027041	0.020721	Robo1
ENSMUSG00000022913	1827.93	2678.99	-0.51119	1.6258E-12	1.6113E-10	Psmg1
ENSMUSG00000022957	8607.78	7277.91	0.23162	8.2023E-05	0.0011839	Itsn1
ENSMUSG00000022969	277.111	355.339	-0.2965	0.0059256	0.037396	Il10rb
ENSMUSG00000022973	6569.25	7487.75	-0.1815	0.0011226	0.010372	Synj1
ENSMUSG00000022983	6075.53	4924.14	0.28457	3.2015E-05	0.00054152	Scaf4
ENSMUSG00000022992	15745.6	13434	0.2213	1.3265E-05	0.0002561	Kansl2
ENSMUSG00000022995	19725.1	17116.9	0.19131	0.0065604	0.040281	Enah
ENSMUSG00000022999	1837.57	1281.57	0.48955	2.6237E-13	3.1624E-11	Lmbr1l
ENSMUSG00000023007	4521.65	5031.92	-0.14794	0.0070916	0.042835	Prpf40b
ENSMUSG00000023010	14138.5	12674.1	0.15294	0.0014997	0.013165	Tmbim6
ENSMUSG00000023011	3989.55	5002.05	-0.31182	4.6569E-08	1.755E-06	Faim2
ENSMUSG00000023017	9488.5	7678.28	0.29416	3.1786E-08	1.2733E-06	Asic1
ENSMUSG00000023022	3266.7	3883.07	-0.23742	5.2137E-05	0.00081393	Lima1
ENSMUSG00000023027	5145.61	3896.02	0.3837	2.8491E-11	2.3386E-09	Atf1
ENSMUSG00000023031	2182.18	2540.92	-0.20807	0.0016121	0.013879	Cela1
ENSMUSG00000023034	1313.95	889.272	0.51363	3.9392E-10	2.5097E-08	Nr4a1
ENSMUSG00000023045	140.109	83.5603	0.48165	0.00040033	0.0044934	Soat2
ENSMUSG00000023046	1208.56	1653.9	-0.42115	5.883E-09	2.8312E-07	Igfbp6
ENSMUSG00000023050	4809.8	6244.32	-0.36202	1.815E-11	1.5768E-09	Map3k12
ENSMUSG00000023064	4491.68	5489.56	-0.27111	8.5593E-05	0.0012248	Sncg
ENSMUSG00000023068	6879.12	7633.13	-0.14412	0.0084039	0.048652	Nus1
ENSMUSG00000023075	3190.2	2402.28	0.37868	2.1347E-07	6.949E-06	Akirin1
ENSMUSG00000023087	25836.8	22730.4	0.17805	0.00073318	0.007392	Ccrn4l
ENSMUSG00000023104	3147.42	5154.07	-0.66264	1.3321E-20	4.8169E-18	Rfc2
ENSMUSG00000023143	1821.59	1204.47	0.55982	5.4741E-16	1.0463E-13	Nagpa
ENSMUSG00000023191	2229.77	2619.8	-0.22148	0.00034143	0.0039413	Leprel2
ENSMUSG00000023235	1093.57	1331.37	-0.26355	0.0001999	0.0025136	Ccl25
ENSMUSG00000023236	1787.08	2345.91	-0.36693	1.4947E-07	5.0373E-06	Scg5
ENSMUSG00000023249	314.917	504.758	-0.57211	2.0638E-08	8.7102E-07	Parp3
ENSMUSG00000023286	4644.91	3615.82	0.34593	2.6688E-09	1.3839E-07	Ube2j2
ENSMUSG00000023328	1463.48	2299.03	-0.59047	4.0655E-13	4.689E-11	Ache
ENSMUSG00000023336	270.214	377.268	-0.40635	0.00010103	0.0014036	Wfdc1
ENSMUSG00000023353	5027.29	4240.45	0.23545	3.0132E-05	0.00051618	Agap3
ENSMUSG00000023367	863.455	1145.14	-0.36622	2.5797E-05	0.00045293	Tmem176a
ENSMUSG00000023439	108.281	163.994	-0.4014	0.0023403	0.018516	Gnb3
ENSMUSG00000023912	514.448	404.244	0.30344	0.0013054	0.011763	Slc25a27
ENSMUSG00000023951	15253.3	11777.9	0.34896	5.9622E-07	1.7191E-05	Vegfa
ENSMUSG00000023960	1040.02	1348.74	-0.34618	3.9371E-06	8.8084E-05	Enpp5
ENSMUSG00000023971	1278.77	1057.15	0.25356	0.00047094	0.005173	Rrp36
ENSMUSG00000023972	13094.1	11174.6	0.22061	2.7953E-05	0.00048569	Ptk7
ENSMUSG00000023982	178.909	276.073	-0.46742	0.00014726	0.0019259	Guca1a
ENSMUSG00000023999	341.459	440.942	-0.29711	0.0068439	0.041549	Kif6
ENSMUSG00000024002	9274.86	7917.02	0.21572	0.00095072	0.0090985	Brd4
ENSMUSG00000024008	299.543	409.921	-0.3783	0.00023701	0.0029172	Cpne5
ENSMUSG00000024011	216.997	293.784	-0.34118	0.0033397	0.02427	Pi16
ENSMUSG00000024012	16825.7	14728	0.18223	0.0039012	0.027199	Mtch1
ENSMUSG00000024013	447.563	652.874	-0.48571	4.141E-08	1.6059E-06	Fgd2
ENSMUSG00000024033	229.094	329.742	-0.41237	0.00030849	0.0036267	Rsph1
ENSMUSG00000024036	125.705	181.996	-0.38869	0.0018656	0.01558	Slc37a1
ENSMUSG00000024037	5533.95	4690.05	0.22963	1.7439E-05	0.00032137	Wdr4
ENSMUSG00000024044	1945.71	2266.12	-0.20844	0.0013056	0.011763	Epb4.1l3
ENSMUSG00000024055	272.764	368.869	-0.36814	0.00035918	0.0041142	Cyp4f13
ENSMUSG00000024072	3434.36	3019.46	0.17445	0.0077101	0.045643	Yipf4
ENSMUSG00000024077	2381.54	3014.34	-0.31949	1.1954E-06	3.1588E-05	Strn
ENSMUSG00000024078	2816.87	2407.74	0.21411	0.00054268	0.0057853	Ttc27
ENSMUSG00000024081	5006.77	3764.98	0.39368	3.6874E-12	3.4259E-10	Cebpz
ENSMUSG00000024083	18543.5	21087.3	-0.17814	0.0013385	0.012002	Pja2
ENSMUSG00000024085	16843	19271.2	-0.18601	0.001122	0.010372	Man2a1
ENSMUSG00000024127	2838.13	3346.38	-0.22572	0.00036322	0.004146	Prepl
ENSMUSG00000024130	1899.81	2495.31	-0.3729	3.774E-09	1.8911E-07	Abca3
ENSMUSG00000024132	1129.47	1362.35	-0.25286	0.00028227	0.0033509	Eci1
ENSMUSG00000024165	9067.88	5603.67	0.65267	1.745E-22	8.338E-20	Hn1l
ENSMUSG00000024170	4245.5	3780.52	0.15941	0.0079399	0.0467	Telo2
ENSMUSG00000024177	1014	795.906	0.31236	0.00033954	0.0039263	Nme4
ENSMUSG00000024182	4163.21	3741.2	0.14754	0.0078707	0.046368	Axin1
ENSMUSG00000024201	1980.94	1739.15	0.17787	0.0050324	0.033167	Kdm4b
ENSMUSG00000024212	4051.25	3126.65	0.35355	2.1799E-08	9.1712E-07	Mllt1
ENSMUSG00000024222	4239.9	6326.71	-0.55251	7.3291E-22	3.0643E-19	Fkbp5
ENSMUSG00000024268	4443.54	5361.73	-0.25588	6.2251E-05	0.00094109	Celf4
ENSMUSG00000024277	6025.87	7121.62	-0.23073	3.964E-05	0.00064906	Mapre2
ENSMUSG00000024286	3263.6	2835.55	0.19164	0.0019654	0.016211	Ccny
ENSMUSG00000024294	5915.24	7190.36	-0.26904	5.203E-06	0.00011228	Mib1
ENSMUSG00000024304	972.923	1210.4	-0.2906	7.7292E-05	0.0011314	Cdh2
ENSMUSG00000024308	2455.68	3189.96	-0.35225	6.2106E-07	1.7776E-05	Tapbp
ENSMUSG00000024312	4212.96	3676.57	0.18763	0.00097436	0.0092651	Wdr46
ENSMUSG00000024330	639.155	470.092	0.38923	4.4523E-05	0.00071168	Col11a2
ENSMUSG00000024338	182.399	242.662	-0.32171	0.0061667	0.038482	Psmb8
ENSMUSG00000024359	31725.5	28278.9	0.15827	0.0071345	0.043029	Hspa9
ENSMUSG00000024378	6457.15	7333.61	-0.17466	0.0044609	0.030219	Stard4
ENSMUSG00000024384	3694.98	3143.83	0.22191	0.00032316	0.0037661	Iws1
ENSMUSG00000024404	2572.62	3120.87	-0.25921	0.00045513	0.0050241	Riok3
ENSMUSG00000024422	4350	3491.8	0.29599	3.5922E-05	0.00059851	Dhx16
ENSMUSG00000024423	6766.83	7675.18	-0.17384	0.0029739	0.022265	Impact
ENSMUSG00000024425	4525.26	5137.3	-0.17464	0.0035289	0.025247	Ndfip1
ENSMUSG00000024462	2430.6	2822.93	-0.20144	0.0031689	0.023308	Gabbr1
ENSMUSG00000024493	11350.6	9663.92	0.2206	0.00026858	0.0032256	Lars
ENSMUSG00000024500	1750.9	2129.72	-0.26189	0.00021524	0.0026762	Ppp2r2b
ENSMUSG00000024501	57291.1	50055.2	0.18883	0.00010513	0.0014441	Dpysl3
ENSMUSG00000024505	206.777	275.469	-0.33428	0.0030236	0.022524	Dtwd2
ENSMUSG00000024516	1071.58	1315.97	-0.26967	0.0011149	0.010316	Sec11c
ENSMUSG00000024530	329.412	166.367	0.79705	8.1219E-13	8.7632E-11	Slmo1
ENSMUSG00000024566	1502.7	1925.47	-0.33059	1.2856E-05	0.00024964	Atp9b
ENSMUSG00000024570	1324.17	1099.97	0.24691	0.0007357	0.0074091	Rbfa
ENSMUSG00000024590	6288.01	3616.98	0.76125	2.1114E-38	4.0354E-35	Lmnb1
ENSMUSG00000024597	2599.95	2230.6	0.20937	0.0006951	0.0070828	Slc12a2
ENSMUSG00000024613	4138.8	3463.77	0.24568	1.6981E-05	0.00031423	Tcof1
ENSMUSG00000024617	550.768	864.998	-0.56335	7.805E-09	3.6385E-07	Camk2a
ENSMUSG00000024622	2898.91	2066.39	0.45543	2.259E-10	1.5036E-08	Hmgxb3
ENSMUSG00000024639	9394.84	10673.3	-0.17703	0.0009365	0.0089753	Gnaq
ENSMUSG00000024654	1356.25	1069.09	0.31767	2.3375E-05	0.00041313	Asrgl1
ENSMUSG00000024661	19400	21877.7	-0.16621	0.0034862	0.025082	Fth1
ENSMUSG00000024664	1762.95	2040.62	-0.1998	0.001977	0.016283	Fads3
ENSMUSG00000024695	6711.97	5024.58	0.39972	1.7732E-12	1.7444E-10	Zfp91
ENSMUSG00000024725	1945.32	1686.47	0.19466	0.0041477	0.02856	Ostf1
ENSMUSG00000024732	1302.86	1052.5	0.2862	0.00010224	0.0014131	Ccdc86
ENSMUSG00000024754	5433.53	4434.04	0.28277	6.6609E-08	2.4085E-06	Tmem2
ENSMUSG00000024758	8853.19	10689.6	-0.25656	0.0001022	0.0014131	Rtn3
ENSMUSG00000024782	1540.2	1132.94	0.39959	1.1931E-06	3.1588E-05	Ak3
ENSMUSG00000024799	508.076	640.147	-0.29372	0.0014737	0.013001	Tm7sf2
ENSMUSG00000024816	1367.19	1041.96	0.35935	2.8153E-06	6.5849E-05	Frmd8
ENSMUSG00000024841	3149.3	2698.52	0.21009	0.0013579	0.012163	Eif1ad
ENSMUSG00000024844	7146.07	6276.02	0.17725	0.0064351	0.03973	Banf1
ENSMUSG00000024868	40808.8	34169.8	0.23244	0.0046776	0.031385	Dkk1
ENSMUSG00000024889	1681.76	1452.22	0.19652	0.0071328	0.043029	Rce1
ENSMUSG00000024897	1135.84	1785	-0.5682	1.4285E-09	7.8327E-08	Apba1
ENSMUSG00000024899	1692.09	1934.51	-0.18041	0.0078221	0.046143	Papss2
ENSMUSG00000024900	3700.72	5351.75	-0.50832	5.2586E-18	1.3029E-15	Cpt1a
ENSMUSG00000024927	1916.24	1323.54	0.49918	4.742E-13	5.4225E-11	Rela
ENSMUSG00000024955	2482.38	2086.97	0.2284	0.0056061	0.035956	Esrra
ENSMUSG00000024958	1393.9	1697.57	-0.26766	5.6983E-05	0.00087428	Gpr137
ENSMUSG00000024968	4200.47	3663.77	0.18828	0.0021882	0.017541	Rcor2
ENSMUSG00000024969	4838.33	4232.86	0.18226	0.0064123	0.039662	Mark2
ENSMUSG00000024993	1433.51	1003.3	0.46643	1.1017E-08	4.9298E-07	Fam45a
ENSMUSG00000024998	395.281	567.664	-0.44229	1.6121E-05	0.00030251	Plce1
ENSMUSG00000025007	7903.35	6793.3	0.21065	7.2998E-05	0.0010792	Aldh18a1
ENSMUSG00000025008	376.689	469.904	-0.27366	0.0077547	0.045867	Tctn3
ENSMUSG00000025026	5582.95	6669.49	-0.24618	1.1242E-05	0.00022087	Add3
ENSMUSG00000025034	2191.48	1661.59	0.37691	9.4134E-09	4.3131E-07	Trim8
ENSMUSG00000025040	676.107	888.725	-0.35302	5.482E-05	0.00084692	Fundc1
ENSMUSG00000025041	3349.52	3805.06	-0.17591	0.0019616	0.016204	Nt5c2
ENSMUSG00000025047	6359.17	5476.14	0.20761	0.00010767	0.0014744	Pdcd11
ENSMUSG00000025049	1178.64	894.323	0.35974	1.3003E-05	0.00025212	Taf5
ENSMUSG00000025066	8071.76	7242.2	0.15017	0.0056775	0.036257	Sfr1
ENSMUSG00000025068	1138.71	874.944	0.34968	4.0984E-06	9.1236E-05	Gsto1
ENSMUSG00000025085	4930.06	6686.8	-0.42003	3.4457E-13	4.0439E-11	Ablim1
ENSMUSG00000025092	3983.72	5379.14	-0.41494	1.5959E-13	1.9955E-11	Hspa12a
ENSMUSG00000025103	3087.8	3667.82	-0.23854	1.6655E-05	0.00030956	Btbd1
ENSMUSG00000025134	6439.98	5661.9	0.17596	0.0053365	0.034521	Alyref
ENSMUSG00000025135	2760.91	2227.05	0.28538	0.00028383	0.0033635	Anapc11
ENSMUSG00000025142	1961.86	1704.16	0.19115	0.0062979	0.039136	Aspscr1
ENSMUSG00000025153	45092.9	39433	0.18397	0.0027278	0.020842	Fasn
ENSMUSG00000025162	13420	12041	0.15155	0.0022225	0.017763	Csnk1d
ENSMUSG00000025170	154.643	260.463	-0.52489	4.6062E-05	0.00073277	Rab40b
ENSMUSG00000025171	579.44	460.76	0.27964	0.0080054	0.046934	Ubtd1
ENSMUSG00000025178	1905.51	1623.05	0.21789	0.001024	0.0096412	Pi4k2a
ENSMUSG00000025209	1541.64	1218.95	0.31062	3.8367E-05	0.00063372	Peo1
ENSMUSG00000025213	408.394	587.563	-0.44707	6.0482E-06	0.00012728	Kazald1
ENSMUSG00000025217	987.497	1170.39	-0.22519	0.0029986	0.022375	Btrc
ENSMUSG00000025228	4575.19	6885.4	-0.56518	2.7974E-23	1.4971E-20	Actr1a
ENSMUSG00000025235	1051.8	851.796	0.2731	0.0010449	0.0097969	Bbs4
ENSMUSG00000025255	905.774	1487.36	-0.65363	1.7796E-16	3.6629E-14	Zfhx4
ENSMUSG00000025262	934.007	1157.01	-0.28168	0.0004172	0.0046592	Fam120c
ENSMUSG00000025266	7626.19	8527.65	-0.15598	0.001801	0.015155	Gnl3l
ENSMUSG00000025268	2535.95	4051.59	-0.62727	1.5195E-17	3.4456E-15	Maged2
ENSMUSG00000025277	687.801	838.179	-0.25854	0.0015572	0.013537	Abhd6
ENSMUSG00000025323	582.522	471.011	0.26731	0.0034677	0.02501	Sp4
ENSMUSG00000025352	1622.3	2052.76	-0.31576	8.9944E-06	0.00018041	Gdf11
ENSMUSG00000025366	3163.87	3732.92	-0.22536	0.00051232	0.0055206	Esyt1
ENSMUSG00000025372	953.436	1146.45	-0.24434	0.0012675	0.011492	Baiap2
ENSMUSG00000025375	1508.09	1824.16	-0.24795	0.0026492	0.020405	Aatk
ENSMUSG00000025383	2867.03	3531.79	-0.28604	2.1867E-06	5.296E-05	Il23a
ENSMUSG00000025403	18158	14805.6	0.28361	7.7198E-08	2.7396E-06	Shmt2
ENSMUSG00000025409	9146.8	7639.55	0.23975	0.0016084	0.013865	Mbd6
ENSMUSG00000025427	1764.31	1297.01	0.41553	2.5442E-09	1.3245E-07	Rnf165
ENSMUSG00000025436	1058.69	886.6	0.23549	0.0036813	0.026044	Xrcc6bp1
ENSMUSG00000025453	8419.86	7533.69	0.1535	0.007157	0.043132	Nnt
ENSMUSG00000025464	349.886	456.867	-0.33146	0.0006771	0.0069152	Paox
ENSMUSG00000025468	52.0977	117.993	-0.70981	2.9666E-07	9.3169E-06	Caly
ENSMUSG00000025475	249.03	405.889	-0.55207	2.0312E-06	5.0131E-05	Gpr123
ENSMUSG00000025492	618.711	763.647	-0.27244	0.0012368	0.011264	Ifitm3
ENSMUSG00000025497	33.7835	65.3714	-0.44047	0.0018201	0.015277	Cdhr5
ENSMUSG00000025531	2997.5	3504.51	-0.21441	0.0006333	0.0065452	Chm
ENSMUSG00000025533	4180.32	7788.02	-0.8456	1.4118E-37	2.0987E-34	Asl
ENSMUSG00000025582	3198.92	1865.9	0.73065	1.0961E-27	1.0475E-24	Nptx1
ENSMUSG00000025591	2714.21	2354.55	0.19245	0.0037801	0.026562	Tma16
ENSMUSG00000025626	1740.28	2108.96	-0.25398	0.0016511	0.014133	Phf6
ENSMUSG00000025647	1473.99	2064.63	-0.44561	5.4845E-09	2.649E-07	Shisa5
ENSMUSG00000025722	1431.32	1219.87	0.20974	0.0066934	0.040891	Wdr73
ENSMUSG00000025724	3872.18	3352.27	0.19935	0.00056774	0.0059762	Sec11a
ENSMUSG00000025743	720.082	923.271	-0.31651	0.00037516	0.0042563	Sdc3
ENSMUSG00000025757	6389.73	7469.99	-0.21603	0.00010261	0.0014153	Hspa4l
ENSMUSG00000025766	533.615	670.854	-0.28717	0.0030587	0.022697	D3Ertd751e
ENSMUSG00000025777	2456.76	2882.41	-0.21521	0.0030647	0.022704	Gdap1
ENSMUSG00000025790	10500.9	8484.12	0.29631	4.4141E-08	1.6825E-06	Slco3a1
ENSMUSG00000025792	2193.29	2659.5	-0.2596	0.00015408	0.0020073	Slc25a10
ENSMUSG00000025858	6650.48	5995.15	0.14423	0.0056174	0.035994	Get4
ENSMUSG00000025869	7120.22	5404.82	0.38167	9.9274E-12	8.8546E-10	Nop16
ENSMUSG00000025872	4214.64	3613.5	0.21282	0.00018862	0.0023897	Thoc3
ENSMUSG00000025907	4488.29	5215.63	-0.20369	0.0029719	0.022262	Rb1cc1
ENSMUSG00000025912	2252.98	2946.39	-0.35681	3.2437E-06	7.4311E-05	Mybl1
ENSMUSG00000025921	1166.35	971.18	0.24237	0.0026067	0.020159	Rdh10
ENSMUSG00000025949	5120.84	4455.02	0.19009	0.002322	0.018415	Pikfyve
ENSMUSG00000025956	620.574	758.401	-0.26248	0.0012733	0.011518	Mettl21a
ENSMUSG00000026023	140.829	252.634	-0.65332	2.9873E-08	1.2038E-06	Cdk15
ENSMUSG00000026027	339.312	430.503	-0.29598	0.0027467	0.020927	Stradb
ENSMUSG00000026028	3692.88	4324.47	-0.21764	0.0002608	0.0031548	Trak2
ENSMUSG00000026051	4601.26	6422.78	-0.44171	1.5751E-08	6.8419E-07	1500015O10Rik
ENSMUSG00000026080	598.702	451.599	0.34046	0.00086018	0.008388	Chst10
ENSMUSG00000026094	1426.63	1685.92	-0.2192	0.0084322	0.048753	Stk17b
ENSMUSG00000026103	19741.8	16679.9	0.23478	5.2952E-06	0.00011341	Gls
ENSMUSG00000026112	5837.57	7685.67	-0.37865	1.8273E-10	1.2285E-08	Coa5
ENSMUSG00000026185	2115.13	1687.5	0.30871	2.0671E-06	5.0744E-05	Igfbp5
ENSMUSG00000026187	3567.77	4185.18	-0.21514	0.0025297	0.019688	Xrcc5
ENSMUSG00000026188	399.775	591.706	-0.49384	1.2612E-07	4.3044E-06	Tmem169
ENSMUSG00000026192	23516.7	19946.5	0.23005	2.8728E-06	6.6843E-05	Atic
ENSMUSG00000026193	967.351	1244.21	-0.32348	0.00025254	0.00308	Fn1
ENSMUSG00000026197	1209.96	1036.09	0.20757	0.0042057	0.028855	Zfand2b
ENSMUSG00000026207	3294.23	4322.62	-0.34923	6.4069E-05	0.0009642	Speg
ENSMUSG00000026209	4443.96	5011.77	-0.16631	0.0025791	0.01998	Dnpep
ENSMUSG00000026213	2381.46	2072.85	0.18798	0.0035775	0.025527	Stk11ip
ENSMUSG00000026223	9168.42	10730.2	-0.21629	0.00023038	0.0028461	Itm2c
ENSMUSG00000026234	110114	96164.4	0.18721	0.0010087	0.0095304	Ncl
ENSMUSG00000026238	122793	109233	0.16115	0.0063078	0.039161	Ptma
ENSMUSG00000026247	43.6418	88.4598	-0.45673	0.0012041	0.011026	Ecel1
ENSMUSG00000026249	368.288	286.022	0.30538	0.0034173	0.024727	Serpine2
ENSMUSG00000026295	26.417	55.7252	-0.46895	0.00084354	0.008286	Spp2
ENSMUSG00000026305	1529.44	2464.4	-0.64624	3.8283E-22	1.6522E-19	Lrrfip1
ENSMUSG00000026313	3397.55	3010.68	0.16657	0.0040923	0.028295	Hdac4
ENSMUSG00000026315	179.184	236.778	-0.31388	0.00783	0.046169	Serpinb8
ENSMUSG00000026341	15909.9	13948	0.18202	0.0010382	0.0097473	Actr3
ENSMUSG00000026374	7332.71	8880.14	-0.26654	2.2276E-07	7.1814E-06	Tsn
ENSMUSG00000026388	534.066	363.214	0.46575	1.0228E-05	0.00020212	3110009E18Rik
ENSMUSG00000026447	329.325	455.1	-0.39436	0.00010059	0.0014004	Pik3c2b
ENSMUSG00000026456	2787.73	2138.75	0.34862	9.1438E-06	0.00018286	Cyb5r1
ENSMUSG00000026463	2634.46	3254.68	-0.28512	2.9025E-05	0.00050046	Atp2b4
ENSMUSG00000026468	157.259	212.192	-0.32569	0.0071741	0.043216	Lhx4
ENSMUSG00000026470	2482.33	2138.83	0.20221	0.0018497	0.015477	Stx6
ENSMUSG00000026478	15665.3	12667.1	0.29505	5.0926E-08	1.9032E-06	Lamc1
ENSMUSG00000026494	1224.18	1667	-0.40697	1.6985E-07	5.6388E-06	Kif26b
ENSMUSG00000026502	2161.49	2518.76	-0.2045	0.0072287	0.043437	Desi2
ENSMUSG00000026504	533.042	737.194	-0.41063	6.3817E-06	0.00013383	Sdccag8
ENSMUSG00000026509	3993.75	4885.39	-0.27939	2.7293E-07	8.6121E-06	Capn2
ENSMUSG00000026527	740.73	926.412	-0.28452	0.0013352	0.011983	Rgs7
ENSMUSG00000026553	25155.5	27981.4	-0.14873	0.0029253	0.021987	Copa
ENSMUSG00000026556	2474.19	1874.69	0.3762	2.986E-08	1.2038E-06	Vangl2
ENSMUSG00000026564	261.459	168.352	0.48697	5.7202E-05	0.00087663	Dusp27
ENSMUSG00000026576	4949.09	5738.32	-0.20522	0.00020605	0.0025788	Atp1b1
ENSMUSG00000026577	3463.33	3997.94	-0.19193	0.0072042	0.043358	Blzf1
ENSMUSG00000026586	576.542	432.721	0.35978	0.00013254	0.0017627	Prrx1
ENSMUSG00000026587	3537.3	4034.06	-0.18181	0.0017836	0.015065	Astn1
ENSMUSG00000026589	1915.18	2380.11	-0.2965	5.7366E-06	0.00012144	Sec16b
ENSMUSG00000026601	93.0899	52.2909	0.45444	0.0012678	0.011492	Axdnd1
ENSMUSG00000026605	8201.45	6664.43	0.28633	8.7454E-07	2.4026E-05	Cenpf
ENSMUSG00000026610	136.186	197.439	-0.38296	0.0025987	0.020109	Esrrg
ENSMUSG00000026622	8396.87	7256.05	0.20391	4.8577E-05	0.00076641	Nek2
ENSMUSG00000026626	4098.03	3389.68	0.25841	4.4295E-05	0.00070973	Ppp2r5a
ENSMUSG00000026640	387.022	600.161	-0.51886	1.3789E-06	3.5683E-05	Plxna2
ENSMUSG00000026643	3662.9	4628	-0.32221	6.4462E-08	2.3436E-06	Nmt2
ENSMUSG00000026646	1106.96	899.938	0.27331	0.00055176	0.0058431	Suv39h2
ENSMUSG00000026672	559.3	762.848	-0.40417	2.0346E-06	5.0131E-05	Optn
ENSMUSG00000026698	1013.74	698.57	0.46217	1.6203E-06	4.098E-05	Pigc
ENSMUSG00000026701	7015.6	5580.16	0.30595	2.6747E-05	0.00046716	Prdx6
ENSMUSG00000026721	589.979	782.866	-0.3374	0.0018529	0.015494	Rabgap1l
ENSMUSG00000026723	459.771	630.137	-0.39624	3.8454E-05	0.00063437	Trdmt1
ENSMUSG00000026727	1491.82	1809.75	-0.25867	0.00047088	0.005173	Rsu1
ENSMUSG00000026781	2056.94	2369.26	-0.19262	0.0021758	0.017473	Acbd5
ENSMUSG00000026792	972.251	1158.11	-0.23324	0.0022271	0.017789	Lrsam1
ENSMUSG00000026799	541.21	715.665	-0.34187	0.0010203	0.0096196	Med27
ENSMUSG00000026809	31.1006	56.9101	-0.39668	0.0049272	0.032602	1700026L06Rik
ENSMUSG00000026825	5008.24	6454.97	-0.32428	0.00029233	0.003452	Dnm1
ENSMUSG00000026826	289.011	186.563	0.50534	9.7362E-06	0.00019355	Nr4a2
ENSMUSG00000026833	9900.42	11372.9	-0.19078	0.0015114	0.013242	Olfm1
ENSMUSG00000026843	5341.52	4552.94	0.2178	0.0010651	0.0099515	Fubp3
ENSMUSG00000026860	5000.9	5750.41	-0.18851	0.0056616	0.036207	Sh3glb2
ENSMUSG00000026872	4210.82	3347.77	0.31516	1.1775E-07	4.0498E-06	Zeb2
ENSMUSG00000026873	710.252	898.253	-0.29633	0.0013354	0.011983	Phf19
ENSMUSG00000026879	2702.34	3231.12	-0.24309	0.00033512	0.0038852	Gsn
ENSMUSG00000026880	8220.64	10375.9	-0.31096	3.0761E-05	0.00052599	Stom
ENSMUSG00000026888	945.602	1321.88	-0.45159	1.7645E-10	1.1984E-08	Grb14
ENSMUSG00000026921	641.529	828.172	-0.30644	0.004447	0.030155	Egfl7
ENSMUSG00000026923	1372.12	1081.47	0.31241	0.00017823	0.0022753	Notch1
ENSMUSG00000026933	3860.39	4428.19	-0.18874	0.0017218	0.014628	Camsap1
ENSMUSG00000026956	156.498	224.719	-0.40012	0.00074648	0.0074923	Uap1l1
ENSMUSG00000026960	2479.69	2843.74	-0.18569	0.0045849	0.030903	Arl6ip6
ENSMUSG00000026966	2358.36	2074.16	0.1763	0.0041427	0.02854	Ssna1
ENSMUSG00000026974	5095.59	4443.83	0.18758	0.0026441	0.020378	Zmynd19
ENSMUSG00000027011	3106.18	2171.71	0.45835	2.0501E-07	6.7225E-06	Ube2e3
ENSMUSG00000027012	7212.88	8301.43	-0.19233	0.0024984	0.01949	Dync1i2
ENSMUSG00000027014	2600.31	2177.52	0.24312	9.5689E-05	0.0013448	Cwc22
ENSMUSG00000027018	5005.38	5787.84	-0.20049	0.00032802	0.0038162	Hat1
ENSMUSG00000027067	19392.9	16534.3	0.21936	0.00019707	0.0024804	Ssrp1
ENSMUSG00000027071	674.403	518.976	0.32753	0.00048116	0.0052295	P2rx3
ENSMUSG00000027122	4086.85	3277.06	0.29372	7.939E-05	0.0011495	Arl14ep
ENSMUSG00000027165	403.023	568.841	-0.42257	3.8789E-05	0.00063793	B230118H07Rik
ENSMUSG00000027185	6615.78	5865.07	0.16669	0.0025452	0.019786	Nat10
ENSMUSG00000027187	1012.72	854.021	0.22231	0.0050366	0.033178	Cat
ENSMUSG00000027203	5482.22	4642.65	0.2255	0.00059529	0.0062368	Dut
ENSMUSG00000027207	1466.53	1713.02	-0.20898	0.0042953	0.02932	Galk2
ENSMUSG00000027223	12290.9	14079.8	-0.1861	0.0023582	0.018625	Mapk8ip1
ENSMUSG00000027236	4659.85	3854.53	0.24885	0.0026383	0.020345	Eif3j1
ENSMUSG00000027272	4202.87	4950.93	-0.22603	7.6121E-05	0.0011216	Ubr1
ENSMUSG00000027273	3644.29	4684.46	-0.34037	5.3424E-07	1.5606E-05	Snap25
ENSMUSG00000027276	178.085	124.579	0.36987	0.0035596	0.025426	Jag1
ENSMUSG00000027288	8417.22	7107.29	0.22747	0.0011792	0.01085	Zfp106
ENSMUSG00000027296	82.6491	141.244	-0.41424	0.0033263	0.024186	Itpka
ENSMUSG00000027297	411.367	752.055	-0.70627	1.3415E-10	9.4463E-09	Ltk
ENSMUSG00000027298	2964.39	4346.29	-0.50675	4.6336E-11	3.6253E-09	Tyro3
ENSMUSG00000027300	597.476	454.474	0.32977	0.0012218	0.01115	Ubox5
ENSMUSG00000027313	3125.93	2540.57	0.2827	6.9293E-06	0.00014396	Chac1
ENSMUSG00000027327	2129.24	1820.7	0.21233	0.00095403	0.0091236	1700037H04Rik
ENSMUSG00000027339	242.608	343.558	-0.40059	0.0004374	0.0048484	Rassf2
ENSMUSG00000027341	271.03	168.971	0.53013	6.309E-06	0.00013251	Tmem230
ENSMUSG00000027349	3218.41	4140.72	-0.34487	2.8123E-08	1.1437E-06	Fam98b
ENSMUSG00000027351	8839.45	6301.47	0.45671	3.8652E-11	3.0781E-09	Spred1
ENSMUSG00000027363	5685.6	4854.07	0.21971	3.1559E-05	0.0005365	Usp8
ENSMUSG00000027367	8330.55	7101.89	0.21456	0.0022097	0.017682	Stard7
ENSMUSG00000027368	1533.39	760.182	0.89884	4.8894E-24	2.9734E-21	Dusp2
ENSMUSG00000027374	4408.71	3828.46	0.19407	0.00091879	0.0088371	Mrps5
ENSMUSG00000027401	95.4566	42.9692	0.63177	7.1291E-06	0.00014788	Tgm3
ENSMUSG00000027404	11672.8	9666.96	0.26186	1.1117E-06	2.9572E-05	Snrpb
ENSMUSG00000027408	669.357	815.637	-0.26156	0.00099759	0.0094457	Cpxm1
ENSMUSG00000027419	826.98	1143.22	-0.41948	1.7191E-06	4.3071E-05	Pcsk2
ENSMUSG00000027430	871.754	1166.86	-0.38881	2.7178E-07	8.5962E-06	Dtd1
ENSMUSG00000027438	1004.15	1354.14	-0.40248	2.2322E-08	9.3621E-07	Napb
ENSMUSG00000027460	195.164	289.95	-0.44893	0.00011902	0.0016035	Angpt4
ENSMUSG00000027466	4646.03	3958.07	0.22077	0.00017778	0.0022717	Rbck1
ENSMUSG00000027478	1048.78	875.338	0.23989	0.0019701	0.016241	Dnmt3b
ENSMUSG00000027506	2466.42	2817.8	-0.18229	0.0024231	0.019033	Tpd52
ENSMUSG00000027523	3462.56	2619.35	0.36582	8.7595E-06	0.0001765	Gnas
ENSMUSG00000027525	785.744	962.374	-0.26599	0.00089751	0.0086699	Phactr3
ENSMUSG00000027540	3726.98	2861.69	0.36313	2.3063E-09	1.2053E-07	Ptpn1
ENSMUSG00000027546	1611.41	2039.35	-0.3205	8.5754E-07	2.3656E-05	Atp9a
ENSMUSG00000027575	3835.36	4464.25	-0.20857	0.00042019	0.004677	Arfgap1
ENSMUSG00000027605	1136.67	1455.93	-0.32089	0.00022561	0.0027896	Acss2
ENSMUSG00000027637	1403.8	1160.16	0.24856	0.0019495	0.01613	1110008F13Rik
ENSMUSG00000027639	6025.32	4508.03	0.3959	5.3244E-10	3.2527E-08	Samhd1
ENSMUSG00000027641	4079.52	3444.51	0.23377	4.8263E-05	0.00076235	Rbl1
ENSMUSG00000027654	1277.87	1020.28	0.29528	0.00021067	0.0026268	Fam83d
ENSMUSG00000027671	6570.95	5626.66	0.21568	4.3977E-05	0.00070547	Actl6a
ENSMUSG00000027680	8488.55	9333.37	-0.13253	0.0075233	0.044795	Fxr1
ENSMUSG00000027692	5185.82	6052.17	-0.21259	0.00027557	0.0032918	Tnik
ENSMUSG00000027698	492.835	631.943	-0.29807	0.005579	0.035816	Nceh1
ENSMUSG00000027712	3672.63	4320.53	-0.22494	5.645E-05	0.0008691	Anxa5
ENSMUSG00000027716	2902.05	2543.51	0.17859	0.0073384	0.043929	Trpc3
ENSMUSG00000027737	1523.54	1021.73	0.48822	1.2427E-06	3.2472E-05	Slc7a11
ENSMUSG00000027763	9817.42	7865.83	0.29786	2.6336E-05	0.00046119	Mbnl1
ENSMUSG00000027775	5195.7	5827.84	-0.15937	0.0035109	0.025172	Mfsd1
ENSMUSG00000027782	10502.7	13183.2	-0.31643	1.2545E-09	7.0817E-08	Kpna4
ENSMUSG00000027797	7636.71	10193.7	-0.39498	4.1881E-10	2.6556E-08	Dclk1
ENSMUSG00000027805	6707.4	7558.55	-0.16422	0.0071901	0.043293	Pfn2
ENSMUSG00000027808	5567.77	6774.02	-0.2697	8.6961E-06	0.000176	Serp1
ENSMUSG00000027823	5778.52	6642.4	-0.18942	0.0047323	0.031656	Gmps
ENSMUSG00000027852	7261.5	6240.28	0.20724	0.00075966	0.0075791	Nras
ENSMUSG00000027864	2941.72	2485.41	0.22791	0.0011709	0.010781	Ptgfrn
ENSMUSG00000027935	347.849	466.027	-0.33256	0.0034413	0.02486	Rab13
ENSMUSG00000027944	5993.17	4921.75	0.27127	3.1591E-06	7.2657E-05	Hax1
ENSMUSG00000027953	1055.79	1292.26	-0.26343	0.0011928	0.010953	Slc50a1
ENSMUSG00000027957	2378.24	3323.22	-0.43984	6.527E-08	2.3665E-06	Slc35a3
ENSMUSG00000028008	84.5671	49.2385	0.4381	0.0017962	0.015139	Asic5
ENSMUSG00000028033	858.023	1101.29	-0.33071	2.6688E-05	0.00046675	Kcnq5
ENSMUSG00000028041	3551.3	4363.95	-0.27985	3.9822E-05	0.00064973	Adam15
ENSMUSG00000028044	5404.99	4453.85	0.26445	2.9408E-05	0.00050572	Cks1b
ENSMUSG00000028059	17403.3	14305.4	0.27311	1.4037E-07	4.7544E-06	Arhgef2
ENSMUSG00000028060	4524.71	4029.98	0.15941	0.0051924	0.033937	2810403A07Rik
ENSMUSG00000028063	9413.32	8444.44	0.15033	0.008028	0.047005	Lmna
ENSMUSG00000028069	4700.12	4091.92	0.19025	0.0020597	0.016803	Gpatch4
ENSMUSG00000028070	1222.77	1538.31	-0.29817	0.00027761	0.0033073	Apoa1bp
ENSMUSG00000028076	288.666	216.366	0.3263	0.0041213	0.028442	Cd1d1
ENSMUSG00000028108	401.181	505.908	-0.28852	0.002305	0.01831	Ecm1
ENSMUSG00000028121	85.2531	130.941	-0.37578	0.0065289	0.040203	Bcar3
ENSMUSG00000028124	9059.84	7510.11	0.25832	9.594E-06	0.00019129	Gclm
ENSMUSG00000028125	133.1	232.905	-0.61002	4.7357E-07	1.3987E-05	Abca4
ENSMUSG00000028134	6446.77	7856.45	-0.27251	4.2922E-06	9.4862E-05	Ptbp2
ENSMUSG00000028161	10733	9641.02	0.14929	0.0043717	0.02975	Ppp3ca
ENSMUSG00000028165	2930.25	2452.98	0.24171	0.00013922	0.0018442	Cisd2
ENSMUSG00000028179	683.623	412.615	0.59342	4.4079E-08	1.6825E-06	Cth
ENSMUSG00000028212	1936.31	2267.44	-0.21341	0.0029132	0.021946	Ccne2
ENSMUSG00000028214	1265.23	951.776	0.37859	1.2092E-06	3.1846E-05	Gem
ENSMUSG00000028247	745.255	986.919	-0.37335	1.0328E-06	2.7747E-05	Coq3
ENSMUSG00000028278	801.702	1187.19	-0.50961	3.3382E-09	1.6917E-07	Rragd
ENSMUSG00000028291	2876.15	2149.47	0.39817	2.8602E-10	1.8667E-08	Akirin2
ENSMUSG00000028293	1204.57	897.877	0.36751	9.7774E-05	0.0013655	Slc35a1
ENSMUSG00000028322	1628.15	1282.24	0.31733	5.8955E-05	0.00089733	Exosc3
ENSMUSG00000028327	39.9105	103.848	-0.73042	2.2354E-07	7.1893E-06	1300002K09Rik
ENSMUSG00000028328	216.069	326.522	-0.46836	6.0563E-05	0.00091973	Tmod1
ENSMUSG00000028333	21100.6	19104.6	0.13845	0.0080502	0.047115	Anp32b
ENSMUSG00000028341	371.931	249.794	0.46895	1.8159E-05	0.00033419	Nr4a3
ENSMUSG00000028347	3075.09	4271.63	-0.44126	6.2059E-10	3.74E-08	Tmeff1
ENSMUSG00000028403	3272.4	3959.55	-0.26252	8.533E-06	0.00017297	Zdhhc21
ENSMUSG00000028430	4154.51	3559.33	0.21259	0.00055607	0.0058765	Nol6
ENSMUSG00000028464	871.915	1062.04	-0.26012	0.001732	0.014694	Tpm2
ENSMUSG00000028465	5995.92	5026.73	0.24511	3.6626E-06	8.2774E-05	Tln1
ENSMUSG00000028496	1454.57	1222.58	0.235	0.00049514	0.0053466	Mllt3
ENSMUSG00000028524	1854.81	2520.26	-0.41308	1.7344E-09	9.3189E-08	Sgip1
ENSMUSG00000028525	1075.27	1470.69	-0.41371	1.0003E-07	3.4583E-06	Pde4b
ENSMUSG00000028528	1093.35	1288.96	-0.22265	0.0017176	0.014609	Dnajc6
ENSMUSG00000028542	1368.82	1117.27	0.27297	0.00026741	0.0032159	Slc6a9
ENSMUSG00000028555	109.22	199.866	-0.59552	5.2372E-06	0.00011283	Ttc39a
ENSMUSG00000028557	1579.81	1983.83	-0.30131	0.00016042	0.0020817	Rnf11
ENSMUSG00000028572	1896.77	2355.78	-0.29001	8.9869E-05	0.0012737	Hook1
ENSMUSG00000028601	591.457	472.465	0.28616	0.0013045	0.011763	Echdc2
ENSMUSG00000028613	3945.97	4558.13	-0.19802	0.00080311	0.0079532	Lrp8
ENSMUSG00000028617	2121.85	2493.5	-0.21793	0.0022021	0.017631	Lrrc42
ENSMUSG00000028626	319.035	416.817	-0.32365	0.0019003	0.015811	Col9a2
ENSMUSG00000028631	47.0066	22.0448	0.41807	0.0024339	0.019076	Kcnq4
ENSMUSG00000028637	228.153	298.361	-0.31216	0.0048647	0.032316	Ccdc30
ENSMUSG00000028639	33444.2	28586.9	0.20942	0.0050798	0.033397	Ybx1
ENSMUSG00000028645	2780.97	2378.98	0.20797	0.0053488	0.034571	Slc2a1
ENSMUSG00000028661	2561.7	1933.19	0.38303	7.8993E-09	3.6569E-07	Epha8
ENSMUSG00000028671	1659.3	2093.21	-0.31335	8.3246E-06	0.00016952	Gale
ENSMUSG00000028677	3957.25	3471.11	0.1817	0.00085831	0.0083847	Rnf220
ENSMUSG00000028680	1470.89	1215.63	0.25714	0.00026723	0.0032159	Plk3
ENSMUSG00000028698	2299.71	2698.76	-0.21851	0.0008367	0.0082373	Pik3r3
ENSMUSG00000028729	5674.99	5016.72	0.16907	0.007798	0.046042	Ebna1bp2
ENSMUSG00000028753	920.912	1215.73	-0.35571	5.2543E-05	0.00081836	Vwa5b1
ENSMUSG00000028778	114.798	174.748	-0.40716	0.0022649	0.018058	Hcrtr1
ENSMUSG00000028792	16234.9	13710.6	0.23134	0.00019106	0.0024137	Ak2
ENSMUSG00000028799	1679.21	1338.16	0.30709	8.0057E-06	0.00016428	Zfp362
ENSMUSG00000028811	13558.9	12074.9	0.16215	0.00077852	0.0077499	Yars
ENSMUSG00000028820	21489.6	18996.2	0.17077	0.0019282	0.015991	Sfpq
ENSMUSG00000028850	769.534	618.525	0.27448	0.0028621	0.021634	Gpatch3
ENSMUSG00000028868	7558.54	5624.54	0.409	5.0804E-13	5.7118E-11	Wasf2
ENSMUSG00000028876	294.381	469.797	-0.55025	4.5639E-07	1.3517E-05	Epha10
ENSMUSG00000028893	2281.74	1985.31	0.18795	0.0075469	0.044896	Sesn2
ENSMUSG00000028898	1748.6	1522.16	0.1888	0.0067899	0.041321	Trnau1ap
ENSMUSG00000028901	1488.04	1218.95	0.26928	0.00012743	0.0017015	Gmeb1
ENSMUSG00000028909	932.276	1103.92	-0.22061	0.0055286	0.035544	Ptpru
ENSMUSG00000028923	3540.85	2319.24	0.57001	2.0847E-16	4.1629E-14	Necap2
ENSMUSG00000028926	559.192	735.68	-0.34944	0.00012214	0.001644	Cdk14
ENSMUSG00000028931	2625.07	2993.42	-0.18109	0.0023138	0.018361	Kcnab2
ENSMUSG00000028937	9443.68	10591.8	-0.1584	0.0047867	0.031916	Acot7
ENSMUSG00000028948	4206.94	3372.74	0.29561	4.255E-05	0.0006867	Nol9
ENSMUSG00000028971	101.808	49.0909	0.60636	1.4134E-05	0.00026937	Cort
ENSMUSG00000028986	1625.92	2030.29	-0.28737	0.0010377	0.0097473	Klhl7
ENSMUSG00000028992	372.996	246.984	0.4949	2.8451E-06	6.638E-05	Nmnat1
ENSMUSG00000028995	3939.79	5812	-0.51761	8.4578E-12	7.5944E-10	Fam126a
ENSMUSG00000029028	6416.85	3925.02	0.64581	1.7641E-15	3.1056E-13	Lrrc47
ENSMUSG00000029030	3321.86	2743.25	0.26323	6.6987E-06	0.0001396	Tprgl
ENSMUSG00000029053	936.123	1236.27	-0.37384	1.6504E-07	5.4926E-06	Prkcz
ENSMUSG00000029088	24.2042	51.7242	-0.44456	0.00141	0.012551	Kcnip4
ENSMUSG00000029093	143.312	235.672	-0.52222	3.8813E-05	0.00063793	Sorcs2
ENSMUSG00000029120	5574.93	6326.77	-0.17601	0.0006509	0.0066936	Ppp2r2c
ENSMUSG00000029126	1203.28	1661.58	-0.42868	1.2034E-08	5.3138E-07	Nsg1
ENSMUSG00000029161	500.323	641.219	-0.31874	0.00035595	0.0040808	Cgref1
ENSMUSG00000029165	653.147	939.938	-0.47676	4.932E-09	2.4198E-07	Agbl5
ENSMUSG00000029177	3320.03	2785.14	0.23346	0.0017975	0.015139	Cenpa
ENSMUSG00000029178	823.15	677.377	0.2562	0.0015783	0.013653	Klf3
ENSMUSG00000029185	740.059	1098.85	-0.51059	3.2753E-09	1.6662E-07	Fam114a1
ENSMUSG00000029189	2242.81	2793.43	-0.29497	2.9759E-05	0.00051045	Sel1l3
ENSMUSG00000029202	9014.42	7922.97	0.17816	0.0016666	0.014248	Pds5a
ENSMUSG00000029228	711.011	909.15	-0.3236	4.0855E-05	0.00066335	Lnx1
ENSMUSG00000029229	3401.09	2618.8	0.35368	3.9349E-07	1.1804E-05	Chic2
ENSMUSG00000029249	2378.02	2092.83	0.17454	0.0072303	0.043437	Rest
ENSMUSG00000029250	6787.06	8562.07	-0.31909	1.5773E-07	5.2888E-06	Polr2b
ENSMUSG00000029279	253.439	382.833	-0.47278	4.2088E-05	0.00068007	Brdt
ENSMUSG00000029291	3319.03	4331.33	-0.36273	1.4661E-08	6.3891E-07	Rufy3
ENSMUSG00000029309	214.656	307.033	-0.4015	0.0007069	0.0071541	Sparcl1
ENSMUSG00000029338	426.991	284.52	0.48631	3.4455E-06	7.8264E-05	Antxr2
ENSMUSG00000029361	13269.3	15304.5	-0.19427	0.0028102	0.021322	Nos1
ENSMUSG00000029366	4184.22	4868.02	-0.20315	0.0053225	0.034484	Dck
ENSMUSG00000029381	1559.23	1061.32	0.5164	2.5557E-12	2.4423E-10	Shroom3
ENSMUSG00000029385	345.21	245.512	0.40171	0.00018528	0.0023519	Ccng2
ENSMUSG00000029397	1888.66	2130.82	-0.16448	0.0085015	0.049111	Rchy1
ENSMUSG00000029403	568.039	1103.6	-0.87121	7.507E-27	5.908E-24	Cdkl2
ENSMUSG00000029405	3126.02	3683.15	-0.22545	0.0001803	0.002293	G3bp2
ENSMUSG00000029407	7047.08	8265.71	-0.2202	0.00015154	0.001978	Uso1
ENSMUSG00000029410	32.8185	61.9856	-0.42402	0.0026816	0.020592	Ppef2
ENSMUSG00000029428	1686.21	1933.11	-0.18675	0.0027428	0.020912	Stx2
ENSMUSG00000029430	59178.3	50379.3	0.22293	5.5434E-05	0.00085542	Ran
ENSMUSG00000029432	2748.49	3311.68	-0.25487	3.7003E-05	0.00061346	Gbas
ENSMUSG00000029446	6079.68	4726.18	0.31557	0.00089677	0.008669	Psph
ENSMUSG00000029454	3560.47	3121.3	0.18	0.0036552	0.025938	Mapkapk5
ENSMUSG00000029499	50.6462	83.9711	-0.37201	0.008547	0.04931	Pxmp2
ENSMUSG00000029502	4311.23	4936.98	-0.18754	0.00095816	0.0091501	Golga3
ENSMUSG00000029504	2403.4	2122.95	0.17026	0.0063712	0.039463	Ddx51
ENSMUSG00000029513	2006.03	1730.15	0.19997	0.0061282	0.038313	Prkab1
ENSMUSG00000029538	9546.15	7447.43	0.34196	9.5758E-09	4.3576E-07	Srsf9
ENSMUSG00000029544	2223.21	1887.01	0.21919	0.003944	0.027468	Cabp1
ENSMUSG00000029560	3458.29	2908.62	0.23793	6.0264E-05	0.00091622	Snx8
ENSMUSG00000029580	145425	163402	-0.16014	0.0079795	0.046851	Actb
ENSMUSG00000029594	1509.88	1317.15	0.18488	0.0072587	0.043546	Rbm19
ENSMUSG00000029614	45560.5	40290	0.17132	0.0008713	0.008484	Rpl6
ENSMUSG00000029638	901.722	576.624	0.54418	1.7778E-07	5.8728E-06	Glcci1
ENSMUSG00000029641	936.673	1134.48	-0.25284	0.0010958	0.01018	Rasl11a
ENSMUSG00000029659	68.5322	137.122	-0.64943	1.3989E-06	3.613E-05	Medag
ENSMUSG00000029672	7163.46	6082.16	0.22227	0.0010216	0.0096253	Fam3c
ENSMUSG00000029710	2779.76	2462.96	0.1671	0.005404	0.03486	Ephb4
ENSMUSG00000029714	6859.82	5691.78	0.25551	5.3051E-05	0.00082531	Gigyf1
ENSMUSG00000029716	724.791	903.842	-0.28059	0.0015291	0.013337	Tfr2
ENSMUSG00000029718	4346.75	6223.62	-0.49619	7.9738E-19	2.2225E-16	Pcolce
ENSMUSG00000029723	4017.7	3379.44	0.23927	1.9448E-05	0.00035352	Tsc22d4
ENSMUSG00000029726	4530.02	3906.67	0.20324	0.0012095	0.011068	Mepce
ENSMUSG00000029752	24994.8	21592.9	0.19686	0.0052281	0.034087	Asns
ENSMUSG00000029767	19688.4	14865.5	0.37811	8.3995E-08	2.9265E-06	Calu
ENSMUSG00000029772	3998.04	4573.67	-0.18499	0.0020207	0.016515	Ahcyl2
ENSMUSG00000029781	3473.12	3895.41	-0.15817	0.0062119	0.038746	Fkbp9
ENSMUSG00000029797	1399.96	1703.86	-0.26536	8.6063E-05	0.0012302	Sspo
ENSMUSG00000029804	1789.33	2197.22	-0.27938	1.5069E-05	0.00028557	Herc3
ENSMUSG00000029810	3090.05	3641.76	-0.22153	0.0020458	0.016699	Tmem176b
ENSMUSG00000029838	34871	29696.3	0.21359	0.0051204	0.033614	Ptn
ENSMUSG00000029860	2393.61	2837.56	-0.22781	0.0024332	0.019076	Zyx
ENSMUSG00000029863	2457.65	2048.19	0.23812	0.0031435	0.023172	Casp2
ENSMUSG00000029916	1877.22	2220.9	-0.22782	0.00079298	0.0078704	Agk
ENSMUSG00000030002	6481.52	5654.4	0.18597	0.0032293	0.023635	Dusp11
ENSMUSG00000030019	2860.53	2325.54	0.27995	7.1123E-05	0.0010573	Fbxl14
ENSMUSG00000030036	4260.62	3563.53	0.24627	3.9722E-05	0.00064906	Mogs
ENSMUSG00000030042	5066.91	4148.94	0.27613	2.6231E-06	6.2225E-05	Pole4
ENSMUSG00000030055	472.541	371.66	0.29417	0.004212	0.028884	Rab43
ENSMUSG00000030056	2522.61	2042.6	0.2884	3.1327E-06	7.2262E-05	Isy1
ENSMUSG00000030082	15190.5	13512.6	0.16124	0.0051799	0.033888	Sec61a1
ENSMUSG00000030084	2135.85	2814.36	-0.37057	1.5989E-07	5.3478E-06	Plxna1
ENSMUSG00000030096	10254.5	7977.41	0.35118	5.2308E-13	5.8319E-11	Slc6a6
ENSMUSG00000030101	2910.33	2176.99	0.39391	2.2197E-09	1.1692E-07	Sumf1
ENSMUSG00000030102	4368.5	5194.98	-0.2399	1.3196E-05	0.00025514	Itpr1
ENSMUSG00000030103	298.972	400.755	-0.34332	0.0020772	0.016904	Bhlhe40
ENSMUSG00000030137	334.915	472.42	-0.40032	0.00027048	0.0032455	Tuba8
ENSMUSG00000030189	15921.9	13980.2	0.18065	0.00084415	0.008286	Ybx3
ENSMUSG00000030207	2950.1	3478.74	-0.22792	8.8832E-05	0.0012645	8430419L09Rik
ENSMUSG00000030213	3247.02	2746.82	0.23106	6.3546E-05	0.00095742	Atf7ip
ENSMUSG00000030232	5844.43	5096.21	0.19022	0.00043637	0.0048409	Aebp2
ENSMUSG00000030254	3053.24	3642.56	-0.24357	2.3063E-05	0.00040923	Rad18
ENSMUSG00000030255	2160.92	2803.01	-0.35467	4.1805E-08	1.6165E-06	Sspn
ENSMUSG00000030257	4511.36	5616.1	-0.29946	1.2378E-06	3.2409E-05	Srgap3
ENSMUSG00000030269	1100.85	889.276	0.28554	0.00020367	0.0025539	Mtmr14
ENSMUSG00000030281	550.339	749.116	-0.38304	0.00010653	0.0014603	Il17rc
ENSMUSG00000030304	2429.62	2039.48	0.23357	0.001289	0.011636	Ergic2
ENSMUSG00000030306	2066.92	2829.91	-0.42466	4.2421E-10	2.6646E-08	Tmtc1
ENSMUSG00000030309	340.988	424.324	-0.26566	0.0085641	0.049388	Caprin2
ENSMUSG00000030314	481.492	1082.36	-1.0516	7.3633E-35	8.9557E-32	Atg7
ENSMUSG00000030317	527.442	281.751	0.72659	1.5018E-10	1.0465E-08	Timp4
ENSMUSG00000030327	5146.35	6118.65	-0.23869	5.7671E-05	0.00088282	Necap1
ENSMUSG00000030409	1914.6	2494	-0.33764	0.00014602	0.0019116	Dmpk
ENSMUSG00000030411	2881.85	2388.74	0.25665	7.7406E-05	0.0011318	Nova2
ENSMUSG00000030421	2503.72	2200.22	0.1754	0.006355	0.039381	Uri1
ENSMUSG00000030424	83.9638	125.421	-0.38355	0.0042982	0.029325	Zfp939
ENSMUSG00000030515	1018.99	2024.73	-0.90453	1.7592E-30	1.8105E-27	Tarsl2
ENSMUSG00000030516	5213.93	4304.08	0.26531	2.1164E-06	5.1576E-05	Tjp1
ENSMUSG00000030532	774.082	965.953	-0.27817	0.0037575	0.026445	Hddc3
ENSMUSG00000030554	1432.98	1773.17	-0.28666	3.2183E-05	0.00054365	Synm
ENSMUSG00000030602	7331.59	6102.87	0.24941	0.00020218	0.0025375	Pak4
ENSMUSG00000030605	894.694	730.427	0.26411	0.001145	0.010565	Mfge8
ENSMUSG00000030643	310.611	414.281	-0.35121	0.00053303	0.0057006	Rab30
ENSMUSG00000030678	19006.8	16579.9	0.18867	0.0010677	0.0099686	Maz
ENSMUSG00000030683	3691.84	4495.6	-0.27315	6.7207E-07	1.897E-05	Sez6l2
ENSMUSG00000030691	1302.88	1504.06	-0.19495	0.0052745	0.034318	Fchsd2
ENSMUSG00000030704	8292.47	9311.76	-0.16111	0.0028776	0.02169	Rab6a
ENSMUSG00000030717	5869.33	4060.4	0.48923	1.315E-10	9.3089E-09	Nupr1
ENSMUSG00000030733	3549.89	2997.93	0.2258	0.0029539	0.022144	Sh2b1
ENSMUSG00000030761	163.635	245.104	-0.44733	0.00017925	0.0022861	Myo7a
ENSMUSG00000030768	1915.65	2265.82	-0.22478	0.0013093	0.01178	Disp1
ENSMUSG00000030785	189.882	83.7753	0.8356	7.0584E-11	5.3053E-09	Cox6a2
ENSMUSG00000030801	1146.49	884.339	0.34829	2.6542E-06	6.2792E-05	Kat8
ENSMUSG00000030814	3476.71	2993.08	0.20762	0.00021547	0.0026762	Bcl7c
ENSMUSG00000030824	2252.8	2629.73	-0.21216	0.00055071	0.0058429	Nucb1
ENSMUSG00000030830	253.339	337.069	-0.34326	0.0011239	0.010377	Itgal
ENSMUSG00000030838	437.161	616.5	-0.43453	2.2542E-06	5.4145E-05	Ush1c
ENSMUSG00000030850	3889.61	4913.95	-0.31876	1.0385E-06	2.7789E-05	Ate1
ENSMUSG00000030861	1064.12	1229.14	-0.19473	0.0079807	0.046851	Acadsb
ENSMUSG00000030872	3342.71	2935.5	0.17891	0.0037408	0.026371	Gga2
ENSMUSG00000030881	3364.98	3810.97	-0.17089	0.0035717	0.025499	Arfip2
ENSMUSG00000030882	423.085	541.732	-0.30948	0.0012795	0.011562	Dnhd1
ENSMUSG00000030922	86.8798	130.899	-0.38523	0.0041715	0.02868	Lyrm1
ENSMUSG00000030956	566.521	392.307	0.46859	2.177E-07	7.0523E-06	Fam53b
ENSMUSG00000030981	60.6873	16.7883	0.57004	1.6702E-05	0.00030992	Mmp21
ENSMUSG00000030983	3479.31	3026.19	0.19307	0.00048499	0.0052626	Bccip
ENSMUSG00000031026	1699.78	1190.68	0.45984	6.7376E-08	2.4297E-06	Trim66
ENSMUSG00000031028	6027.81	8758.83	-0.50989	1.2769E-15	2.3087E-13	Tub
ENSMUSG00000031201	1431.08	1681.34	-0.21613	0.0018335	0.01536	Brcc3
ENSMUSG00000031246	7789.17	9484.19	-0.2599	0.0010619	0.0099299	Sh3bgrl
ENSMUSG00000031310	4593.02	5338.67	-0.20889	0.00010897	0.0014876	Zmym3
ENSMUSG00000031328	36903.2	42150.4	-0.18598	0.00012975	0.001729	Flna
ENSMUSG00000031347	1731.74	2093.42	-0.2502	0.0021315	0.01721	Cetn2
ENSMUSG00000031378	1064.8	1517.36	-0.47419	3.7143E-11	2.9873E-09	Abcd1
ENSMUSG00000031379	1146.13	960.031	0.2323	0.0034992	0.025143	Pir
ENSMUSG00000031380	130.683	68.9765	0.54367	8.8845E-05	0.0012645	Figf
ENSMUSG00000031387	1365.37	1573.3	-0.19242	0.0037441	0.026378	Renbp
ENSMUSG00000031403	5392.33	4422.16	0.2698	2.5985E-05	0.00045564	Dkc1
ENSMUSG00000031425	444.123	314.083	0.42038	3.4725E-05	0.00058001	Plp1
ENSMUSG00000031428	627.341	1083.35	-0.72159	2.4592E-20	8.6583E-18	Zcchc18
ENSMUSG00000031443	245.802	326.309	-0.33004	0.0034461	0.024882	F7
ENSMUSG00000031446	7776.59	8582.84	-0.13773	0.0058182	0.036891	Cul4a
ENSMUSG00000031450	74.2472	9.6161	1.0681	1.6548E-14	2.5448E-12	Grk1
ENSMUSG00000031465	501.857	801.077	-0.60596	9.6392E-13	1.0075E-10	Angpt2
ENSMUSG00000031490	11284.7	9355.92	0.2546	0.00014005	0.0018533	Eif4ebp1
ENSMUSG00000031505	2425.79	2084.58	0.20411	0.0047687	0.031834	Carkd
ENSMUSG00000031511	3409.89	2993.14	0.18019	0.0014849	0.013079	Arhgef7
ENSMUSG00000031530	7654.54	5943.61	0.33464	2.1135E-05	0.00037854	Dusp4
ENSMUSG00000031532	9408.32	8095.11	0.20988	3.4453E-05	0.00057704	Tmem66
ENSMUSG00000031537	2849.58	2523.31	0.1672	0.0044782	0.030321	Ikbkb
ENSMUSG00000031540	7184.27	6220.86	0.20093	7.8192E-05	0.0011396	Kat6a
ENSMUSG00000031557	1008.63	1512.48	-0.51163	4.036E-08	1.5697E-06	Plekha2
ENSMUSG00000031562	3991.63	3568.36	0.15471	0.0076719	0.045457	Dctd
ENSMUSG00000031586	180.414	128.807	0.34834	0.005779	0.036678	Rbpms
ENSMUSG00000031608	1929.69	2434.49	-0.31607	1.6589E-06	4.1718E-05	Galnt7
ENSMUSG00000031609	3195.78	2804.02	0.18056	0.0016778	0.014325	Sap30
ENSMUSG00000031626	1318.58	1673.02	-0.32108	5.1737E-06	0.00011201	Sorbs2
ENSMUSG00000031652	3912.52	3149.4	0.30004	7.1677E-08	2.5572E-06	N4bp1
ENSMUSG00000031654	210.413	307.048	-0.43027	0.00015079	0.0019701	Cbln1
ENSMUSG00000031673	346.146	451.59	-0.32443	0.0016528	0.014138	Cdh11
ENSMUSG00000031709	2261.74	3084.42	-0.41133	6.885E-08	2.4762E-06	Tbc1d9
ENSMUSG00000031737	274.79	210.876	0.30801	0.0066224	0.040568	Irx5
ENSMUSG00000031750	74.6465	116.13	-0.39857	0.0036583	0.025938	Il34
ENSMUSG00000031760	1354.37	1609.38	-0.22968	0.002239	0.017862	Mt3
ENSMUSG00000031767	544.209	665.623	-0.26144	0.0030717	0.022731	Nudt7
ENSMUSG00000031770	4863.66	4277.2	0.17415	0.0075563	0.044931	Herpud1
ENSMUSG00000031790	1374.89	1102.08	0.28046	0.0028575	0.021611	Mmp15
ENSMUSG00000031813	1702.59	2001.04	-0.21622	0.0041697	0.02868	Mvb12a
ENSMUSG00000031816	1804.33	2080.22	-0.19478	0.0021554	0.01734	Mthfsd
ENSMUSG00000031819	6051.95	5104.05	0.23326	0.00012637	0.0016907	Emc8
ENSMUSG00000031824	1503.46	1925.31	-0.33608	2.3176E-07	7.4003E-06	6430548M08Rik
ENSMUSG00000031827	8614.85	10343	-0.25088	4.0313E-05	0.00065615	Cotl1
ENSMUSG00000031837	503.276	389.584	0.31502	0.0017945	0.015138	Necab2
ENSMUSG00000031840	889.329	1343.31	-0.55213	5.1155E-14	7.0558E-12	Rab3a
ENSMUSG00000031845	762.297	1074.59	-0.43645	2.682E-06	6.3286E-05	Bcmo1
ENSMUSG00000031860	556.123	829.178	-0.52007	4.2959E-10	2.6858E-08	Pbx4
ENSMUSG00000031861	371.04	491.321	-0.35215	0.00031491	0.0036893	Lpar2
ENSMUSG00000031902	6118.64	4874.33	0.29875	0.00017998	0.0022911	Nfatc3
ENSMUSG00000031925	760.829	937.711	-0.27614	0.00067412	0.0068953	Maml2
ENSMUSG00000031949	1967.65	1630.31	0.25455	0.00026118	0.0031566	Adat1
ENSMUSG00000031951	188.056	254.828	-0.35066	0.001958	0.01619	Tmem231
ENSMUSG00000031959	4884.92	4393.6	0.14652	0.0082808	0.048127	Wdr59
ENSMUSG00000031962	453.723	669.184	-0.4969	5.9879E-08	2.2069E-06	Cdh15
ENSMUSG00000031965	10482.1	9163	0.18574	0.0013083	0.011779	Tbx20
ENSMUSG00000031967	8661.94	7623.71	0.17504	0.0055087	0.035433	Afg3l1
ENSMUSG00000031983	2672.21	2142.47	0.30313	9.3443E-07	2.5358E-05	2310022B05Rik
ENSMUSG00000031988	4369.75	3800.69	0.19141	0.0024242	0.019033	Vps26b
ENSMUSG00000032009	1830.68	2515.5	-0.42241	1.8987E-08	8.0642E-07	Sesn3
ENSMUSG00000032020	1849.19	2168.09	-0.21354	0.0027123	0.02076	Ubash3b
ENSMUSG00000032047	6710.43	7897.12	-0.22638	2.1723E-05	0.00038751	Acat1
ENSMUSG00000032060	97.8401	146.564	-0.4048	0.0019157	0.015909	Cryab
ENSMUSG00000032123	1847.74	2265.68	-0.27902	8.7087E-06	0.000176	Dpagt1
ENSMUSG00000032186	8764.06	9857.31	-0.16321	0.0024338	0.019076	Tmod2
ENSMUSG00000032192	848.057	1005.25	-0.22283	0.0059634	0.037616	Gnb5
ENSMUSG00000032202	681.386	1143.55	-0.65384	2.6932E-12	2.5555E-10	Rab27a
ENSMUSG00000032212	6390.8	5714.21	0.15477	0.0051761	0.03388	Sltm
ENSMUSG00000032221	999.116	1263.55	-0.30346	0.00032835	0.0038166	Mns1
ENSMUSG00000032262	2349.74	2797.92	-0.23671	0.00069954	0.0071083	Elovl4
ENSMUSG00000032269	44472.3	33547.8	0.37841	1.5263E-07	5.1306E-06	Htr3a
ENSMUSG00000032280	6856.54	8105.36	-0.22729	0.00049249	0.0053223	Tle3
ENSMUSG00000032303	4962.98	6680.77	-0.39444	3.0892E-07	9.634E-06	Chrna3
ENSMUSG00000032318	357.194	455.758	-0.30211	0.0018118	0.015235	Isl2
ENSMUSG00000032322	348.568	437.419	-0.2773	0.0065657	0.040295	Pstpip1
ENSMUSG00000032327	955.968	1597.38	-0.6819	2.386E-19	7.0938E-17	Stra6
ENSMUSG00000032328	8574.36	9996.98	-0.20665	0.0037411	0.026371	Tmem30a
ENSMUSG00000032336	7936.06	8946.03	-0.16441	0.0083958	0.048648	Nptn
ENSMUSG00000032349	7191.07	5684.98	0.3195	8.8979E-07	2.4395E-05	Elovl5
ENSMUSG00000032350	5110.95	4300.03	0.23958	1.3693E-05	0.00026321	Gclc
ENSMUSG00000032366	5499.65	6294.25	-0.18648	0.0014388	0.01274	Tpm1
ENSMUSG00000032370	440.733	536.08	-0.2487	0.0068173	0.041421	Lactb
ENSMUSG00000032374	4025.5	3272.94	0.28485	1.3282E-06	3.4504E-05	Plod2
ENSMUSG00000032383	1897.23	1609.02	0.22231	0.0020894	0.016969	Ppib
ENSMUSG00000032384	1952.46	1675.54	0.20599	0.0022799	0.018145	Csnk1g1
ENSMUSG00000032386	1434.85	1654.53	-0.19325	0.0058208	0.036891	Trip4
ENSMUSG00000032393	2069.06	2892.3	-0.45392	3.322E-11	2.7101E-09	Dpp8
ENSMUSG00000032396	1635.15	2089.57	-0.33585	8.0662E-08	2.8399E-06	Dis3l
ENSMUSG00000032400	2005.49	2386.94	-0.239	7.6931E-05	0.0011286	Zwilch
ENSMUSG00000032412	4788.77	5719.09	-0.23849	0.0011068	0.010254	Atp1b3
ENSMUSG00000032434	1178.75	648.474	0.78514	5.5823E-23	2.8725E-20	Cmtm6
ENSMUSG00000032437	13235.7	14624	-0.13955	0.0043871	0.02981	Stt3b
ENSMUSG00000032498	2395.04	2986.8	-0.30282	6.0681E-07	1.7422E-05	Mlh1
ENSMUSG00000032515	1060.91	894.498	0.22416	0.0066803	0.040848	Csrnp1
ENSMUSG00000032547	3997.31	3428.58	0.20704	0.0020645	0.016822	Ryk
ENSMUSG00000032562	7090.87	8108.23	-0.18175	0.0058541	0.037016	Gnai2
ENSMUSG00000032584	78.3275	115.337	-0.35865	0.0083822	0.048603	Mst1r
ENSMUSG00000032606	1032.36	1270.74	-0.27512	0.00047546	0.005213	Nicn1
ENSMUSG00000032624	6334.78	5662.29	0.15578	0.0031615	0.023274	Eml4
ENSMUSG00000032625	1815.48	2301.13	-0.32421	3.8784E-07	1.1687E-05	Thsd7a
ENSMUSG00000032643	1231.71	1486.71	-0.25193	0.0009343	0.0089605	Fhl3
ENSMUSG00000032648	127.485	78.2966	0.42776	0.0019885	0.016351	Pygm
ENSMUSG00000032649	423.667	619.766	-0.47283	2.0954E-06	5.1345E-05	Colgalt2
ENSMUSG00000032666	5109.19	4516.15	0.16893	0.0048317	0.032145	1700025G04Rik
ENSMUSG00000032705	1265.38	948.472	0.37893	1.4133E-06	3.6223E-05	Exd2
ENSMUSG00000032715	5607.17	4046.42	0.43488	5.0092E-09	2.4406E-07	Trib3
ENSMUSG00000032727	1851.1	2146.02	-0.19942	0.005384	0.034748	Mier3
ENSMUSG00000032735	480.016	627.778	-0.34171	0.00016747	0.0021585	Ablim3
ENSMUSG00000032740	4595.22	6724.28	-0.52223	1.2544E-17	2.8935E-15	Ccdc88a
ENSMUSG00000032758	162.142	0	2.1562	1.93E-52	8.6073E-49	Kap
ENSMUSG00000032812	3277.37	4109.02	-0.30812	1.4934E-06	3.8057E-05	Arap1
ENSMUSG00000032827	1920.92	2341.99	-0.2721	6.8769E-06	0.00014309	Ppp1r9a
ENSMUSG00000032834	6045.62	5318.17	0.1778	0.0014239	0.01265	Pwp2
ENSMUSG00000032867	4067.29	3442.17	0.2239	0.0014081	0.012551	Fbxw8
ENSMUSG00000032883	5000.02	5943.2	-0.23466	0.00048858	0.0052914	Acsl3
ENSMUSG00000032890	8538	7427.21	0.19358	0.00023874	0.0029357	Rims3
ENSMUSG00000032908	172.732	395.567	-0.97616	6.847E-19	1.9491E-16	Sgpp2
ENSMUSG00000032936	612.754	856.536	-0.43146	5.82E-07	1.6854E-05	Camkv
ENSMUSG00000033007	568.254	993.682	-0.71487	1.7954E-15	3.1196E-13	Asic4
ENSMUSG00000033021	3451.89	4426.28	-0.34203	8.7831E-09	4.0381E-07	Gmppa
ENSMUSG00000033059	4117.81	4628.24	-0.16189	0.0035457	0.025354	Pygb
ENSMUSG00000033065	9183.5	10905.3	-0.23663	4.82E-05	0.00076226	Pfkm
ENSMUSG00000033106	3232.34	2842.93	0.17614	0.0028751	0.021683	Slc7a6os
ENSMUSG00000033107	346.092	469.595	-0.37573	0.00018897	0.0023919	Rnf125
ENSMUSG00000033111	497.602	613.382	-0.26766	0.003988	0.027717	3830406C13Rik
ENSMUSG00000033159	2599.81	2280.88	0.17856	0.0074044	0.044205	Cnppd1
ENSMUSG00000033257	6470.53	5766.99	0.15942	0.0035118	0.025172	Ttll4
ENSMUSG00000033306	1693	2102.48	-0.28779	0.0001414	0.0018693	Lpp
ENSMUSG00000033326	3571.03	3081.52	0.20287	0.00076162	0.0075873	Kdm4a
ENSMUSG00000033356	3090.37	2428.13	0.32849	3.4384E-07	1.0575E-05	Pus7l
ENSMUSG00000033400	1805.91	2099.01	-0.20374	0.0027617	0.020994	Agl
ENSMUSG00000033419	8077.6	9526.27	-0.22925	1.4123E-05	0.00026937	Snap91
ENSMUSG00000033530	1536.5	1776.98	-0.19746	0.0024139	0.018986	Ttc7b
ENSMUSG00000033577	2347.7	2707.58	-0.1925	0.0067436	0.041123	Myo6
ENSMUSG00000033589	1156.59	803.99	0.4791	7.9148E-10	4.604E-08	Reep4
ENSMUSG00000033633	3272.84	3783.75	-0.1971	0.0024488	0.019171	Clec18a
ENSMUSG00000033653	2396.78	2805.41	-0.21404	0.0015141	0.013249	Vps8
ENSMUSG00000033658	4527.95	5134.81	-0.17441	0.0012596	0.011441	Ddx19b
ENSMUSG00000033722	1342.71	1707.48	-0.32488	1.5589E-06	3.9575E-05	BC034090
ENSMUSG00000033767	1969.85	2384.58	-0.26222	2.8583E-05	0.00049535	D930015E06Rik
ENSMUSG00000033781	1166.65	1772.44	-0.56121	3.7203E-15	6.07E-13	Asb13
ENSMUSG00000033788	1116.11	1346.41	-0.24838	0.0010292	0.0096831	Dysf
ENSMUSG00000033792	453.215	647.226	-0.44964	2.1961E-06	5.3035E-05	Atp7a
ENSMUSG00000033799	9374.42	10560.5	-0.16504	0.0029422	0.022077	Fam208b
ENSMUSG00000033809	2102.64	2559.81	-0.2671	5.3755E-05	0.00083432	Alg3
ENSMUSG00000033900	2920.84	3717.12	-0.32059	3.1718E-05	0.00053784	Map9
ENSMUSG00000033909	7003.78	5334.52	0.37224	4.7542E-09	2.3471E-07	Usp36
ENSMUSG00000033943	6415.62	5756.28	0.14998	0.0065778	0.040351	Mga
ENSMUSG00000033953	10009.1	12151.2	-0.25474	0.001722	0.014628	Ppp3r1
ENSMUSG00000033955	4913	4366.84	0.16316	0.0047347	0.031657	Tnks1bp1
ENSMUSG00000034022	16654	14252.4	0.21624	6.627E-05	0.00099286	Cpsf1
ENSMUSG00000034024	51851.8	39722	0.3626	2.9191E-08	1.1835E-06	Cct2
ENSMUSG00000034112	31.392	58.1675	-0.38607	0.006044	0.037946	Atp2c2
ENSMUSG00000034145	449.719	609.908	-0.37736	0.00010954	0.0014939	Tmem63c
ENSMUSG00000034163	3931.87	3408.28	0.19273	0.0067956	0.041326	Zfc3h1
ENSMUSG00000034173	564.749	447.868	0.28817	0.0023333	0.018483	Zbed5
ENSMUSG00000034201	2726.73	2176.34	0.29025	0.0011513	0.010615	Gas2l1
ENSMUSG00000034203	2032.2	2400.12	-0.22171	0.0022774	0.018137	Chchd4
ENSMUSG00000034220	2917.41	3448.12	-0.22101	0.0040592	0.02811	Gpc1
ENSMUSG00000034245	1879.3	2281.12	-0.26455	4.1912E-05	0.00067804	Hdac11
ENSMUSG00000034247	1176.6	1009.42	0.20446	0.005301	0.03442	Plekhm1
ENSMUSG00000034271	857.098	664.956	0.33003	8.9131E-05	0.0012659	Jdp2
ENSMUSG00000034285	4814.85	5421.8	-0.16385	0.0034738	0.025014	Nipsnap1
ENSMUSG00000034320	619.858	455.517	0.38303	6.5882E-05	0.00098926	Slc26a2
ENSMUSG00000034341	4628.59	5426.77	-0.21791	0.00034855	0.0040062	Wbp2
ENSMUSG00000034353	183.726	303.515	-0.55637	3.332E-06	7.6203E-05	Ramp1
ENSMUSG00000034412	1006.51	855.627	0.21637	0.0058457	0.037013	Tbc1d10a
ENSMUSG00000034416	187.22	257.664	-0.33347	0.0075166	0.044775	Pkd1l2
ENSMUSG00000034471	1465.04	1143.72	0.32674	6.2796E-05	0.00094825	Caskin2
ENSMUSG00000034485	1010.76	832.094	0.2552	0.0016713	0.014279	Uaca
ENSMUSG00000034487	688.586	934.991	-0.39771	2.5641E-06	6.1084E-05	Kdelc2
ENSMUSG00000034525	5566.42	4888.14	0.18027	0.00089065	0.0086223	BC018507
ENSMUSG00000034532	169.933	272.139	-0.52057	1.5123E-05	0.00028619	Fbxo16
ENSMUSG00000034560	2406.89	4638.2	-0.89425	1.9192E-43	5.1355E-40	A230046K03Rik
ENSMUSG00000034579	455.574	685.384	-0.5164	4.0314E-08	1.5697E-06	Pla2g3
ENSMUSG00000034586	1688.47	2113.55	-0.30637	2.5659E-06	6.1084E-05	Hid1
ENSMUSG00000034593	12453.1	14619.3	-0.2222	5.6831E-05	0.00087396	Myo5a
ENSMUSG00000034614	511.72	663.328	-0.33683	7.917E-05	0.0011485	Pik3ip1
ENSMUSG00000034621	5132.4	4601.09	0.1513	0.0061592	0.03847	Gpatch8
ENSMUSG00000034647	3294.25	3873.12	-0.22254	0.00016408	0.0021189	Ankrd12
ENSMUSG00000034659	5820.74	4972.04	0.21721	0.00014291	0.0018837	Tmem109
ENSMUSG00000034667	33268.6	30175.1	0.13658	0.0046262	0.031134	Xpot
ENSMUSG00000034675	9941.04	12548.8	-0.31801	4.8551E-07	1.4308E-05	Dbn1
ENSMUSG00000034685	721.9	896.531	-0.27902	0.00097195	0.0092554	Fam171a2
ENSMUSG00000034686	1559.88	1214.72	0.32017	0.00036792	0.0041822	Prr7
ENSMUSG00000034714	550.187	755.717	-0.41046	1.8414E-06	4.5796E-05	Ttyh2
ENSMUSG00000034723	5777.66	7099.95	-0.27801	7.9233E-05	0.0011485	Tmx4
ENSMUSG00000034744	791.69	1030.76	-0.34037	6.6021E-05	0.00099023	Nagk
ENSMUSG00000034751	492.856	644.487	-0.34053	0.00025637	0.0031153	Mast4
ENSMUSG00000034771	714.33	875.48	-0.25933	0.0034193	0.024728	Tle2
ENSMUSG00000034780	2556.65	2061	0.29388	5.2979E-06	0.00011341	B3galt1
ENSMUSG00000034796	91.7753	133.271	-0.36198	0.0065091	0.040113	Cpne7
ENSMUSG00000034880	2451.89	2050.37	0.24358	0.00030942	0.0036313	Mrpl34
ENSMUSG00000034898	967.938	1212.62	-0.29567	0.00020741	0.002591	Filip1
ENSMUSG00000034903	2841.7	3337.65	-0.22105	0.00026411	0.0031861	Cobll1
ENSMUSG00000034910	400.195	311.252	0.30577	0.0026695	0.020526	Pygo1
ENSMUSG00000034958	1369.39	1799.19	-0.37262	8.4536E-09	3.9E-07	Atcay
ENSMUSG00000034974	2600.03	2128.29	0.27182	5.2064E-05	0.00081374	Dapk3
ENSMUSG00000034981	1896.8	2748.62	-0.49925	1.3913E-12	1.3995E-10	Parm1
ENSMUSG00000034993	9182.8	11304.4	-0.29027	6.2324E-09	2.978E-07	Vat1
ENSMUSG00000035011	3223.51	2543.32	0.31782	1.654E-05	0.00030906	Zbtb7a
ENSMUSG00000035027	8074.84	7015.21	0.19446	0.00062221	0.0064632	Map2k2
ENSMUSG00000035048	1411.28	1856.62	-0.35046	0.00010815	0.0014792	Anapc13
ENSMUSG00000035049	5449.34	4582.19	0.2398	1.5444E-05	0.00029115	Rrp12
ENSMUSG00000035051	2176.59	2470.52	-0.17315	0.0046924	0.031453	Dhx57
ENSMUSG00000035121	47.3435	22.1827	0.40061	0.0034303	0.024794	Neil2
ENSMUSG00000035168	4576.53	5311.77	-0.20559	0.0003963	0.0044593	Tanc1
ENSMUSG00000035173	4159.5	4737.21	-0.18034	0.00081452	0.0080445	A630007B06Rik
ENSMUSG00000035199	2571.11	2983.9	-0.20537	0.00045177	0.0049911	Arl6ip5
ENSMUSG00000035200	261.803	198.525	0.31428	0.0062645	0.038982	Chrnb4
ENSMUSG00000035228	541.21	670.176	-0.2751	0.0017981	0.015139	Ccdc106
ENSMUSG00000035279	2710.93	3917.67	-0.49777	1.8452E-13	2.2648E-11	Ssc5d
ENSMUSG00000035311	1977.28	2394.14	-0.25814	0.00015778	0.0020531	Gnptab
ENSMUSG00000035314	758.053	905.081	-0.23272	0.0036988	0.026114	Gdpd5
ENSMUSG00000035356	1104.35	920.953	0.24072	0.0021099	0.017087	Nfkbiz
ENSMUSG00000035397	2766.25	2428.16	0.17884	0.0046548	0.031272	Klf16
ENSMUSG00000035407	94.7082	142.668	-0.39583	0.0027551	0.020967	Kank4
ENSMUSG00000035476	756.087	914.302	-0.24812	0.0026157	0.020205	Tab3
ENSMUSG00000035493	2784.57	3995.43	-0.48278	7.8265E-11	5.8498E-09	Tgfbi
ENSMUSG00000035545	5413.26	4626.37	0.21144	0.0031974	0.02344	Leng8
ENSMUSG00000035547	7305.6	8365.45	-0.18788	0.00063001	0.0065292	Capn5
ENSMUSG00000035569	25525.6	21616.6	0.23179	5.2786E-06	0.00011341	Ankrd11
ENSMUSG00000035585	3815.87	3307.64	0.19541	0.0027977	0.021251	Tsen34
ENSMUSG00000035614	3565.73	4199.59	-0.22206	0.0010012	0.0094732	Fam179b
ENSMUSG00000035674	1742.98	2183.9	-0.27636	0.0060194	0.037845	Ndufa3
ENSMUSG00000035696	2950.64	2220.74	0.38927	1.6328E-10	1.126E-08	Rnf38
ENSMUSG00000035697	79.796	118.533	-0.37462	0.0052831	0.034345	Hmha1
ENSMUSG00000035704	1512.53	1826.11	-0.24365	0.0060043	0.037782	Alg8
ENSMUSG00000035711	154.123	94.8326	0.46765	0.00045907	0.0050593	Dok3
ENSMUSG00000035770	11123.4	13468.7	-0.26194	2.0729E-05	0.00037275	Dync1li2
ENSMUSG00000035773	170.149	235.169	-0.36548	0.00165	0.014133	Kiss1r
ENSMUSG00000035828	4531.31	3385.85	0.38315	2.0121E-06	4.9759E-05	Pim3
ENSMUSG00000035864	8503.71	10615	-0.30505	3.6608E-07	1.1157E-05	Syt1
ENSMUSG00000035891	3217.63	3880.4	-0.25485	7.1516E-05	0.0010608	Cerk
ENSMUSG00000035898	1446.68	1932.76	-0.38924	6.1496E-08	2.248E-06	Uba6
ENSMUSG00000035941	3107.64	3674.78	-0.22596	0.0015658	0.013586	Ibtk
ENSMUSG00000035954	3771.98	6781.68	-0.80196	4.2117E-37	5.6349E-34	Dock4
ENSMUSG00000035992	3961.02	4865.71	-0.28188	5.8994E-06	0.00012469	Fnip1
ENSMUSG00000036009	369.909	485.955	-0.33207	0.0015245	0.013317	Mettl25
ENSMUSG00000036022	522.738	783.251	-0.52691	3.2886E-10	2.1255E-08	Fam122b
ENSMUSG00000036026	4091.2	4618.7	-0.16615	0.0062452	0.038917	Tmem63b
ENSMUSG00000036061	3599.71	4271.8	-0.2312	0.00098306	0.0093213	Smug1
ENSMUSG00000036067	459.26	599.273	-0.34331	8.2774E-05	0.0011908	Slc2a6
ENSMUSG00000036155	1860.14	2281.51	-0.2796	1.085E-05	0.00021367	Mgat5
ENSMUSG00000036180	8427	7440.89	0.17335	0.00061809	0.0064347	Gatad2a
ENSMUSG00000036188	1625.49	1971.52	-0.25766	0.00075666	0.007566	Ankmy2
ENSMUSG00000036202	7220.39	6300.71	0.18416	0.0063988	0.039615	Rif1
ENSMUSG00000036285	4954.51	4149.36	0.24085	0.00029162	0.0034466	Noa1
ENSMUSG00000036323	8716.71	9835.81	-0.16798	0.0015953	0.013779	Srp72
ENSMUSG00000036403	1742.78	1463.87	0.23455	0.0014211	0.012633	Cep135
ENSMUSG00000036411	261.65	337.83	-0.30616	0.0038394	0.026845	9530077C05Rik
ENSMUSG00000036432	1272.65	975.049	0.34605	2.8119E-05	0.00048795	Siah2
ENSMUSG00000036438	13142.3	14891.5	-0.17258	0.0026785	0.020583	Calm2
ENSMUSG00000036452	3270.22	4214.03	-0.34702	1.8589E-08	7.9458E-07	Arhgap26
ENSMUSG00000036478	5738.65	4907.06	0.21578	0.00015791	0.0020531	Btg1
ENSMUSG00000036534	5757.77	4200.14	0.43498	1.7104E-13	2.1188E-11	Slc38a7
ENSMUSG00000036564	2487.7	3796.59	-0.58336	1.073E-23	6.2415E-21	Ndrg4
ENSMUSG00000036580	2705.57	2218.95	0.26939	2.8793E-05	0.00049834	Spg20
ENSMUSG00000036613	1024.26	1919.49	-0.83207	1.7487E-27	1.4622E-24	Tssc1
ENSMUSG00000036615	2037.91	1732.87	0.21882	0.0026236	0.020255	Rfxap
ENSMUSG00000036620	2752.06	2202.42	0.30422	1.227E-06	3.2238E-05	Mgat4b
ENSMUSG00000036632	1431.35	1663.87	-0.20395	0.0038035	0.026685	Alg5
ENSMUSG00000036661	1303.28	1626.79	-0.29355	9.6797E-05	0.0013561	Dennd3
ENSMUSG00000036737	4826.81	4268.69	0.16869	0.0038139	0.026729	Oxsr1
ENSMUSG00000036745	2624.79	3107.96	-0.2241	0.0043762	0.029751	Ttll7
ENSMUSG00000036781	4764.3	3753.81	0.29945	0.0015432	0.013424	Rps27l
ENSMUSG00000036817	4182.63	4753.63	-0.17724	0.0017161	0.014605	Sun1
ENSMUSG00000036834	1193.1	1460.91	-0.26985	0.00042664	0.0047448	Plch1
ENSMUSG00000036862	3141.46	2511.5	0.30642	4.4669E-07	1.331E-05	Dchs1
ENSMUSG00000036879	2688.19	3209.2	-0.24361	4.8829E-05	0.00076857	Phkb
ENSMUSG00000036880	1070.72	1237.11	-0.19491	0.0085885	0.049507	Acaa2
ENSMUSG00000036893	5802.79	5117.26	0.17335	0.0032778	0.023898	Ehmt1
ENSMUSG00000036918	303.836	392.271	-0.31528	0.0014953	0.013144	Ttc7
ENSMUSG00000036986	782.337	919.597	-0.21392	0.0066543	0.040726	Pml
ENSMUSG00000037029	3054.05	2556.12	0.24273	0.00024328	0.0029852	Zfp146
ENSMUSG00000037032	3752.44	4701.61	-0.31088	6.0135E-08	2.2103E-06	Apbb1
ENSMUSG00000037049	1038.69	1225.25	-0.2194	0.0057286	0.03641	Smpd1
ENSMUSG00000037108	254.62	323.628	-0.28876	0.0060824	0.038109	Zcwpw1
ENSMUSG00000037111	13593.2	12143.9	0.15677	0.0036324	0.025823	Setd7
ENSMUSG00000037148	1218.67	1691.62	-0.44106	1.3165E-09	7.4009E-08	Arhgap10
ENSMUSG00000037161	128.275	85.5823	0.39089	0.0033205	0.024157	Mgarp
ENSMUSG00000037196	185.914	255.12	-0.35837	0.0019965	0.016397	Pacrg
ENSMUSG00000037204	2883.13	2283.94	0.31939	1.3847E-07	4.7019E-06	Atg101
ENSMUSG00000037242	9481.84	8268.36	0.19048	0.00025393	0.0030941	Clic4
ENSMUSG00000037275	9568.38	8075.94	0.23231	0.0001328	0.0017644	Gemin5
ENSMUSG00000037321	235.453	325.602	-0.38339	0.00040361	0.0045226	Tap1
ENSMUSG00000037337	384.168	524.59	-0.38544	7.3284E-05	0.0010822	Map4k1
ENSMUSG00000037343	4176.77	5067.12	-0.26594	7.9705E-06	0.00016381	Taf2
ENSMUSG00000037366	594.06	729.487	-0.26329	0.0040998	0.028332	Pafah2
ENSMUSG00000037373	18340.9	16067.5	0.18289	0.0014471	0.012805	Ctbp1
ENSMUSG00000037386	5473.83	6310.27	-0.19649	0.00047134	0.0051732	Rims2
ENSMUSG00000037408	1258.12	1078.68	0.20782	0.0034075	0.024689	Cnnm4
ENSMUSG00000037411	399.708	305.095	0.32116	0.0023483	0.018569	Serpine1
ENSMUSG00000037474	4737.34	6020.83	-0.32807	2.2683E-07	7.2776E-06	Dtl
ENSMUSG00000037503	15311.4	13208	0.20561	7.2509E-05	0.0010731	Fam168b
ENSMUSG00000037519	7334.62	6516.91	0.16438	0.0024182	0.019009	Ppfia1
ENSMUSG00000037541	410.261	550.767	-0.35421	0.00055203	0.0058431	Shank2
ENSMUSG00000037572	3174.33	4165.44	-0.37432	2.3893E-10	1.5747E-08	Wdhd1
ENSMUSG00000037580	1667.67	2269.85	-0.41521	4.9377E-09	2.4198E-07	Gch1
ENSMUSG00000037606	1060.3	829.249	0.30417	0.0015697	0.013602	Osbpl5
ENSMUSG00000037610	483.555	591.934	-0.26179	0.0032661	0.023852	Kcnmb2
ENSMUSG00000037613	1060.89	643.927	0.64995	4.052E-15	6.5316E-13	Tnfrsf23
ENSMUSG00000037622	3089.9	2499.23	0.2915	2.1143E-06	5.1576E-05	Wdtc1
ENSMUSG00000037652	2260.51	2792.83	-0.28745	1.2534E-05	0.00024373	Phc3
ENSMUSG00000037669	3832.5	3112.38	0.27464	0.00039451	0.0044466	1110057K04Rik
ENSMUSG00000037722	1850.93	1603.74	0.19231	0.0054702	0.035209	Gnpnat1
ENSMUSG00000037736	3087	5609.46	-0.81513	1.0843E-37	1.8134E-34	Limch1
ENSMUSG00000037740	2964.79	2572.46	0.19491	0.001006	0.0095119	Mrps26
ENSMUSG00000037822	1916.71	2217.16	-0.19794	0.004122	0.028442	Smim14
ENSMUSG00000037851	25762.8	22745.8	0.17338	0.00079717	0.0079002	Iars
ENSMUSG00000037852	6286.74	7424.05	-0.21842	0.0062342	0.038866	Cpe
ENSMUSG00000037885	2873.78	2260.9	0.32522	1.9195E-06	4.7646E-05	Stk35
ENSMUSG00000037887	1860.29	2293.2	-0.28505	1.531E-05	0.00028931	Dusp8
ENSMUSG00000037894	29427.4	23785.9	0.28724	3.8518E-05	0.00063465	H2afz
ENSMUSG00000037933	8671.99	7789.04	0.15	0.0029945	0.022357	Bicd2
ENSMUSG00000037965	10002.8	11054.8	-0.13998	0.0040569	0.028108	Zc3h7a
ENSMUSG00000037977	44.2154	97.5104	-0.61386	1.3601E-05	0.00026182	6430571L13Rik
ENSMUSG00000037991	1248.78	901.084	0.42282	9.9339E-07	2.6742E-05	Rmi2
ENSMUSG00000037992	3179.56	2595.84	0.26749	0.00090989	0.0087705	Rara
ENSMUSG00000037996	1726.71	2368.45	-0.42168	1.5818E-08	6.8489E-07	Slc24a2
ENSMUSG00000038034	4104.99	3365.91	0.26874	9.3397E-05	0.0013167	Igsf8
ENSMUSG00000038055	604.46	427.45	0.44023	2.1086E-06	5.1573E-05	Dexi
ENSMUSG00000038056	8647.05	7616.65	0.17614	0.0013194	0.011863	Kmt2c
ENSMUSG00000038128	1828.74	2459.36	-0.40584	8.5796E-11	6.3069E-09	Camk4
ENSMUSG00000038168	1144.49	944.259	0.25775	0.00068652	0.007006	Leprel1
ENSMUSG00000038174	1326.39	1523.11	-0.18637	0.0083845	0.048603	Fam126b
ENSMUSG00000038175	1615.97	1084.28	0.53059	4.7944E-12	4.3636E-10	Mylip
ENSMUSG00000038193	32516.3	21523.5	0.57097	2.361E-24	1.5042E-21	Hand2
ENSMUSG00000038206	3634.25	2755.54	0.37392	3.1911E-08	1.2745E-06	Fbxo8
ENSMUSG00000038214	1846.14	1406.15	0.36869	5.6622E-08	2.1043E-06	Bend3
ENSMUSG00000038215	4266.77	3392.26	0.30746	1.4596E-05	0.00027739	Cep44
ENSMUSG00000038242	265.701	380.463	-0.4243	9.6047E-05	0.0013484	Aox4
ENSMUSG00000038252	13004.1	11690.5	0.14876	0.0027142	0.020762	Ncapd2
ENSMUSG00000038271	1624.41	1981.44	-0.2625	0.00063329	0.0065452	Iffo1
ENSMUSG00000038279	9722.89	7835.28	0.29783	3.2466E-07	1.0055E-05	Nop2
ENSMUSG00000038280	2058.75	2514.57	-0.26913	0.00019502	0.0024568	Ostm1
ENSMUSG00000038290	2201.73	1926.44	0.18277	0.0033708	0.024483	Smg6
ENSMUSG00000038291	2586.84	4498.85	-0.76537	7.5021E-42	1.6728E-38	Snx25
ENSMUSG00000038295	1020.44	1237.26	-0.2571	0.00060984	0.0063593	Atg9b
ENSMUSG00000038301	1628.63	1945.39	-0.23238	0.0058535	0.037016	Snx10
ENSMUSG00000038305	668.537	807.652	-0.2463	0.0034568	0.024945	Spats2l
ENSMUSG00000038319	4650.89	5765.95	-0.27704	0.0013661	0.012217	Kcnh2
ENSMUSG00000038324	8116.09	8975.75	-0.14082	0.0045176	0.030495	Trpc4ap
ENSMUSG00000038354	39.0453	68.7852	-0.38781	0.0061025	0.03817	Ankrd35
ENSMUSG00000038375	3699.59	4336.5	-0.21749	0.00060379	0.0063111	Trp53inp2
ENSMUSG00000038388	5187.77	4136.12	0.31308	1.8871E-08	8.0407E-07	Mpp6
ENSMUSG00000038390	651.201	878.274	-0.38012	2.133E-05	0.00038151	Gpr162
ENSMUSG00000038398	4868.2	4176.53	0.21158	0.00036368	0.004146	Upf3a
ENSMUSG00000038417	1856	1443.47	0.34131	2.2199E-07	7.1738E-06	Fig4
ENSMUSG00000038437	7851.16	6717.42	0.21065	0.0027432	0.020912	Mllt6
ENSMUSG00000038446	4016.06	3478.02	0.19845	0.00055062	0.0058429	Cdc40
ENSMUSG00000038459	2107.25	1349.29	0.57851	4.6964E-12	4.3037E-10	Abhd17c
ENSMUSG00000038463	1810.8	1590.19	0.17561	0.0081358	0.04745	Olfml2b
ENSMUSG00000038497	2039.36	2774.93	-0.42317	2.038E-12	1.9616E-10	Tmco3
ENSMUSG00000038500	1527.74	1308.63	0.20718	0.0034173	0.024727	Prr3
ENSMUSG00000038503	2565.83	2971.89	-0.20164	0.00066472	0.0068096	Mesdc2
ENSMUSG00000038518	4765.06	4042.03	0.22839	1.9848E-05	0.00035884	Jarid2
ENSMUSG00000038530	3221.99	4675.97	-0.47175	3.9275E-07	1.1804E-05	Rgs4
ENSMUSG00000038539	2682.04	3517.37	-0.36998	5.0349E-09	2.4406E-07	Atf5
ENSMUSG00000038576	420.584	531.448	-0.28342	0.0056669	0.036207	Susd4
ENSMUSG00000038580	445.264	787.086	-0.68671	7.0197E-11	5.3053E-09	Sct
ENSMUSG00000038582	1593.06	1327	0.24494	0.0011851	0.010897	Pptc7
ENSMUSG00000038587	23979.1	27228	-0.17629	0.0011019	0.010216	Akap12
ENSMUSG00000038604	3120.63	3776.47	-0.25869	7.6933E-05	0.0011286	Fam65a
ENSMUSG00000038605	968.87	1245.47	-0.33659	5.9661E-06	0.0001259	Samd10
ENSMUSG00000038612	9764.46	8558.01	0.18073	0.0037916	0.026615	Mcl1
ENSMUSG00000038628	5931.3	6604.37	-0.14848	0.0081216	0.047429	Polr3k
ENSMUSG00000038648	2111.62	2489.17	-0.22449	0.00036214	0.0041411	Creb3l2
ENSMUSG00000038665	2400.82	2900.05	-0.25134	0.00063499	0.0065501	Dgki
ENSMUSG00000038725	115.834	77.9356	0.36064	0.0084273	0.048746	Pkhd1l1
ENSMUSG00000038732	192.136	253.536	-0.31481	0.0065555	0.040281	Mboat1
ENSMUSG00000038764	1069.96	1255.39	-0.21578	0.0023316	0.01848	Ptpn3
ENSMUSG00000038766	4480.63	3674.25	0.27398	1.5572E-06	3.9575E-05	Gabpb2
ENSMUSG00000038780	4839.01	4200.92	0.19632	0.00041991	0.004677	Smurf1
ENSMUSG00000038806	4128.88	3605.25	0.18734	0.00083772	0.0082373	Sde2
ENSMUSG00000038807	2129.28	2902.48	-0.42448	4.5391E-12	4.1882E-10	Rap1gap2
ENSMUSG00000038812	2459.5	2136.32	0.18959	0.0080563	0.04713	Trmt112
ENSMUSG00000038828	2505.54	2851.09	-0.17518	0.0065327	0.040203	Tmem214
ENSMUSG00000038860	7565.97	8784.36	-0.20651	0.00019334	0.0024379	Garnl3
ENSMUSG00000038866	8383.38	7524.58	0.15094	0.0025416	0.01977	Zcchc2
ENSMUSG00000038910	3265.55	2808.7	0.19968	0.0083307	0.048333	Plcl2
ENSMUSG00000039037	546.913	681.405	-0.27128	0.0068958	0.041784	St6galnac5
ENSMUSG00000039055	1167.86	989.625	0.21838	0.006037	0.03792	Eme1
ENSMUSG00000039070	766.536	1064.63	-0.43566	2.676E-08	1.0915E-06	Cpa4
ENSMUSG00000039095	575.784	437.231	0.34354	0.00046351	0.0050998	En2
ENSMUSG00000039114	9786.41	8408.63	0.20637	0.0014387	0.01274	Nrn1
ENSMUSG00000039117	3908.44	3446.84	0.17206	0.0074714	0.044525	Taf4a
ENSMUSG00000039126	6537.22	9100.08	-0.45432	4.1043E-14	5.72E-12	Prune2
ENSMUSG00000039148	5244.13	4505.65	0.20965	0.00034036	0.0039323	Sart1
ENSMUSG00000039158	803.947	662.945	0.2511	0.0027369	0.020888	Akna
ENSMUSG00000039163	553.21	701.819	-0.30571	0.00062431	0.0064799	Cmc1
ENSMUSG00000039197	2223.7	2671.23	-0.25155	5.1437E-05	0.00080489	Adk
ENSMUSG00000039202	6894.26	5836.83	0.23112	1.3929E-05	0.00026698	Abhd2
ENSMUSG00000039218	45647.3	40043.2	0.18256	0.00035206	0.0040396	Srrm2
ENSMUSG00000039220	4285.68	5110.67	-0.24464	3.642E-06	8.2448E-05	Ppp1r10
ENSMUSG00000039239	1922.53	2454.07	-0.33455	5.8031E-08	2.1507E-06	Tgfb2
ENSMUSG00000039242	748.637	572.867	0.33933	0.00033701	0.0039004	B3galnt2
ENSMUSG00000039246	729.882	917.102	-0.29948	0.00038394	0.0043458	Lyplal1
ENSMUSG00000039307	415.149	554.447	-0.36552	9.2439E-05	0.0013046	Hexdc
ENSMUSG00000039347	3184.36	3906.62	-0.27104	0.00055362	0.0058552	Atp6v0e2
ENSMUSG00000039354	2523.5	2935.96	-0.2089	0.00029115	0.0034441	Smarcal1
ENSMUSG00000039357	946.717	687.896	0.42014	3.3509E-07	1.033E-05	Fut11
ENSMUSG00000039372	197.427	464.695	-0.98331	2.5746E-18	6.6242E-16	March4
ENSMUSG00000039384	417.077	532.363	-0.29805	0.0036817	0.026044	Dusp10
ENSMUSG00000039414	4131.36	4675.29	-0.16989	0.0046956	0.031458	Heatr5b
ENSMUSG00000039419	39.8896	97.8309	-0.71	4.5667E-07	1.3517E-05	Cntnap2
ENSMUSG00000039427	1388.1	1829	-0.37462	1.1616E-08	5.1633E-07	Alg1
ENSMUSG00000039428	2323.9	2779.26	-0.2337	0.0057186	0.036382	Tmem135
ENSMUSG00000039458	1832.3	1585.6	0.19505	0.003487	0.025082	Mtmr12
ENSMUSG00000039470	3162.86	3927.23	-0.29469	7.7314E-06	0.00015938	Zdhhc2
ENSMUSG00000039476	166.356	92.2671	0.53273	0.00010493	0.0014428	Prrx2
ENSMUSG00000039478	1700.93	2101.05	-0.28026	0.00036381	0.004146	Micu3
ENSMUSG00000039629	232.558	349.632	-0.45487	0.00010636	0.0014594	Strip2
ENSMUSG00000039633	1743.14	1409.67	0.27077	0.0030471	0.022661	Lonrf1
ENSMUSG00000039637	1313.56	1533.09	-0.20924	0.0018136	0.015241	Coro7
ENSMUSG00000039652	230.324	302.656	-0.31268	0.005695	0.036301	Cpeb3
ENSMUSG00000039656	4238.93	3348.03	0.31485	3.1139E-05	0.00053003	Rxrb
ENSMUSG00000039660	1766.58	1465.56	0.24306	0.0049369	0.03265	D2Wsu81e
ENSMUSG00000039683	362.793	562.11	-0.52206	7.6153E-07	2.1315E-05	Sdk1
ENSMUSG00000039697	1171.88	1588.44	-0.40647	4.739E-08	1.781E-06	Ncoa7
ENSMUSG00000039747	747.997	915.41	-0.26856	0.00045907	0.0050593	Orai2
ENSMUSG00000039814	1026.89	1670.76	-0.65472	6.3423E-20	2.1213E-17	Xkr5
ENSMUSG00000039835	567.012	687.602	-0.24947	0.0039656	0.02759	Nhsl1
ENSMUSG00000039860	6739.52	5778.48	0.20635	0.0048972	0.0325	Srrm3
ENSMUSG00000039901	621.917	929.425	-0.5222	4.3645E-10	2.7034E-08	9130011E15Rik
ENSMUSG00000039929	4797.27	4264.85	0.16241	0.005543	0.035619	Urb1
ENSMUSG00000039936	214.14	286.739	-0.33823	0.0024837	0.019398	Pik3cd
ENSMUSG00000039943	2773.2	3856.15	-0.45095	1.3344E-12	1.3525E-10	Plcb4
ENSMUSG00000039954	4161.22	3601.67	0.19705	0.001742	0.01476	Stk32a
ENSMUSG00000039956	121.163	173.83	-0.36799	0.0042516	0.029097	Mrap
ENSMUSG00000039960	2320.88	2766.82	-0.24133	7.1463E-05	0.0010608	Rhou
ENSMUSG00000039985	2554.27	2044.09	0.30116	7.8636E-06	0.00016186	Fam60a
ENSMUSG00000039987	2944.83	3823.42	-0.35425	1.9039E-07	6.2738E-06	Phtf2
ENSMUSG00000039988	2710.8	3660.36	-0.41054	4.9267E-11	3.8322E-09	Ankrd13c
ENSMUSG00000040009	1149.25	1512.37	-0.36527	7.3221E-07	2.058E-05	Gnaz
ENSMUSG00000040010	26486.7	21385.3	0.29868	2.96E-09	1.5173E-07	Slc7a5
ENSMUSG00000040033	1618.37	2053.06	-0.32407	5.9917E-07	1.7239E-05	Stat2
ENSMUSG00000040035	7394.23	8655.63	-0.21891	3.7535E-05	0.00062074	Disp2
ENSMUSG00000040084	6952.22	6151.85	0.16881	0.002409	0.018959	Bub1b
ENSMUSG00000040093	392.417	310.594	0.28651	0.0040675	0.028152	Bmf
ENSMUSG00000040148	100.44	64.9041	0.38957	0.0046359	0.031168	Hmx3
ENSMUSG00000040183	718.33	968.939	-0.39492	6.2182E-07	1.7776E-05	Ankrd6
ENSMUSG00000040212	387.6	616.647	-0.56912	2.5843E-08	1.0672E-06	Emp3
ENSMUSG00000040220	2553.36	2209.92	0.19628	0.0044209	0.030009	Gas8
ENSMUSG00000040242	5716.37	5038.17	0.1758	0.00091605	0.0088171	Fgfr1op2
ENSMUSG00000040265	695.383	906.976	-0.3498	1.1608E-05	0.00022771	Dnm3
ENSMUSG00000040276	839.46	1148.93	-0.41539	4.6032E-08	1.7397E-06	Pacsin1
ENSMUSG00000040322	912.695	1093.65	-0.23806	0.0035126	0.025172	Slc25a24
ENSMUSG00000040339	4078.19	4979.6	-0.27504	3.8584E-06	8.6468E-05	Fam102b
ENSMUSG00000040374	1728.12	2036.86	-0.22224	0.0016053	0.013847	Pex2
ENSMUSG00000040389	1879.3	2172.71	-0.19878	0.0020043	0.016441	Wdr47
ENSMUSG00000040433	1616.08	2003.91	-0.2873	0.00016785	0.0021614	Zbtb38
ENSMUSG00000040435	1450.83	1201.07	0.24464	0.0031841	0.02336	Ppp1r15a
ENSMUSG00000040441	586.267	740.137	-0.30386	0.0002307	0.0028473	Slc26a10
ENSMUSG00000040459	7445.97	6250.81	0.2402	9.453E-05	0.0013299	Arglu1
ENSMUSG00000040463	34411.7	30820.5	0.1547	0.00074234	0.0074563	Mybbp1a
ENSMUSG00000040537	1862.28	2248.95	-0.25665	8.2042E-05	0.0011839	Adam22
ENSMUSG00000040548	3333.22	3747.28	-0.16104	0.0051555	0.033823	Tex2
ENSMUSG00000040594	2052.77	1301.17	0.60447	1.8454E-15	3.1653E-13	Ranbp17
ENSMUSG00000040618	4212.59	3598.35	0.21206	0.0021451	0.017299	Pck2
ENSMUSG00000040624	1497.11	1985.06	-0.37786	2.0664E-07	6.7594E-06	Plekhg1
ENSMUSG00000040648	8211.75	9686.63	-0.22418	0.0008496	0.0083212	Ppip5k2
ENSMUSG00000040659	2504.71	2117.26	0.22519	0.0028197	0.021371	Efhd2
ENSMUSG00000040681	27865.5	24607.8	0.17192	0.0021775	0.017476	Hmgn1
ENSMUSG00000040703	678.442	1069.03	-0.57058	1.4988E-09	8.1849E-08	Cyp2s1
ENSMUSG00000040759	42.4937	86.3372	-0.5499	9.6236E-05	0.0013496	Cmtm5
ENSMUSG00000040761	5957.38	5024.29	0.2256	0.0041246	0.028445	Spen
ENSMUSG00000040811	481.31	660.626	-0.3956	2.6953E-05	0.00047015	Eml2
ENSMUSG00000040842	7307.52	6014.31	0.25943	0.00051934	0.0055765	Szrd1
ENSMUSG00000040867	423.364	292.019	0.44076	4.1532E-05	0.00067271	Begain
ENSMUSG00000040875	1762.32	2194.66	-0.28494	0.00065566	0.0067374	Osbpl10
ENSMUSG00000040883	281.836	471.833	-0.61321	1.1994E-08	5.3137E-07	Tmem205
ENSMUSG00000040888	2055.79	1707.44	0.24745	0.00058681	0.0061673	Gfer
ENSMUSG00000040907	4191.47	5848.07	-0.44332	3.3723E-09	1.7025E-07	Atp1a3
ENSMUSG00000040918	1578.72	1142.82	0.4306	4.5885E-09	2.2821E-07	Slc19a2
ENSMUSG00000040936	312.088	388.809	-0.26781	0.0084037	0.048652	Ulk4
ENSMUSG00000040945	36045	26081.1	0.45368	3.2059E-22	1.479E-19	Rcc2
ENSMUSG00000040957	1623.63	1387.06	0.21117	0.0038404	0.026845	Cables1
ENSMUSG00000040997	970.738	740.746	0.34923	3.0913E-05	0.00052752	Abhd4
ENSMUSG00000040998	1924.45	2319.35	-0.25323	0.00010101	0.0014036	Npnt
ENSMUSG00000041057	11472.9	10112.9	0.17408	0.0021927	0.017567	Wdr43
ENSMUSG00000041058	804.864	1074.31	-0.38075	1.95E-06	4.8312E-05	Wwp1
ENSMUSG00000041064	1251.43	1052.39	0.23201	0.0020079	0.016461	Pif1
ENSMUSG00000041073	1545.35	1859.51	-0.24658	0.00092659	0.0088994	Nacad
ENSMUSG00000041126	4028.11	3268.21	0.27707	0.00045174	0.0049911	H2afv
ENSMUSG00000041130	9300.34	7530.28	0.28459	5.7895E-05	0.00088523	Zfp598
ENSMUSG00000041132	135.463	90.8428	0.37977	0.0044044	0.029912	N4bp2l1
ENSMUSG00000041141	973.315	1188.44	-0.26347	0.0010168	0.0095936	Pnmal1
ENSMUSG00000041168	13381.1	11780.4	0.17698	0.00088884	0.008611	Lonp1
ENSMUSG00000041180	470.89	587.84	-0.28085	0.0028209	0.021371	Hectd2
ENSMUSG00000041219	6047.28	5396.83	0.1582	0.0035852	0.025568	Arhgap11a
ENSMUSG00000041235	1725.09	1397.19	0.28584	3.4016E-05	0.00057102	Chd7
ENSMUSG00000041236	2522.68	2133.61	0.22566	0.00093038	0.0089294	Vps41
ENSMUSG00000041238	2199.01	1754.08	0.30675	2.9354E-06	6.7828E-05	Rbbp8
ENSMUSG00000041297	2447.61	2079.22	0.2236	0.00041429	0.0046305	Cdk13
ENSMUSG00000041298	2405.88	2801.6	-0.20532	0.0023716	0.01872	Katnal1
ENSMUSG00000041313	27535.3	21966.7	0.31574	1.744E-10	1.1905E-08	Slc7a1
ENSMUSG00000041323	105.148	23.6223	1.0003	1.5266E-12	1.5242E-10	Ak7
ENSMUSG00000041360	6281.1	5587.57	0.16241	0.0020107	0.016463	D19Bwg1357e
ENSMUSG00000041375	3861.89	3103.92	0.29479	3.4702E-05	0.00058001	Ccdc9
ENSMUSG00000041417	2400.65	2837.53	-0.22527	0.0012584	0.011438	Pik3r1
ENSMUSG00000041431	18038.6	15998.2	0.16729	0.00096699	0.0092146	Ccnb1
ENSMUSG00000041459	6920.03	19871.7	-1.4027	3.4873E-76	2.3328E-72	Tardbp
ENSMUSG00000041608	1915.09	2398.24	-0.3064	4.1636E-06	9.2533E-05	Entpd3
ENSMUSG00000041684	1764.09	2357.11	-0.38428	7.7777E-07	2.1679E-05	Bivm
ENSMUSG00000041716	60.0755	96.2148	-0.37406	0.0079555	0.046751	Gm20604
ENSMUSG00000041730	959.56	768.316	0.28392	0.0016975	0.014484	Prrxl1
ENSMUSG00000041773	31852.5	37297	-0.22078	4.9131E-06	0.00010706	Enc1
ENSMUSG00000041775	436.133	565.922	-0.32382	0.001263	0.011464	Mapk1ip1
ENSMUSG00000041809	46.9483	81.8275	-0.43331	0.0021291	0.017201	Efhc1
ENSMUSG00000041837	1251.36	1038.24	0.25012	0.00064511	0.0066392	Pdcd7
ENSMUSG00000041889	371.386	651.201	-0.70451	2.5205E-13	3.0656E-11	Shisa4
ENSMUSG00000041895	3931.31	3201.09	0.28168	2.5445E-06	6.0791E-05	Wipi1
ENSMUSG00000041949	1337.27	1614.45	-0.255	0.00017452	0.0022344	Tango6
ENSMUSG00000042010	893.109	617.428	0.47197	2.4749E-07	7.865E-06	Acacb
ENSMUSG00000042035	2681.48	3234.6	-0.2541	0.00010335	0.001424	Igsf3
ENSMUSG00000042055	4419.73	4991.37	-0.16586	0.0075466	0.044896	Wdr11
ENSMUSG00000042078	229.46	322.394	-0.39439	0.00036733	0.004181	Svop
ENSMUSG00000042082	855.241	1100.46	-0.33311	1.6646E-05	0.00030956	Arsb
ENSMUSG00000042104	3205.18	2095.56	0.57633	4.871E-18	1.2296E-15	Uggt2
ENSMUSG00000042105	10204.2	11572.3	-0.17371	0.0030505	0.022664	Inpp5f
ENSMUSG00000042138	830.04	690.812	0.23822	0.0049875	0.032936	Msantd2
ENSMUSG00000042178	1759.53	1468.01	0.24157	0.0015283	0.013337	Armc5
ENSMUSG00000042182	808.52	1000.6	-0.28157	0.00056019	0.0059153	Bend6
ENSMUSG00000042197	8852.95	7655.87	0.20149	0.00023924	0.0029392	Zfp451
ENSMUSG00000042208	2900.07	3469.54	-0.24161	0.00069639	0.0070906	0610010F05Rik
ENSMUSG00000042210	723.372	425.12	0.67734	5.6101E-14	7.659E-12	Abhd14a
ENSMUSG00000042225	1363.62	1754.93	-0.33916	1.4441E-06	3.6943E-05	Ammecr1
ENSMUSG00000042269	28.0101	75.4981	-0.69289	9.7342E-07	2.6257E-05	Fam92b
ENSMUSG00000042284	570.032	1142.22	-0.87643	6.814E-21	2.5323E-18	Itga1
ENSMUSG00000042289	559.446	694.914	-0.27709	0.0029544	0.022144	Hsd3b7
ENSMUSG00000042308	3892.26	3367.65	0.19583	0.0054339	0.035036	Setd1a
ENSMUSG00000042359	1639.79	1956.95	-0.23878	0.0005178	0.0055644	Osbpl6
ENSMUSG00000042389	1394.7	1130.34	0.28332	5.3951E-05	0.00083639	Tsen2
ENSMUSG00000042426	6836.32	5938.67	0.19448	0.00095643	0.0091401	Dhx29
ENSMUSG00000042444	1153.02	1443.84	-0.29353	0.00056584	0.0059609	Fam63b
ENSMUSG00000042462	4642.73	3903.24	0.22789	0.0047998	0.03198	Dctpp1
ENSMUSG00000042499	61.2491	33.0298	0.39051	0.0054545	0.035135	Hoxd11
ENSMUSG00000042506	7436.43	8496.51	-0.18344	0.0023061	0.01831	Usp22
ENSMUSG00000042523	1377.53	1626.14	-0.2261	0.0007594	0.0075791	Dnal1
ENSMUSG00000042548	2055.78	1733.78	0.23233	0.00025242	0.00308	Asxl1
ENSMUSG00000042572	6249.19	4889.63	0.34134	6.3347E-11	4.843E-09	Ube2q1
ENSMUSG00000042608	3073.17	2435.18	0.31609	9.3792E-07	2.5402E-05	Stk40
ENSMUSG00000042616	210.276	282.884	-0.3402	0.0030076	0.022419	Oscp1
ENSMUSG00000042622	1267.84	1034.35	0.26656	0.0018795	0.015687	Maff
ENSMUSG00000042644	944.314	1331.92	-0.44196	3.1409E-07	9.7726E-06	Itpr3
ENSMUSG00000042671	1198.14	2088.89	-0.7223	1.8856E-17	4.1358E-15	Rgs8
ENSMUSG00000042688	4944.48	5563.34	-0.16375	0.0023965	0.018894	Mapk6
ENSMUSG00000042700	4139.98	4797.37	-0.20068	0.0015328	0.01336	Sipa1l1
ENSMUSG00000042745	8548.38	6385.63	0.38821	2.7979E-07	8.8078E-06	Id1
ENSMUSG00000042757	1830.86	2154.8	-0.22195	0.00041755	0.0046592	Tmem108
ENSMUSG00000042763	1056.23	1261.15	-0.23902	0.0006757	0.0069062	Maneal
ENSMUSG00000042770	1601.15	2045	-0.32812	5.2841E-06	0.00011341	Hebp1
ENSMUSG00000042804	324.292	433.117	-0.35026	0.00066174	0.0067842	Gpr153
ENSMUSG00000042834	1898.95	2471.56	-0.35916	3.0005E-08	1.2055E-06	Nrep
ENSMUSG00000042854	495.846	384.953	0.31777	0.0010719	0.01	Trp53rk
ENSMUSG00000042901	2602.18	2955.13	-0.17462	0.00502	0.033118	Aida
ENSMUSG00000042903	1290.98	993.364	0.35172	1.4911E-06	3.8057E-05	Foxo4
ENSMUSG00000042942	1928.9	2773.92	-0.49168	3.0547E-13	3.649E-11	Greb1l
ENSMUSG00000042978	2677.34	2310.74	0.20273	0.0005918	0.0062097	Sbk1
ENSMUSG00000043090	2231.17	1814.59	0.28172	8.2269E-06	0.00016779	Zfp866
ENSMUSG00000043153	220.175	389.542	-0.65695	1.0082E-08	4.5723E-07	Ispd
ENSMUSG00000043262	992.953	829.738	0.23486	0.0029877	0.022319	Uevld
ENSMUSG00000043300	1703.74	2064.2	-0.26229	3.6674E-05	0.00060877	B3galnt1
ENSMUSG00000043323	1603.92	1271.85	0.30304	0.00038104	0.0043166	Fbrsl1
ENSMUSG00000043384	11204.1	14558.8	-0.35635	6.4174E-08	2.3395E-06	Gprasp1
ENSMUSG00000043460	2302.85	2827.08	-0.27727	3.2016E-05	0.00054152	Elfn2
ENSMUSG00000043461	46.7278	120.489	-0.75787	6.9274E-08	2.4848E-06	Sptssb
ENSMUSG00000043542	1125.08	1410.49	-0.30308	3.9292E-05	0.00064464	Zc2hc1a
ENSMUSG00000043614	376.657	297.643	0.28565	0.0073676	0.044065	Vps37d
ENSMUSG00000043639	1022.51	1555.79	-0.55567	7.4962E-13	8.1538E-11	Rbm20
ENSMUSG00000043843	708.191	562.68	0.29335	0.0015345	0.013366	Tmem145
ENSMUSG00000043858	3663.81	2982.52	0.2781	3.0783E-05	0.00052599	Nup62
ENSMUSG00000043866	5096.02	3941.11	0.35045	3.3212E-08	1.3108E-06	Taf10
ENSMUSG00000043885	1868.03	2148.77	-0.19049	0.0049603	0.032772	Slc36a4
ENSMUSG00000043889	231.635	312.492	-0.34849	0.0015874	0.013719	Gm8399
ENSMUSG00000043903	23.9921	51.9721	-0.46105	0.00096408	0.0091935	Gm22
ENSMUSG00000043964	393.331	512.484	-0.33038	0.00094578	0.0090577	Orai3
ENSMUSG00000044017	99.3163	144.412	-0.35918	0.0074232	0.044297	Gpr133
ENSMUSG00000044026	2296.92	1883.58	0.27057	2.4571E-05	0.00043311	Slc35g1
ENSMUSG00000044037	221.864	317.589	-0.41475	0.00031358	0.0036769	Als2cl
ENSMUSG00000044052	226.777	304.444	-0.33831	0.0025489	0.019804	Ccr10
ENSMUSG00000044060	529.521	642.031	-0.24858	0.0052388	0.034107	A830010M20Rik
ENSMUSG00000044072	1803.81	2311.4	-0.33473	9.721E-07	2.6257E-05	Eml6
ENSMUSG00000044117	313.216	483.981	-0.52557	3.8764E-07	1.1687E-05	2900011O08Rik
ENSMUSG00000044155	2882.98	2553.03	0.1671	0.0054473	0.035106	Lsm8
ENSMUSG00000044224	5633.73	4853.8	0.20764	5.2512E-05	0.00081836	Dnajc21
ENSMUSG00000044252	666.058	785.343	-0.21548	0.0080666	0.047169	Osbpl1a
ENSMUSG00000044337	243.851	452.192	-0.69843	2.2527E-09	1.1819E-07	Ackr3
ENSMUSG00000044475	842.684	1572.3	-0.82918	1.686E-27	1.4622E-24	Ascc1
ENSMUSG00000044477	5820.16	4142.71	0.47174	1.8079E-18	4.8375E-16	Zfand3
ENSMUSG00000044502	6056.34	4203.89	0.49905	1.6915E-15	3.0174E-13	Bod1
ENSMUSG00000044617	1370.48	1187.27	0.19299	0.0069091	0.041789	Zbtb39
ENSMUSG00000044763	2515.77	2098.23	0.24524	0.00024582	0.0030118	Trmt10c
ENSMUSG00000044788	2932.61	3519.42	-0.24718	0.00016149	0.0020915	Fads6
ENSMUSG00000044876	1365.34	1121.9	0.26522	0.00022024	0.0027283	Zfp444
ENSMUSG00000044934	2136.12	2443.76	-0.18236	0.0085182	0.049186	Zfp367
ENSMUSG00000044950	4094.78	3457.48	0.23238	0.00010182	0.001411	Pwwp2a
ENSMUSG00000044991	213.034	144.764	0.41592	0.00063354	0.0065452	1110034G24Rik
ENSMUSG00000045136	4350.76	5665.16	-0.34635	1.7394E-05	0.00032099	Tubb2b
ENSMUSG00000045205	1348.79	1614.22	-0.23751	0.0021526	0.017329	Dpy19l4
ENSMUSG00000045211	206.228	318.376	-0.50673	5.201E-06	0.00011228	Nudt18
ENSMUSG00000045248	797.608	644.009	0.28125	0.00054476	0.0058023	Med26
ENSMUSG00000045273	1966.59	2757.74	-0.46368	1.9013E-14	2.8581E-12	Cenph
ENSMUSG00000045288	344.445	478.472	-0.41262	1.3301E-05	0.00025641	Ush1g
ENSMUSG00000045318	149.426	93.2731	0.43347	0.0015033	0.013189	Adra2c
ENSMUSG00000045349	248.268	335.184	-0.35748	0.00091284	0.0087926	Sh2d5
ENSMUSG00000045374	1413.78	1194.13	0.22382	0.0056146	0.035993	Wdr81
ENSMUSG00000045515	5948.03	4512.12	0.37438	4.2658E-08	1.6447E-06	Pou3f3
ENSMUSG00000045519	493.942	344.808	0.44592	4.5904E-06	0.00010019	Zfp560
ENSMUSG00000045594	883.029	1621.89	-0.80481	1.6298E-24	1.0902E-21	Glb1
ENSMUSG00000045636	6336.48	4632.76	0.43529	1.7467E-16	3.6514E-14	Mtus1
ENSMUSG00000045659	289.947	369.362	-0.29291	0.0046561	0.031272	Plekha7
ENSMUSG00000045671	8389.71	6969.38	0.25418	5.4639E-05	0.0008455	Spred2
ENSMUSG00000045763	29924.3	24291	0.28388	1.4883E-05	0.00028245	Basp1
ENSMUSG00000045790	192.531	252.767	-0.31273	0.0061349	0.038337	Ccdc149
ENSMUSG00000045817	4599.44	3110.94	0.53941	2.7574E-20	9.4594E-18	Zfp36l2
ENSMUSG00000045838	507.191	723.639	-0.45457	3.0106E-07	9.433E-06	A430105I19Rik
ENSMUSG00000045954	2873.79	2413.55	0.22605	0.0069233	0.041856	Sdpr
ENSMUSG00000045975	1086.09	1246.78	-0.18684	0.0077822	0.045968	C2cd2
ENSMUSG00000046157	1609.49	1871.64	-0.2018	0.0054713	0.035209	Tmem229b
ENSMUSG00000046182	1062.74	1330.17	-0.30252	1.6659E-05	0.00030956	Gsg1l
ENSMUSG00000046311	3501.43	2802.09	0.30635	2.1429E-07	6.9588E-06	Zfp62
ENSMUSG00000046324	2338.45	3094.65	-0.38245	1.5115E-09	8.2204E-08	Ermp1
ENSMUSG00000046341	309.884	437.565	-0.34683	0.0072408	0.043481	Gm11223
ENSMUSG00000046378	606.125	743.95	-0.25885	0.0042674	0.029189	Asphd1
ENSMUSG00000046442	1183.62	1510.14	-0.3247	9.642E-06	0.00019197	Ppm1e
ENSMUSG00000046519	1109.13	916.253	0.24481	0.0042739	0.029203	Golph3l
ENSMUSG00000046598	2870.02	3243.95	-0.16828	0.0081297	0.047443	Bdh1
ENSMUSG00000046607	1123.31	918.866	0.26012	0.0020412	0.016672	Hrk
ENSMUSG00000046613	1017.99	1437.25	-0.43452	2.8886E-06	6.7095E-05	Vwa5b2
ENSMUSG00000046668	4250.37	3630.84	0.21333	0.0019321	0.016006	Cxxc5
ENSMUSG00000046691	7405.97	6559.74	0.16611	0.0064408	0.039747	Chtf8
ENSMUSG00000046709	4708.53	5538.75	-0.22562	2.0195E-05	0.00036414	Mapk10
ENSMUSG00000046711	1676	1202.57	0.43879	4.3203E-08	1.6609E-06	Hmga1
ENSMUSG00000046792	1467.23	1236.1	0.23063	0.0014294	0.012674	Zfp787
ENSMUSG00000046798	1594.93	1296.73	0.2715	0.00059224	0.0062097	Cldn12
ENSMUSG00000046808	1897.63	2406.08	-0.31984	7.5035E-06	0.00015516	Atp10d
ENSMUSG00000046822	1072.04	865.868	0.27469	0.0025516	0.019813	Slc39a3
ENSMUSG00000046865	11896.2	9263.98	0.33519	4.4629E-06	9.7883E-05	Fbl
ENSMUSG00000046897	7745.98	6531.83	0.23482	4.6187E-05	0.00073389	Zfp740
ENSMUSG00000046997	240.511	336.571	-0.39484	0.00028151	0.0033448	Spsb4
ENSMUSG00000047037	591.808	736.015	-0.2832	0.00099433	0.0094215	Nipa1
ENSMUSG00000047045	1813.67	2074.03	-0.1803	0.0081667	0.047565	Tmem164
ENSMUSG00000047123	179.757	238.229	-0.31484	0.0081576	0.047535	Ticam1
ENSMUSG00000047143	1229.83	920.323	0.36914	7.0732E-05	0.0010526	Dmrta2
ENSMUSG00000047146	860.852	1105.51	-0.32839	3.9317E-05	0.00064464	Tet1
ENSMUSG00000047153	1131.06	960.176	0.21812	0.00307	0.02273	Khnyn
ENSMUSG00000047182	311.344	450.432	-0.45676	3.6212E-06	8.2116E-05	Irs3
ENSMUSG00000047227	251.892	179.693	0.38895	0.00063429	0.0065479	Gm527
ENSMUSG00000047250	2080.94	3001.82	-0.4905	2.616E-11	2.1875E-09	Ptgs1
ENSMUSG00000047260	2343.45	2040.69	0.1902	0.0017669	0.014942	Emc6
ENSMUSG00000047417	5267.53	4384.26	0.23672	0.0072188	0.043427	Rexo1
ENSMUSG00000047632	115.485	75.5992	0.3799	0.0058348	0.036962	Fgfbp3
ENSMUSG00000047676	528.54	642.314	-0.24687	0.0082808	0.048127	Rpsa-ps10
ENSMUSG00000047712	509.636	632.216	-0.26993	0.0036499	0.025933	Ust
ENSMUSG00000047786	15996	18782.7	-0.22176	0.0001122	0.0015268	Lix1
ENSMUSG00000047828	169.53	239.192	-0.35381	0.0051615	0.033823	A730018C14Rik
ENSMUSG00000047832	1074.17	896.377	0.2344	0.0041766	0.028686	Cdca4
ENSMUSG00000047842	1598.26	2519.19	-0.58305	6.6296E-11	5.0397E-09	Diras2
ENSMUSG00000047843	1948.3	1466.41	0.38813	8.7637E-10	5.0757E-08	Bri3
ENSMUSG00000047888	7720.99	8732.93	-0.16925	0.003866	0.02701	Tnrc6b
ENSMUSG00000048027	824.888	1052.8	-0.3202	9.6946E-05	0.0013567	Rgmb
ENSMUSG00000048065	1159.66	911.457	0.30684	0.00056193	0.0059291	Cyb5r2
ENSMUSG00000048070	2713.31	3345.04	-0.27153	0.0016237	0.013952	Pirt
ENSMUSG00000048118	2050.82	2385.86	-0.20197	0.0046138	0.031066	Arid4a
ENSMUSG00000048234	7965.22	6481.18	0.28785	1.0144E-08	4.5849E-07	Rnf149
ENSMUSG00000048249	1020.29	827.432	0.26298	0.0045014	0.030432	Crebrf
ENSMUSG00000048264	4985.56	5895.14	-0.23165	4.1445E-05	0.00067211	Dip2c
ENSMUSG00000048271	5212.63	4656.72	0.15673	0.0030941	0.022871	Rbm33
ENSMUSG00000048285	2731.04	2026.57	0.4036	1.6859E-09	9.0949E-08	Frmd6
ENSMUSG00000048310	1123.66	933.523	0.2489	0.00063003	0.0065292	Pskh1
ENSMUSG00000048371	1438.48	1662.77	-0.19727	0.0027576	0.020974	Pdp2
ENSMUSG00000048388	1229.8	1607.01	-0.3514	1.9523E-05	0.0003544	Fam171b
ENSMUSG00000048833	2720.3	3313.11	-0.26429	0.00032467	0.0037804	Slc39a9
ENSMUSG00000048874	9450.97	8235.79	0.19036	0.00058861	0.0061813	Phf3
ENSMUSG00000048878	2920.69	2497.1	0.20934	0.0056952	0.036301	Hexim1
ENSMUSG00000048922	2244.2	1946.93	0.19004	0.0065303	0.040203	Cdca2
ENSMUSG00000048988	554.002	716.394	-0.29664	0.0076188	0.045215	Elfn1
ENSMUSG00000049091	2816.88	2488.38	0.17021	0.0064232	0.039693	Sephs2
ENSMUSG00000049299	1720.61	2027.66	-0.22014	0.0035186	0.025193	Trappc1
ENSMUSG00000049327	8710.09	7744.09	0.16308	0.0031716	0.023315	Setd8
ENSMUSG00000049555	268.813	481.305	-0.68764	1.6625E-10	1.1407E-08	Tmie
ENSMUSG00000049670	1996.11	2801.56	-0.45139	1.1278E-09	6.4206E-08	Morn4
ENSMUSG00000049791	1357.16	1151.23	0.2184	0.0051697	0.033855	Fzd4
ENSMUSG00000049866	481.064	587.793	-0.25637	0.0037198	0.026248	Arl4c
ENSMUSG00000049932	3432.99	2703.6	0.30911	0.00039073	0.0044152	H2afx
ENSMUSG00000050144	1385.97	1621.65	-0.2102	0.0029286	0.021987	Slc25a44
ENSMUSG00000050164	189.711	280.013	-0.4454	9.0021E-05	0.0012745	Mchr1
ENSMUSG00000050199	720.767	894.29	-0.28249	0.00087079	0.008484	Lgr4
ENSMUSG00000050222	138.932	81.9374	0.48981	0.00031824	0.0037185	Il17d
ENSMUSG00000050244	4819.01	4103.64	0.21454	0.0031256	0.023065	Heatr1
ENSMUSG00000050272	663.692	820.935	-0.26696	0.0034702	0.025012	Dscam
ENSMUSG00000050288	1226.09	1002.6	0.26139	0.0031183	0.023024	Fzd2
ENSMUSG00000050295	559.317	424.925	0.32005	0.0045263	0.030538	Foxc1
ENSMUSG00000050379	4275.98	4776.66	-0.15336	0.0074304	0.044321	Sept6
ENSMUSG00000050382	1929.5	1636.11	0.22208	0.0027094	0.020749	Kif7
ENSMUSG00000050511	6920.66	5298.14	0.36381	3.2233E-08	1.2835E-06	Oprd1
ENSMUSG00000050567	1680.62	1422.34	0.22351	0.0018818	0.015696	Maml1
ENSMUSG00000050627	2079.34	2512.99	-0.25756	0.00010188	0.001411	Gpd1l
ENSMUSG00000050640	3342.05	4089.55	-0.26839	0.00033101	0.0038443	Tmem150c
ENSMUSG00000050697	11950.4	10397	0.19434	0.00012617	0.0016897	Prkaa1
ENSMUSG00000050708	50894.7	42292.4	0.25289	7.1636E-05	0.0010614	Ftl1
ENSMUSG00000050822	887.74	1091.39	-0.25972	0.0051195	0.033614	Slc29a4
ENSMUSG00000050846	2595.36	1885.48	0.43172	1.5575E-10	1.0797E-08	Zfp623
ENSMUSG00000050890	882.822	1062.05	-0.24595	0.0014787	0.013032	Pdik1l
ENSMUSG00000050912	1848.75	2331.11	-0.31377	3.9863E-06	8.9035E-05	Tmem123
ENSMUSG00000050966	2052.72	2556.47	-0.30015	2.1369E-06	5.1981E-05	Lin28a
ENSMUSG00000051041	10058.4	11611.4	-0.1984	0.00057658	0.0060646	Olfml1
ENSMUSG00000051098	824.784	1089.35	-0.36595	5.6349E-06	0.00011966	Mblac2
ENSMUSG00000051149	667.266	391.663	0.65813	4.0567E-11	3.2115E-09	Adnp
ENSMUSG00000051234	6010.43	5293.94	0.17582	0.0019232	0.015962	Rnf7
ENSMUSG00000051255	1523.03	1299.14	0.21473	0.0022342	0.017835	Gm6563
ENSMUSG00000051278	1944.07	2276.42	-0.21636	0.00047699	0.0052174	Zgrf1
ENSMUSG00000051451	5142.14	4411.3	0.2125	0.00011816	0.0015951	Crebzf
ENSMUSG00000051495	8126.65	6562.52	0.27554	0.0017392	0.014745	Irf2bp2
ENSMUSG00000051502	283.446	375.726	-0.33554	0.0016415	0.014078	Ufsp1
ENSMUSG00000051510	5208.01	4066.57	0.34067	7.3981E-09	3.4913E-07	Mafg
ENSMUSG00000051557	1739.88	1526.48	0.1778	0.0081699	0.047565	Pusl1
ENSMUSG00000051579	830.3	1029.08	-0.28185	0.00075871	0.0075791	Tceal8
ENSMUSG00000051674	1896.15	1564.58	0.25978	0.00010261	0.0014153	Dcun1d4
ENSMUSG00000051695	15622.3	13914.8	0.1599	0.0050946	0.033478	Pcbp1
ENSMUSG00000051855	20500.5	24319.4	-0.22262	0.0079865	0.046865	Mest
ENSMUSG00000051890	269.483	411.074	-0.50859	1.4061E-06	3.617E-05	Klhdc1
ENSMUSG00000051977	272.436	351.385	-0.29569	0.0066863	0.040866	Prdm9
ENSMUSG00000052214	2321.66	1871.99	0.28641	9.2332E-05	0.0013044	Opa3
ENSMUSG00000052296	6587.26	5909.49	0.15092	0.005624	0.036014	Ppp6r1
ENSMUSG00000052299	5641.99	7095.86	-0.30776	2.2316E-05	0.00039755	Ltn1
ENSMUSG00000052512	257.478	347.011	-0.33805	0.0032919	0.023988	Nav2
ENSMUSG00000052533	5428.61	4654.17	0.21103	0.00047784	0.0052175	Nup188
ENSMUSG00000052566	612.01	466.503	0.34886	8.0467E-05	0.0011639	Hook2
ENSMUSG00000052593	3023.98	2506.22	0.25551	9.3527E-05	0.0013172	Adam17
ENSMUSG00000052712	1660.39	1979.25	-0.23988	0.00020107	0.0025259	BC004004
ENSMUSG00000052713	1100.92	1338.2	-0.25858	0.00054821	0.0058303	Zfp608
ENSMUSG00000052837	4404.12	2970.52	0.49418	2.3926E-07	7.6216E-06	Junb
ENSMUSG00000052915	9290.18	7397.52	0.29998	0.0001916	0.0024183	Msl1
ENSMUSG00000052921	106.845	154.999	-0.36822	0.0052239	0.034076	Arhgef15
ENSMUSG00000053007	221.626	348.847	-0.50055	3.169E-05	0.00053784	Creb5
ENSMUSG00000053024	442.031	675.772	-0.52768	5.8871E-08	2.1758E-06	Cntn2
ENSMUSG00000053046	1404.63	1057.29	0.37986	6.2609E-07	1.7822E-05	Brsk2
ENSMUSG00000053080	5600.73	3835.14	0.48963	1.7261E-08	7.4016E-07	2700081O15Rik
ENSMUSG00000053141	198.866	126.853	0.45939	0.00031817	0.0037185	Ptprt
ENSMUSG00000053166	2610	3408.18	-0.33425	0.0004286	0.0047626	Cdh22
ENSMUSG00000053192	4146.17	5011.85	-0.25921	5.0863E-05	0.00079683	Mllt11
ENSMUSG00000053289	3368.62	2934.22	0.18982	0.0014741	0.013001	Ddx10
ENSMUSG00000053293	14200.1	9249.51	0.58678	6.5924E-21	2.52E-18	Pom121
ENSMUSG00000053461	123.113	79.1991	0.40509	0.0028669	0.021646	Hhipl2
ENSMUSG00000053477	16202.8	14610.6	0.14384	0.0058829	0.037161	Tcf4
ENSMUSG00000053550	491.808	699.916	-0.45895	8.2864E-08	2.8946E-06	Shisa7
ENSMUSG00000053559	94.7035	158.821	-0.4913	0.00025994	0.0031473	Smagp
ENSMUSG00000053581	2341.81	2942.38	-0.31099	1.109E-06	2.9572E-05	Zfand2a
ENSMUSG00000053604	695.778	558.023	0.28843	0.00075545	0.0075596	Rpia
ENSMUSG00000053617	4848.16	5450.99	-0.16129	0.0051859	0.033911	Sh3pxd2a
ENSMUSG00000053644	1312.58	2104.76	-0.61432	1.4149E-13	1.7858E-11	Aldh7a1
ENSMUSG00000053646	687.36	833.07	-0.24348	0.0060065	0.037782	Plxnb1
ENSMUSG00000053647	723.937	993.54	-0.41096	1.7512E-06	4.371E-05	Gper1
ENSMUSG00000053730	1158.96	953.59	0.25555	0.0024968	0.01949	Tmem39b
ENSMUSG00000053819	5376.43	6565.61	-0.27303	1.9796E-05	0.00035839	Camk2d
ENSMUSG00000053841	4950.02	3362.59	0.53401	3.3581E-21	1.3214E-18	Txlna
ENSMUSG00000053877	10865	9467.47	0.18841	0.0029277	0.021987	Srcap
ENSMUSG00000053898	1437.31	1802.46	-0.28704	0.0021719	0.017452	Ech1
ENSMUSG00000053929	6110.63	4896.43	0.30238	2.3443E-06	5.6107E-05	Cyhr1
ENSMUSG00000053931	10515.5	9225.09	0.18153	0.00078338	0.0077866	Cnn3
ENSMUSG00000053950	1956.47	1312.56	0.54097	5.2672E-16	1.0213E-13	Adnp2
ENSMUSG00000054079	5085.19	4453.99	0.18225	0.0019778	0.016283	Utp18
ENSMUSG00000054091	2577.49	2233.42	0.1969	0.0012338	0.011244	1810037I17Rik
ENSMUSG00000054099	622.857	846.967	-0.39965	2.189E-06	5.296E-05	Slc25a40
ENSMUSG00000054199	4094.64	3594.65	0.17967	0.0017098	0.01458	Gon4l
ENSMUSG00000054277	2521.44	3237.37	-0.34478	4.6314E-09	2.2949E-07	Arfgap3
ENSMUSG00000054364	6984.24	5791.41	0.24154	0.0059086	0.037306	Rhob
ENSMUSG00000054387	7808.95	6600.64	0.23083	0.00010037	0.0013989	Mdm4
ENSMUSG00000054484	254.712	328.323	-0.29541	0.0081207	0.047429	Tmem62
ENSMUSG00000054517	185.747	129.491	0.38404	0.0019647	0.016211	Trim65
ENSMUSG00000054611	4493.08	4047.64	0.14504	0.0078967	0.046501	Kdm2a
ENSMUSG00000054675	458.378	607.003	-0.35618	7.6728E-05	0.0011286	Tmem119
ENSMUSG00000054693	3143.24	4783.28	-0.55931	6.2717E-14	8.3492E-12	Adam10
ENSMUSG00000054720	859.301	1136.09	-0.36739	2.7125E-06	6.3893E-05	Lrrc8c
ENSMUSG00000054752	2229.92	2853.14	-0.32562	3.9733E-05	0.00064906	Fsd1l
ENSMUSG00000054763	153.956	249.344	-0.51921	2.8985E-05	0.00050046	Defb42
ENSMUSG00000054766	31457.6	28617.8	0.13263	0.0047297	0.031655	Set
ENSMUSG00000054814	991.875	1550.27	-0.58574	1.078E-12	1.1094E-10	Usp46
ENSMUSG00000054843	6779.13	7953.53	-0.21806	0.00067196	0.0068784	Atrnl1
ENSMUSG00000054863	74.1139	129.42	-0.51377	0.00016593	0.0021408	Fam19a5
ENSMUSG00000054942	2180.37	2970.58	-0.4184	1.3523E-09	7.5357E-08	Fam73a
ENSMUSG00000054958	298.445	442.289	-0.44314	0.00013384	0.0017764	Nt5c1a
ENSMUSG00000054976	442.609	606.118	-0.40217	6.5933E-06	0.00013805	Nyap2
ENSMUSG00000054999	233.589	309.025	-0.32131	0.0048527	0.032252	Naaladl1
ENSMUSG00000055116	1677.08	1259.85	0.38321	8.0209E-08	2.8314E-06	Arntl
ENSMUSG00000055302	17168	14220.6	0.26254	3.713E-07	1.129E-05	Mrfap1
ENSMUSG00000055319	4382.16	5181.77	-0.23108	4.9693E-05	0.00078033	Sec23ip
ENSMUSG00000055320	15453.6	12534.7	0.2875	1.688E-06	4.2371E-05	Tead1
ENSMUSG00000055371	1755.66	1401.56	0.29284	0.00036048	0.0041257	Stam2
ENSMUSG00000055401	383.565	482.516	-0.28597	0.0032324	0.023644	Fbxo6
ENSMUSG00000055491	5827.13	5092.38	0.18405	0.0031848	0.02336	Pprc1
ENSMUSG00000055531	9711.1	8624.45	0.16581	0.00079507	0.0078853	Cpsf6
ENSMUSG00000055612	4343.55	3674.67	0.22929	0.00013472	0.0017864	Cdca7
ENSMUSG00000055632	2494.55	1685.41	0.51752	9.6018E-11	6.9439E-09	Hmcn2
ENSMUSG00000055707	825.921	671.022	0.27211	0.00076055	0.0075823	Klhl26
ENSMUSG00000055762	18007.1	15976	0.16416	0.0064884	0.040008	Eef1d
ENSMUSG00000055805	310.146	388.634	-0.27518	0.0060899	0.038109	Fmnl1
ENSMUSG00000056004	5253.38	6497.78	-0.28779	2.9027E-05	0.00050046	9330182L06Rik
ENSMUSG00000056014	622.853	749.618	-0.24256	0.0048896	0.032465	A430033K04Rik
ENSMUSG00000056216	3950.72	3059.58	0.35091	5.0245E-09	2.4406E-07	Cebpg
ENSMUSG00000056270	604.431	257.295	1.0444	2.4672E-25	1.7373E-22	Prr9
ENSMUSG00000056427	19181.7	15548.4	0.28874	1.5971E-06	4.0468E-05	Slit3
ENSMUSG00000056481	257.527	454.525	-0.68242	8.8607E-11	6.478E-09	Cd248
ENSMUSG00000056493	4783.01	4122.11	0.20455	0.00074888	0.0075088	Foxk1
ENSMUSG00000056501	892.038	465.314	0.78629	2.6463E-14	3.8484E-12	Cebpb
ENSMUSG00000056602	835.38	1010.36	-0.24579	0.0032525	0.023766	Fry
ENSMUSG00000056608	7326.27	8129.25	-0.14485	0.0049237	0.032595	Chd9
ENSMUSG00000056665	5394.78	4763.62	0.17206	0.0030321	0.022575	Them6
ENSMUSG00000056679	356.516	574.454	-0.60476	8.2851E-11	6.1241E-09	Gpr173
ENSMUSG00000056724	938.63	1149.77	-0.26621	0.00084567	0.0082949	Nbeal2
ENSMUSG00000057110	1987.66	1529.67	0.35693	4.4773E-08	1.7017E-06	Cntrl
ENSMUSG00000057176	42.7601	75.0934	-0.38527	0.0064351	0.03973	Gm166
ENSMUSG00000057181	1256.9	1554.5	-0.2794	0.0007422	0.0074563	5730455P16Rik
ENSMUSG00000057182	1504.54	1986.14	-0.37553	2.6614E-08	1.0889E-06	Scn3a
ENSMUSG00000057286	197.702	129.117	0.38014	0.0058742	0.037124	St6galnac2
ENSMUSG00000057388	2840.67	3252.51	-0.18463	0.0058545	0.037016	Mrpl18
ENSMUSG00000057421	2340.32	2055.64	0.17663	0.0068729	0.041683	Las1l
ENSMUSG00000057469	3271.12	2722.04	0.25128	4.8819E-05	0.00076857	E2f6
ENSMUSG00000057541	3909.19	3295.78	0.23325	0.00014381	0.0018937	Pus7
ENSMUSG00000057551	872.955	722.206	0.24247	0.0060538	0.037989	Zfp317
ENSMUSG00000057738	34009.7	37431.5	-0.13371	0.0085954	0.049513	Sptan1
ENSMUSG00000057777	7564.36	6166.94	0.2818	1.4026E-06	3.6157E-05	Mab21l2
ENSMUSG00000057836	1978.48	2856.88	-0.49959	3.399E-14	4.7869E-12	Xlr3a
ENSMUSG00000057880	6192.59	8671.56	-0.46518	1.5637E-16	3.3207E-14	Abat
ENSMUSG00000057897	43.2174	78.1739	-0.41642	0.0032439	0.023716	Camk2b
ENSMUSG00000057969	49.8308	82.3799	-0.39792	0.004726	0.031646	Sema3b
ENSMUSG00000058006	14517.6	12419.9	0.21644	8.7236E-05	0.0012456	Mdn1
ENSMUSG00000058013	13516	11304.9	0.24797	6.0505E-06	0.00012728	Sept11
ENSMUSG00000058028	257.07	187.083	0.3576	0.0020856	0.016952	Zscan5b
ENSMUSG00000058070	3042.66	3572.48	-0.2182	0.00075226	0.0075333	Eml1
ENSMUSG00000058153	1968.14	3241.7	-0.67244	3.5014E-22	1.5615E-19	Sez6l
ENSMUSG00000058173	370.161	494.738	-0.33561	0.0025256	0.019668	Smco4
ENSMUSG00000058239	2216.23	1762.83	0.30846	1.6658E-05	0.00030956	Usf2
ENSMUSG00000058297	10061.7	11948.9	-0.23833	1.0373E-05	0.0002047	Spock2
ENSMUSG00000058301	10234	8405.44	0.26423	0.00027173	0.0032576	Upf1
ENSMUSG00000058388	2265.02	2944.72	-0.35724	7.5775E-08	2.6963E-06	Phtf1
ENSMUSG00000058402	430.688	332.592	0.32151	0.00092389	0.0088798	Zfp420
ENSMUSG00000058420	1196.61	1830.76	-0.53638	7.8763E-09	3.6569E-07	Syt17
ENSMUSG00000058440	2570.73	2202.06	0.21321	0.0003633	0.004146	Nrf1
ENSMUSG00000058498	247.104	344.66	-0.39441	0.00021828	0.0027066	Rnf207
ENSMUSG00000058586	246.588	359.398	-0.45324	2.2958E-05	0.0004079	Serhl
ENSMUSG00000058587	6671.89	5775.51	0.20076	0.00011827	0.0015951	Tmod3
ENSMUSG00000058620	2297.84	1814.36	0.32094	9.085E-07	2.4755E-05	Adra2b
ENSMUSG00000058672	3370.02	4372.89	-0.34821	2.7565E-06	6.4699E-05	Tubb2a
ENSMUSG00000058706	1278.12	1064.99	0.2444	0.00054948	0.0058391	0610030E20Rik
ENSMUSG00000058740	65.4043	35.8733	0.41882	0.0030612	0.022698	Kcnt1
ENSMUSG00000058799	54510.1	46762.5	0.20993	0.00070042	0.0071084	Nap1l1
ENSMUSG00000058835	2140.52	3306.82	-0.57806	1.5263E-14	2.3745E-12	Abi1
ENSMUSG00000058997	1343.45	1862.86	-0.43649	1.9807E-09	1.0474E-07	Vwa8
ENSMUSG00000059208	27028.3	23105.4	0.21608	0.00025078	0.0030641	Hnrnpm
ENSMUSG00000059248	7573.48	9463.72	-0.30631	2.4876E-07	7.8865E-06	Sept9
ENSMUSG00000059327	743.912	910.278	-0.2674	0.00059994	0.0062757	Eda
ENSMUSG00000059361	130.288	220.097	-0.51387	9.767E-05	0.0013654	Nrsn2
ENSMUSG00000059436	4146.12	5196.1	-0.30811	8.6091E-07	2.37E-05	Max
ENSMUSG00000059482	822.993	1053.14	-0.32369	0.00010155	0.0014094	2610301B20Rik
[truncated: 325 more rows]
