# Supplementary material for: Cell environment shapes TDP-43 function with implications in neuronal and muscle disease
Source: Commun Biol. 2022 Apr 5;5:314. doi: 10.1038/s42003-022-03253-8 (PMC8983780; doi:10.1038/s42003-022-03253-8)
Supplement: Supplementary file 6 — Supplementary Data 3 [file 42003_2022_3253_MOESM6_ESM.xlsx]

## Sheet: C2C12_SE
GeneID	geneSymbol	chr	strand	longExonStart_0base	longExonEnd	shortES	shortEE	flankingES	flankingEE	PValue	FDR	IncLevelDifference
ENSMUSG00000000826	Dnajc5	chr2	0	181548925	181549000	181548669	181548841	181549272	181552249	0	0	0.335
ENSMUSG00000052752	Traf7	chr17	0	24514712	24514866	24514124	24514217	24516504	24516596	0	0	0.308
ENSMUSG00000033985	Tesk2	chr4	0	116724625	116724707	116720968	116721256	116741615	116741918	0	0	0.733
ENSMUSG00000083012	Fam220a	chr5	0	143551408	143551541	143548760	143549134	143562756	143564525	0	0	0.338
ENSMUSG00000016487	Ppfibp1	chr6	0	147016860	147016893	147016221	147016393	147019033	147019181	0	0	0.359
ENSMUSG00000049225	Pdp1	chr4	0	11965613	11965648	11959806	11962233	11966301	11966427	0	0	0.417
ENSMUSG00000028468	Rgp1	chr4	0	43579886	43580023	43579374	43579509	43580295	43580379	0	0	-0.55
ENSMUSG00000023994	Nfya	chr17	0	48398984	48399065	48395649	48395796	48400437	48400580	0	0	-0.323
ENSMUSG00000023994	Nfya	chr17	0	48398981	48399065	48395649	48395796	48400437	48400580	0	0	-0.271
ENSMUSG00000089945	Palm2Akap2	chr4	0	57883023	57883202	57854561	57857037	57892868	57896982	4.23642788649e-310	1.66957623007E-306	0.22
ENSMUSG00000026955	Sapcd2	chr2	0	25373415	25373517	25372359	25372998	25374951	25375142	3.37183089344E-304	1.2080350501E-300	0.345
ENSMUSG00000024044	Epb4.1l3	chr17	0	69283884	69284007	69274703	69274895	69284538	69284916	2.73108615168E-233	8.96934210314E-230	0.145
ENSMUSG00000052632	Asap2	chr12	0	21256474	21256609	21254214	21254467	21258009	21258175	8.32629995542E-219	2.52414985572E-215	0.284
ENSMUSG00000017686	Rhot1	chr11	0	80255861	80255957	80254659	80254862	80257513	80257636	5.42877081274E-206	1.52819898379E-202	-0.269
ENSMUSG00000023994	Nfya	chr17	0	48398981	48399068	48395649	48395796	48400437	48400580	8.48843478813E-193	2.23019476667E-189	-0.251
ENSMUSG00000040940	Arhgef1	chr7	0	24919183	24919351	24917894	24918000	24919630	24919776	1.53190060536E-185	3.77326267858E-182	-0.209
ENSMUSG00000039126	Prune2	chr19	0	17211677	17211713	17208230	17208329	17220783	17223932	2.57687313828E-183	5.97379825762E-180	0.351
ENSMUSG00000032123	Dpagt1	chr9	0	44331117	44331202	44328990	44329137	44331903	44332092	7.57835290551E-178	1.6592382667E-174	-0.124
ENSMUSG00000049225	Pdp1	chr4	0	11965613	11965648	11959806	11962233	11965883	11965927	6.30472862969E-156	1.30773344893E-152	0.241
ENSMUSG00000048271	Rbm33	chr5	0	28342394	28342514	28338995	28339308	28352471	28352643	9.17773308446E-156	1.80847230429E-152	-0.229
ENSMUSG00000021686	Ap3b1	chr13	0	94547754	94547893	94542778	94542876	94565604	94566316	5.87002959908E-145	1.10160888809E-141	-0.128
ENSMUSG00000024754	Tmem2	chr19	0	21780170	21780252	21778341	21778786	21792637	21792980	1.93430157704E-111	3.46503750687E-108	0.669
ENSMUSG00000040940	Arhgef1	chr7	0	24918519	24919351	24917894	24918000	24919630	24919776	7.18399054162E-98	1.23096116194E-94	-0.14
ENSMUSG00000017686	Rhot1	chr11	0	80257513	80257636	80255861	80255957	80265741	80266744	2.42929417568E-97	3.98910347765E-94	0.241
ENSMUSG00000017686	Rhot1	chr11	0	80255861	80255957	80254659	80254862	80265741	80266767	1.87238340618E-92	2.9516252015E-89	-0.139
ENSMUSG00000027852	Nras	chr3	0	103059938	103060034	103058902	103059032	103060200	103060379	2.07826867376E-89	3.15017570896E-86	0.113
ENSMUSG00000024044	Epb4.1l3	chr17	0	69274100	69274166	69270610	69270664	69274703	69274895	2.31110678154E-86	3.37335993557E-83	0.153
ENSMUSG00000075254	Heg1	chr16	0	33706915	33707206	33684544	33684855	33710399	33710699	3.69943375997E-79	5.20695301716E-76	0.193
ENSMUSG00000028919	Arhgef19	chr4	0	141244817	141244966	141240631	141240744	141246174	141246412	5.75069639488E-78	7.81499810077E-75	-0.231
ENSMUSG00000041815	Poldip3	chr15	0	83137467	83137554	83135293	83135389	83138131	83138522	2.15452874999E-77	2.83033260124E-74	-0.239
ENSMUSG00000073771	Btbd19	chr4	0	117120970	117121096	117120174	117120861	117121197	117121329	8.14157685017E-71	1.03503078602E-67	-0.156
ENSMUSG00000036053	Fmnl2	chr2	0	53130411	53130504	53126852	53126976	53131839	53133804	1.53355299365E-69	1.88866635874E-66	-0.291
ENSMUSG00000022533	Atp13a3	chr16	0	30321805	30321895	30312422	30315901	30322871	30322952	1.82202657551E-63	2.17594143457E-60	0.136
ENSMUSG00000042323	Pbrm1	chr14	0	31023066	31023179	31022719	31022859	31025497	31025650	1.94825501971E-63	2.25825677432E-60	0.125
ENSMUSG00000021816	Ppp3cb	chr14	0	20503246	20503276	20499867	20501662	20508623	20508721	2.9886979903E-63	3.36527393708E-60	0.147
ENSMUSG00000052337	Immt	chr6	0	71853172	71853268	71851771	71851880	71856911	71857048	3.74721237219E-61	4.10215665522E-58	-0.271
ENSMUSG00000042323	Pbrm1	chr14	0	31023066	31023179	31019176	31019293	31025497	31025650	1.62751015506E-59	1.73351824894E-56	0.167
ENSMUSG00000055407	Map6	chr7	0	99317471	99317668	99315688	99315902	99335984	99337136	2.97237175359E-58	3.08266238971E-55	0.142
ENSMUSG00000026335	Pam	chr1	0	97864202	97864520	97853102	97853232	97884125	97884197	1.63812059281E-56	1.65534186058E-53	-0.133
ENSMUSG00000041923	Nol4	chr18	0	22769743	22769935	22751926	22752040	22770680	22770860	2.27392522633E-56	2.24038482924E-53	0.181
ENSMUSG00000034639	Setmar	chr6	0	108072966	108073119	108065061	108065239	108075705	108076061	2.63913376546E-55	2.53678687065E-52	0.46
ENSMUSG00000040481	Bptf	chr11	0	107095001	107095190	107082512	107082700	107095715	107095925	4.80129151371E-52	4.50521187036E-49	-0.128
ENSMUSG00000000627	Sema4f	chr6	0	82930897	82930991	82919562	82919682	82935894	82935954	1.77454542509E-49	1.62639151634E-46	-0.191
ENSMUSG00000027722	Spata5	chr3	0	37529982	37530019	37528241	37528322	37578751	37579096	2.81674426546E-47	2.52290662504E-44	0.165
ENSMUSG00000036053	Fmnl2	chr2	0	53130411	53130458	53126852	53126976	53131839	53133804	2.89619695723E-44	2.53642493521E-41	-0.128
ENSMUSG00000073423	Zfp414	chr17	0	33629621	33629698	33629089	33629216	33629796	33630079	1.1184357901E-43	9.58207706257E-41	0.142
ENSMUSG00000050812	AI314180	chr4	0	58905003	58905107	58885367	58885498	58912475	58912704	7.19331411126E-43	6.03167040691E-40	0.125
ENSMUSG00000044098	Rsbn1	chr3	0	103930036	103930154	103928350	103929024	103953636	103953774	1.64500078967E-42	1.35061419002E-39	0.123
ENSMUSG00000042323	Pbrm1	chr14	0	31023066	31023170	31019148	31019293	31025497	31025650	5.90891901029E-42	4.75245914685E-39	0.163
ENSMUSG00000000244	Tspan32	chr7	0	143017200	143017284	143015580	143015667	143017578	143017673	4.79927170787E-41	3.78278596014E-38	-0.478
ENSMUSG00000003363	Pld3	chr7	0	27545187	27545262	27542743	27542904	27552997	27553016	5.66635597664E-41	4.37864880469E-38	0.189
ENSMUSG00000042323	Pbrm1	chr14	0	31022719	31022859	31019137	31019293	31023066	31023179	5.48653653775E-40	4.15816163371E-37	-0.119
ENSMUSG00000039285	Azi2	chr9	0	118059619	118059666	118059056	118059175	118061713	118062489	1.01326810651E-39	7.53450869388E-37	0.136
ENSMUSG00000052512	Nav2	chr7	0	49575246	49575255	49572307	49572453	49575647	49575820	7.40475326897E-39	5.40409863574E-36	-0.684
ENSMUSG00000038119	Cdon	chr9	0	35457396	35457666	35456447	35456735	35463874	35464228	1.23747221168E-38	8.86705088406E-36	-0.105
ENSMUSG00000001665	Gstt3	chr10	0	75775489	75775497	75774919	75775010	75775870	75776047	6.03759076949E-38	4.24895450403E-35	0.385
ENSMUSG00000042213	Zfand4	chr6	0	116287981	116288168	116273572	116273872	116305616	116305870	3.31566530196E-37	2.29246262369E-34	0.209
ENSMUSG00000053091	Lins	chr7	0	66696175	66696306	66689957	66690023	66708039	66708553	6.05718476232E-37	4.11575261178E-34	0.182
ENSMUSG00000026193	Fn1	chr1	0	71613762	71614035	71612467	71612650	71615359	71615551	9.46793503698E-37	6.32425965775E-34	-0.099
ENSMUSG00000034334	Fam151b	chr13	0	92473962	92474128	92467944	92468162	92477827	92477953	9.68987997316E-37	6.36463616237E-34	-0.428
ENSMUSG00000026374	Tsn	chr1	0	118304690	118304770	118294777	118301037	118305199	118305315	1.8177948391E-36	1.17441466572E-33	-0.165
ENSMUSG00000027201	Myef2	chr2	0	125097562	125097634	125095911	125096120	125097976	125098075	3.30383720793E-36	2.10006813491E-33	-0.143
ENSMUSG00000024843	Chka	chr19	0	3881997	3882120	3864647	3864759	3884471	3884585	1.50280930502E-35	9.40090709696E-33	0.207
ENSMUSG00000090093	Gm14399	chr2	0	175132928	175132989	175130127	175131769	175133195	175133322	8.33588111371E-34	5.13307929205E-31	-0.284
ENSMUSG00000100009	RP24-62C22.1	chr1	0	98605717	98605980	98605130	98605187	98606942	98607384	1.14185644659E-32	6.92316347079E-30	0.345
ENSMUSG00000008575	Nfib	chr4	0	82320473	82320556	82290172	82296811	82323544	82323710	6.19207576166E-32	3.69741978435E-29	0.152
ENSMUSG00000026600	Soat1	chr1	0	156442380	156442488	156441228	156441511	156446540	156446692	7.62073875713E-32	4.48258678237E-29	-0.121
ENSMUSG00000066568	Lsm14a	chr7	0	34357765	34357942	34357433	34357496	34365614	34365737	9.91688931577E-32	5.74742070492E-29	-0.203
ENSMUSG00000028613	Lrp8	chr4	0	107870011	107870188	107868977	107869150	107872272	107873899	3.41448237634E-31	1.95021377466E-28	-0.272
ENSMUSG00000020923	Ubtf	chr11	0	102310925	102311036	102310442	102310576	102311379	102311500	1.08435138692E-30	6.10489830836E-28	0.269
ENSMUSG00000012889	Podnl1	chr8	0	84127784	84127894	84127597	84127662	84128569	84128726	2.5203896227E-29	1.39899373283E-26	0.226
ENSMUSG00000039126	Prune2	chr19	0	17216325	17216373	17208230	17208329	17220783	17223932	3.77955710417E-29	2.06878257605E-26	0.18
ENSMUSG00000029174	Tbc1d1	chr5	0	64284689	64284809	64283966	64284125	64285944	64286084	1.09752089229E-28	5.92510936509E-26	-0.226
ENSMUSG00000037536	Fbxo34	chr14	0	47500793	47500870	47472560	47472717	47507264	47507446	2.06477536062E-28	1.09963239138E-25	-0.176
ENSMUSG00000022793	B4galt4	chr16	0	38763068	38763191	38757678	38757866	38765914	38766019	2.35560652902E-28	1.23779271078E-25	-0.144
ENSMUSG00000037636	Slc25a43	chrX	0	36752132	36752374	36743658	36744018	36757767	36757940	2.83020023444E-28	1.46760777946E-25	-0.23
ENSMUSG00000031728	Zfp821	chr8	0	109708028	109708144	109706356	109706419	109709410	109709527	8.77532491507E-28	4.49137084289E-25	0.213
ENSMUSG00000079414	Gm11110	chr17	0	57102054	57102153	57092034	57092769	57103349	57103460	1.8298826905E-27	9.24559959392E-25	0.541
ENSMUSG00000021277	Traf3	chr12	0	111219810	111219921	111166547	111166602	111237561	111237820	2.0781503148E-27	1.02374879883E-24	0.114
ENSMUSG00000019854	Reps1	chr10	0	18107670	18107748	18104153	18104275	18114398	18114486	2.07621882044E-27	1.02374879883E-24	-0.135
ENSMUSG00000025505	Tmem80	chr7	0	141334010	141334103	141333647	141333731	141335844	141336811	2.67816149218E-27	1.30304128897E-24	0.214
ENSMUSG00000025505	Tmem80	chr7	0	141331417	141331561	141328129	141328266	141332909	141333008	2.00561802765E-26	9.63919591094E-24	0.15
ENSMUSG00000013236	Ptprs	chr17	0	56426386	56426504	56424879	56424977	56434452	56434597	2.93178960006E-26	1.39207021853E-23	0.199
ENSMUSG00000026017	Carf	chr1	0	60108082	60108200	60105310	60105434	60109326	60109449	1.2444690567E-25	5.83863399102E-23	-0.28
ENSMUSG00000038005	2700029M09Rik	chr8	0	60896737	60896836	60890450	60890536	60905547	60905985	1.39138568329E-25	6.45111879747E-23	-0.153
ENSMUSG00000073434	Wdr90	chr17	0	25858735	25858804	25857324	25857435	25859099	25859318	3.52001045224E-25	1.61306525492E-22	-0.142
ENSMUSG00000042439	Zfp532	chr18	0	65656350	65656632	65644192	65644369	65682894	65683007	6.12605694521E-25	2.77503338173E-22	0.318
ENSMUSG00000023973	Cnpy3	chr17	0	46743185	46743282	46737726	46737849	46751972	46752214	4.58778172739E-24	2.0545963395E-21	-0.108
ENSMUSG00000028073	Pear1	chr3	0	87763259	87763358	87760223	87760385	87768877	87768935	5.65123647226E-24	2.50241830755E-21	0.287
ENSMUSG00000029064	Gnb1	chr4	0	155515630	155515679	155491360	155491580	155527412	155527509	7.40877390558E-24	3.24421977354E-21	0.094
ENSMUSG00000030584	Dpf1	chr7	0	29314138	29314189	29313081	29313213	29314282	29314402	9.15405160966E-24	3.9644085048E-21	0.181
ENSMUSG00000039908	Slc26a11	chr11	0	119362216	119362296	119359296	119359382	119363399	119363542	4.04361764858E-23	1.73216273403E-20	-0.223
ENSMUSG00000040731	Eif4h	chr5	0	134624440	134624500	134621948	134622086	134625365	134625462	6.68477934034E-23	2.83276509465E-20	0.102
ENSMUSG00000039735	Fnbp1l	chr3	0	122559019	122559166	122557902	122558106	122560832	122560961	1.7922518574E-22	7.5141112447E-20	-0.066
ENSMUSG00000027276	Jag1	chr2	0	137089764	137089929	137089211	137089325	137090854	137091005	2.4854285464E-22	1.03106041067E-19	-0.122
ENSMUSG00000037605	Lphn3	chr5	0	81509723	81509738	81465194	81465304	81511983	81512784	4.96378281106E-22	2.03773625608E-19	0.433
ENSMUSG00000029209	Gnpda2	chr5	0	69582229	69582293	69579516	69579692	69584973	69585156	8.75378633129E-22	3.55656411666E-19	0.117
ENSMUSG00000096965	3300005D01Rik	chr17	0	5801198	5801341	5799490	5799993	5802712	5803240	2.15809098498E-21	8.67860874674E-19	-0.089
ENSMUSG00000027104	Atf2	chr2	0	73853794	73853891	73850863	73850982	73863168	73863290	3.07395179035E-21	1.2236812127E-18	0.196
ENSMUSG00000051586	Mical3	chr6	0	120953633	120953684	120952374	120952485	120957698	120957793	1.0234246904E-20	4.03331670487E-18	-0.199
ENSMUSG00000004317	Clcn5	chrX	0	7318424	7318488	7316658	7316823	7319105	7319233	1.83856647038E-20	7.17404996017E-18	0.1
ENSMUSG00000024002	Brd4	chr17	0	32252996	32253200	32229416	32229735	32284062	32284097	2.64587289516E-20	1.02229265488E-17	-0.093
ENSMUSG00000021156	Zmynd11	chr13	0	9710145	9710307	9698657	9698705	9720772	9720932	6.0239061363E-20	2.3048751537E-17	0.1
ENSMUSG00000027160	Ccdc34	chr2	0	110037404	110037534	110032331	110032439	110038079	110038276	7.33515384648E-20	2.77960012586E-17	-0.231
ENSMUSG00000021139	Gm20498	chr12	0	81510828	81510965	81504543	81504639	81532715	81532882	1.02666623527E-19	3.85342060305E-17	0.086
ENSMUSG00000036167	Pphln1	chr15	0	93452116	93452173	93441500	93441712	93455450	93455530	1.24008562112E-19	4.61054474796E-17	-0.109
ENSMUSG00000019590	Cyb561	chr11	0	105940099	105940378	105937628	105937840	105944110	105944487	2.0923090136E-19	7.7063456286E-17	0.354
ENSMUSG00000033526	Ppip5k1	chr2	0	121332241	121332391	121331557	121331648	121334412	121334577	2.30769362299E-19	8.42094497056E-17	-0.139
ENSMUSG00000073139	BC023829	chrX	0	70465002	70465086	70462844	70463021	70467153	70467361	2.57184625587E-19	9.28930325673E-17	0.162
ENSMUSG00000034269	Setd5	chr6	0	113109423	113109616	113104934	113105121	113109884	113109990	2.59280222847E-19	9.28930325673E-17	0.122
ENSMUSG00000032258	Lca5	chr9	0	83428879	83428948	83426748	83426961	83441040	83441116	2.79687250209E-19	9.9301572349E-17	-0.35
ENSMUSG00000052752	Traf7	chr17	0	24514712	24514829	24514124	24514217	24516504	24516599	3.05734548988E-19	1.07580344425E-16	0.19
ENSMUSG00000038533	Cbfa2t2	chr2	0	154500399	154500543	154436480	154436636	154504552	154504794	4.48694574692E-19	1.56487196359E-16	0.107
ENSMUSG00000056271	Lman1l	chr9	0	57608205	57608333	57607084	57607280	57609161	57609285	5.74909864361E-19	1.98747348723E-16	-0.19
ENSMUSG00000004267	Eno2	chr6	0	124766530	124766664	124763726	124763924	124767032	124767102	6.98022101168E-19	2.39209139192E-16	-0.288
ENSMUSG00000057110	Cntrl	chr2	0	35132968	35133112	35132257	35132413	35133957	35134111	1.57100380471E-18	5.33734999514E-16	-0.186
ENSMUSG00000049659	Aftph	chr11	0	20696750	20698373	20692464	20692588	20703710	20703833	2.26749846031E-18	7.63778754879E-16	-0.184
ENSMUSG00000029655	N4bp2l2	chr5	0	150647000	150647077	150635971	150643315	150647459	150647548	2.89236134236E-18	9.65999665275E-16	0.082
ENSMUSG00000043987	Cep164	chr9	0	45785777	45785921	45779689	45779836	45787425	45787511	4.97924391664E-18	1.64900842651E-15	-0.149
ENSMUSG00000037845	Fdxacb1	chr9	0	50770631	50770790	50770109	50770313	50771430	50773348	5.45845382409E-18	1.79264721006E-15	-0.245
ENSMUSG00000038244	Mical2	chr7	0	112335328	112335430	112333828	112333954	112346721	112346908	7.23435715914E-18	2.35624806315E-15	0.433
ENSMUSG00000024381	Bin1	chr18	0	32431670	32431742	32424819	32424967	32431982	32432093	3.10137080507E-17	1.00184445433E-14	-0.097
ENSMUSG00000029769	Ccdc136	chr6	0	29419101	29419383	29417071	29417578	29426624	29426948	3.23091343563E-17	1.03520567885E-14	-0.367
ENSMUSG00000028184	Lphn2	chr3	0	148849765	148849804	148846848	148847032	148850835	148851021	4.78378257047E-17	1.52039412179E-14	0.195
ENSMUSG00000029089	Pacrgl	chr5	0	48380123	48380231	48379329	48379464	48381786	48381867	6.58715469498E-17	2.07679813223E-14	0.108
ENSMUSG00000014039	Prdm15	chr16	0	97829610	97829712	97821767	97822010	97835577	97835830	6.99710558655E-17	2.18853913624E-14	-0.179
ENSMUSG00000030509	Asb7	chr7	0	66678156	66678245	66659649	66660255	66679079	66679341	9.04675843362E-17	2.80734448716E-14	0.125
ENSMUSG00000002504	Slc9a3r2	chr17	0	24640594	24640657	24639281	24640389	24641708	24641752	1.18715090429E-16	3.65512633891E-14	0.136
ENSMUSG00000060227	Casc4	chr2	0	121906697	121906778	121905929	121906071	121910798	121910897	1.62403178905E-16	4.96148006252E-14	-0.138
ENSMUSG00000023942	Slc29a1	chr17	0	45592178	45592261	45590256	45590338	45595481	45595551	1.77224960752E-16	5.37264284864E-14	-0.124
ENSMUSG00000094936	Rbm4	chr19	0	4787360	4788042	4784292	4785567	4792397	4792820	1.95754743385E-16	5.88907972275E-14	-0.093
ENSMUSG00000032064	Dixdc1	chr9	0	50682536	50682626	50682032	50682200	50683724	50683796	8.66665165119E-16	2.5875207695E-13	-0.151
ENSMUSG00000055897	Ppp4r1l-ps	chr2	0	173615482	173615576	173608732	173608879	173659322	173659367	9.7392309468E-16	2.88588790687E-13	-0.179
ENSMUSG00000002608	Ccdc97	chr7	0	25718144	25718279	25715903	25716187	25718895	25718991	1.23065480644E-15	3.61941088969E-13	0.203
ENSMUSG00000028344	Invs	chr4	0	48385104	48385272	48382187	48382278	48389958	48390139	1.63905025417E-15	4.78481263088E-13	-0.136
ENSMUSG00000021457	Syk	chr13	0	52596957	52597054	52583436	52583605	52610795	52611252	2.1440462801E-15	6.21300469844E-13	0.091
ENSMUSG00000057637	Prdm2	chr4	0	143194660	143194734	143180876	143180991	143212614	143212709	3.05604908101E-15	8.79116016661E-13	-0.156
ENSMUSG00000052337	Immt	chr6	0	71852762	71852867	71851771	71851880	71856911	71857048	3.41446649014E-15	9.75102350554E-13	-0.096
ENSMUSG00000073096	Lrrc61	chr6	0	48556954	48557094	48554795	48554982	48568136	48570722	3.62711039487E-15	1.02837712706E-12	-0.171
ENSMUSG00000045519	Zfp560	chr9	0	20349580	20349663	20345135	20349159	20350531	20350612	4.00442961956E-15	1.12724693791E-12	0.272
ENSMUSG00000023050	Map3k12	chr15	0	102509918	102510005	102505369	102505568	102516787	102516812	6.50772770617E-15	1.81893297092E-12	0.39
ENSMUSG00000086968	4933431E20Rik	chr3	0	107894588	107894656	107894050	107894215	107895642	107895763	6.65991521936E-15	1.84836097743E-12	-0.272
ENSMUSG00000056342	Usp34	chr11	0	23474265	23474389	23472949	23473054	23484101	23484181	6.72902389001E-15	1.8544813392E-12	-0.142
ENSMUSG00000001419	Mef2d	chr3	0	88159121	88159332	88156321	88156525	88161190	88161381	6.90292909193E-15	1.88919746884E-12	-0.091
ENSMUSG00000000159	Igsf5	chr16	0	96378084	96378384	96372829	96373147	96386485	96386626	7.64721234683E-15	2.07845957647E-12	-0.097
ENSMUSG00000004698	Hdac9	chr12	0	34407765	34407897	34402751	34402867	34429497	34429619	8.10727449897E-15	2.18840882195E-12	-0.18
ENSMUSG00000026014	Raph1	chr1	0	60518979	60519060	60510416	60510491	60525591	60526100	8.18210591907E-15	2.19358363449E-12	-0.252
ENSMUSG00000032386	Trip4	chr9	0	65896696	65896930	65884927	65885247	65908438	65908794	1.32931151595E-14	3.53974100295E-12	-0.31
ENSMUSG00000045106	Ccdc73	chr2	0	104945416	104945455	104930974	104931049	104951506	104951642	1.53430033519E-14	4.05817289999E-12	-0.119
ENSMUSG00000024191	Bnip1	chr17	0	26786696	26786788	26783444	26783537	26789694	26789796	1.9486588993E-14	5.11977648143E-12	-0.081
ENSMUSG00000028789	Adc	chr4	0	128959783	128959957	128950599	128950772	128962083	128962204	3.08771192629E-14	8.05872364338E-12	-0.111
ENSMUSG00000024985	Tcf7l2	chr19	0	55924529	55924580	55923895	55923944	55931433	55933654	3.12588436635E-14	8.10467782091E-12	0.367
ENSMUSG00000028284	Map3k7	chr4	0	31994873	31994954	31992386	31992516	32002088	32002153	3.3530180363E-14	8.63676083729E-12	0.124
ENSMUSG00000029699	Srcrb4d	chr5	0	135961888	135961966	135960223	135961208	135962199	135962327	3.61009164406E-14	9.2385527073E-12	-0.221
ENSMUSG00000074513	Arfip1	chr3	0	84529169	84529265	84527685	84527798	84534586	84534695	4.8685766108E-14	1.23787486601E-11	-0.103
ENSMUSG00000029119	Man2b2	chr5	0	36818461	36818652	36817555	36817697	36820881	36821080	5.63184887473E-14	1.42276387278E-11	-0.13
ENSMUSG00000048537	Phldb1	chr9	0	44701502	44701670	44700945	44701086	44703802	44703892	8.84671782867E-14	2.22069522056E-11	-0.358
ENSMUSG00000033943	Mga	chr2	0	119941221	119941845	119938638	119938786	119946171	119946462	9.903914536E-14	2.47033716369E-11	-0.143
ENSMUSG00000002908	Kcnn1	chr8	0	70848777	70848888	70848174	70848302	70850599	70850741	1.01793876829E-13	2.52307967662E-11	-0.272
ENSMUSG00000023348	Trip6	chr5	0	137313350	137313476	137310652	137310831	137313959	137314241	1.03541823039E-13	2.55036452873E-11	-0.175
ENSMUSG00000029174	Tbc1d1	chr5	0	64283966	64284125	64281764	64282045	64285944	64286084	1.2232338753E-13	2.99426379041E-11	-0.123
ENSMUSG00000029131	Dnajb6	chr5	0	29756233	29756338	29753541	29753652	29757547	29757960	1.45257690159E-13	3.53370714146E-11	-0.232
ENSMUSG00000032997	Chpf	chr1	0	75478269	75478412	75477509	75477540	75478791	75479307	2.88263420579E-13	6.92711061282E-11	0.171
ENSMUSG00000048280	Zfp738	chr13	0	67672997	67673093	67671451	67671611	67673561	67673688	2.86713718755E-13	6.92711061282E-11	-0.149
ENSMUSG00000027164	Traf6	chr2	0	101680824	101681027	101678439	101678620	101684478	101684796	4.63556858672E-13	1.10719853335E-10	0.34
ENSMUSG00000030768	Disp1	chr1	0	183173495	183173623	183135354	183135876	183202951	183203039	8.23033274751E-13	1.95396032277E-10	-0.113
ENSMUSG00000022214	Dcaf11	chr14	0	55560440	55560627	55560024	55560121	55561074	55561442	1.04614152167E-12	2.46876870473E-10	0.19
ENSMUSG00000061175	Fnip2	chr3	0	79507838	79507928	79506206	79506278	79508086	79508187	1.45570767687E-12	3.41484759199E-10	0.15
ENSMUSG00000040557	Wbscr27	chr5	0	134935778	134935871	134934288	134934424	134940456	134941723	1.56679211624E-12	3.6536850474E-10	0.201
ENSMUSG00000035778	Ggta1	chr2	0	35414218	35414284	35413325	35413427	35422179	35422268	1.86077541062E-12	4.31371523133E-10	-0.232
ENSMUSG00000026087	Mrpl30	chr1	0	37892942	37893023	37890476	37890584	37893938	37893984	1.93023985603E-12	4.44858203077E-10	-0.184
ENSMUSG00000020661	Dnmt3a	chr12	0	3896577	3896685	3895989	3896148	3896885	3897042	2.34573559634E-12	5.3747348751E-10	-0.103
ENSMUSG00000024799	Tm7sf2	chr19	0	6067122	6067319	6066967	6067022	6067668	6067842	2.46191610289E-12	5.60833026676E-10	-0.094
ENSMUSG00000056131	Pgm3	chr9	0	86565597	86565731	86562535	86562693	86567508	86567576	4.44174619428E-12	1.00602998573E-09	0.098
ENSMUSG00000038145	Snrk	chr9	0	122132627	122132706	122131892	122131942	122136905	122137176	4.55593429866E-12	1.02599640406E-09	0.219
ENSMUSG00000052712	BC004004	chr17	0	29282059	29282267	29268842	29269002	29294006	29294161	7.82543832906E-12	1.75227570766E-09	-0.084
ENSMUSG00000086968	4933431E20Rik	chr3	0	107894860	107894992	107894050	107894228	107895642	107895800	9.71498426889E-12	2.16309339004E-09	0.204
ENSMUSG00000040374	Pex2	chr3	0	5562668	5562732	5560187	5561764	5563164	5563272	1.06679293552E-11	2.36192750499E-09	0.085
ENSMUSG00000027357	Crls1	chr2	0	132861208	132861294	132849865	132850003	132864089	132864181	1.22095149022E-11	2.6881395659E-09	-0.207
ENSMUSG00000053819	Camk2d	chr3	0	126779944	126779999	126770784	126770857	126780359	126780462	1.27837450329E-11	2.79892995415E-09	0.164
ENSMUSG00000019907	Ppp1r12a	chr10	0	108252756	108252924	108251839	108251944	108253324	108253495	1.3478014341E-11	2.93463284629E-09	-0.101
ENSMUSG00000037995	Igsf9	chr1	0	172484781	172484970	172484280	172484546	172489512	172491045	1.74715979427E-11	3.78327293913E-09	0.387
ENSMUSG00000040842	Szrd1	chr4	0	141120323	141120373	141118526	141118778	141139691	141139766	2.10896758259E-11	4.54177117103E-09	-0.103
ENSMUSG00000024268	Celf4	chr18	0	25496221	25496302	25491080	25491224	25497464	25497530	2.2883665231E-11	4.90133286279E-09	-0.277
ENSMUSG00000056234	Ncoa4	chr14	0	32166235	32166270	32165791	32165822	32170747	32170902	2.34345809897E-11	4.99219911786E-09	-0.082
ENSMUSG00000052337	Immt	chr6	0	71852765	71852867	71851771	71851880	71856911	71856955	2.96298045467E-11	6.27801396336E-09	-0.157
ENSMUSG00000040928	S100pbp	chr4	0	129183600	129183717	129182208	129182532	129189541	129189727	3.16204280208E-11	6.66396293208E-09	0.156
ENSMUSG00000055320	Tead1	chr7	0	112842039	112842102	112839415	112839480	112856797	112856932	3.51423043262E-11	7.36679900796E-09	0.217
ENSMUSG00000022793	B4galt4	chr16	0	38763068	38763129	38757678	38757866	38765914	38766019	3.71419082585E-11	7.74477568501E-09	-0.096
ENSMUSG00000027082	Tfpi	chr2	0	84473942	84474185	84473698	84473799	84474761	84475280	4.43808473178E-11	9.20552206734E-09	0.067
ENSMUSG00000030279	C2cd5	chr6	0	143020323	143020374	143017882	143018073	143029159	143029246	4.94159289717E-11	1.01962395852E-08	-0.528
ENSMUSG00000021596	Mctp1	chr13	0	76741293	76741353	76723686	76723779	76756985	76757156	5.47536706088E-11	1.12387612432E-08	0.246
ENSMUSG00000002602	Axl	chr7	0	25773098	25773125	25770632	25770765	25773342	25773493	6.24419194196E-11	1.2731187945E-08	0.077
ENSMUSG00000035325	Sec31a	chr5	0	100369595	100369634	100368293	100368352	100373379	100373715	6.2670653675E-11	1.2731187945E-08	0.147
ENSMUSG00000057969	Sema3b	chr9	0	107606549	107606934	107605446	107605587	107607033	107607049	1.0556952726E-10	2.13358721503E-08	-0.166
ENSMUSG00000092544	Gm20422	chr8	0	69744191	69744252	69743183	69743610	69744460	69744587	1.17063191835E-10	2.35380632154E-08	0.141
ENSMUSG00000051278	Zgrf1	chr3	0	127560895	127561081	127559570	127559630	127561474	127563218	1.18205571111E-10	2.3647114505E-08	-0.126
ENSMUSG00000035696	Rnf38	chr4	0	44158902	44159052	44152359	44152553	44187448	44187519	1.19927741522E-10	2.38704661282E-08	0.178
ENSMUSG00000004565	Pnpla6	chr8	0	3516509	3516568	3515383	3515556	3516680	3516749	1.34824757957E-10	2.67007221663E-08	0.167
ENSMUSG00000025969	Nrp2	chr1	0	62812533	62812584	62786280	62786301	62815332	62818695	1.55144061508E-10	3.05711373202E-08	0.139
ENSMUSG00000035401	2210018M11Rik	chr7	0	98593330	98593810	98590614	98590884	98594751	98595312	1.63209084375E-10	3.20003483344E-08	0.088
ENSMUSG00000024811	Tnks2	chr19	0	36876184	36876373	36875263	36875373	36879234	36879487	1.89206389496E-10	3.69139792576E-08	-0.078
ENSMUSG00000028107	Tars2	chr3	0	95748041	95748140	95746032	95746170	95750338	95750417	2.14615753318E-10	4.16650583166E-08	0.416
ENSMUSG00000024958	Gpr137	chr19	0	6940921	6940949	6940351	6940482	6941091	6941507	2.21910203019E-10	4.2870005397E-08	-0.135
ENSMUSG00000035325	Sec31a	chr5	0	100373379	100373715	100368293	100368352	100375207	100375331	2.32164994659E-10	4.4632304583E-08	-0.073
ENSMUSG00000024219	Anks1	chr17	0	27978426	27978489	27976560	27976717	27985065	27985362	2.73547456418E-10	5.23325497934E-08	0.144
ENSMUSG00000025728	Pigq	chr17	0	25931673	25932231	25930957	25931038	25934757	25934878	3.02523686263E-10	5.75964177566E-08	0.13
ENSMUSG00000085492	Trmt61b	chr17	0	71590487	71590522	71588837	71588984	71597935	71598755	3.39306440155E-10	6.42887827236E-08	-0.079
ENSMUSG00000055322	Tns1	chr1	0	73941909	73942106	73937224	73937317	73952420	73953950	3.44955752363E-10	6.50464411513E-08	-0.1
ENSMUSG00000020788	Atp2a3	chr11	0	72989474	72989547	72988969	72989087	72991688	72993043	3.60377100302E-10	6.76307691567E-08	-0.25
ENSMUSG00000031586	Rbpms	chr8	0	33789391	33789495	33784065	33784186	33795081	33795150	4.59660687534E-10	8.58541596953E-08	-0.119
ENSMUSG00000026098	Pms1	chr1	0	53216230	53216347	53207962	53208085	53256628	53256792	4.62615026577E-10	8.59983877236E-08	0.064
ENSMUSG00000064043	Trerf1	chr17	0	47319351	47319618	47317770	47317921	47323277	47323662	5.22739126856E-10	9.67190093399E-08	-0.243
ENSMUSG00000063652	Slc22a21	chr11	0	53951706	53951842	53949964	53951355	53953000	53953183	5.82597368989E-10	1.07290478093E-07	0.122
ENSMUSG00000040877	Wdr25	chr12	0	108992806	108992937	108980690	108980838	109024962	109025133	7.09916185977E-10	1.30129287857E-07	-0.084
ENSMUSG00000026409	Pfkfb2	chr1	0	130697905	130698085	130691014	130691148	130698678	130698743	8.9130968963E-10	1.6262275402E-07	0.191
ENSMUSG00000078441	Scamp4	chr10	0	80608802	80608850	80602881	80602949	80612341	80612459	1.24127289835E-09	2.25431174765E-07	-0.204
ENSMUSG00000013033	Lphn1	chr8	0	83924205	83924355	83922998	83923108	83929463	83930052	1.38008980605E-09	2.4949238191E-07	0.093
ENSMUSG00000035597	Prpf39	chr12	0	65043542	65043611	65043231	65043357	65043714	65043877	1.39102068631E-09	2.50320206609E-07	-0.116
ENSMUSG00000001755	Coasy	chr11	0	101082998	101083706	101082564	101082690	101084315	101084530	1.48917131145E-09	2.66764733565E-07	-0.083
ENSMUSG00000041762	Gpr155	chr2	0	73384067	73384192	73382794	73382958	73386264	73386411	1.6461466992E-09	2.93550413645E-07	0.107
ENSMUSG00000032567	Aste1	chr9	0	105402717	105402776	105401475	105401686	105403395	105403591	2.05703526214E-09	3.65170088653E-07	-0.118
ENSMUSG00000006019	Dhx34	chr7	0	16210513	16210688	16205987	16206181	16212808	16213026	2.74373407319E-09	4.848904028E-07	0.128
ENSMUSG00000064043	Trerf1	chr17	0	47319351	47319678	47317767	47317921	47323277	47323662	3.0208051687E-09	5.31472909368E-07	-0.274
ENSMUSG00000058881	Zfp516	chr18	0	82993069	82993189	82986743	82988198	83001272	83005314	3.15857586858E-09	5.53242111026E-07	0.17
ENSMUSG00000092417	Gpank1	chr17	0	35122228	35122460	35121454	35121550	35123052	35123301	3.56598965932E-09	6.21839170238E-07	-0.077
ENSMUSG00000019590	Cyb561	chr11	0	105940099	105940164	105937628	105937840	105944110	105944429	3.64555706774E-09	6.32913674183E-07	0.237
ENSMUSG00000029505	Ep400	chr5	0	110753803	110753914	110741969	110742060	110755396	110756766	3.71508888729E-09	6.42156373018E-07	0.075
ENSMUSG00000046138	9930021J03Rik	chr19	0	29735115	29735205	29720585	29720773	29743532	29743612	4.33558127651E-09	7.46136498285E-07	0.116
ENSMUSG00000060594	Layn	chr9	0	51059456	51059556	51056779	51057656	51062182	51062266	4.95099429339E-09	8.48342109141E-07	-0.075
ENSMUSG00000040928	S100pbp	chr4	0	129183600	129183717	129182208	129182532	129189371	129189542	6.9153904578E-09	1.17980752356E-06	0.07
ENSMUSG00000024414	Mrpl27	chr11	0	94656407	94656618	94654010	94654160	94656982	94657050	7.25565770792E-09	1.22723377798E-06	-0.192
ENSMUSG00000042213	Zfand4	chr6	0	116274815	116275025	116273572	116273872	116305616	116305870	7.23857815153E-09	1.22723377798E-06	0.111
ENSMUSG00000026987	Baz2b	chr2	0	59959820	59960105	59958431	59958492	59962020	59962630	7.43580508983E-09	1.25232939568E-06	-0.134
ENSMUSG00000022607	Ptk2	chr15	0	73365040	73365195	73330848	73331015	73394647	73394744	8.19410597366E-09	1.37416900605E-06	-0.075
ENSMUSG00000073468	Sft2d1	chr17	0	8320599	8320681	8311121	8311285	8326954	8327055	9.04437261858E-09	1.51033358008E-06	-0.091
ENSMUSG00000022758	P2rx6	chr16	0	17568260	17568370	17568032	17568174	17570357	17570451	9.39997967647E-09	1.56309366688E-06	-0.313
ENSMUSG00000078716	Tmem8b	chr4	0	43681045	43681314	43680658	43680792	43681958	43682284	9.60298597068E-09	1.59014150044E-06	0.161
ENSMUSG00000028608	0610037L13Rik	chr4	0	107895550	107895586	107894872	107894938	107896661	107897118	1.06150335439E-08	1.75037017559E-06	-0.352
ENSMUSG00000019088	Dnase1l1	chrX	0	74274367	74274468	74273217	74273691	74276478	74276556	1.09545106197E-08	1.79882193134E-06	0.09
ENSMUSG00000022685	Parn	chr16	0	13652644	13652710	13651797	13651836	13654448	13654593	1.15770299984E-08	1.89315664829E-06	-0.116
ENSMUSG00000052125	F730043M19Rik	chr12	0	33137888	33138039	33135965	33136043	33138842	33139062	1.2864961013E-08	2.09507484927E-06	-0.139
ENSMUSG00000035469	Rcbtb1	chr14	0	59206803	59206930	59205624	59205722	59209927	59210067	1.29596371346E-08	2.10180781677E-06	-0.165
ENSMUSG00000034269	Setd5	chr6	0	113105916	113106141	113104934	113105121	113109884	113109990	1.31351744922E-08	2.12154601122E-06	0.108
ENSMUSG00000090266	Mettl23	chr11	0	116845818	116845945	116843674	116843774	116848253	116848355	1.36225851022E-08	2.19129011787E-06	-0.09
ENSMUSG00000097039	Pvt1	chr15	0	62149238	62149352	62107147	62107465	62242173	62242301	1.48566981156E-08	2.38009135258E-06	-0.202
ENSMUSG00000086968	4933431E20Rik	chr3	0	107894588	107894656	107894050	107894228	107894860	107894992	1.57617117042E-08	2.51485448689E-06	-0.322
ENSMUSG00000030556	Lrrc28	chr7	0	67559857	67560064	67545365	67545468	67617992	67618130	1.80327614049E-08	2.86560938293E-06	-0.109
ENSMUSG00000049411	Tmem241	chr18	0	12105853	12106003	12104098	12104180	12113394	12113472	1.93645766373E-08	3.06489142681E-06	-0.328
ENSMUSG00000085767	Gm13563	chr2	0	26388241	26388392	26387597	26387782	26388553	26389018	2.03394080061E-08	3.20630427808E-06	0.286
ENSMUSG00000005069	Pex5	chr6	0	124404132	124404243	124403811	124403907	124404629	124404720	2.52516642823E-08	3.96481310504E-06	-0.086
ENSMUSG00000000326	Comt	chr16	0	18424303	18424360	18411689	18411957	18426355	18426385	2.84567278822E-08	4.45031605491E-06	-0.079
ENSMUSG00000051177	Plcb1	chr2	0	135399248	135399366	135387797	135387884	135472052	135472144	2.9060582729E-08	4.52678879585E-06	-0.118
ENSMUSG00000025404	R3hdm2	chr10	0	127481692	127481755	127476519	127476698	127483975	127484218	3.01106475817E-08	4.67189220943E-06	-0.066
ENSMUSG00000057335	Cep170	chr1	0	176761350	176761500	176758396	176758517	176769712	176769870	3.30875500816E-08	5.11364842634E-06	0.073
ENSMUSG00000025404	R3hdm2	chr10	0	127481692	127481794	127476519	127476698	127483975	127484218	3.32978303543E-08	5.12604489946E-06	-0.076
ENSMUSG00000030314	Atg7	chr6	0	114672790	114672843	114646936	114647057	114672973	114673140	3.36199989931E-08	5.15550256933E-06	-0.104
ENSMUSG00000063889	Crem	chr18	0	3276693	3276729	3273421	3273578	3295039	3295182	3.44251356427E-08	5.2585061848E-06	0.152
ENSMUSG00000001419	Mef2d	chr3	0	88161780	88161801	88161190	88161381	88162957	88163087	3.57897222134E-08	5.44584151517E-06	0.332
ENSMUSG00000028035	Dnajb4	chr3	0	152208883	152208946	152193376	152193618	152209834	152210057	4.01996831889E-08	6.09334428644E-06	-0.186
ENSMUSG00000023452	Pisd	chr5	0	32745468	32745682	32742209	32742475	32746182	32746312	4.09658446037E-08	6.1856855779E-06	-0.07
ENSMUSG00000013033	Lphn1	chr8	0	83926261	83926276	83922998	83923108	83929463	83930264	4.34378538451E-08	6.53391534365E-06	-0.125
ENSMUSG00000022103	Gfra2	chr14	0	70901488	70901572	70890129	70890894	70925717	70926072	4.72920602695E-08	7.08661633164E-06	-0.111
ENSMUSG00000032300	1700017B05Rik	chr9	0	57256385	57259140	57252321	57254329	57262428	57262599	5.18999009369E-08	7.7476329391E-06	-0.077
ENSMUSG00000030281	Il17rc	chr6	0	113474552	113474597	113474160	113474272	113476425	113476538	5.84083795642E-08	8.6863178816E-06	-0.076
ENSMUSG00000057378	Ryr3	chr2	0	112648311	112648398	112646918	112647119	112649272	112649444	5.88016736269E-08	8.71193217156E-06	-0.214
ENSMUSG00000025261	Huwe1	chrX	0	151859454	151859688	151857807	151857913	151860166	151860268	6.60243929382E-08	9.74539822357E-06	-0.094
ENSMUSG00000045411	2410002F23Rik	chr7	0	44247909	44248059	44247230	44247416	44248251	44248295	7.10990148917E-08	1.04552693167E-05	-0.119
ENSMUSG00000022760	Thap7	chr16	0	17528934	17529075	17527981	17528740	17530777	17531055	8.06657978921E-08	1.17951543674E-05	-0.087
ENSMUSG00000024483	Ankhd1	chr18	0	36624508	36625267	36614714	36614817	36632066	36632212	8.08092280943E-08	1.17951543674E-05	-0.09
ENSMUSG00000027646	Src	chr2	0	157424827	157424935	157424391	157424414	157455590	157455767	1.08654016129E-07	1.58009401315E-05	-0.075
ENSMUSG00000087368	BC065397	chrX	0	136756493	136756620	136747322	136747448	136758100	136758181	1.19819553151E-07	1.7360619815E-05	0.334
ENSMUSG00000025316	Banp	chr8	0	121989954	121990071	121978554	121978754	121991527	121991703	1.254935743E-07	1.81161236746E-05	0.095
ENSMUSG00000047767	Atg16l2	chr7	0	101294858	101294921	101293875	101293984	101296120	101296234	1.31022053834E-07	1.88451793489E-05	0.27
ENSMUSG00000085057	Gm13415	chr2	0	24442885	24443026	24440417	24440496	24451260	24451349	1.39138859072E-07	1.99398634037E-05	-0.351
ENSMUSG00000035266	Helq	chr5	0	100792663	100792842	100791776	100791977	100796353	100797062	1.44842638068E-07	2.0682059298E-05	0.101
ENSMUSG00000024758	Rtn3	chr19	0	7456299	7458423	7434930	7435138	7467810	7467867	1.6131807544E-07	2.29514272675E-05	0.175
ENSMUSG00000035325	Sec31a	chr5	0	100373424	100373715	100368293	100368352	100375207	100375331	1.65253264139E-07	2.34267307184E-05	-0.072
ENSMUSG00000074925	Ptar1	chr19	0	23705706	23705811	23694320	23694490	23708753	23708967	1.67854869815E-07	2.37102523993E-05	0.08
ENSMUSG00000027860	Vangl1	chr3	0	102165772	102165811	102165354	102165487	102166837	102166930	1.68537070862E-07	2.37215927238E-05	0.106
ENSMUSG00000051427	Ccdc157	chr11	0	4149930	4150102	4148438	4149084	4160158	4160218	1.80375874401E-07	2.5297555908E-05	-0.084
ENSMUSG00000029376	Mthfd2l	chr5	0	90948822	90948945	90931195	90931433	90974322	90974415	1.84704840564E-07	2.58128289597E-05	-0.138
ENSMUSG00000028917	Plekhm2	chr4	0	141637424	141637484	141634252	141634478	141639675	141639862	1.86179254396E-07	2.59269413984E-05	-0.119
ENSMUSG00000024423	Impact	chr18	0	12975978	12976031	12974712	12974841	12976468	12976531	2.06798917846E-07	2.86969906772E-05	-0.123
ENSMUSG00000040669	Phc1	chr6	0	122332521	122332677	122325457	122325950	122333290	122333440	2.13679431701E-07	2.95477417661E-05	0.163
ENSMUSG00000012114	Med15	chr16	0	17663376	17663496	17655677	17655805	17671544	17671673	2.25100584759E-07	3.10182309278E-05	0.084
ENSMUSG00000028483	Snapc3	chr4	0	83460162	83460359	83453805	83454148	83465964	83466137	2.36246105303E-07	3.24406237282E-05	0.158
ENSMUSG00000033282	Rpgrip1l	chr8	0	91260744	91261123	91253075	91253266	91270098	91270551	2.47177309654E-07	3.38238117134E-05	-0.106
ENSMUSG00000025261	Huwe1	chrX	0	151804445	151804540	151803657	151803802	151806271	151806407	2.58277930017E-07	3.50990800758E-05	-0.106
ENSMUSG00000024843	Chka	chr19	0	3881997	3882120	3875734	3875788	3884471	3884585	2.57393664502E-07	3.50990800758E-05	0.08
ENSMUSG00000031642	Sh3rf1	chr8	0	61353737	61353848	61349399	61349702	61361587	61361772	2.78700998527E-07	3.77443517249E-05	0.084
ENSMUSG00000024462	Gabbr1	chr17	0	37049776	37049797	37048420	37048606	37050998	37051159	2.89594910279E-07	3.90853952538E-05	0.183
ENSMUSG00000034157	Cipc	chr12	0	86959727	86959828	86952743	86952931	86960271	86960441	2.96478860212E-07	3.98779245084E-05	0.089
ENSMUSG00000085614	1700123M08Rik	chr4	0	11976443	11976587	11966573	11966683	11993864	11993999	3.22047300963E-07	4.31696739148E-05	-0.38
ENSMUSG00000049680	Urgcp	chr11	0	5723110	5723161	5714986	5718263	5726347	5726425	3.25091159823E-07	4.34299749445E-05	0.626
ENSMUSG00000063663	Brwd3	chrX	0	108749282	108749441	108742567	108743770	108750230	108750328	3.28413104144E-07	4.37255420078E-05	-0.118
ENSMUSG00000031441	Atp11a	chr8	0	12863758	12863862	12859313	12859479	12864919	12868728	3.33599472419E-07	4.4266515852E-05	-0.161
ENSMUSG00000042473	Tbc1d8b	chrX	0	139704601	139704720	139684995	139685310	139723902	139724052	3.56459393418E-07	4.71411566933E-05	0.343
ENSMUSG00000054404	Slfn5	chr11	0	82954716	82954782	82952101	82952195	82956262	82957290	3.58461068018E-07	4.72473267244E-05	0.383
ENSMUSG00000097558	Gm26902	chr19	0	34475382	34476041	34474832	34474966	34479239	34481546	3.63662034319E-07	4.77730692417E-05	-0.256
ENSMUSG00000039968	Rsbn1l	chr5	0	20905779	20905922	20902287	20902455	20908106	20908244	4.293566681E-07	5.62157684047E-05	-0.244
ENSMUSG00000022228	Zscan26	chr13	0	21449273	21449333	21447785	21447894	21449440	21449516	4.35109981763E-07	5.67804118585E-05	-0.109
ENSMUSG00000087174	5530601H04Rik	chrX	0	105042603	105042817	105038816	105039812	105043129	105043304	4.66118965515E-07	6.06262324454E-05	0.104
ENSMUSG00000056211	R3hdm1	chr1	0	128190637	128190739	128186757	128186909	128193459	128193756	5.13018078763E-07	6.63029180933E-05	0.163
ENSMUSG00000072761	Gm6712	chr17	0	17316077	17316204	17294442	17294589	17316443	17316504	5.14810782455E-07	6.63029180933E-05	-0.179
ENSMUSG00000030924	2610020H08Rik	chr7	0	119845382	119845501	119834263	119834401	119848731	119848943	5.14669915795E-07	6.63029180933E-05	-0.203
ENSMUSG00000038777	Sema6c	chr3	0	95162614	95162663	95160493	95160702	95164338	95164427	5.24534275282E-07	6.7335165436E-05	0.149
ENSMUSG00000022420	Dnal4	chr15	0	79765786	79765853	79764984	79765021	79774358	79774622	5.62399953995E-07	7.19616304771E-05	-0.072
ENSMUSG00000028919	Arhgef19	chr4	0	141245945	141246052	141244817	141244966	141246174	141246356	6.03511952805E-07	7.69721878966E-05	-0.241
ENSMUSG00000024201	Kdm4b	chr17	0	56344333	56344442	56326061	56326229	56351632	56351797	6.38190680101E-07	8.11325635574E-05	-0.078
ENSMUSG00000079036	Alkbh1	chr12	0	87441642	87441780	87438396	87438559	87443641	87443826	6.63635052637E-07	8.40960045801E-05	-0.098
ENSMUSG00000024843	Chka	chr19	0	3882009	3882120	3864647	3864759	3884471	3884585	6.76211892483E-07	8.54150983422E-05	0.186
ENSMUSG00000032384	Csnk1g1	chr9	0	65950015	65950064	65921003	65921068	65958328	65958721	7.23996275791E-07	9.11587643097E-05	-0.139
ENSMUSG00000042213	Zfand4	chr6	0	116285853	116285921	116273572	116273872	116287981	116288168	7.51190884338E-07	9.42816329674E-05	0.137
ENSMUSG00000023791	Pigx	chr16	0	32095552	32095708	32092343	32092485	32099475	32099693	9.64857670021E-07	0.000120409	0.155
ENSMUSG00000005087	Cd44	chr2	0	102839357	102839477	102837812	102837938	102853014	102853236	9.65468312536E-07	0.000120409	0.22
ENSMUSG00000005087	Cd44	chr2	0	102837812	102837938	102828541	102828610	102842260	102842377	1.11157727245E-06	0.000138193	-0.375
ENSMUSG00000039850	Endov	chr11	0	119491784	119491956	119491425	119491459	119499526	119499661	1.19738851673E-06	0.000148393	0.102
ENSMUSG00000037570	Mcrs1	chr15	0	99249875	99250014	99248701	99248860	99251861	99251961	1.21000904163E-06	0.000149487	-0.092
ENSMUSG00000024378	Stard4	chr18	0	33205220	33205325	33203404	33203815	33206119	33206246	1.24891154889E-06	0.000153811	-0.2
ENSMUSG00000023868	Pde10a	chr17	0	8930509	8930559	8929091	8929212	8941140	8941281	1.3204773852E-06	0.000161115	0.092
ENSMUSG00000029761	Cald1	chr6	0	34747885	34747969	34745951	34746090	34753442	34753588	1.31860680311E-06	0.000161115	0.099
ENSMUSG00000024937	Ehbp1l1	chr19	0	5717661	5720407	5717038	5717196	5720808	5720877	1.31891098893E-06	0.000161115	-0.073
ENSMUSG00000022237	Ankrd33b	chr15	0	31325085	31325215	31304991	31305132	31367038	31367532	1.53073512357E-06	0.000186192	-0.077
ENSMUSG00000021432	Slc35b3	chr13	0	38954108	38954230	38943058	38943166	38955648	38955936	1.70161006913E-06	0.00020634	-0.078
ENSMUSG00000027224	Duoxa1	chr2	0	122305553	122305688	122305062	122305276	122306310	122306368	1.83722275416E-06	0.000222101	0.147
ENSMUSG00000037503	Fam168b	chr1	0	34824019	34824055	34819866	34820009	34828766	34828847	1.98450140918E-06	0.000239172	0.075
ENSMUSG00000038346	Zfp384	chr6	0	125025847	125025940	125024786	125025082	125030797	125031022	2.01778735397E-06	0.000242442	-0.105
ENSMUSG00000034006	Pqlc1	chr18	0	80272461	80272515	80263419	80263553	80283275	80283492	2.06901133941E-06	0.000247841	0.278
ENSMUSG00000078517	Emc1	chr4	0	139364330	139364339	139363656	139363779	139365194	139365394	2.28415510512E-06	0.000272783	0.183
ENSMUSG00000031090	Nadsyn1	chr7	0	143813389	143813441	143811168	143811300	143815585	143815722	2.36554347459E-06	0.00028165	-0.248
ENSMUSG00000037514	Pank2	chr2	0	131280156	131280410	131273910	131274120	131287473	131287597	2.40281490901E-06	0.000285226	0.116
ENSMUSG00000040473	A330021E22Rik	chr5	0	5625749	5625927	5621919	5622043	5626008	5626158	2.41639047916E-06	0.000285976	0.093
ENSMUSG00000040225	Prrc2c	chr1	0	162674102	162674151	162671787	162673656	162675604	162675841	2.65640896068E-06	0.00031344	-0.089
ENSMUSG00000040213	Ccbl2	chr3	0	142706688	142706795	142701079	142701175	142718375	142718434	3.20211085338E-06	0.000376702	-0.206
ENSMUSG00000020167	Tcf3	chr10	0	80412826	80413062	80409607	80410274	80413204	80413337	3.28309159776E-06	0.000385079	-0.07
ENSMUSG00000020100	Slc29a3	chr10	0	60730569	60730675	60715228	60716490	60750385	60750684	3.48732523023E-06	0.00040782	-0.382
ENSMUSG00000015882	Lcorl	chr5	0	45735730	45735824	45700449	45701997	45747055	45747307	3.77192618104E-06	0.000439798	0.1
ENSMUSG00000031010	Usp9x	chrX	0	13072214	13072325	13071497	13071733	13093923	13094177	3.85473821373E-06	0.000448127	-0.097
ENSMUSG00000019854	Reps1	chr10	0	18107667	18107748	18104153	18104275	18114398	18114486	4.27267923661E-06	0.000495254	-0.134
ENSMUSG00000046311	Zfp62	chr11	0	49212694	49212776	49203295	49203538	49215063	49215280	5.10559045649E-06	0.000590062	0.101
ENSMUSG00000000605	Clcn4-2	chr7	0	7296723	7296878	7295969	7296069	7298691	7298836	5.55943993495E-06	0.000640636	-0.122
ENSMUSG00000030592	Ryr1	chr7	0	29103433	29103675	29102806	29102999	29104272	29104406	5.63511975223E-06	0.000647464	0.172
ENSMUSG00000052337	Immt	chr6	0	71853172	71853268	71852762	71852867	71856911	71857048	5.87523741101E-06	0.00067309	-0.147
ENSMUSG00000068250	Amn1	chr6	0	149184991	149185124	149170873	149171050	149188605	149188712	5.92026447106E-06	0.000676283	-0.102
ENSMUSG00000090266	Mettl23	chr11	0	116845762	116845945	116843674	116843774	116848253	116848358	7.59598161215E-06	0.000865195	-0.096
ENSMUSG00000044709	Gemin7	chr7	0	19571428	19571581	19565423	19565676	19573038	19573174	7.6471758156E-06	0.000868516	-0.331
ENSMUSG00000068394	Cep152	chr2	0	125571668	125571833	125569554	125569651	125576713	125576855	7.69678933148E-06	0.000871639	-0.16
ENSMUSG00000063889	Crem	chr18	0	3276693	3276775	3273421	3273578	3280948	3281078	8.26388144996E-06	0.000933179	0.329
ENSMUSG00000015536	Mocs2	chr13	0	114819335	114819457	114818276	114818323	114820801	114820946	8.77761832102E-06	0.000985827	-0.091
ENSMUSG00000005069	Pex5	chr6	0	124404132	124404222	124403811	124403907	124404629	124404720	8.78013581039E-06	0.000985827	-0.078
ENSMUSG00000020454	Eif4enif1	chr11	0	3236213	3236353	3229868	3230101	3240894	3241027	9.20409288437E-06	0.00103049	-0.152
ENSMUSG00000033014	Trim33	chr3	0	103353566	103353617	103352002	103352155	103353696	103358768	9.28284034555E-06	0.00103636	0.087
ENSMUSG00000045983	Eif4g1	chr16	0	20673867	20673961	20672722	20672876	20675343	20675433	9.38309173871E-06	0.0010446	-0.121
ENSMUSG00000052512	Nav2	chr7	0	49551596	49552049	49547838	49548541	49556909	49556996	1.1019109677E-05	0.00122328	-0.172
ENSMUSG00000068284	Gm608	chr16	0	44199118	44199167	44198903	44199021	44200613	44200678	1.12020355967E-05	0.00124009	0.193
ENSMUSG00000027900	Dram2	chr3	0	106555166	106555308	106552155	106552280	106561748	106561816	1.32659093828E-05	0.00146036	-0.119
ENSMUSG00000051427	Ccdc157	chr11	0	4152908	4153056	4149930	4150102	4160158	4160252	1.32521714229E-05	0.00146036	-0.117
ENSMUSG00000017715	Pgs1	chr11	0	118014646	118014722	118005369	118005891	118023404	118024011	1.36816165788E-05	0.00150193	-0.121
ENSMUSG00000015889	Lta4h	chr10	0	93482249	93482332	93480690	93480786	93482961	93483066	1.45092456786E-05	0.00158836	-0.071
ENSMUSG00000032185	Carm1	chr9	0	21575413	21575518	21569454	21569580	21583038	21583129	1.46410247291E-05	0.00159835	0.367
ENSMUSG00000007655	Cav1	chr6	0	17317722	17317918	17307880	17308045	17327237	17327268	1.64132185738E-05	0.00178194	-0.091
ENSMUSG00000025728	Pigq	chr17	0	25931461	25931573	25930957	25931038	25934757	25934878	1.6378262489E-05	0.00178194	0.1
ENSMUSG00000058881	Zfp516	chr18	0	82994469	82994537	82986743	82988198	83001272	83005314	1.71024252378E-05	0.00185167	0.217
ENSMUSG00000039852	Rere	chr4	0	150439342	150439468	150431522	150431593	150468694	150468800	1.85941587992E-05	0.00200766	-0.166
ENSMUSG00000024387	Csnk2b	chr17	0	35121310	35121511	35120444	35120527	35121793	35121998	1.94337711993E-05	0.00209258	0.1
ENSMUSG00000030498	Gas2	chr7	0	51863997	51864093	51862426	51862645	51864281	51864369	2.00444673109E-05	0.00215246	0.113
ENSMUSG00000027692	Tnik	chr3	0	28594906	28594993	28594021	28594132	28596071	28596260	2.01680643987E-05	0.00215985	0.421
ENSMUSG00000037773	Pced1a	chr2	0	130423411	130423552	130422812	130422892	130424492	130424687	2.04849301931E-05	0.00218783	-0.061
ENSMUSG00000026269	Rnpepl1	chr1	0	92915823	92915965	92915058	92915199	92916354	92916471	2.12116501951E-05	0.00225933	0.077
ENSMUSG00000031060	Rbm10	chrX	0	20637425	20637656	20635730	20635914	20639432	20639502	2.19330244524E-05	0.00232987	0.142
ENSMUSG00000027361	Gabpb1	chr2	0	126662990	126663088	126653554	126653722	126675355	126675544	2.35692244197E-05	0.00249694	-0.095
ENSMUSG00000035642	Aamdc	chr7	0	97575587	97575691	97565150	97565300	97579365	97579398	2.49855454001E-05	0.00263989	0.212
ENSMUSG00000058239	Usf2	chr7	0	30955105	30955193	30954743	30954802	30956148	30956267	2.80696935545E-05	0.00295783	0.256
ENSMUSG00000031565	Fgfr1	chr8	0	25555507	25555774	25532249	25532428	25557730	25557814	2.97359173447E-05	0.00312505	-0.073
ENSMUSG00000021803	Cdhr1	chr14	0	37097261	37097357	37096196	37096342	37098088	37098311	3.35866331855E-05	0.00352034	0.095
ENSMUSG00000085057	Gm13415	chr2	0	24451260	24451349	24442885	24443026	24462798	24465389	3.77184768293E-05	0.00394293	-0.155
ENSMUSG00000029089	Pacrgl	chr5	0	48377074	48377165	48375542	48375610	48379329	48379464	3.81849260705E-05	0.00398113	0.157
ENSMUSG00000021798	Ldb3	chr14	0	34571717	34571921	34567397	34567567	34578594	34578670	3.86420861456E-05	0.00401817	0.228
ENSMUSG00000031736	Crnde	chr8	0	92346969	92347104	92326037	92326462	92350690	92350754	3.92664093353E-05	0.00407234	-0.12
ENSMUSG00000008575	Nfib	chr4	0	82310302	82310391	82296080	82296811	82320473	82320556	4.11729321295E-05	0.00425886	0.134
ENSMUSG00000056724	Nbeal2	chr9	0	110626732	110626905	110626535	110626630	110627077	110627187	4.15779227194E-05	0.00427829	-0.07
ENSMUSG00000052337	Immt	chr6	0	71852729	71852867	71851771	71851880	71856911	71857048	4.15304343517E-05	0.00427829	-0.119
ENSMUSG00000054426	A930005H10Rik	chr3	0	115886213	115886375	115881580	115881838	115887775	115888094	4.19196011992E-05	0.00430222	0.21
ENSMUSG00000027985	Lef1	chr3	0	131191022	131191106	131189334	131189425	131193128	131193251	4.36052515057E-05	0.00445981	-0.24
ENSMUSG00000022228	Zscan26	chr13	0	21448166	21448484	21447785	21447894	21449440	21449516	4.36814957527E-05	0.00445981	-0.097
ENSMUSG00000087174	5530601H04Rik	chrX	0	105047908	105048010	105044001	105044111	105066758	105066877	4.69740669111E-05	0.00478359	-0.085
ENSMUSG00000025158	Rfng	chr11	0	120782628	120782717	120782382	120782548	120783006	120783160	4.97857127358E-05	0.00505684	-0.071
ENSMUSG00000024462	Gabbr1	chr17	0	37049652	37049797	37048577	37048606	37050998	37051127	5.07288959835E-05	0.0051394	0.106
ENSMUSG00000044791	Setd2	chr9	0	110577121	110577338	110573883	110574274	110590387	110590436	5.38716448249E-05	0.0054438	0.064
ENSMUSG00000087177	E130307A14Rik	chr10	0	39645555	39645808	39640379	39640511	39731737	39731982	6.45558620313E-05	0.00650677	0.161
ENSMUSG00000036617	Etl4	chr2	0	20805584	20805662	20798615	20798783	20807901	20808190	6.73335102079E-05	0.00676942	0.214
ENSMUSG00000040669	Phc1	chr6	0	122332521	122332653	122325457	122325950	122333290	122333440	6.93446016306E-05	0.00695387	0.183
ENSMUSG00000034327	Kctd9	chr14	0	67734140	67734290	67733346	67733442	67737605	67737711	7.1357894123E-05	0.0071376	-0.089
ENSMUSG00000000223	Drp2	chrX	0	134430474	134430631	134428313	134428477	134431530	134431651	7.24785561298E-05	0.00723134	0.064
ENSMUSG00000020100	Slc29a3	chr10	0	60730569	60730675	60723763	60723990	60750385	60750684	7.29483670676E-05	0.00725984	0.094
ENSMUSG00000020788	Atp2a3	chr11	0	72989474	72989560	72988969	72989087	72991688	72993043	7.56831539878E-05	0.00751303	-0.069
ENSMUSG00000030852	Tacc2	chr7	0	130731530	130731566	130728522	130729828	130733505	130733566	7.64989647141E-05	0.00757494	0.271
ENSMUSG00000022119	Rbm26	chr14	0	105139090	105139162	105131881	105132007	105140315	105140438	8.07709192419E-05	0.0079779	-0.071
ENSMUSG00000026853	Crat	chr2	0	30413859	30413996	30412982	30413246	30415194	30415308	8.86896819352E-05	0.00873815	0.135
ENSMUSG00000028718	Stil	chr4	0	115021474	115021993	115016183	115016287	115023481	115023546	9.13347721108E-05	0.00897632	-0.283

## Sheet: NSC34_SE
GeneID	geneSymbol	chr	strand	longExonStart_0base	longExonEnd	shortES	shortEE	flankingES	flankingEE	PValue	FDR	IncLevelDifference
ENSMUSG00000051375	Pcdh1	chr18	0	38191060	38191099	38185914	38189942	38192051	38192271	0	0	0.275
ENSMUSG00000083012	Fam220a	chr5	0	143551408	143551541	143548760	143549134	143562756	143564525	0	0	0.408
ENSMUSG00000045962	Wnk1	chr6	0	119953770	119954232	119951897	119951995	119956070	119956196	0	0	-0.351
ENSMUSG00000016487	Ppfibp1	chr6	0	147016860	147016893	147016221	147016393	147019033	147019181	0	0	0.591
ENSMUSG00000028468	Rgp1	chr4	0	43579886	43580023	43579374	43579509	43580295	43580379	0	0	-0.501
ENSMUSG00000023994	Nfya	chr17	0	48398981	48399065	48395649	48395796	48400437	48400580	0	0	-0.282
ENSMUSG00000023994	Nfya	chr17	0	48398981	48399068	48395649	48395796	48400437	48400580	0	0	-0.261
ENSMUSG00000041815	Poldip3	chr15	0	83137467	83137554	83135293	83135389	83138131	83138522	0	0	-0.271
ENSMUSG00000026374	Tsn	chr1	0	118304690	118304770	118294777	118301037	118305199	118305315	0	0	-0.176
ENSMUSG00000051243	Islr2	chr9	0	58200271	58200461	58196297	58199983	58201279	58201372	0	0	0.537
ENSMUSG00000020923	Ubtf	chr11	0	102310925	102311036	102310442	102310576	102311379	102311500	2.13872259788E-301	1.33551560478E-297	0.229
ENSMUSG00000068747	Sort1	chr3	0	108355471	108355570	108354132	108354241	108356230	108356337	2.48337378317E-220	1.42150384827E-216	0.254
ENSMUSG00000040268	Plekha1	chr7	0	130909587	130909658	130908335	130908425	130910831	130911163	1.51483788591E-200	8.00405381117E-197	0.2
ENSMUSG00000041889	Shisa4	chr1	0	135373151	135373285	135372196	135372364	135374377	135374549	1.66172414209E-197	8.153012114E-194	-0.212
ENSMUSG00000038371	Sbf2	chr7	0	110341289	110341364	110339889	110340074	110348854	110348995	1.59691101538E-190	7.31268138236E-187	-0.253
ENSMUSG00000061306	Slc38a10	chr11	0	120108466	120108553	120106433	120106610	120109431	120109536	1.33229830622E-180	5.71963989725E-177	-0.222
ENSMUSG00000022340	Sybu	chr15	0	44746245	44746462	44718787	44718985	44748308	44748398	1.46123911711E-177	5.9041796303E-174	-0.168
ENSMUSG00000049225	Pdp1	chr4	0	11965613	11965648	11959806	11962233	11966301	11966427	6.8230947753E-160	2.60373087234E-156	0.128
ENSMUSG00000033768	Nrxn2	chr19	0	6513715	6513805	6509777	6509949	6516922	6517248	2.51435903702E-150	9.08993725757E-147	-0.157
ENSMUSG00000028613	Lrp8	chr4	0	107870011	107870188	107868977	107869150	107872272	107873899	6.75244872538E-149	2.31909475249E-145	-0.197
ENSMUSG00000026074	Map4k4	chr1	0	40001429	40001591	40000623	40000749	40003756	40003987	1.45812590437E-145	4.76939096406E-142	-0.15
ENSMUSG00000026955	Sapcd2	chr2	0	25373415	25373517	25372359	25372998	25374951	25375064	1.12653665401E-137	3.51730346488E-134	0.227
ENSMUSG00000026074	Map4k4	chr1	0	40001429	40001591	40000623	40000749	40004806	40004913	3.02848378458E-133	9.04450098604E-130	-0.096
ENSMUSG00000033419	Snap91	chr9	0	86769458	86769561	86765935	86767336	86773518	86773623	2.08612128928E-127	5.97056605164E-124	0.175
ENSMUSG00000029361	Nos1	chr5	0	117915546	117915648	117914383	117914442	117919395	117919512	1.78248150036E-126	4.89747487113E-123	0.701
ENSMUSG00000061306	Slc38a10	chr11	0	120108466	120108490	120106433	120106610	120109431	120109536	2.27854536069E-119	6.01965393386E-116	-0.14
ENSMUSG00000027201	Myef2	chr2	0	125097562	125097634	125095911	125096120	125097976	125098075	4.78173927111E-110	1.21649218072E-106	-0.149
ENSMUSG00000021709	Erbb2ip	chr13	0	103830187	103830331	103827906	103828023	103833497	103835028	1.02213360661E-101	2.50747626087E-98	0.151
ENSMUSG00000039735	Fnbp1l	chr3	0	122559019	122559166	122557902	122558106	122560832	122560961	2.28477589772E-100	5.41168867719E-97	-0.269
ENSMUSG00000034593	Myo5a	chr9	0	75192383	75192464	75189899	75190000	75193938	75194137	3.41995579784E-90	7.83044479326E-87	0.125
ENSMUSG00000028923	Necap2	chr4	0	141071580	141071717	141070055	141070233	141072528	141072637	2.70100810307E-87	5.98482405135E-84	-0.129
ENSMUSG00000040731	Eif4h	chr5	0	134624440	134624500	134621948	134622086	134625365	134625462	4.07800750029E-79	8.75357053711E-76	0.267
ENSMUSG00000045983	Eif4g1	chr16	0	20674785	20674806	20674227	20674314	20675343	20675520	1.8871343226E-75	3.92804149955E-72	-0.135
ENSMUSG00000066568	Lsm14a	chr7	0	34357765	34357942	34357433	34357496	34365614	34365737	5.41467555174E-75	1.0939077911E-71	-0.17
ENSMUSG00000001120	Pcbp3	chr10	0	76849376	76849610	76847735	76847812	76892556	76892656	5.15592410575E-71	1.01187220257E-67	-0.327
ENSMUSG00000048271	Rbm33	chr5	0	28342394	28342514	28338995	28339308	28352471	28352643	5.76857390275E-70	1.10065992446E-66	-0.136
ENSMUSG00000042302	Ehbp1	chr11	0	22062779	22062887	22059136	22059261	22068358	22068506	7.42081074615E-68	1.37764343065E-64	-0.182
ENSMUSG00000066036	Ubr4	chr4	0	139432481	139432514	139431544	139431761	139433619	139433683	1.66497281743E-67	3.0096136278E-64	-0.244
ENSMUSG00000031229	Atrx	chrX	0	105910573	105910643	105899880	105899993	105911469	105911654	1.22116342225E-65	2.15078190541E-62	0.527
ENSMUSG00000052539	Magi3	chr3	0	104016601	104016692	104013258	104016068	104017500	104017639	1.98213645201E-65	3.4037742688E-62	-0.15
ENSMUSG00000031561	Tenm3	chr8	0	48313237	48313264	48310622	48310769	48335588	48335774	3.92252119509E-62	6.57156239926E-59	-0.177
ENSMUSG00000039968	Rsbn1l	chr5	0	20905779	20905922	20902287	20902455	20908106	20908244	2.5463437193E-60	4.16442389845E-57	-0.117
ENSMUSG00000042210	Abhd14a	chr9	0	106445525	106445829	106440713	106440856	106447530	106447620	4.64498417071E-60	7.4199841326E-57	-0.378
ENSMUSG00000029142	Mrpl33	chr5	0	31629615	31629720	31616380	31616487	31650302	31650484	1.32500676315E-58	2.06848612623E-55	-0.262
ENSMUSG00000052752	Traf7	chr17	0	24514712	24514829	24514124	24514217	24516504	24516596	1.24497616508E-57	1.90035928452E-54	0.225
ENSMUSG00000020598	Nrcam	chr12	0	44584834	44584987	44576603	44576780	44590107	44590239	1.88635281444E-55	2.81677583633E-52	0.122
ENSMUSG00000032187	Smarca4	chr9	0	21677952	21678051	21677449	21677677	21678315	21678393	7.1698720408E-54	1.04785391619E-50	0.09
ENSMUSG00000020812	1810032O08Rik	chr11	0	116672163	116672355	116671659	116671756	116672663	116672738	1.35541402494E-53	1.93962570748E-50	-0.211
ENSMUSG00000038500	Prr3	chr17	0	35978710	35978781	35978163	35978443	35979126	35979255	3.01430269289E-52	4.225498728E-49	-0.191
ENSMUSG00000041658	Rragb	chrX	0	153148451	153148535	153143975	153144075	153150361	153150428	1.02684690484E-51	1.41066174093E-48	-0.321
ENSMUSG00000010476	Ebf3	chr7	0	137199093	137199282	137198491	137198689	137200382	137200560	2.15413968306E-50	2.90128824882E-47	-0.121
ENSMUSG00000041757	Plekha6	chr1	0	133274792	133274879	133273857	133274374	133280338	133280407	5.47115534988E-49	7.22708057361E-46	-0.144
ENSMUSG00000028284	Map3k7	chr4	0	31994873	31994954	31992386	31992516	32002088	32002153	2.53354035815E-47	3.28351610681E-44	0.151
ENSMUSG00000047767	Atg16l2	chr7	0	101294858	101294921	101293875	101293984	101296120	101296234	1.71489576383E-46	2.18137916892E-43	0.353
ENSMUSG00000020598	Nrcam	chr12	0	44566839	44566869	44566287	44566412	44568543	44568645	1.87882224946E-46	2.34644402715E-43	-0.116
ENSMUSG00000033009	Ogfod1	chr8	0	94038967	94039110	94037290	94037442	94052074	94052175	4.29902409034E-46	5.27313688824E-43	0.652
ENSMUSG00000037845	Fdxacb1	chr9	0	50770631	50770790	50770109	50770313	50771430	50773348	2.8801681291E-44	3.47080471263E-41	-0.206
ENSMUSG00000063160	Numbl	chr7	0	27261007	27261107	27258782	27258961	27262167	27262252	5.58696788219E-43	6.61660753206E-40	-0.128
ENSMUSG00000026825	Dnm1	chr2	0	32310450	32310487	32309484	32309637	32312126	32312342	3.72396694445E-42	4.33551805843E-39	0.187
ENSMUSG00000063594	Gng8	chr7	0	16892449	16892511	16891785	16892356	16894941	16895027	1.12511412745E-41	1.28804940501E-38	0.129
ENSMUSG00000030172	Erc1	chr6	0	119777987	119778071	119773733	119773901	119779476	119779632	4.28037082492E-41	4.8199080589E-38	0.149
ENSMUSG00000042210	Abhd14a	chr9	0	106444089	106444306	106440620	106440856	106445525	106445656	4.66158380289E-41	5.16450854575E-38	0.232
ENSMUSG00000021313	Ryr2	chr13	0	11647701	11647737	11646492	11646605	11649729	11649864	4.05924312995E-40	4.42579922783E-37	0.206
ENSMUSG00000039307	Hexdc	chr11	0	121216892	121217076	121214759	121214924	121218087	121218159	6.36763749205E-40	6.83416643268E-37	0.222
ENSMUSG00000041161	Otud3	chr4	0	138905156	138905269	138901851	138901974	138909481	138909630	4.06882898747E-39	4.29975068185E-36	-0.119
ENSMUSG00000019907	Ppp1r12a	chr10	0	108252756	108252924	108251839	108251944	108253324	108253495	1.25241989292E-38	1.30344651553E-35	-0.084
ENSMUSG00000027879	Sec22b	chr3	0	97907224	97907330	97901215	97901420	97921115	97921851	3.22851768744E-38	3.30990524526E-35	0.201
ENSMUSG00000024754	Tmem2	chr19	0	21780170	21780252	21778341	21778786	21792637	21792980	6.01232294687E-38	6.07324192496E-35	0.386
ENSMUSG00000036591	Arhgap21	chr2	0	20883199	20883229	20879960	20881851	20887105	20887160	1.2760347116E-37	1.27028330877E-34	-0.174
ENSMUSG00000023050	Map3k12	chr15	0	102509289	102509378	102505089	102505568	102516787	102516816	9.32788752825E-37	9.1531895204E-34	0.155
ENSMUSG00000029406	Pitpnm2	chr5	0	124124797	124124959	124123938	124124087	124125298	124125463	9.98851808564E-37	9.66339885612E-34	0.163
ENSMUSG00000002608	Ccdc97	chr7	0	25718144	25718279	25716905	25716999	25718917	25719006	1.323257999E-36	1.26240650963E-33	0.19
ENSMUSG00000042323	Pbrm1	chr14	0	31110414	31110579	31107108	31107310	31113848	31114004	2.42281169E-36	2.27973304349E-33	0.12
ENSMUSG00000025470	Zfp511	chr7	0	140037219	140037421	140036390	140036606	140039325	140039445	4.09448000029E-35	3.80061806405E-32	-0.142
ENSMUSG00000025026	Add3	chr19	0	53244309	53244405	53242503	53242627	53244997	53247399	1.82374520276E-33	1.6702831231E-30	-0.113
ENSMUSG00000036580	Spg20	chr3	0	55124754	55124925	55121599	55121797	55126533	55126654	2.53716661515E-33	2.29309786353E-30	-0.134
ENSMUSG00000025404	R3hdm2	chr10	0	127481692	127481755	127476519	127476698	127483975	127484218	3.23321281909E-33	2.88423578351E-30	-0.09
ENSMUSG00000030257	Srgap3	chr6	0	112727212	112727540	112717973	112723201	112729648	112729798	6.47265303291E-33	5.70000082279E-30	-0.111
ENSMUSG00000037679	Inf2	chr12	0	112612547	112612604	112611409	112612036	112614894	112615556	9.41036069777E-33	8.18212994898E-30	0.117
ENSMUSG00000018921	Pelp1	chr11	0	70405626	70405732	70401916	70402066	70409763	70410028	3.77925424423E-32	3.24491493477E-29	-0.085
ENSMUSG00000034101	Ctnnd1	chr2	0	84624269	84624558	84622010	84622082	84650405	84650510	7.91623768819E-32	6.71306729091E-29	-0.141
ENSMUSG00000034681	Rnps1	chr17	0	24418037	24418218	24414674	24414734	24418456	24418612	8.4181354799E-32	7.05162570706E-29	-0.098
ENSMUSG00000055322	Tns1	chr1	0	73941909	73942106	73937224	73937317	73952420	73953950	1.99187441834E-31	1.64843207134E-28	-0.231
ENSMUSG00000032815	Fanca	chr8	0	123313020	123313116	123312583	123312657	123313239	123313373	6.31368061061E-31	5.1628619936E-28	0.141
ENSMUSG00000030852	Tacc2	chr7	0	130731530	130731566	130728522	130729828	130733505	130733566	1.42171159733E-30	1.14889350481E-27	0.225
ENSMUSG00000020458	Rtn4	chr11	0	29706409	29708770	29692946	29693693	29733632	29733840	2.99811596669E-30	2.39462311205E-27	-0.126
ENSMUSG00000004771	Rab11a	chr9	0	64728233	64728429	64725573	64725582	64737583	64737752	4.19116234986E-30	3.30904311091E-27	-0.17
ENSMUSG00000018820	Zfyve27	chr19	0	42185619	42185640	42184117	42184189	42185804	42185949	4.96021674066E-30	3.87173099658E-27	-0.134
ENSMUSG00000032410	Xrn1	chr9	0	96005996	96006112	96003843	96003942	96006700	96006847	6.29386786696E-30	4.85752235858E-27	0.13
ENSMUSG00000029064	Gnb1	chr4	0	155515630	155515679	155491360	155491580	155527412	155527509	6.7426723309E-30	5.14608244152E-27	0.097
ENSMUSG00000027792	Bche	chr3	0	73706538	73706594	73701567	73702099	73708134	73708267	8.54870996715E-30	6.45277295531E-27	0.201
ENSMUSG00000002608	Ccdc97	chr7	0	25718144	25718279	25715903	25716187	25718917	25719006	1.07096221039E-29	7.99601339886E-27	0.089
ENSMUSG00000020812	1810032O08Rik	chr11	0	116672163	116672355	116671659	116671756	116673937	116674587	1.20742604732E-29	8.9179449209E-27	-0.173
ENSMUSG00000079629	Rhox2g	chrX	0	37641156	37641202	37639116	37639342	37642785	37643197	1.35224635685E-29	9.88132446869E-27	0.119
ENSMUSG00000026113	Inpp4a	chr1	0	37374271	37374289	37372310	37372419	37377577	37377761	1.40379403428E-29	1.0150021939E-26	-0.192
ENSMUSG00000046873	Mbtps2	chrX	0	157593724	157593873	157591353	157591555	157598495	157598715	4.77177503731E-29	3.41425474519E-26	0.103
ENSMUSG00000073423	Zfp414	chr17	0	33629621	33629698	33629089	33629216	33629796	33630079	5.27107730008E-29	3.7326291615E-26	0.096
ENSMUSG00000028478	Clta	chr4	0	44031399	44031435	44030214	44030268	44032400	44032846	6.72659431483E-29	4.71472486624E-26	-0.182
ENSMUSG00000010110	Stx5a	chr19	0	8743079	8743135	8742253	8742497	8743352	8743423	1.96889474789E-28	1.366074862E-25	-0.374
ENSMUSG00000020459	Mtif2	chr11	0	29526692	29526843	29526407	29526487	29529928	29530154	2.69476212684E-28	1.85100515731E-25	-0.157
ENSMUSG00000026074	Map4k4	chr1	0	40003756	40003987	40000623	40000749	40004806	40004913	9.3974197478E-28	6.39108282234E-25	-0.083
ENSMUSG00000026131	Dst	chr1	0	34303420	34303531	34302829	34303032	34306527	34306651	9.62964409752E-28	6.48481003348E-25	0.145
ENSMUSG00000063383	Zfp947	chr17	0	22163186	22163335	22150034	22150082	22165818	22166190	1.89416648923E-27	1.26318836873E-24	-0.37
ENSMUSG00000028188	Spata1	chr3	0	146475255	146475381	146469624	146469803	146476193	146476302	3.49320761023E-27	2.30716286095E-24	0.356
ENSMUSG00000042632	Pla2g6	chr15	0	79303573	79303602	79302618	79302697	79304304	79304492	5.19025022524E-27	3.39536283544E-24	-0.217
ENSMUSG00000023050	Map3k12	chr15	0	102509918	102510005	102505369	102505568	102516787	102516812	6.25874441431E-27	4.05572542523E-24	0.174
ENSMUSG00000028161	Ppp3ca	chr3	0	136932010	136932040	136928521	136928619	136935028	136935779	2.24129290403E-26	1.43880531107E-23	-0.124
ENSMUSG00000031090	Nadsyn1	chr7	0	143803195	143803302	143799790	143799922	143804013	143804149	3.18207623727E-26	2.02382995057E-23	0.178
ENSMUSG00000015377	Dennd6b	chr15	0	89189436	89189517	89188773	89188879	89190240	89190353	3.8198769391E-26	2.40718832174E-23	-0.141
ENSMUSG00000061536	Sec22c	chr9	0	121700552	121700677	121695533	121695742	121704923	121705465	4.58024861674E-26	2.86011542941E-23	0.115
ENSMUSG00000004562	Arhgef40	chr14	0	52003972	52004116	52003653	52003758	52004611	52004742	1.22116420206E-25	7.55680611489E-23	0.156
ENSMUSG00000059119	Nap1l4	chr7	0	143540187	143540246	143535897	143536039	143541747	143541778	2.53501884398E-25	1.55471347655E-22	0.486
ENSMUSG00000032462	Pik3cb	chr9	0	99101174	99101400	99094439	99094663	99105530	99105717	6.37293282719E-25	3.8738971944E-22	0.145
ENSMUSG00000085218	BB218582	chr2	0	106647352	106647462	106646342	106646478	106647874	106648061	6.93217118908E-25	4.1768763755E-22	0.532
ENSMUSG00000034235	Usp54	chr14	0	20565942	20566062	20560845	20562242	20570247	20570415	8.09047112658E-25	4.83240322794E-22	-0.326
ENSMUSG00000052593	Adam17	chr12	0	21347296	21347449	21342863	21342977	21349784	21349953	8.37927214236E-25	4.96175710506E-22	0.274
ENSMUSG00000020866	Cacna1g	chr11	0	94439708	94439777	94438104	94438189	94442729	94442885	1.27315780046E-24	7.47452445776E-22	-0.298
ENSMUSG00000005534	Insr	chr8	0	3161338	3161498	3159452	3159582	3161680	3161791	1.47082494249E-24	8.56182156565E-22	-0.126
ENSMUSG00000023033	Scn8a	chr15	0	101024260	101024383	101018350	101018524	101029577	101029862	2.2165197239E-24	1.27941616231E-21	-0.527
ENSMUSG00000024219	Anks1	chr17	0	27978426	27978489	27976560	27976717	27985065	27985362	2.73981371184E-24	1.56829220044E-21	0.152
ENSMUSG00000035325	Sec31a	chr5	0	100373379	100373715	100368293	100368352	100375207	100375331	2.14987002812E-23	1.22043324266E-20	-0.114
ENSMUSG00000032313	AI118078	chr9	0	55396503	55396623	55380678	55380867	55397740	55397895	1.47126182989E-22	8.28356588798E-20	-0.168
ENSMUSG00000069495	Epc2	chr2	0	49532043	49532235	49530010	49530143	49535254	49535344	1.52872128841E-22	8.53710053493E-20	0.155
ENSMUSG00000030538	Cib1	chr7	0	80230315	80230424	80228397	80228548	80232509	80232597	2.25777887152E-22	1.25068203956E-19	-0.097
ENSMUSG00000030374	Strn4	chr7	0	16824138	16824217	16816377	16816634	16828674	16828816	2.47020450517E-22	1.35740701804E-19	0.285
ENSMUSG00000028919	Arhgef19	chr4	0	141244817	141244966	141239498	141239870	141246174	141246412	4.32878764421E-22	2.35984201979E-19	-0.219
ENSMUSG00000035325	Sec31a	chr5	0	100373424	100373715	100368293	100368352	100375207	100375331	5.36356437094E-22	2.88751077203E-19	-0.113
ENSMUSG00000072258	Taf1a	chr1	0	183397779	183397893	183388980	183389090	183400602	183400801	5.38079428758E-22	2.88751077203E-19	-0.117
ENSMUSG00000049680	Urgcp	chr11	0	5723110	5723161	5713416	5718263	5726347	5726418	6.82304458155E-22	3.63308611831E-19	-0.578
ENSMUSG00000032463	Faim	chr9	0	98990914	98990971	98986373	98986512	98992100	98992233	8.69166206792E-22	4.59247365987E-19	-0.106
ENSMUSG00000004562	Arhgef40	chr14	0	52003972	52004116	52002432	52002462	52004611	52004742	1.49729204719E-21	7.8509536969E-19	0.35
ENSMUSG00000048874	Phf3	chr1	0	30829842	30831559	30824209	30824519	30837104	30837266	1.74129119673E-21	9.06117810698E-19	0.091
ENSMUSG00000030815	Phkg2	chr7	0	127577974	127578029	127577534	127577646	127579666	127579732	1.77875834905E-21	9.18655129608E-19	-0.255
ENSMUSG00000011751	Sptbn4	chr7	0	27370401	27370606	27369188	27369569	27371873	27372004	2.0901458486E-21	1.07141812085E-18	-0.135
ENSMUSG00000015536	Mocs2	chr13	0	114819335	114819457	114818276	114818323	114820801	114820946	2.41134198728E-21	1.22690866492E-18	-0.147
ENSMUSG00000034647	Ankrd12	chr17	0	66042532	66042601	66037492	66037639	66049785	66049933	2.7966541904E-21	1.41249543886E-18	-0.128
ENSMUSG00000074165	Zfp788	chr7	0	41634679	41634899	41633555	41633694	41643332	41643432	4.93086424728E-21	2.4722345568E-18	0.189
ENSMUSG00000021615	Xrcc4	chr13	0	90077002	90077092	90071540	90071689	90089496	90089536	8.48284252926E-21	4.222304134E-18	0.091
ENSMUSG00000029772	Ahcyl2	chr6	0	29820328	29820634	29799438	29799584	29863142	29863251	1.1469382825E-20	5.6677729271E-18	-0.327
ENSMUSG00000040594	Ranbp17	chr11	0	33404037	33404199	33329470	33329544	33441802	33441938	2.19616305836E-20	1.07751603083E-17	0.142
ENSMUSG00000001120	Pcbp3	chr10	0	76850221	76850348	76847735	76847812	76892556	76892656	2.61985540192E-20	1.2762783525E-17	-0.191
ENSMUSG00000025949	Pikfyve	chr1	0	65192533	65192566	65192144	65192294	65195655	65195774	3.84670203153E-20	1.86074729467E-17	-0.161
ENSMUSG00000016239	Lonrf3	chrX	0	36339519	36339675	36335211	36335334	36341622	36341754	5.15118206607E-20	2.47433248207E-17	-0.17
ENSMUSG00000037808	Fam76b	chr9	0	13836658	13836716	13836102	13836183	13836836	13836972	7.7846347231E-20	3.71332482288E-17	0.194
ENSMUSG00000020166	Cnot2	chr10	0	116507040	116507188	116501272	116501317	116527826	116527949	8.02496734079E-20	3.80156539084E-17	-0.219
ENSMUSG00000020707	Rnf135	chr11	0	80193885	80194048	80189223	80189367	80196872	80196947	8.69968831022E-20	4.09296500233E-17	-0.324
ENSMUSG00000020212	Mdm1	chr10	0	118156833	118156863	118152174	118152274	118157194	118157370	9.02121089698E-20	4.21536024015E-17	-0.106
ENSMUSG00000024002	Brd4	chr17	0	32253040	32253200	32229416	32229735	32284062	32284109	1.21683127079E-19	5.64749480806E-17	-0.114
ENSMUSG00000033767	D930015E06Rik	chr3	0	83909151	83909334	83906346	83906425	83910368	83910508	1.76398355632E-19	8.13196419464E-17	-0.124
ENSMUSG00000048200	Efcab4a	chr7	0	141465518	141465685	141465263	141465356	141466045	141466613	1.86422065563E-19	8.53676350764E-17	0.153
ENSMUSG00000020814	Mxra7	chr11	0	116810787	116810867	116807728	116807968	116811922	116812016	2.17490959097E-19	9.89353409895E-17	-0.115
ENSMUSG00000000325	Arvcf	chr16	0	18405101	18405221	18404459	18404545	18405606	18407076	2.30479936867E-19	1.04154186733E-16	-0.09
ENSMUSG00000042167	Papd4	chr13	0	93167925	93168054	93154924	93155061	93184078	93184316	2.56444991166E-19	1.15130392145E-16	-0.148
ENSMUSG00000004113	Cacna1b	chr2	0	24682975	24683038	24679499	24679643	24685767	24685868	2.84925041461E-19	1.27085819305E-16	-0.187
ENSMUSG00000044348	Slc25a53	chrX	0	137032350	137032500	137027989	137028154	137038165	137038272	3.30518749103E-19	1.46470982949E-16	0.186
ENSMUSG00000043940	Wdfy3	chr5	0	101935989	101936073	101930827	101931005	101937281	101937739	4.55977469007E-19	2.00773310055E-16	-0.128
ENSMUSG00000027620	Rbm39	chr2	0	156178879	156178952	156177632	156177906	156179176	156179240	4.59217218701E-19	2.00911920607E-16	0.139
ENSMUSG00000020311	Erlec1	chr11	0	30935367	30935445	30934981	30935059	30939496	30939621	5.97716868602E-19	2.59851734097E-16	0.149
ENSMUSG00000021709	Erbb2ip	chr13	0	103824719	103824848	103823313	103823406	103833497	103835028	9.39771846593E-19	4.05987348243E-16	-0.124
ENSMUSG00000020792	Exoc7	chr11	0	116297570	116297663	116295543	116295689	116300265	116300433	1.34351633549E-18	5.76779959803E-16	-0.183
ENSMUSG00000028184	Lphn2	chr3	0	148849765	148849804	148846848	148847032	148850835	148851021	1.45933712277E-18	6.2261122749E-16	-0.139
ENSMUSG00000031819	Emc8	chr8	0	120659958	120660187	120658527	120659074	120667756	120668573	1.90059555657E-18	8.05864248057E-16	-0.172
ENSMUSG00000022515	Anks3	chr16	0	4957967	4958166	4957640	4957762	4964119	4964237	1.99671638871E-18	8.41426086037E-16	0.18
ENSMUSG00000019906	Lin7a	chr10	0	107380226	107380303	107380079	107380151	107382503	107382713	2.2409533674E-18	9.38590523496E-16	0.152
ENSMUSG00000020598	Nrcam	chr12	0	44584834	44584987	44578144	44578180	44590107	44590239	2.8033886009E-18	1.16704217944E-15	0.109
ENSMUSG00000009418	Nav1	chr1	0	135457860	135457869	135455133	135455330	135458655	135458777	3.06876525951E-18	1.26982178862E-15	0.301
ENSMUSG00000056763	Cspp1	chr1	0	10085746	10085952	10083500	10083558	10088050	10088184	3.89735485172E-18	1.60302639168E-15	0.136
ENSMUSG00000031921	Terf2	chr8	0	107081092	107081239	107076609	107076999	107094821	107094952	4.28159058095E-18	1.75058437747E-15	-0.327
ENSMUSG00000024462	Gabbr1	chr17	0	37067213	37067364	37064659	37064737	37067775	37067908	5.43724475122E-18	2.20993434744E-15	-0.26
ENSMUSG00000000826	Dnajc5	chr2	0	181548925	181549000	181548669	181548841	181549272	181552249	5.75328003125E-18	2.32462971804E-15	0.253
ENSMUSG00000019984	Med23	chr10	0	24883203	24883221	24882553	24882649	24888399	24888600	6.63412163256E-18	2.66486070654E-15	-0.106
ENSMUSG00000039768	Dnajc11	chr4	0	151968498	151970930	151957102	151957204	151973479	151973669	1.09503434213E-17	4.37307057713E-15	0.106
ENSMUSG00000010461	Eya4	chr10	0	23163393	23163486	23159087	23159154	23172998	23173123	1.39241845668E-17	5.52854516595E-15	-0.145
ENSMUSG00000045962	Wnk1	chr6	0	119952684	119952969	119951897	119951995	119956070	119956196	1.42965643471E-17	5.64377418643E-15	-0.203
ENSMUSG00000011382	Dhdh	chr7	0	45481788	45482041	45479008	45479133	45486740	45486904	1.68280927258E-17	6.60517063567E-15	-0.418
ENSMUSG00000000631	Myo18a	chr11	0	77815855	77815999	77777292	77778314	77817618	77817706	2.2428698123E-17	8.75343662142E-15	-0.161
ENSMUSG00000040785	Ttc3	chr16	0	94408553	94408716	94403313	94403368	94410832	94410956	2.78882752383E-17	1.08226990839E-14	0.235
ENSMUSG00000033439	Trmt13	chr3	0	116592463	116592510	116592192	116592259	116594638	116594887	2.98041139348E-17	1.15012066408E-14	0.114
ENSMUSG00000020831	0610010K14Rik	chr11	0	70235695	70235760	70235205	70235464	70236023	70236211	3.10822984179E-17	1.19274413186E-14	-0.111
ENSMUSG00000075704	Txnrd2	chr16	0	18438318	18438393	18426432	18426559	18440792	18440871	3.14398930215E-17	1.19976378431E-14	0.271
ENSMUSG00000028041	Adam15	chr3	0	89340400	89340472	89340054	89340179	89341507	89341577	3.28486827687E-17	1.24659843685E-14	0.102
ENSMUSG00000037536	Fbxo34	chr14	0	47500793	47500870	47472633	47472717	47529174	47531900	4.89186705063E-17	1.84624975737E-14	-0.186
ENSMUSG00000093594	Gm20707	chr4	0	147795657	147795727	147782318	147784497	147807089	147807183	6.58125841119E-17	2.47027354648E-14	0.261
ENSMUSG00000034813	Grip1	chr10	0	120050231	120050276	120050004	120050116	120054832	120055066	9.13918411997E-17	3.41174683705E-14	-0.143
ENSMUSG00000041775	Mapk1ip1	chr7	0	138840576	138840934	138835822	138837030	138845956	138846273	9.29524285079E-17	3.45124830366E-14	-0.093
ENSMUSG00000034108	Ccs	chr19	0	4834172	4834310	4825943	4826021	4838830	4838903	1.51864328605E-16	5.60240547403E-14	-0.342
ENSMUSG00000028878	Fam76a	chr4	0	132910691	132910778	132903897	132904033	132913668	132913826	1.52520756401E-16	5.60240547403E-14	-0.098
ENSMUSG00000051403	Ppp1r37	chr7	0	19537369	19537467	19535708	19535754	19561810	19562398	2.31877100976E-16	8.47202456859E-14	-0.181
ENSMUSG00000097039	Pvt1	chr15	0	62159996	62160128	62038046	62038201	62175466	62175548	3.02931522043E-16	1.10095573109E-13	-0.108
ENSMUSG00000038671	Arfrp1	chr2	0	181361000	181361472	181359638	181359739	181364013	181364096	3.66443988462E-16	1.32477216439E-13	-0.13
ENSMUSG00000024493	Lars	chr18	0	42251292	42251380	42245939	42246077	42261960	42262122	3.70744085248E-16	1.33330054825E-13	0.229
ENSMUSG00000058056	Palld	chr8	0	61534857	61534908	61533353	61533575	61535685	61535784	5.12124566303E-16	1.8321523091E-13	-0.457
ENSMUSG00000037519	Ppfia1	chr7	0	144502866	144502896	144500251	144500403	144504902	144505134	5.19303118614E-16	1.84820787122E-13	-0.118
ENSMUSG00000030619	Eed	chr7	0	89967712	89967804	89956254	89956413	89976896	89977049	5.7229521391E-16	2.02630855403E-13	0.352
ENSMUSG00000039988	Ankrd13c	chr3	0	157972231	157972317	157962277	157962382	157988639	157988784	5.97823905734E-16	2.10584237236E-13	-0.116
ENSMUSG00000046337	Fam178b	chr1	0	36564830	36564908	36562693	36563020	36578518	36578644	6.11868802452E-16	2.14431919243E-13	-0.198
ENSMUSG00000029528	Pxn	chr5	0	115551487	115551589	115546812	115546948	115551850	115552021	6.21980385422E-16	2.16869089819E-13	-0.117
ENSMUSG00000038766	Gabpb2	chr3	0	95216213	95216268	95206462	95206602	95217588	95217709	7.48992763121E-16	2.59836181344E-13	0.121
ENSMUSG00000029640	Usp12	chr5	0	146763200	146763414	146754369	146754599	146768936	146769017	8.13650209158E-16	2.79444096084E-13	-0.066
ENSMUSG00000008575	Nfib	chr4	0	82310302	82310391	82296080	82296811	82320473	82320556	8.12132033957E-16	2.79444096084E-13	-0.171
ENSMUSG00000000827	Tpd52l2	chr2	0	181511573	181511615	181508165	181508267	181515079	181516256	8.74300021895E-16	2.98780070666E-13	0.145
ENSMUSG00000029016	Clcn6	chr4	0	148017495	148017662	148016851	148016978	148017902	148018016	9.251183939E-16	3.14581472072E-13	-0.101
ENSMUSG00000063077	Kif1b	chr4	0	149261159	149261201	149257869	149258081	149262135	149262278	1.07542258698E-15	3.63890158015E-13	-0.145
ENSMUSG00000028552	Eps15	chr4	0	109382846	109382966	109379866	109380029	109385318	109385687	1.10886568236E-15	3.73367033606E-13	0.099
ENSMUSG00000002949	Timm44	chr8	0	4266555	4266680	4261907	4261997	4267863	4268013	1.25651067957E-15	4.21016888141E-13	0.163
ENSMUSG00000072258	Taf1a	chr1	0	183395909	183396079	183388980	183389090	183402619	183402750	1.29529989991E-15	4.31907062257E-13	-0.164
ENSMUSG00000008496	Pou2f2	chr7	0	25115470	25115749	25100137	25100243	25116037	25116220	1.35497464737E-15	4.49622480933E-13	-0.168
ENSMUSG00000036864	BC053749	chr7	0	30550757	30550834	30549606	30549703	30552207	30552296	1.64643425697E-15	5.43711166716E-13	-0.267
ENSMUSG00000037112	Sik2	chr9	0	50915441	50915662	50907406	50907571	50935415	50935577	1.73267860544E-15	5.69454357555E-13	-0.143
ENSMUSG00000070371	Prss36	chr7	0	127934138	127934280	127933566	127933832	127934389	127934627	1.91372680851E-15	6.25961813094E-13	0.212
ENSMUSG00000020265	Sumo3	chr10	0	77615926	77616034	77609811	77609940	77616147	77616710	2.1273224616E-15	6.92529159075E-13	0.189
ENSMUSG00000085667	Gm12992	chr4	0	131911208	131911358	131907871	131907990	131915443	131915521	2.13859273527E-15	6.92914133929E-13	0.297
ENSMUSG00000075324	Fign	chr2	0	64027909	64027967	63980615	63980899	64097841	64098038	2.57184579014E-15	8.29378006943E-13	0.153
ENSMUSG00000034587	8430429K09Rik	chr11	0	3452643	3452740	3452479	3452570	3456762	3457016	2.64090211212E-15	8.4766787467E-13	-0.135
ENSMUSG00000034432	Cops8	chr1	0	90605463	90605512	90603527	90603627	90610092	90610200	3.32957453504E-15	1.06374486157E-12	0.65
ENSMUSG00000022837	Iqcb1	chr16	0	36829003	36829273	36828384	36828492	36831501	36831565	3.41624553794E-15	1.08638189702E-12	0.309
ENSMUSG00000016921	Srsf6	chr2	0	162932814	162932979	162931660	162931777	162933425	162933509	3.99639716041E-15	1.26501624217E-12	-0.211
ENSMUSG00000030590	Fam98c	chr7	0	29155151	29155357	29154615	29154693	29155674	29155809	4.26160064158E-15	1.34277562601E-12	-0.097
ENSMUSG00000023994	Nfya	chr17	0	48398984	48399065	48395649	48395796	48400437	48400580	4.72616054742E-15	1.48235270247E-12	-0.331
ENSMUSG00000027942	4933434E20Rik	chr3	0	90058484	90058651	90053507	90053609	90061637	90062018	6.74838583956E-15	2.10699943152E-12	0.129
ENSMUSG00000017802	Fam134c	chr11	0	101102005	101102090	101100921	101101059	101103889	101103920	8.54368235454E-15	2.65546152602E-12	-0.13
ENSMUSG00000040374	Pex2	chr3	0	5562668	5562732	5560187	5561764	5563164	5563272	8.82428132686E-15	2.73032009036E-12	0.097
ENSMUSG00000041225	Arhgap12	chr18	0	6111684	6112439	6069830	6070091	6135803	6135892	8.90754701644E-15	2.74372420185E-12	0.111
ENSMUSG00000038677	Scube3	chr17	0	28158880	28158928	28157072	28157189	28160811	28160928	1.20437161382E-14	3.69317329383E-12	0.429
ENSMUSG00000051355	Commd1	chr11	0	22973899	22974102	22956410	22956692	22978316	22978996	1.49090399631E-14	4.55149798234E-12	0.262
ENSMUSG00000045411	2410002F23Rik	chr7	0	44247909	44248059	44247230	44247416	44248251	44248295	1.51200199878E-14	4.59548253514E-12	0.199
ENSMUSG00000005625	Psmd4	chr3	0	95034941	95035010	95033908	95034026	95035809	95035924	1.91064588095E-14	5.78151343245E-12	0.256
ENSMUSG00000027615	Hps3	chr3	0	20019802	20019957	20018810	20018919	20022757	20022839	2.51372584743E-14	7.57304011992E-12	-0.159
ENSMUSG00000021843	Ktn1	chr14	0	47726470	47726554	47726225	47726309	47730339	47730423	2.99320991602E-14	8.97819196164E-12	0.13
ENSMUSG00000030720	Cln3	chr7	0	126580792	126580864	126580332	126580412	126581645	126581742	4.5023477891E-14	1.3446163795E-11	-0.132
ENSMUSG00000073147	5031425E22Rik	chr5	0	23390055	23390306	23385074	23385172	23433209	23433324	5.3354780508E-14	1.58653096031E-11	-0.537
ENSMUSG00000045761	Fam179a	chr17	0	71695696	71695743	71691445	71691636	71697832	71697996	6.08973907018E-14	1.80300899565E-11	0.333
ENSMUSG00000044442	N6amt1	chr16	0	87366138	87366280	87362519	87362603	87367464	87368742	7.24182344941E-14	2.13490820136E-11	-0.131
ENSMUSG00000044835	Ankrd45	chr1	0	161164171	161164214	161163266	161163405	161167711	161169106	8.88794789615E-14	2.60899253435E-11	-0.149
ENSMUSG00000024283	Wac	chr18	0	7905931	7906044	7871548	7871744	7916051	7916297	1.01238953906E-13	2.95915000206E-11	-0.192
ENSMUSG00000034292	Traf3ip1	chr1	0	91505422	91505494	91501004	91501424	91507492	91507568	1.04130123068E-13	3.03076017941E-11	-0.103
ENSMUSG00000061028	Clasrp	chr7	0	19594472	19594552	19591992	19592077	19603189	19603305	1.22089855165E-13	3.53849369681E-11	-0.171
ENSMUSG00000002885	Cd97	chr8	0	83730110	83730257	83729381	83729525	83733413	83733566	1.23005870798E-13	3.55006313414E-11	-0.339
ENSMUSG00000002781	Tmem143	chr7	0	45899631	45899736	45897100	45897666	45906917	45907112	1.33450261518E-13	3.8353828508E-11	-0.078
ENSMUSG00000021277	Traf3	chr12	0	111219810	111219921	111166547	111166602	111237561	111237820	1.55324319141E-13	4.44544673228E-11	0.096
ENSMUSG00000009394	Syn2	chr6	0	115278100	115278353	115274195	115274256	115281087	115282626	1.57597665775E-13	4.49179504748E-11	-0.327
ENSMUSG00000022684	Bfar	chr16	0	13687390	13687595	13671949	13672078	13692432	13692577	1.70530870738E-13	4.84032850418E-11	-0.129
ENSMUSG00000072258	Taf1a	chr1	0	183395909	183396079	183388980	183389090	183400602	183400801	2.00820084911E-13	5.67659704216E-11	-0.255
ENSMUSG00000052712	BC004004	chr17	0	29277856	29277947	29268787	29269002	29294006	29294161	2.03929715097E-13	5.74087221324E-11	-0.11
ENSMUSG00000052632	Asap2	chr12	0	21256474	21256609	21254214	21254467	21258009	21258175	2.89101614975E-13	8.10534727797E-11	0.421
ENSMUSG00000026657	Frmd4a	chr2	0	4607998	4608070	4605969	4606066	4610966	4614043	2.98135913985E-13	8.32465764053E-11	-0.134
ENSMUSG00000030990	Pgap2	chr7	0	102223378	102223490	102210534	102210591	102236447	102236554	3.54962432555E-13	9.87126094323E-11	0.425
ENSMUSG00000097587	4930578M01Rik	chr15	0	98987976	98988145	98987756	98987830	98988739	98989281	3.5918090949E-13	9.94829737579E-11	0.292
ENSMUSG00000023805	Synj2	chr17	0	6036356	6036505	6035410	6035559	6037383	6037462	4.1941753391E-13	1.15700285087E-10	-0.117
ENSMUSG00000039662	Icmt	chr4	0	152299136	152299245	152298684	152298773	152299670	152299840	4.90349959827E-13	1.34726593562E-10	-0.09
ENSMUSG00000005907	Pex1	chr5	0	3627517	3627582	3625999	3626134	3631588	3631765	5.77954116371E-13	1.58163706372E-10	-0.132
ENSMUSG00000058486	Wdr91	chr6	0	34889236	34889331	34886065	34886178	34892340	34892534	6.10772654522E-13	1.66481598676E-10	-0.476
ENSMUSG00000036552	Ermard	chr17	0	14985773	14985910	14984817	14984915	14986717	14986832	7.2251603608E-13	1.96161675898E-10	-0.116
ENSMUSG00000039470	Zdhhc2	chr8	0	40447050	40447145	40423821	40424169	40454516	40454615	7.37158389413E-13	1.99349104765E-10	-0.406
ENSMUSG00000042626	Shc1	chr3	0	89423696	89423816	89422177	89422345	89426514	89426701	7.83417499848E-13	2.11028096655E-10	0.171
ENSMUSG00000019979	Apaf1	chr10	0	91001009	91001129	90997211	90997337	91009123	91009249	7.95881532622E-13	2.13548072634E-10	-0.087
ENSMUSG00000040759	Cmtm5	chr14	0	54937894	54938047	54936469	54936783	54938581	54938674	8.61378349224E-13	2.29330300116E-10	-0.139
ENSMUSG00000020828	Pld2	chr11	0	70544127	70544277	70542942	70543095	70551179	70551263	8.61188220734E-13	2.29330300116E-10	0.176
ENSMUSG00000027852	Nras	chr3	0	103059938	103060034	103058902	103059032	103060200	103060379	1.21849311955E-12	3.23154725439E-10	0.084
ENSMUSG00000074874	Ctla2b	chr13	0	60896627	60896745	60896237	60896360	60897334	60897447	1.50674393756E-12	3.98064362796E-10	0.109
ENSMUSG00000055707	Klhl26	chr8	0	70455465	70455648	70450227	70453019	70476849	70476943	1.70210877303E-12	4.47954595826E-10	-0.136
ENSMUSG00000040928	S100pbp	chr4	0	129183600	129183717	129182208	129182532	129189371	129189542	2.57279916327E-12	6.74515273763E-10	0.098
ENSMUSG00000036427	Gpi1	chr7	0	34215955	34216009	34207605	34207758	34227117	34227237	2.61321569943E-12	6.82506361894E-10	-0.44
ENSMUSG00000028573	Fggy	chr4	0	95820881	95822125	95800556	95800664	95837584	95837659	3.04682661212E-12	7.92740428636E-10	0.453
ENSMUSG00000030688	Stard10	chr7	0	101343916	101344034	101321713	101322033	101345634	101345687	3.1869495923E-12	8.26069360549E-10	0.115
ENSMUSG00000055116	Arntl	chr7	0	113279456	113279582	113234623	113234696	113280649	113280802	3.54857249709E-12	9.16345474634E-10	0.1
ENSMUSG00000038020	Rapgefl1	chr11	0	98842557	98842655	98842194	98842330	98845874	98845987	4.09474658245E-12	1.05342340076E-09	-0.128
ENSMUSG00000051950	B3glct	chr5	0	149726753	149726865	149709319	149709429	149729923	149730060	4.13108086387E-12	1.0588052741E-09	0.129
ENSMUSG00000036555	Iqce	chr5	0	140686044	140686094	140683375	140683539	140686327	140686400	4.58582474135E-12	1.17098779055E-09	0.106
ENSMUSG00000044716	Dok7	chr5	0	35057091	35057137	35056812	35056988	35064333	35064564	4.72625303148E-12	1.20237627585E-09	0.152
ENSMUSG00000021709	Erbb2ip	chr13	0	103824719	103824926	103823313	103823406	103833497	103835028	4.98342538937E-12	1.26312364048E-09	-0.125
ENSMUSG00000040268	Plekha1	chr7	0	130909587	130909735	130908335	130908425	130910831	130913312	5.52577490785E-12	1.39544100237E-09	0.3
ENSMUSG00000099913	RP24-93I18.4	chr1	0	53330211	53330408	53325506	53326457	53346579	53346761	5.71832477095E-12	1.43877659411E-09	0.239
ENSMUSG00000040712	Camta2	chr11	0	70683278	70683350	70682893	70683047	70683889	70684025	6.6864045356E-12	1.67621328885E-09	-0.106
ENSMUSG00000022791	Tnk2	chr16	0	32678668	32678713	32677893	32677985	32679458	32680807	6.80675040401E-12	1.69401767573E-09	-0.102
ENSMUSG00000012114	Med15	chr16	0	17680548	17680761	17674404	17674658	17685452	17685504	6.78318875763E-12	1.69401767573E-09	0.092
ENSMUSG00000031788	Kifc3	chr8	0	95129195	95129334	95110693	95110759	95134716	95134859	7.22272468342E-12	1.79105319776E-09	0.096
ENSMUSG00000024044	Epb4.1l3	chr17	0	69283884	69284007	69274703	69274895	69284538	69284916	7.50161364313E-12	1.85351920695E-09	0.243
ENSMUSG00000002504	Slc9a3r2	chr17	0	24640594	24640657	24639281	24640389	24641708	24641752	9.23416107934E-12	2.27342397985E-09	0.185
ENSMUSG00000030688	Stard10	chr7	0	101343916	101344034	101321713	101322033	101345891	101346308	1.00874493841E-11	2.47463146694E-09	-0.109
ENSMUSG00000032314	Etfa	chr9	0	55495741	55495823	55488829	55488929	55512030	55512243	1.04082954623E-11	2.54425411747E-09	0.172
ENSMUSG00000027276	Jag1	chr2	0	137089764	137089929	137089211	137089325	137090854	137091005	1.06828932069E-11	2.60211791308E-09	0.202
ENSMUSG00000022995	Enah	chr1	0	181921657	181922500	181919324	181919629	181923559	181923840	1.09739080372E-11	2.66355748822E-09	-0.124
ENSMUSG00000075324	Fign	chr2	0	64096894	64097064	63971506	63980899	64097841	64098038	1.4550502911E-11	3.51922357202E-09	0.121
ENSMUSG00000039599	Fam149b	chr14	0	20363262	20363450	20352703	20352839	20367845	20368563	1.61449870501E-11	3.89116847538E-09	-0.136
ENSMUSG00000025213	Kazald1	chr19	0	45076663	45077213	45076138	45076236	45078295	45078456	1.80166530407E-11	4.327083499E-09	-0.106
ENSMUSG00000040712	Camta2	chr11	0	70683278	70683417	70682893	70683047	70683889	70684025	1.86459701897E-11	4.46262385491E-09	-0.114
ENSMUSG00000026113	Inpp4a	chr1	0	37374274	37374289	37372310	37372419	37377577	37377761	2.17051476019E-11	5.17675306815E-09	-0.179
ENSMUSG00000028653	Trit1	chr4	0	123044490	123044636	123016596	123016783	123049476	123049554	2.70939005301E-11	6.43962952772E-09	-0.288
ENSMUSG00000031819	Emc8	chr8	0	120658527	120659074	120655977	120658248	120667756	120668012	3.23139880975E-11	7.65384664976E-09	-0.084
ENSMUSG00000036009	Mettl25	chr10	0	105836126	105836220	105832850	105833015	105841075	105841371	3.30383314081E-11	7.79852215152E-09	-0.141
ENSMUSG00000027071	P2rx3	chr2	0	85032520	85032547	85024916	85024991	85033000	85033310	3.31775097436E-11	7.80455468075E-09	-0.186
ENSMUSG00000020220	Vps13d	chr4	0	145056469	145056566	145054116	145054265	145057412	145057562	5.76948882456E-11	1.35256115314E-08	-0.066
ENSMUSG00000042197	Zfp451	chr1	0	33779043	33779191	33772892	33773033	33805338	33805389	6.67715838331E-11	1.56002493943E-08	-0.081
ENSMUSG00000026991	Pkp4	chr2	0	59350493	59350622	59347923	59348041	59352261	59352335	7.14748079318E-11	1.66424850238E-08	-0.079
ENSMUSG00000071064	Zfp827	chr8	0	79188148	79188181	79186175	79186353	79189666	79193766	7.80975973353E-11	1.81231279168E-08	-0.327
ENSMUSG00000000326	Comt	chr16	0	18424303	18424360	18411689	18411957	18426355	18426385	8.6448484068E-11	1.99934677513E-08	-0.08
ENSMUSG00000021775	Nr1d2	chr14	0	18216649	18216794	18211778	18211964	18238810	18239127	1.03120392518E-10	2.37692504754E-08	-0.105
ENSMUSG00000032657	Fam189b	chr3	0	89184412	89184523	89183632	89183948	89184888	89184996	1.07219724227E-10	2.46314904262E-08	0.643
ENSMUSG00000020220	Vps13d	chr4	0	145103613	145103688	145099964	145100067	145105798	145105921	1.14519582106E-10	2.62207852509E-08	-0.233
ENSMUSG00000026771	Spopl	chr2	0	23545152	23545274	23544745	23544897	23571842	23572078	1.19180698386E-10	2.7197352131E-08	-0.107
ENSMUSG00000052752	Traf7	chr17	0	24514712	24514866	24514124	24514217	24516504	24516596	1.55297693441E-10	3.53219975655E-08	0.265
ENSMUSG00000043065	Spice1	chr16	0	44355439	44355535	44347120	44347506	44357759	44357903	1.91597417955E-10	4.34344390822E-08	-0.156
ENSMUSG00000022779	Top3b	chr16	0	16875068	16875155	16870806	16870898	16877831	16878016	1.92307714487E-10	4.34520546066E-08	0.11
ENSMUSG00000025199	Chuk	chr19	0	44100149	44100219	44098584	44098673	44107287	44107480	2.21728396184E-10	4.99354157557E-08	0.129
ENSMUSG00000040451	Sgms1	chr19	0	32157322	32157379	32156569	32156647	32159523	32160363	2.24800601305E-10	5.04618578531E-08	-0.411
ENSMUSG00000067367	Lyar	chr5	0	38227854	38227962	38220528	38220635	38230560	38230683	2.40590887431E-10	5.38304477744E-08	-0.48
ENSMUSG00000030102	Itpr1	chr6	0	108432645	108432696	108417888	108418000	108438299	108438432	2.62681257917E-10	5.85821848216E-08	-0.149
ENSMUSG00000034780	B3galt1	chr2	0	68073448	68073573	67877827	67877892	68117712	68118150	2.82613796344E-10	6.28234920941E-08	-0.116
ENSMUSG00000001120	Pcbp3	chr10	0	76849376	76849610	76825859	76825992	76850221	76850348	2.90355001856E-10	6.4336112008E-08	-0.23
ENSMUSG00000027012	Dync1i2	chr2	0	71233648	71233708	71228599	71228690	71235914	71236030	3.05294668163E-10	6.7428892159E-08	-0.238
ENSMUSG00000028556	Dock7	chr4	0	98993646	98993736	98992368	98992458	99001032	99001202	3.17696425785E-10	6.99431083037E-08	-0.227
ENSMUSG00000015222	Map2	chr1	0	66431526	66431619	66425196	66425528	66433513	66433595	3.37413078595E-10	7.40465397943E-08	0.082
ENSMUSG00000045962	Wnk1	chr6	0	119929825	119929867	119927124	119927234	119934255	119934450	3.63875579692E-10	7.95995213168E-08	-0.075
ENSMUSG00000059119	Nap1l4	chr7	0	143524160	143524280	143520383	143520440	143527165	143527311	4.17563008101E-10	9.10539221062E-08	-0.304
ENSMUSG00000037795	N4bp2	chr5	0	65786105	65786361	65775584	65775663	65788052	65788141	4.25549994426E-10	9.25019100226E-08	0.125
ENSMUSG00000026553	Copa	chr1	0	172106116	172106192	172101378	172101514	172109785	172109925	4.63408238408E-10	1.0041340217E-07	-0.21
ENSMUSG00000024952	Rps6ka4	chr19	0	6837579	6837683	6835100	6835265	6837755	6837836	5.13988064441E-10	1.11023038234E-07	-0.163
ENSMUSG00000026115	Vwa3b	chr1	0	37177328	37177466	37175495	37175620	37179116	37179217	5.85591043323E-10	1.26092988009E-07	-0.295
ENSMUSG00000028995	Fam126a	chr5	0	24029655	24029759	23999940	24000019	24029913	24030305	6.22211842427E-10	1.33559716389E-07	-0.182
ENSMUSG00000029407	Uso1	chr5	0	92170672	92170793	92137937	92138163	92177434	92177575	6.28233583956E-10	1.34432201397E-07	-0.055
ENSMUSG00000029319	Coq2	chr5	0	100667891	100668058	100663579	100663701	100673988	100674284	7.12510972042E-10	1.51992752045E-07	0.1
ENSMUSG00000034101	Ctnnd1	chr2	0	84624269	84624449	84622010	84622082	84650405	84650745	8.03069792191E-10	1.70780374476E-07	-0.215
ENSMUSG00000073771	Btbd19	chr4	0	117124503	117124726	117123728	117123782	117125328	117125658	8.29617416309E-10	1.75881452805E-07	-0.246
ENSMUSG00000024530	Slmo1	chr18	0	67477949	67478061	67476963	67477066	67479067	67480581	8.52447889812E-10	1.80165517241E-07	-0.622
ENSMUSG00000029823	Luc7l2	chr6	0	38565654	38565722	38551513	38551908	38568846	38568917	9.57640111744E-10	2.01777121582E-07	-0.181
ENSMUSG00000030924	2610020H08Rik	chr7	0	119802740	119802837	119794005	119794502	119805142	119805286	1.03665557541E-09	2.17757904646E-07	-0.128
ENSMUSG00000024985	Tcf7l2	chr19	0	55926683	55926756	55925976	55926049	55931433	55932209	1.05422442803E-09	2.20773237003E-07	0.333
ENSMUSG00000044348	Slc25a53	chrX	0	137030025	137030099	137027989	137028154	137038165	137038272	1.07561626605E-09	2.24568406379E-07	0.122
ENSMUSG00000018334	Ksr1	chr11	0	79074345	79074486	79047296	79047444	79146054	79146407	1.10538450658E-09	2.3008411022E-07	0.142
ENSMUSG00000026442	Nfasc	chr1	0	132588073	132588310	132576285	132576417	132595483	132595657	1.1437493368E-09	2.3735044772E-07	-0.539
ENSMUSG00000041977	Arhgef11	chr3	0	87718228	87718258	87717420	87717520	87722356	87722483	1.21686905511E-09	2.51763610019E-07	-0.221
ENSMUSG00000024104	Fam21	chr6	0	116256226	116256289	116255048	116255168	116258641	116259256	1.6850195339E-09	3.47574494787E-07	-0.095
ENSMUSG00000010311	Optc	chr1	0	133901994	133902153	133900833	133901190	133903649	133903782	1.72228547681E-09	3.54197805738E-07	-0.099
ENSMUSG00000054280	Prr14l	chr5	0	32851881	32851998	32835615	32835688	32854092	32854256	1.79480351505E-09	3.68009727299E-07	0.145
ENSMUSG00000028246	Faxc	chr4	0	21958443	21958667	21936632	21936768	21982385	21982502	1.81782810284E-09	3.71621412369E-07	-0.131
ENSMUSG00000023044	Csad	chr15	0	102178526	102178616	102176997	102177786	102178960	102179160	2.16467301648E-09	4.41214317E-07	0.193
ENSMUSG00000042354	Gnl3	chr14	0	31013652	31013795	31013166	31013324	31014905	31015026	2.18241766407E-09	4.43515050081E-07	0.667
ENSMUSG00000023795	Pisd-ps2	chr17	0	3077292	3077446	3076577	3076782	3079354	3079591	2.49031200564E-09	5.04593042346E-07	0.207
ENSMUSG00000035674	Ndufa3	chr7	0	3617902	3618140	3617616	3617691	3620000	3620085	2.56086733235E-09	5.17362988799E-07	0.366
ENSMUSG00000033597	Caskin1	chr17	0	24502115	24502226	24501229	24501333	24503800	24503939	2.78614940383E-09	5.61225268034E-07	0.358
ENSMUSG00000028919	Arhgef19	chr4	0	141244817	141244966	141240631	141240744	141246174	141246412	2.97802400394E-09	5.98121318148E-07	-0.251
ENSMUSG00000048537	Phldb1	chr9	0	44698826	44698871	44697925	44698220	44699346	44699449	3.07205869023E-09	6.15208861146E-07	-0.099
ENSMUSG00000021775	Nr1d2	chr14	0	18216649	18216794	18211778	18211964	18221986	18222253	3.94325488112E-09	7.87378588748E-07	-0.301
ENSMUSG00000064127	Med14	chrX	0	12689328	12689460	12687018	12687201	12693584	12693696	4.11216265245E-09	8.18725624447E-07	0.21
ENSMUSG00000042210	Abhd14a	chr9	0	106443805	106443942	106440793	106440856	106445525	106445834	4.38301394508E-09	8.70129609461E-07	0.258
ENSMUSG00000032560	Dnajc13	chr9	0	104219870	104219978	104218526	104218682	104221403	104221503	4.68445748952E-09	9.27293085008E-07	-0.121
ENSMUSG00000092165	Gm5624	chr14	0	44559832	44560014	44556794	44557910	44561781	44561944	5.12297390253E-09	1.01118377699E-06	-0.385
ENSMUSG00000022789	Dnm1l	chr16	0	16332000	16332132	16323974	16324095	16336852	16337015	5.30717080023E-09	1.04453941289E-06	-0.162
ENSMUSG00000023072	Cep89	chr7	0	35423299	35423403	35420874	35421029	35424656	35424772	5.74937149692E-09	1.12833879643E-06	0.106
ENSMUSG00000025159	Mms19	chr19	0	41955418	41955596	41955117	41955196	41955822	41955961	5.94197205702E-09	1.16281515278E-06	-0.113
ENSMUSG00000043019	Edem3	chr1	0	151812753	151812801	151811518	151811704	151818309	151818935	6.58093086136E-09	1.28419761345E-06	0.079
ENSMUSG00000085562	2610028E06Rik	chr4	0	125921872	125921968	125918487	125918806	125922076	125922310	7.00087813862E-09	1.3622756897E-06	-0.091
ENSMUSG00000025731	0610011F06Rik	chr17	0	25875959	25876122	25875500	25875726	25876219	25876279	7.07213416316E-09	1.37225373879E-06	0.088
ENSMUSG00000055150	Zfp78	chr7	0	6375518	6375614	6373126	6373253	6378208	6379491	7.1897596978E-09	1.39114761657E-06	0.134
ENSMUSG00000023106	Denr	chr5	0	123917199	123917284	123908099	123908214	123924730	123924847	7.27507874294E-09	1.40370192071E-06	-0.097
ENSMUSG00000055660	Mettl4	chr17	0	94743931	94743994	94740385	94740755	94747616	94748417	7.42184774041E-09	1.42800924213E-06	-0.123
ENSMUSG00000021156	Zmynd11	chr13	0	9710145	9710307	9698627	9698705	9720772	9720932	7.56517787483E-09	1.45152095822E-06	0.081
ENSMUSG00000023021	Cers5	chr15	0	99741608	99741659	99739601	99739730	99745888	99745946	7.61092045753E-09	1.45622984765E-06	0.273
ENSMUSG00000027584	Oprl1	chr2	0	181716501	181716535	181715689	181715946	181718376	181718732	7.86742995175E-09	1.50112748877E-06	0.171
ENSMUSG00000063652	Slc22a21	chr11	0	53951706	53951842	53949964	53951355	53953000	53953183	8.1984818386E-09	1.55995988646E-06	-0.135
ENSMUSG00000035640	Dos	chr10	0	80136662	80136743	80136349	80136494	80136873	80136938	8.59912140604E-09	1.63167140956E-06	0.192
ENSMUSG00000002871	Tpra1	chr6	0	88908183	88908316	88907940	88908072	88909289	88909376	8.92596480554E-09	1.68902368189E-06	-0.179
ENSMUSG00000017686	Rhot1	chr11	0	80255861	80255957	80254659	80254862	80265741	80266767	9.3139138649E-09	1.75759183919E-06	-0.115
ENSMUSG00000021906	Oxnad1	chr14	0	32085848	32086053	32085375	32085566	32091635	32091759	9.86570472479E-09	1.85661751189E-06	0.075
ENSMUSG00000025232	Hexa	chr9	0	59561942	59562026	59559323	59559456	59562866	59563050	1.01098701859E-08	1.89736850601E-06	0.085
ENSMUSG00000070315	4930581F22Rik	chr9	0	35123600	35123694	35117368	35118346	35126211	35126390	1.05791498909E-08	1.98003059089E-06	-0.249
ENSMUSG00000000131	Xpo6	chr7	0	126171029	126171142	126160860	126161020	126199898	126200413	1.07393675279E-08	2.0045554786E-06	0.146
ENSMUSG00000034940	Synrg	chr11	0	83985248	83985551	83982195	83982307	83986813	83987047	1.11414000832E-08	2.07396105776E-06	-0.092
ENSMUSG00000026856	Dolpp1	chr2	0	30396431	30396530	30396152	30396252	30397467	30397557	1.15409221957E-08	2.14252541811E-06	-0.118
ENSMUSG00000045374	Wdr81	chr11	0	75444254	75444434	75440947	75442089	75444697	75444843	1.21186094612E-08	2.24370664496E-06	0.107
ENSMUSG00000012123	Aim1l	chr4	0	134092049	134092209	134091077	134091236	134092318	134092501	1.23118401658E-08	2.27335480954E-06	0.281
ENSMUSG00000039262	Prrc2b	chr2	0	32229262	32229344	32226944	32227036	32230610	32234536	1.48495616877E-08	2.73458858651E-06	-0.173
ENSMUSG00000035829	Ppp1r26	chr2	0	28447884	28447982	28446799	28446896	28450301	28450506	1.658094394E-08	3.04526325747E-06	0.463
ENSMUSG00000025213	Kazald1	chr19	0	45076640	45077213	45076194	45076236	45078295	45078456	1.75941798896E-08	3.22273765983E-06	-0.091
ENSMUSG00000000605	Clcn4-2	chr7	0	7296723	7296878	7295969	7296069	7298691	7298836	1.84164715913E-08	3.36438568387E-06	-0.076
ENSMUSG00000031835	Mbtps1	chr8	0	119533320	119533472	119528923	119529068	119538126	119538194	1.89003712625E-08	3.44362759058E-06	0.206
ENSMUSG00000061979	Wbscr16	chr5	0	134157590	134157678	134155739	134155913	134163623	134163805	1.92493031732E-08	3.4979243007E-06	-0.114
ENSMUSG00000028995	Fam126a	chr5	0	23966133	23966431	23964480	23965358	23979487	23979647	2.23278455593E-08	4.04664217315E-06	-0.138
ENSMUSG00000031805	Jak3	chr8	0	71682899	71682984	71682281	71682413	71683331	71683459	2.34859982715E-08	4.24534140861E-06	-0.094
ENSMUSG00000034949	Zfr2	chr10	0	81237356	81237591	81233186	81233242	81241994	81242174	2.69344702032E-08	4.85591029866E-06	0.245
ENSMUSG00000099697	RP23-402K24.2	chr7	0	39553227	39553332	39552524	39552611	39563701	39563828	3.02196358414E-08	5.43391771285E-06	0.527
ENSMUSG00000029208	Guf1	chr5	0	69563082	69563222	69561653	69561857	69564523	69564647	3.16176949446E-08	5.67046435522E-06	0.105
ENSMUSG00000079509	Zfx	chrX	0	94082149	94082299	94081824	94081968	94098282	94098852	3.276248783E-08	5.86047532957E-06	-0.094
ENSMUSG00000055884	Fancm	chr12	0	65097301	65097508	65095720	65095905	65099247	65099452	3.3739518604E-08	6.01956829452E-06	0.088
ENSMUSG00000029089	Pacrgl	chr5	0	48377074	48377165	48374383	48374538	48379329	48379464	3.52351279631E-08	6.27011840585E-06	-0.099
ENSMUSG00000027104	Atf2	chr2	0	73853794	73853891	73850863	73850982	73863168	73863290	3.86952534196E-08	6.86805752491E-06	0.187
ENSMUSG00000061046	Haghl	chr17	0	25785003	25785194	25784660	25784725	25785427	25785673	4.01649993756E-08	7.110550624E-06	0.104
ENSMUSG00000001120	Pcbp3	chr10	0	76850221	76850348	76825859	76825992	76961747	76961887	4.13160393668E-08	7.29552038063E-06	0.111
ENSMUSG00000062198	2700097O09Rik	chr12	0	55048886	55048977	55045660	55045943	55053300	55053407	4.22706025876E-08	7.44493697728E-06	0.122
ENSMUSG00000026335	Pam	chr1	0	97864202	97864520	97853102	97853232	97884125	97884197	4.46546325699E-08	7.84471114218E-06	-0.142
ENSMUSG00000071203	Naip5	chr13	0	100245091	100245191	100242780	100242862	100245631	100246323	4.90764933217E-08	8.5995286984E-06	-0.325
ENSMUSG00000031389	Arhgap4	chrX	0	73906668	73906876	73900634	73900736	73921271	73921370	5.02064301539E-08	8.77513862809E-06	0.242
ENSMUSG00000020374	Rasgef1c	chr11	0	49978407	49978480	49975626	49975750	49979494	49980994	5.16263976792E-08	9.00042038118E-06	-0.101
ENSMUSG00000079509	Zfx	chrX	0	94114195	94114263	94102290	94102380	94123067	94123407	5.24233602776E-08	9.11622327622E-06	0.117
ENSMUSG00000021870	Slmap	chr14	0	26459903	26459954	26453537	26453600	26460041	26460210	5.40165334746E-08	9.36954966625E-06	-0.074
ENSMUSG00000057230	Aak1	chr6	0	86981295	86981397	86970990	86971086	86982541	86982643	5.55555448004E-08	9.61222875767E-06	-0.31
ENSMUSG00000022708	Zbtb20	chr16	0	43577029	43577193	43571733	43571791	43577560	43577748	5.77030194122E-08	9.95870025227E-06	-0.291
ENSMUSG00000026150	Mff	chr1	0	82741817	82741976	82731112	82731282	82750519	82750604	6.53754752215E-08	1.12545764849E-05	0.14
ENSMUSG00000029767	Calu	chr6	0	29361293	29361487	29356476	29356697	29361559	29361753	7.22231663454E-08	1.24023426827E-05	0.072
ENSMUSG00000025173	Wdr45b	chr11	0	121338556	121338644	121335383	121335574	121349231	121349306	7.40658752223E-08	1.26870596088E-05	-0.214
ENSMUSG00000024644	Cndp2	chr18	0	84681837	84681927	84678707	84678870	84685602	84685633	7.86411126379E-08	1.34372621542E-05	0.53
ENSMUSG00000028108	Ecm1	chr3	0	95738011	95738113	95737807	95737942	95738238	95738301	7.88630066621E-08	1.34417396144E-05	-0.181
ENSMUSG00000022401	Xpnpep3	chr15	0	81415902	81415994	81414431	81414548	81427275	81427683	8.3077336645E-08	1.41249979624E-05	0.082
ENSMUSG00000031370	Zrsr2	chrX	0	163939305	163939415	163935442	163936965	163943099	163943313	8.33718025394E-08	1.4140063567E-05	0.067
ENSMUSG00000024483	Ankhd1	chr18	0	36641398	36641478	36640264	36640360	36641576	36641693	9.01862570911E-08	1.52581374713E-05	0.201
ENSMUSG00000021709	Erbb2ip	chr13	0	103827906	103828023	103823313	103823406	103833497	103835028	9.04605281761E-08	1.52669366582E-05	-0.196
ENSMUSG00000031342	Gpm6b	chrX	0	166385390	166385481	166383934	166384000	166386951	166388988	9.34308644133E-08	1.57295898179E-05	0.243
ENSMUSG00000025722	Wdr73	chr7	0	80898502	80898591	80897922	80897987	80900347	80900436	9.74931131893E-08	1.6373360518E-05	-0.241
ENSMUSG00000033768	Nrxn2	chr19	0	6463823	6463847	6454978	6455280	6472257	6472419	1.03816801369E-07	1.73928591933E-05	-0.122
ENSMUSG00000032966	Fkbp1a	chr2	0	151544012	151544140	151542620	151542744	151559457	151559620	1.05446964517E-07	1.76229842961E-05	-0.409
ENSMUSG00000027787	Nmd3	chr3	0	69726360	69726457	69722408	69722466	69730404	69730533	1.08227876262E-07	1.80438460984E-05	0.484
ENSMUSG00000054708	Ankrd24	chr10	0	81634666	81634753	81633708	81633755	81634864	81634995	1.13646395557E-07	1.89013493085E-05	-0.2
ENSMUSG00000039254	Pomt1	chr2	0	32247536	32247629	32246014	32246110	32248614	32248711	1.23542257899E-07	2.04975704175E-05	-0.114
ENSMUSG00000045962	Wnk1	chr6	0	119953770	119954232	119952684	119952969	119956070	119956196	1.300793158E-07	2.15301641518E-05	-0.066
ENSMUSG00000020776	Fbf1	chr11	0	116167132	116167228	116165831	116165912	116167551	116168154	1.33036286587E-07	2.19139795908E-05	-0.281
ENSMUSG00000000340	Dbt	chr3	0	116520236	116520360	116513069	116513191	116533254	116533436	1.32865383204E-07	2.19139795908E-05	-0.069
ENSMUSG00000033486	Catsper2	chr2	0	121412149	121412290	121410376	121410550	121413415	121413609	1.34466361356E-07	2.20965547732E-05	-0.143
ENSMUSG00000031066	Usp11	chrX	0	20706911	20706982	20703959	20704119	20711748	20711858	1.3542076407E-07	2.22002789098E-05	-0.12
ENSMUSG00000059772	Slx1b	chr7	0	126692752	126692804	126692320	126692659	126695424	126695745	1.37511020369E-07	2.2489272567E-05	-0.158
ENSMUSG00000026797	Stxbp1	chr2	0	32808001	32808062	32806720	32806786	32814878	32815027	1.44835311164E-07	2.3630861493E-05	0.54
ENSMUSG00000023235	Ccl25	chr8	0	4347713	4348340	4327756	4327893	4348502	4348788	1.4681238972E-07	2.38966735485E-05	0.133
ENSMUSG00000037761	Actr5	chr2	0	158634844	158634915	158634546	158634747	158635306	158635426	1.49040799289E-07	2.42020412822E-05	0.359
ENSMUSG00000027615	Hps3	chr3	0	20025730	20025920	20018810	20018919	20035048	20035315	1.52789328934E-07	2.47522316395E-05	0.094
ENSMUSG00000028431	Ikbkap	chr4	0	56762248	56762309	56758212	56758340	56762840	56762903	1.62745596727E-07	2.63031348084E-05	-0.21
ENSMUSG00000027936	Crtc2	chr3	0	90259153	90259222	90254162	90254558	90259385	90259492	1.6477482973E-07	2.65685875102E-05	0.089
ENSMUSG00000049488	Tmem67	chr4	0	12059787	12059895	12058520	12058577	12061754	12061860	1.72820781122E-07	2.78006712752E-05	0.592
ENSMUSG00000043909	Trp53bp1	chr2	0	121223704	121223762	121216142	121216171	121227644	121227848	1.84944248334E-07	2.9681391294E-05	-0.11
ENSMUSG00000039842	Mcph1	chr8	0	18627117	18627240	18622606	18622694	18631515	18632901	2.26048712611E-07	3.61936131015E-05	-0.446
ENSMUSG00000022744	Cldn25	chr16	0	58729179	58729223	58728038	58728084	58729437	58729747	2.52118165889E-07	4.02738248762E-05	0.072
ENSMUSG00000008489	Elavl2	chr4	0	91311572	91311663	91308610	91308854	91375935	91376463	2.70032359401E-07	4.30353891761E-05	-0.087
ENSMUSG00000067424	Zfp563	chr17	0	33102230	33102357	33092457	33092592	33102542	33102603	2.78935356213E-07	4.43513673216E-05	-0.097
ENSMUSG00000031367	Ap1s2	chrX	0	163920905	163921000	163917705	163917843	163932132	163933356	2.92410026158E-07	4.63864948886E-05	-0.328
ENSMUSG00000042097	Zfp239	chr6	0	117866394	117866574	117863076	117863142	117870255	117872765	3.19443652658E-07	5.0558214418E-05	-0.094
ENSMUSG00000017740	Slc12a5	chr2	0	164996863	164996878	164996321	164996518	164997109	164997243	3.26099196462E-07	5.14929372547E-05	0.13
ENSMUSG00000021254	Gpatch2l	chr12	0	86267143	86267183	86265181	86265249	86288799	86291414	3.70955110325E-07	5.84415953512E-05	-0.452
ENSMUSG00000038143	Stox2	chr8	0	47191632	47191686	47180047	47186572	47191838	47194104	3.85934797116E-07	6.05239161623E-05	0.071
ENSMUSG00000097391	Mirg	chr12	0	109748955	109749009	109748124	109748293	109749094	109749458	3.85449317293E-07	6.05239161623E-05	0.215
ENSMUSG00000051586	Mical3	chr6	0	120953633	120953684	120952374	120952485	120957698	120957793	4.21510167971E-07	6.59524189698E-05	-0.058
ENSMUSG00000090100	Ttbk2	chr2	0	120837164	120837260	120822472	120822608	120850055	120850435	4.26018291239E-07	6.65062963794E-05	-0.078
ENSMUSG00000097767	Miat	chr5	0	112228300	112228356	112224207	112224356	112228608	112228644	4.33458952534E-07	6.75144262826E-05	-0.311
ENSMUSG00000022744	Cldn25	chr16	0	58729157	58729223	58728047	58728084	58729437	58729747	4.52278937168E-07	7.0286397998E-05	0.072
ENSMUSG00000027257	Pacsin3	chr2	0	91259867	91259927	91256837	91256926	91260170	91260261	4.71775487791E-07	7.31507595505E-05	0.394
ENSMUSG00000062963	Ufc1	chr1	0	171289517	171289947	171288776	171288971	171294633	171294827	4.97741327418E-07	7.70030496374E-05	0.298
ENSMUSG00000020993	Trappc6b	chr12	0	59050267	59050385	59044252	59044346	59061155	59061461	5.05419155255E-07	7.80151378771E-05	-0.14
ENSMUSG00000019254	Ppp1r12c	chr7	0	4483102	4483185	4482790	4482893	4483340	4483401	5.44809707941E-07	8.39068027551E-05	-0.297
ENSMUSG00000002871	Tpra1	chr6	0	88908250	88908316	88907940	88908072	88909289	88909376	5.7606437041E-07	8.85218915863E-05	-0.162
ENSMUSG00000032318	Isl2	chr9	0	55542396	55542659	55542099	55542289	55544075	55544359	5.93216194412E-07	9.09540785222E-05	-0.106
ENSMUSG00000031812	Map1lc3b	chr8	0	121593489	121593650	121590483	121590564	121595985	121596092	6.05543971917E-07	9.26374385011E-05	-0.063
ENSMUSG00000018921	Pelp1	chr11	0	70406256	70406321	70401916	70402066	70409763	70410028	7.44093681432E-07	0.00011358	-0.057
ENSMUSG00000020262	Adarb1	chr10	0	77325618	77325691	77321648	77322583	77325865	77325940	7.48963342534E-07	0.00011407	0.162
ENSMUSG00000022575	Gsdmd	chr15	0	75866789	75866863	75866545	75866690	75866996	75867404	7.53324677617E-07	0.00011448	0.074
ENSMUSG00000024381	Bin1	chr18	0	32429699	32429723	32424819	32424967	32431670	32431742	7.55746291165E-07	0.000114595	-0.08
ENSMUSG00000024901	Peli3	chr19	0	4941759	4941912	4938048	4938178	4942937	4943098	7.57495959365E-07	0.000114607	-0.251
ENSMUSG00000025453	Nnt	chr13	0	119389193	119389281	119381675	119381863	119408902	119408997	8.21877699601E-07	0.000124075	-0.321
ENSMUSG00000029064	Gnb1	chr4	0	155533696	155533735	155491360	155491580	155535357	155535464	9.30241475393E-07	0.000140126	0.068
ENSMUSG00000040712	Camta2	chr11	0	70683278	70683365	70682893	70683047	70683889	70684025	9.81017152695E-07	0.000147451	-0.109
ENSMUSG00000037174	Elf2	chr3	0	51294092	51294188	51266752	51266866	51308049	51308215	9.8502360121E-07	0.00014773	0.083
ENSMUSG00000031565	Fgfr1	chr8	0	25555468	25555774	25532249	25532428	25557730	25557814	1.00736275493E-06	0.000150751	-0.163
ENSMUSG00000045273	Cenph	chr13	0	100763549	100763601	100759673	100760194	100764168	100764232	1.09688166141E-06	0.000163791	-0.112
ENSMUSG00000035476	Tab3	chrX	0	85575549	85575610	85574021	85574165	85609389	85609584	1.12747509039E-06	0.000167994	-0.101
ENSMUSG00000056917	Sipa1	chr19	0	5661595	5661626	5660313	5661111	5663603	5663707	1.16594936717E-06	0.00017335	-0.127
ENSMUSG00000040687	Madd	chr2	0	91163962	91164022	91163498	91163601	91165365	91165467	1.28488085751E-06	0.00019062	-0.1
ENSMUSG00000022471	Xrcc6	chr15	0	82029562	82029724	82027224	82027411	82035676	82035777	1.31272209451E-06	0.000194331	-0.108
ENSMUSG00000029095	Ablim2	chr5	0	35843167	35843266	35841280	35841401	35848803	35848905	1.38608928791E-06	0.000204751	-0.315
ENSMUSG00000028107	Tars2	chr3	0	95748486	95748633	95748041	95748140	95750338	95750417	1.39200601124E-06	0.000205183	0.083
ENSMUSG00000046311	Zfp62	chr11	0	49212694	49212776	49203295	49203538	49215063	49215280	1.48410604706E-06	0.000218291	0.088
ENSMUSG00000004798	Ulk2	chr11	0	61782005	61782124	61779673	61779809	61787428	61787637	1.49673518695E-06	0.000219678	-0.082
ENSMUSG00000013622	Atraid	chr5	0	31052461	31052533	31052196	31052268	31052762	31052884	1.54061283124E-06	0.000225636	-0.08
ENSMUSG00000041477	Dcp1b	chr6	0	119180064	119180105	119175252	119175442	119183649	119183777	1.56054992293E-06	0.000228069	0.067
ENSMUSG00000050312	Nsun3	chr16	0	62771698	62771736	62770691	62770812	62776287	62776383	1.81842198407E-06	0.000265192	-0.165
ENSMUSG00000031021	Tmem9b	chr7	0	109750012	109750124	109745353	109745418	109752070	109752246	1.92751917213E-06	0.000280507	0.074
ENSMUSG00000054708	Ankrd24	chr10	0	81641975	81642048	81640943	81640990	81642300	81642419	1.93636304533E-06	0.000281198	-0.28
ENSMUSG00000021481	Zfp346	chr13	0	55115482	55115624	55113035	55113139	55122329	55122515	2.04664786243E-06	0.000296587	-0.092
ENSMUSG00000028293	Slc35a1	chr4	0	34675029	34675182	34669486	34669663	34687243	34687438	2.05205850902E-06	0.000296745	0.235
ENSMUSG00000021236	Entpd5	chr12	0	84399339	84399412	84396678	84396958	84405405	84405476	2.06771240882E-06	0.00029838	0.125
ENSMUSG00000036377	C530008M17Rik	chr5	0	76759585	76759731	76657720	76657853	76822465	76822637	2.35626922825E-06	0.000339308	0.088
ENSMUSG00000054423	Cadps	chr14	0	12457682	12457829	12454163	12454319	12465858	12466000	2.46449416051E-06	0.00035415	-0.191
ENSMUSG00000021481	Zfp346	chr13	0	55115479	55115624	55113035	55113139	55122329	55122515	2.54083447415E-06	0.000364358	-0.091
ENSMUSG00000035372	1810055G02Rik	chr19	0	3714403	3714625	3708332	3708436	3715637	3715802	2.59054766464E-06	0.000370713	-0.077
ENSMUSG00000024013	Fgd2	chr17	0	29363710	29363942	29360941	29361157	29364910	29364991	2.77443234111E-06	0.000396202	0.129
ENSMUSG00000068134	Zfp120	chr2	0	150119564	150119628	150114405	150118200	150119824	150119951	2.79559306713E-06	0.000398395	0.114
ENSMUSG00000033633	Clec18a	chr8	0	111075147	111075255	111070684	111070776	111080839	111081050	2.8515759426E-06	0.000405532	-0.632
ENSMUSG00000026333	Gin1	chr1	0	97775446	97775592	97770209	97770255	97784752	97784944	2.98540454024E-06	0.000423687	0.074
ENSMUSG00000015085	Entpd2	chr2	0	25398290	25398450	25398000	25398151	25398531	25398759	3.02624810729E-06	0.000428598	0.421
ENSMUSG00000040596	Pogk	chr1	0	166401865	166401964	166398689	166400165	166403497	166403624	3.07336016056E-06	0.000434375	-0.08
ENSMUSG00000066571	4931406P16Rik	chr7	0	34312088	34312176	34285476	34285953	34313486	34313545	3.15441165007E-06	0.000444915	0.126
ENSMUSG00000034940	Synrg	chr11	0	83986813	83987047	83982195	83982307	83987912	83987990	3.16746246216E-06	0.00044584	0.257
ENSMUSG00000021140	Pcnx	chr12	0	81928241	81928374	81917664	81919380	81933530	81933715	3.26118500019E-06	0.000458093	-0.137
ENSMUSG00000002949	Timm44	chr8	0	4267863	4268016	4260511	4260622	4274136	4274232	3.48019310372E-06	0.000487859	0.115
ENSMUSG00000022620	Arsa	chr15	0	89474539	89474709	89474006	89474134	89474786	89475005	3.61806494282E-06	0.000506153	-0.08
ENSMUSG00000079557	March2	chr17	0	33692018	33692153	33687227	33688242	33696036	33696246	3.69659085906E-06	0.000516088	-0.091
ENSMUSG00000087620	5330434G04Rik	chrX	0	105378015	105378120	105375661	105375837	105382752	105382949	3.80335399548E-06	0.000529916	-0.136
ENSMUSG00000097080	1700086O06Rik	chr18	0	38240838	38240953	38238404	38239189	38249713	38250198	3.8224071623E-06	0.000531493	-0.103
ENSMUSG00000015745	Plekho1	chr3	0	95992137	95992278	95988428	95989633	95995770	95996001	3.847411869E-06	0.000533889	-0.245
ENSMUSG00000031683	Lsm6	chr8	0	78819986	78820085	78812975	78813080	78821047	78821140	3.8721497603E-06	0.000536238	-0.097
ENSMUSG00000064302	Clasp1	chr1	0	118531977	118532085	118525296	118525455	118539265	118539369	4.02200191766E-06	0.00055537	-0.121
ENSMUSG00000039835	Nhsl1	chr10	0	18516028	18516160	18511549	18511742	18523790	18525959	4.026474077E-06	0.00055537	-0.133
ENSMUSG00000035504	Reep6	chr10	0	80334712	80334793	80333965	80334134	80335109	80336440	4.38504745049E-06	0.000603616	-0.169
ENSMUSG00000003452	Bicd1	chr6	0	149520352	149520546	149518905	149519113	149556643	149556731	4.51148994561E-06	0.000618542	0.174
ENSMUSG00000028653	Trit1	chr4	0	123046874	123047017	123044490	123044636	123048768	123048880	4.50703556022E-06	0.000618542	-0.1
ENSMUSG00000000085	Scmh1	chr4	0	120456284	120456509	120453751	120453775	120462012	120462155	4.63395363327E-06	0.000632806	-0.08
ENSMUSG00000033014	Trim33	chr3	0	103353566	103353617	103352002	103352155	103353696	103358768	4.62896365546E-06	0.000632806	0.072
ENSMUSG00000032502	Stac	chr9	0	111634805	111635085	111606820	111606921	111689997	111690348	4.70375928607E-06	0.000641065	0.39
ENSMUSG00000031576	Kcnu1	chr8	0	25932239	25932434	25921419	25921559	25934404	25934517	4.73381072655E-06	0.000643883	0.287
ENSMUSG00000086453	Gm11457	chr2	0	164762543	164762608	164759228	164759340	164767712	164767913	4.99495333238E-06	0.00067806	0.206
ENSMUSG00000042787	Exog	chr9	0	119445286	119445321	119444950	119445150	119446948	119447098	5.45111889515E-06	0.000738524	0.103
ENSMUSG00000030849	Fgfr2	chr7	0	130242377	130242644	130241199	130241277	130261748	130262066	5.48283858247E-06	0.00074136	-0.238
ENSMUSG00000025950	Idh1	chr1	0	65179762	65179815	65175295	65175368	65186208	65186459	5.50876802084E-06	0.000743402	-0.213
ENSMUSG00000029650	Slc46a3	chr5	0	147894480	147894596	147893880	147894045	147894708	147894815	5.56731056576E-06	0.000749829	0.139
ENSMUSG00000031078	Cttn	chr7	0	144450977	144451088	144449559	144449615	144452026	144452137	5.7255101876E-06	0.000769627	-0.084
ENSMUSG00000040928	S100pbp	chr4	0	129183600	129183717	129182208	129182532	129189541	129189727	6.1761798503E-06	0.000828585	0.128
ENSMUSG00000034194	R3hcc1	chr14	0	69699959	69700030	69698583	69698679	69703953	69704126	6.46570136786E-06	0.000865736	-0.076
ENSMUSG00000037989	Wnk2	chr13	0	49051356	49051527	49044373	49044418	49052558	49052773	6.52431437934E-06	0.000871884	-0.245
ENSMUSG00000032123	Dpagt1	chr9	0	44331117	44331202	44328990	44329137	44331903	44332092	6.60250750441E-06	0.000880621	-0.06
ENSMUSG00000022160	Mettl3	chr14	0	52298639	52298736	52298024	52298085	52299700	52299819	6.98388210806E-06	0.000929682	0.093
ENSMUSG00000001827	Folr1	chr7	0	101868397	101868554	101863924	101864094	101869156	101869304	7.03037944597E-06	0.000934061	-0.16
ENSMUSG00000031511	Arhgef7	chr8	0	11800459	11800554	11785712	11785914	11805200	11805323	7.1168777497E-06	0.000943728	-0.336
ENSMUSG00000000555	Itga5	chr15	0	103356919	103356981	103356778	103356824	103366299	103366763	7.1820884174E-06	0.00095054	0.245
ENSMUSG00000006241	Ccdc159	chr9	0	21929092	21929226	21927470	21927728	21929307	21929534	8.70597374019E-06	0.00115001	-0.13
ENSMUSG00000020781	Tsen54	chr11	0	115821998	115822095	115820709	115821007	115822582	115823089	8.80841231668E-06	0.00116131	-0.335
ENSMUSG00000020220	Vps13d	chr4	0	145044960	145045128	145020136	145020269	145054116	145054143	9.08239711789E-06	0.00119514	-0.221
ENSMUSG00000031819	Emc8	chr8	0	120658527	120658622	120658049	120658248	120667756	120667836	9.27660693841E-06	0.00121836	-0.067
ENSMUSG00000035754	Wdr18	chr10	0	79965979	79966123	79961001	79961112	79966559	79966726	9.33573613309E-06	0.00122378	-0.245
ENSMUSG00000031093	Dock11	chrX	0	36009942	36009981	36009338	36009450	36011631	36011810	9.54828269016E-06	0.00124926	-0.184
ENSMUSG00000061882	Ccdc62	chr5	0	123938149	123938251	123936388	123936555	123944133	123944305	9.76137774185E-06	0.00127471	-0.15
ENSMUSG00000041225	Arhgap12	chr18	0	6073210	6073286	6069830	6070091	6135803	6135941	1.01756352492E-05	0.00132629	0.255
ENSMUSG00000087578	Ccdc142os	chr6	0	83107742	83107914	83106866	83107190	83108883	83108987	1.03543217291E-05	0.00134448	0.164
ENSMUSG00000035640	Dos	chr10	0	80136704	80136743	80136349	80136494	80136873	80136938	1.03417955964E-05	0.00134448	0.119
ENSMUSG00000050908	Tvp23a	chr16	0	10428057	10428137	10427382	10427472	10428658	10429185	1.06252081758E-05	0.00137705	0.243
ENSMUSG00000041757	Plekha6	chr1	0	133279372	133279453	133273857	133274374	133280338	133280407	1.08662386555E-05	0.0014056	-0.135
ENSMUSG00000024180	Tmem8	chr17	0	26120538	26120685	26120283	26120462	26121539	26121656	1.08864657663E-05	0.0014056	0.086
ENSMUSG00000038861	Pi4kb	chr3	0	94989302	94989347	94983982	94984919	94992965	94993193	1.09086631297E-05	0.00140583	-0.133
ENSMUSG00000003279	Dlgap1	chr17	0	70206236	70206345	70078261	70078423	70308046	70308170	1.0954640227E-05	0.00140761	0.105
ENSMUSG00000015120	Ube2i	chr17	0	25272537	25272765	25269402	25269479	25273481	25273600	1.09635224648E-05	0.00140761	-0.128
ENSMUSG00000022800	Fyttd1	chr16	0	32898400	32898470	32895084	32895197	32905531	32908963	1.10379444925E-05	0.00141452	-0.359
ENSMUSG00000032735	Ablim3	chr18	0	61808931	61808961	61808379	61808438	61811310	61811458	1.14667090972E-05	0.00146674	-0.11
ENSMUSG00000034101	Ctnnd1	chr2	0	84605183	84605246	84603648	84603752	84608959	84609074	1.19836565591E-05	0.00153001	0.098
ENSMUSG00000004642	Slbp	chr5	0	33646009	33646069	33645628	33645637	33651962	33652296	1.31014693234E-05	0.00166962	-0.054
ENSMUSG00000078773	Rad54b	chr4	0	11612617	11612818	11612371	11612438	11615442	11615805	1.32443052174E-05	0.0016847	-0.09
ENSMUSG00000059674	Cdh24	chr14	0	54638003	54638191	54637320	54637574	54638567	54638687	1.32961385478E-05	0.00168817	0.086
ENSMUSG00000097348	Rmst	chr10	0	92103705	92103912	92083873	92084082	92109638	92109733	1.35239632505E-05	0.00171393	0.063
ENSMUSG00000003200	Sh3gl1	chr17	0	56019925	56019998	56019039	56019173	56036414	56036637	1.38963074898E-05	0.00175787	-0.385
ENSMUSG00000028796	Phc2	chr4	0	128728086	128728199	128727709	128727870	128743353	128743556	1.42615067967E-05	0.00180075	-0.059
ENSMUSG00000042289	Hsd3b7	chr7	0	127801460	127801616	127801074	127801246	127802013	127802022	1.46796572632E-05	0.00185015	-0.092
ENSMUSG00000028782	Bai2	chr4	0	130005389	130005554	130005024	130005108	130007561	130007726	1.50998052614E-05	0.00189962	0.063
ENSMUSG00000028772	Zcchc17	chr4	0	130349264	130349322	130338483	130338584	130359875	130359943	1.53010079752E-05	0.00192141	-0.128
ENSMUSG00000038671	Arfrp1	chr2	0	181361390	181361472	181359099	181359561	181364604	181364811	1.60107270299E-05	0.00200686	-0.234
ENSMUSG00000035773	Kiss1r	chr10	0	79921014	79921247	79920694	79920830	79921551	79922273	1.6151958022E-05	0.00202088	0.121
ENSMUSG00000022515	Anks3	chr16	0	4960396	4960568	4957640	4957762	4964119	4964237	1.6633792198E-05	0.00207738	0.142
ENSMUSG00000017421	Zfp207	chr11	0	80393083	80393176	80391834	80391992	80394285	80394531	1.73072288171E-05	0.00215756	-0.067
ENSMUSG00000022744	Cldn25	chr16	0	58729172	58729223	58727924	58728084	58729437	58729747	1.76330310793E-05	0.00219419	0.066
ENSMUSG00000038831	Ralgps1	chr2	0	33157771	33157929	33146569	33146653	33158909	33159036	1.7765631623E-05	0.0022067	0.129
ENSMUSG00000026087	Mrpl30	chr1	0	37892942	37893023	37890476	37890584	37893938	37893984	1.79191520052E-05	0.00222175	-0.265
ENSMUSG00000068134	Zfp120	chr2	0	150119480	150119628	150114405	150118200	150119824	150119951	1.84355447035E-05	0.00228166	0.256
ENSMUSG00000035139	Secisbp2	chr13	0	51654495	51654635	51652606	51652755	51655098	51655240	1.85983459445E-05	0.00229767	-0.084
ENSMUSG00000002963	Pnkp	chr7	0	44858162	44858749	44857338	44857554	44859722	44859802	1.92376074825E-05	0.00237237	0.101
ENSMUSG00000025173	Wdr45b	chr11	0	121341113	121341215	121330146	121330232	121354226	121354341	2.02032690508E-05	0.00248699	-0.142
ENSMUSG00000024969	Mark2	chr19	0	7281797	7281959	7280997	7281255	7282725	7282823	2.09648997996E-05	0.00257613	-0.122
ENSMUSG00000034252	Senp6	chr9	0	80089848	80089906	80066902	80067572	80092266	80092412	2.14385189604E-05	0.00262963	-0.1
ENSMUSG00000020023	Tmcc3	chr10	0	94330072	94330145	94312136	94312202	94375348	94375595	2.17425614454E-05	0.00266217	-0.161
ENSMUSG00000037337	Map4k1	chr7	0	29002347	29002403	29001919	29001990	29003096	29003279	2.24767945745E-05	0.00274717	-0.143
ENSMUSG00000027624	Epb4.1l1	chr2	0	156511784	156511820	156510735	156510881	156514027	156514210	2.25776104489E-05	0.00275459	-0.151
ENSMUSG00000049755	Zfp672	chr11	0	58319866	58319954	58319323	58319590	58322568	58322729	2.26541195422E-05	0.00275902	-0.098
ENSMUSG00000021432	Slc35b3	chr13	0	38944499	38944654	38943058	38943166	38954108	38954230	2.31272864554E-05	0.00281166	-0.082
ENSMUSG00000037533	Rapgef6	chr11	0	54671654	54671678	54668613	54668737	54676194	54676415	2.32388503442E-05	0.00282024	-0.112
ENSMUSG00000028943	Espn	chr4	0	152129611	152129638	152128407	152128553	152130768	152130961	2.40540002742E-05	0.00291401	0.068
ENSMUSG00000032175	Tyk2	chr9	0	21124410	21124558	21121391	21121758	21124863	21124981	2.58220173547E-05	0.00312269	-0.137
ENSMUSG00000052712	BC004004	chr17	0	29282059	29282267	29268842	29269002	29294006	29294161	2.65902395395E-05	0.00320994	-0.116
ENSMUSG00000022801	Lrch3	chr16	0	33009188	33009436	33005663	33005741	33012340	33012699	2.67801802602E-05	0.0032272	0.08
ENSMUSG00000019214	Chtf18	chr17	0	25724002	25724075	25723402	25723551	25724528	25724738	2.69510547585E-05	0.0032421	0.156
ENSMUSG00000040701	Ap1g2	chr14	0	55104581	55104658	55104362	55104458	55104830	55104927	2.71687715809E-05	0.00326258	-0.167
ENSMUSG00000010476	Ebf3	chr7	0	137199093	137199282	137198491	137198581	137200382	137200560	2.84323464121E-05	0.00340836	-0.135
ENSMUSG00000030177	Ccdc77	chr6	0	120339134	120339198	120334768	120334917	120341972	120342077	2.89029599382E-05	0.00345874	-0.189
ENSMUSG00000055567	Unc80	chr1	0	66606451	66606655	66601054	66601220	66608391	66608492	2.96172985409E-05	0.00353806	-0.073
ENSMUSG00000038187	Btbd10	chr7	0	113351780	113351938	113335321	113335518	113364904	113364969	3.20440506783E-05	0.00381469	-0.073
ENSMUSG00000058709	Egln2	chr7	0	27159786	27159923	27158987	27159211	27164619	27165728	3.20400688748E-05	0.00381469	-0.308
ENSMUSG00000034187	Nsf	chr11	0	103930729	103930815	103916505	103916672	103953969	103954056	3.34494106064E-05	0.0039751	-0.122
ENSMUSG00000015790	Surf1	chr2	0	26915595	26915769	26915431	26915514	26916256	26916345	3.39049261067E-05	0.00402227	0.114
ENSMUSG00000049680	Urgcp	chr11	0	5723110	5723161	5713416	5718263	5761880	5762371	3.43187529967E-05	0.00406435	-0.249
ENSMUSG00000001827	Folr1	chr7	0	101868397	101868551	101863924	101864094	101869156	101869304	3.44053907096E-05	0.00406759	-0.15
ENSMUSG00000036054	Sugp2	chr8	0	70261230	70261317	70260441	70260589	70262870	70263105	3.60319797007E-05	0.00425258	0.076
ENSMUSG00000057375	Yipf1	chr4	0	107336436	107336524	107318941	107319105	107340985	107341102	3.68159841044E-05	0.00433766	-0.096
ENSMUSG00000013787	Ehmt2	chr17	0	34908173	34908313	34907397	34907437	34908403	34908558	3.80126610064E-05	0.00447098	0.375
ENSMUSG00000006127	Inpp5k	chr11	0	75638144	75638256	75637409	75637585	75639455	75639565	3.85833351753E-05	0.00453034	0.087
ENSMUSG00000052337	Immt	chr6	0	71853172	71853268	71852762	71852867	71856911	71857048	3.93761787364E-05	0.00461555	-0.125
ENSMUSG00000034940	Synrg	chr11	0	83985248	83985551	83982195	83982307	83987912	83987990	3.94489593322E-05	0.0046162	0.367
ENSMUSG00000028901	Gmeb1	chr4	0	132252430	132252493	132251674	132251832	132261490	132261521	3.97056810815E-05	0.00463834	0.138
ENSMUSG00000003810	Mast2	chr4	0	116309503	116309626	116308924	116309061	116309815	116310042	4.13079621918E-05	0.00481732	-0.066
ENSMUSG00000019590	Cyb561	chr11	0	105940099	105940164	105937628	105937840	105944110	105944429	4.20662178218E-05	0.00489743	-0.114
ENSMUSG00000021918	Nek4	chr14	0	30974214	30974358	30970162	30970564	30975222	30975372	4.46996023748E-05	0.00519521	-0.064
ENSMUSG00000040528	Milr1	chr11	0	106761182	106761296	106754781	106755051	106763855	106763948	4.59047879755E-05	0.0053174	-0.225
ENSMUSG00000027340	Slc23a2	chr2	0	132078412	132078501	132077428	132077493	132089095	132089253	4.59057464836E-05	0.0053174	-0.11
ENSMUSG00000029647	Pan3	chr5	0	147521829	147521934	147488110	147488258	147526518	147526680	4.75153039084E-05	0.00549458	0.211
ENSMUSG00000026113	Inpp4a	chr1	0	37383338	37383371	37379921	37380060	37387697	37387870	4.99455020311E-05	0.00576589	-0.233
ENSMUSG00000034789	Rab24	chr13	0	55321101	55321180	55320744	55320844	55321389	55321458	5.15623291236E-05	0.00594256	-0.116
ENSMUSG00000043015	Tmem194b	chr1	0	52645260	52645486	52637364	52637480	52648749	52648926	5.31483962222E-05	0.00611509	-0.125
ENSMUSG00000026275	Ppp1r7	chr1	0	93352516	93352679	93346155	93346287	93357756	93357861	5.45362176904E-05	0.00626428	-0.116
ENSMUSG00000042302	Ehbp1	chr11	0	22151787	22151892	22151066	22151189	22169034	22169174	5.67801646588E-05	0.00651114	-0.173
ENSMUSG00000036053	Fmnl2	chr2	0	53130411	53130504	53126852	53126976	53131839	53133804	5.75719410368E-05	0.00659093	-0.07
ENSMUSG00000020721	Helz	chr11	0	107671872	107672035	107671051	107671281	107672528	107672994	5.85906728686E-05	0.0066964	0.09
ENSMUSG00000057738	Sptan1	chr2	0	30001099	30001159	29999913	30000062	30002230	30002429	5.9256461328E-05	0.00676124	-0.066
ENSMUSG00000000631	Myo18a	chr11	0	77815855	77815891	77777315	77778314	77817618	77817706	5.94511607133E-05	0.00677221	-0.375
ENSMUSG00000040722	Scamp5	chr9	0	57447076	57447233	57446071	57446173	57451355	57451484	6.17161651448E-05	0.00701858	0.115
ENSMUSG00000015467	Egfl8	chr17	0	34613776	34613930	34613353	34613581	34614008	34614091	6.23896677561E-05	0.00708344	0.196
ENSMUSG00000028552	Eps15	chr4	0	109382784	109382966	109379866	109380029	109385318	109386566	6.45679464435E-05	0.00731866	0.066
ENSMUSG00000060510	Zfp266	chr9	0	20521019	20521119	20508018	20508185	20521343	20521417	6.83901181335E-05	0.00773912	0.083
ENSMUSG00000030946	Lhpp	chr7	0	132634000	132634154	132610707	132610830	132641523	132641587	7.07423076016E-05	0.00799214	0.115
ENSMUSG00000064215	Ifi27	chr12	0	103437389	103437524	103436562	103436682	103437675	103437705	7.34726819383E-05	0.00828697	0.353
ENSMUSG00000012609	Ttll5	chr12	0	85843945	85843998	85843777	85843860	85845246	85845353	7.44368530371E-05	0.00838196	-0.15
ENSMUSG00000034730	Bai1	chr15	0	74571412	74571515	74569868	74569972	74580564	74580736	7.5111220734E-05	0.00844405	-0.248
ENSMUSG00000005686	Ampd3	chr7	0	110793639	110793859	110777798	110778024	110800642	110800837	7.62168463405E-05	0.00854039	-0.073
ENSMUSG00000036529	Sbf1	chr15	0	89295951	89296029	89295394	89295576	89299482	89299620	7.60948551254E-05	0.00854039	0.135
ENSMUSG00000029672	Fam3c	chr6	0	22339272	22339377	22329578	22329608	22355994	22356243	7.75215311286E-05	0.00867244	0.133
ENSMUSG00000046139	Patl1	chr19	0	11931532	11931656	11925136	11925226	11935678	11935827	7.83849059165E-05	0.00875477	0.333
ENSMUSG00000033282	Rpgrip1l	chr8	0	91263508	91263660	91260744	91261123	91270098	91270551	7.99114235729E-05	0.00891077	-0.069
ENSMUSG00000007617	Homer1	chr13	0	93386344	93386380	93355939	93356079	93387523	93387680	8.18924040862E-05	0.00911687	-0.213
ENSMUSG00000030452	Nipa2	chr7	0	55961451	55961572	55944480	55944709	55962395	55962430	8.41797357763E-05	0.00935635	0.077
ENSMUSG00000038323	1700066M21Rik	chr1	0	57379706	57379812	57377632	57377946	57380041	57380162	8.59841869149E-05	0.00954147	0.137
ENSMUSG00000035247	Hectd1	chr12	0	51754920	51755103	51754214	51754422	51757046	51757101	8.85986513202E-05	0.00981573	-0.12
ENSMUSG00000024891	Slc29a2	chr19	0	5030287	5030490	5029408	5029494	5031001	5031971	9.01742952382E-05	0.00997421	-0.088

## Sheet: C2C12_MXE
GeneID	geneSymbol	chr	strand	1stExonStart_0base	1stExonEnd	2ndExonStart_0base	2ndExonEnd	upstreamES	upstreamEE	downstreamES	downstreamEE	PValue	FDR	IncLevelDifference
ENSMUSG00000052752	Traf7	chr17	0	24514712	24514866	24516504	24516596	24514124	24514217	24518741	24518799	1.52270567523E-227	1.1313703167E-223	-0.258
ENSMUSG00000052752	Traf7	chr17	0	24514712	24514829	24516504	24516596	24514124	24514217	24518741	24518799	3.79945106085E-202	1.41149606911E-198	-0.209
ENSMUSG00000027361	Gabpb1	chr2	0	126639228	126639344	126652232	126652427	126627441	126630382	126653554	126653722	6.49472781695E-200	1.60852758933E-196	0.199
ENSMUSG00000028613	Lrp8	chr4	0	107851307	107851427	107851499	107851625	107848280	107848403	107854248	107854423	3.20956062113E-90	5.96175885375E-87	0.301
ENSMUSG00000024044	Epb4.1l3	chr17	0	69274703	69274895	69283884	69284007	69274100	69274166	69284538	69284916	3.48392734293E-85	5.17711603159E-82	-0.154
ENSMUSG00000052337	Immt	chr6	0	71852729	71852867	71853172	71853268	71851771	71851880	71856911	71857048	1.36155877392E-79	1.68606361504E-76	0.137
ENSMUSG00000054051	Ercc6	chr14	0	32526148	32526878	32541225	32541354	32516946	32517378	32546744	32546903	4.10488039444E-71	4.35703733296E-68	0.162
ENSMUSG00000054051	Ercc6	chr14	0	32526148	32526878	32541225	32541354	32520947	32521059	32546744	32546903	1.1279006263E-66	1.04753770668E-63	0.157
ENSMUSG00000054051	Ercc6	chr14	0	32526148	32526878	32541225	32541354	32513520	32513599	32546744	32546903	4.31006131052E-64	3.55819505968E-61	0.158
ENSMUSG00000047417	Rexo1	chr10	0	80543646	80543720	80544002	80544116	80543300	80543411	80544282	80544444	1.70077998126E-57	1.26367952608E-54	0.148
ENSMUSG00000027361	Gabpb1	chr2	0	126639228	126639344	126646562	126646748	126627441	126630382	126650067	126650181	1.44711146505E-55	9.77458016847E-53	0.253
ENSMUSG00000036086	Zranb3	chr1	0	127987996	127988146	127992799	127992979	127976138	127976544	127996852	127996972	1.01740740431E-53	6.29944751169E-51	0.189
ENSMUSG00000031511	Arhgef7	chr8	0	11782524	11782655	11785712	11785914	11781154	11781239	11791455	11791544	7.61001671305E-49	4.34941724446E-46	-0.135
ENSMUSG00000038260	Trpm4	chr7	0	45327720	45327895	45333381	45333452	45327271	45327452	45333686	45333780	1.07148091989E-37	5.68650231056E-35	0.176
ENSMUSG00000021686	Ap3b1	chr13	0	94542778	94542876	94547754	94547893	94531981	94532066	94565604	94566316	2.11185473239E-37	1.04607204411E-34	0.121
ENSMUSG00000041889	Shisa4	chr1	0	135372196	135372364	135373151	135373285	135371056	135371996	135374377	135374549	3.94627836324E-36	1.83255301493E-33	-0.148
ENSMUSG00000005087	Cd44	chr2	0	102837812	102837938	102839357	102839477	102828541	102828610	102853014	102853236	4.35621786353E-35	1.90392345447E-32	0.265
ENSMUSG00000052337	Immt	chr6	0	71852762	71852867	71853172	71853268	71851771	71851880	71856911	71857048	2.30637973536E-34	9.52022301874E-32	0.126
ENSMUSG00000041815	Poldip3	chr15	0	83135293	83135389	83137467	83137554	83133146	83133326	83138131	83138522	1.98061253676E-32	7.74523744638E-30	-0.204
ENSMUSG00000055320	Tead1	chr7	0	112841887	112841950	112842039	112842102	112839415	112839480	112856797	112856932	1.74096114477E-30	6.46767065282E-28	-0.253
ENSMUSG00000031392	Irak1	chrX	0	74022472	74022661	74022848	74022952	74022184	74022249	74023065	74023197	4.06689240479E-28	1.43890526512E-25	-0.112
ENSMUSG00000005087	Cd44	chr2	0	102834233	102834335	102842260	102842377	102828541	102828610	102853014	102853236	5.6877137682E-27	1.92089605899E-24	0.35
ENSMUSG00000014030	Pax5	chr4	0	44537419	44537506	44570001	44570103	44531144	44531582	44609714	44609844	1.21169429709E-25	3.91429940321E-23	-0.557
ENSMUSG00000005087	Cd44	chr2	0	102834233	102834335	102839357	102839477	102828541	102828610	102853014	102853236	3.64736294585E-24	1.12916277865E-21	0.304
ENSMUSG00000032966	Fkbp1a	chr2	0	151557385	151557498	151559457	151559616	151542817	151542865	151560620	151560942	9.4885803544E-23	2.82000608133E-20	0.094
ENSMUSG00000046138	9930021J03Rik	chr19	0	29743532	29743612	29753599	29755017	29735115	29735205	29805281	29805989	1.18036719709E-22	3.37312625938E-20	-0.144
ENSMUSG00000031392	Irak1	chrX	0	74021848	74021963	74022184	74022249	74020942	74021061	74022472	74022664	9.53623558214E-22	2.62423075464E-19	0.113
ENSMUSG00000046138	9930021J03Rik	chr19	0	29743532	29743612	29753599	29755017	29735115	29735205	29786248	29786449	9.60855209518E-20	2.54969793097E-17	-0.139
ENSMUSG00000026737	Pip4k2a	chr2	0	18866111	18866150	18872283	18872430	18852812	18852926	18889051	18889204	1.2964582531E-19	3.32161545536E-17	0.136
ENSMUSG00000006575	Rundc3a	chr11	0	102399887	102400045	102400660	102400798	102399614	102399780	102400893	102401000	1.95310385007E-19	4.83718720201E-17	0.154
ENSMUSG00000037613	Tnfrsf23	chr7	0	143669981	143670055	143670831	143670943	143667613	143668592	143679944	143680073	3.28147524233E-19	7.86495517758E-17	0.118
ENSMUSG00000034413	Neurl1b	chr17	0	26431786	26432332	26438666	26439359	26414828	26414995	26441077	26441203	5.64483588843E-19	1.31066033284E-16	-0.144
ENSMUSG00000028613	Lrp8	chr4	0	107848280	107848403	107851307	107851427	107847443	107847566	107851499	107851625	1.65386033944E-18	3.72369161274E-16	0.266
ENSMUSG00000029913	Prdm5	chr6	0	65855948	65856123	65862914	65862994	65831248	65831371	65869180	65869265	2.16757717194E-18	4.73679364339E-16	0.14
ENSMUSG00000041779	Tram2	chr1	0	21003837	21003981	21004225	21004330	21002969	21003133	21005566	21005637	3.87236702788E-18	8.2204820049E-16	-0.139
ENSMUSG00000034820	Cpsf7	chr19	0	10539619	10539788	10540680	10540848	10536798	10536917	10545691	10547735	4.72301505329E-18	9.52772624952E-16	0.09
ENSMUSG00000026014	Raph1	chr1	0	60510416	60510491	60518979	60519060	60503517	60503595	60525591	60526100	4.74462814579E-18	9.52772624952E-16	-0.227
ENSMUSG00000033249	Hsf4	chr8	0	105272459	105272584	105272809	105272933	105272105	105272208	105274645	105274751	1.31667421589E-17	2.57444458528E-15	-0.182
ENSMUSG00000027361	Gabpb1	chr2	0	126639228	126639344	126646562	126646745	126628914	126630382	126650067	126650181	1.50791044444E-17	2.87276271851E-15	0.217
ENSMUSG00000060510	Zfp266	chr9	0	20508018	20508185	20521019	20521119	20505976	20506065	20521343	20521417	3.80565866529E-17	7.06901097078E-15	0.169
ENSMUSG00000025373	Rnf41	chr10	0	128415118	128415301	128428590	128428703	128411615	128411825	128435312	128435584	4.15772119034E-17	7.53460205957E-15	0.091
ENSMUSG00000005087	Cd44	chr2	0	102837812	102837938	102839357	102839477	102828541	102828610	102842260	102842377	4.56067220054E-17	8.06804629762E-15	0.401
ENSMUSG00000035778	Ggta1	chr2	0	35422179	35422268	35423231	35423411	35413325	35413427	35432513	35432632	5.66268178185E-17	9.78458735794E-15	-0.267
ENSMUSG00000041408	Wapal	chr14	0	34695004	34695105	34722263	34722359	34691681	34692734	34724705	34724858	1.67618032661E-16	2.83045905153E-14	0.083
ENSMUSG00000042185	Nfrkb	chr9	0	31403454	31403629	31405550	31405657	31402234	31403074	31409272	31409396	4.01020396492E-16	6.6212923243E-14	0.12
ENSMUSG00000041491	Cep78	chr19	0	15959531	15959700	15962371	15962449	15955773	15956403	15969071	15969200	8.69026976216E-16	1.4036674855E-13	-0.118
ENSMUSG00000035164	Zc3h12c	chr9	0	52117538	52117645	52120156	52120391	52111984	52116802	52126562	52126702	8.95449739681E-16	1.41557267358E-13	-0.13
ENSMUSG00000026020	Nop58	chr1	0	59692336	59692389	59695977	59696099	59690485	59690562	59698322	59698422	9.99094010717E-16	1.54651427076E-13	0.113
ENSMUSG00000020520	Galnt10	chr11	0	57721294	57721397	57725522	57725661	57645441	57645717	57736977	57737144	2.39837633482E-15	3.63672166688E-13	0.089
ENSMUSG00000041420	Meis3	chr7	0	16177708	16177868	16178744	16179100	16177391	16177573	16182040	16182152	2.53502347416E-15	3.7670448826E-13	0.124
ENSMUSG00000028468	Rgp1	chr4	0	43579374	43579509	43579886	43580023	43578714	43579003	43580295	43580379	5.55079641318E-15	8.08674849999E-13	0.344
ENSMUSG00000029647	Pan3	chr5	0	147488110	147488258	147503084	147503202	147455117	147455188	147519504	147519752	7.58457306998E-15	1.08371880596E-12	-0.117
ENSMUSG00000001999	Blvra	chr2	0	127085962	127086082	127086844	127086942	127082931	127083050	127092038	127092146	7.79525456459E-15	1.09280644179E-12	-0.095
ENSMUSG00000029127	Zbtb49	chr5	0	38205888	38205962	38210617	38210664	38203748	38203827	38211845	38212088	1.83037667572E-14	2.51846272233E-12	0.309
ENSMUSG00000059713	Rcan3	chr4	0	135418379	135418551	135420245	135420419	135412307	135416598	135425213	135425445	2.13679988811E-14	2.8866223943E-12	0.103
ENSMUSG00000046822	Slc39a3	chr10	0	81033611	81033933	81034917	81035009	81028539	81031700	81037203	81037308	2.55515311188E-14	3.39014064666E-12	0.094
ENSMUSG00000034118	Tpst1	chr5	0	130129507	130129558	130134458	130134498	130114467	130114666	130135207	130135729	4.92628175311E-14	6.42145147818E-12	-0.097
ENSMUSG00000012609	Ttll5	chr12	0	85939328	85939510	85956565	85956720	85933281	85933674	85996000	85996196	7.41258942086E-14	9.49578265465E-12	0.103
ENSMUSG00000019942	Cdk1	chr10	0	69346074	69346231	69350095	69350158	69342539	69342710	69352835	69352938	1.28036779021E-13	1.61239536971E-11	-0.111
ENSMUSG00000052512	Nav2	chr7	0	49552839	49552905	49554214	49554259	49551596	49552049	49556909	49557070	1.5340096319E-13	1.89961526084E-11	-0.257
ENSMUSG00000009995	Taz	chrX	0	74288661	74288714	74289104	74289182	74288450	74288513	74289298	74290148	2.79959475839E-13	3.40999820571E-11	0.089
ENSMUSG00000055013	Agap1	chr1	0	89789162	89789324	89834433	89834588	89766305	89766464	89837711	89837802	4.42999858677E-13	5.30538887592E-11	-0.115
ENSMUSG00000058325	Dock1	chr7	0	134753361	134753434	134756876	134756956	134746907	134747043	134760811	134760937	4.49851277501E-13	5.30538887592E-11	0.127
ENSMUSG00000028344	Invs	chr4	0	48385104	48385272	48389958	48390139	48382104	48382278	48392583	48392693	5.26748271469E-13	6.11521821409E-11	-0.116
ENSMUSG00000026425	Srgap2	chr1	0	131292520	131292845	131296319	131296466	131285250	131289740	131298331	131298512	8.18015136613E-13	9.3505422539E-11	0.091
ENSMUSG00000036768	Kif15	chr9	0	122965948	122965986	122971688	122971786	122959806	122959990	122975648	122975828	1.23460117145E-12	1.3898616218E-10	0.112
ENSMUSG00000032413	Rasa2	chr9	0	96566015	96566122	96568363	96568487	96560697	96560781	96569019	96569094	1.52199256734E-12	1.68782160826E-10	0.163
ENSMUSG00000039844	Rapgef1	chr2	0	29710155	29710308	29719592	29719850	29707197	29707400	29722223	29722309	1.7175555795E-12	1.87668205231E-10	0.248
ENSMUSG00000037174	Elf2	chr3	0	51294092	51294188	51299782	51299885	51266752	51266866	51308049	51308215	2.07129290831E-12	2.23039221866E-10	0.255
ENSMUSG00000033306	Lpp	chr16	0	24456832	24456942	24559591	24559657	24448090	24448248	24608115	24608317	2.30456919069E-12	2.44613558383E-10	-0.108
ENSMUSG00000078671	Chd2	chr7	0	73519476	73519708	73540771	73540904	73515725	73515812	73541245	73541746	2.91150368476E-12	3.04682709546E-10	0.1
ENSMUSG00000031736	Crnde	chr8	0	92346349	92346463	92346969	92347104	92326037	92326462	92350690	92350754	4.69954658245E-12	4.84967098717E-10	-0.151
ENSMUSG00000058239	Usf2	chr7	0	30955289	30955440	30956148	30956267	30954743	30954802	30956695	30956757	4.97212789014E-12	5.06067263339E-10	-0.159
ENSMUSG00000060227	Casc4	chr2	0	121906697	121906778	121910798	121910897	121905929	121906071	121911870	121912041	5.41382448484E-12	5.43577242194E-10	-0.094
ENSMUSG00000024376	Epb4.1l4a	chr18	0	33891424	33891476	33921829	33921934	33886350	33886429	34005984	34006422	6.70425482894E-12	6.64168178387E-10	-0.094
ENSMUSG00000030231	Plekha5	chr6	0	140572864	140572966	140577226	140577338	140570320	140570470	140579429	140579476	8.97911877096E-12	8.77827006161E-10	0.089
ENSMUSG00000059890	Ube4a	chr9	0	44942565	44942870	44944804	44944925	44941153	44941286	44946183	44946517	1.69622163584E-11	1.61575984029E-09	-0.086
ENSMUSG00000043535	Setx	chr2	0	29139219	29139439	29140268	29140388	29133921	29134031	29143889	29144061	1.67975498822E-11	1.61575984029E-09	-0.116
ENSMUSG00000022394	L3mbtl2	chr15	0	81675514	81675632	81676257	81676392	81671067	81671147	81676824	81676913	4.01925336452E-11	3.78013322764E-09	0.097
ENSMUSG00000022607	Ptk2	chr15	0	73343132	73343359	73365040	73365195	73325748	73325836	73394647	73394744	4.45695363148E-11	4.13939568524E-09	-0.077
ENSMUSG00000020330	Hmmr	chr11	0	40715240	40715416	40715868	40715943	40714710	40714859	40721638	40721739	5.6315819792E-11	5.16575976611E-09	0.082
ENSMUSG00000052752	Traf7	chr17	0	24514712	24514866	24516504	24516599	24514124	24514217	24518741	24518799	7.04817389823E-11	6.38633317852E-09	-0.25
ENSMUSG00000024588	Fech	chr18	0	64475056	64475205	64478650	64478770	64470681	64470816	64483333	64483457	1.15744739818E-10	1.03612459861E-08	-0.082
ENSMUSG00000050730	Arhgap42	chr9	0	9155302	9155364	9180026	9180122	9147355	9148254	9238625	9239026	2.50274199811E-10	2.21373488642E-08	-0.184
ENSMUSG00000056486	Chn1	chr2	0	73659679	73659757	73679614	73679903	73631745	73631830	73706918	73707032	2.60406918294E-10	2.27626282697E-08	0.121
ENSMUSG00000029106	Add1	chr5	0	34629135	34629172	34630234	34630284	34628414	34628513	34630469	34632308	3.47789567547E-10	3.00474010102E-08	0.11
ENSMUSG00000041762	Gpr155	chr2	0	73349626	73349691	73351848	73351944	73348136	73348274	73353616	73353753	3.65613196559E-10	3.12242074762E-08	0.159
ENSMUSG00000028100	Nudt17	chr3	0	96707783	96707809	96707809	96707886	96707557	96707650	96707991	96708175	4.30096662475E-10	3.63138432067E-08	-0.17
ENSMUSG00000022704	Qtrtd1	chr16	0	43876628	43876841	43877956	43878033	43871620	43871820	43880298	43880354	4.59813142565E-10	3.83866477445E-08	-0.08
ENSMUSG00000028035	Dnajb4	chr3	0	152195049	152195100	152208883	152208946	152193376	152193618	152209834	152210057	4.72589710392E-10	3.90149060913E-08	-0.162
ENSMUSG00000052752	Traf7	chr17	0	24514712	24514829	24516504	24516599	24514124	24514217	24518741	24518799	5.22385765764E-10	4.26519366992E-08	-0.213
ENSMUSG00000021959	Lats2	chr14	0	57702921	57703054	57733877	57734418	57699257	57700558	57745889	57746105	7.28841092785E-10	5.88618404282E-08	0.087
ENSMUSG00000087177	E130307A14Rik	chr10	0	39655839	39655929	39681472	39681549	39654464	39654688	39731737	39732006	1.08112116238E-09	8.6373443403E-08	-0.15
ENSMUSG00000033819	Ppp1r16a	chr15	0	76693226	76693352	76693438	76693514	76692836	76693138	76693594	76693724	1.34971610015E-09	1.0668500664E-07	0.109
ENSMUSG00000011832	Evi5l	chr8	0	4200867	4200921	4202935	4203174	4193305	4193366	4203513	4203642	1.44464196374E-09	1.12986208322E-07	0.167
ENSMUSG00000002428	Hltf	chr3	0	20099775	20099955	20105640	20105765	20098079	20098215	20106349	20106528	1.50388720619E-09	1.16394603562E-07	0.09
ENSMUSG00000026924	Sec16a	chr2	0	26421373	26421456	26422007	26422253	26419620	26419770	26423453	26423637	1.90073587198E-09	1.45592448751E-07	-0.087
ENSMUSG00000028811	Yars	chr4	0	129197112	129197288	129200725	129200855	129189759	129190072	129206128	129206209	1.9377696048E-09	1.46914573099E-07	-0.107
ENSMUSG00000040557	Wbscr27	chr5	0	134933472	134933601	134934288	134934424	134932720	134932847	134940456	134941723	2.12168249579E-09	1.59233342866E-07	0.119
ENSMUSG00000027201	Myef2	chr2	0	125097562	125097634	125097976	125098075	125095911	125096120	125098449	125098518	2.43856201274E-09	1.81185157547E-07	0.129
ENSMUSG00000027201	Myef2	chr2	0	125097562	125097634	125097976	125098075	125095911	125096120	125100318	125100420	3.24901122432E-09	2.39011419769E-07	0.15
ENSMUSG00000022475	Hdac7	chr15	0	97796832	97796951	97797940	97798038	97796097	97796231	97798223	97798343	4.43343562611E-09	3.22945359824E-07	0.085
ENSMUSG00000026309	Ilkap	chr1	0	91381850	91381972	91384564	91384658	91378465	91378585	91385239	91385346	6.1818313097E-09	4.45932103214E-07	-0.08
ENSMUSG00000021798	Ldb3	chr14	0	34571717	34571921	34576985	34577344	34567397	34567567	34578594	34578670	6.40321044376E-09	4.57460130742E-07	-0.133
ENSMUSG00000031819	Emc8	chr8	0	120659958	120660187	120660493	120660670	120659004	120659074	120660783	120660860	7.24225809641E-09	5.12475977679E-07	0.193
ENSMUSG00000043535	Setx	chr2	0	29125851	29125963	29126873	29127063	29124991	29125549	29130179	29130390	1.07025196883E-08	7.5018604985E-07	-0.107
ENSMUSG00000015143	Actn1	chr12	0	80170182	80170248	80170685	80170766	80168857	80169016	80171728	80171875	1.1789585105E-08	8.18659975048E-07	0.115
ENSMUSG00000020538	Srebf1	chr11	0	60201245	60201411	60201579	60201712	60200634	60200835	60201795	60201905	2.07429442873E-08	1.42703774125E-06	-0.075
ENSMUSG00000032374	Plod2	chr9	0	92604778	92604844	92605372	92605477	92602947	92603061	92606507	92606654	2.17631345622E-08	1.48348706236E-06	-0.08
ENSMUSG00000040565	Btaf1	chr19	0	36969913	36970038	36972897	36973018	36969055	36969196	36978314	36978419	2.97171758804E-08	2.00726015265E-06	0.104
ENSMUSG00000030281	Il17rc	chr6	0	113472777	113472887	113474160	113474272	113472626	113472689	113476398	113476438	4.16344835137E-08	2.78688479736E-06	0.116
ENSMUSG00000030747	Dgat2	chr7	0	99165081	99165189	99169697	99169826	99164634	99164705	99182391	99182713	4.23195436294E-08	2.80744829613E-06	-0.107
ENSMUSG00000026333	Gin1	chr1	0	97775446	97775592	97777325	97777519	97770171	97770255	97782926	97783232	4.50510447384E-08	2.962205862E-06	0.221
ENSMUSG00000029162	Khk	chr5	0	30924738	30924855	30928442	30928515	30921555	30922007	30929520	30929667	4.61389129223E-08	3.00712388608E-06	-0.111
ENSMUSG00000017264	Exosc10	chr4	0	148579380	148579457	148580358	148580530	148578417	148578505	148581101	148581163	1.29511603002E-07	8.36757574178E-06	-0.109
ENSMUSG00000029729	Zkscan1	chr5	0	138092925	138093432	138093991	138094139	138085119	138085231	138100589	138104492	1.36294949322E-07	8.72992649537E-06	-0.083
ENSMUSG00000004798	Ulk2	chr11	0	61782005	61782124	61783536	61783715	61781591	61781749	61787428	61787637	1.40704676549E-07	8.9353482629E-06	0.08
ENSMUSG00000038860	Garnl3	chr2	0	32989505	32989632	32990563	32990779	32986373	32986830	32992122	32992261	1.51921531474E-07	9.56590660044E-06	0.12
ENSMUSG00000024843	Chka	chr19	0	3875734	3875788	3882009	3882120	3864647	3864759	3884471	3884585	1.77527139319E-07	1.10842575222E-05	-0.069
ENSMUSG00000038160	Atg5	chr10	0	44289862	44289990	44294595	44294674	44286031	44286197	44303566	44303729	1.91406066468E-07	1.18512256155E-05	-0.079
ENSMUSG00000051427	Ccdc157	chr11	0	4147168	4147359	4147699	4147777	4146541	4146718	4148438	4149084	2.11313883479E-07	1.2975720283E-05	0.144
ENSMUSG00000040249	Lrp1	chr10	0	127558073	127558187	127558535	127558655	127557411	127557561	127558830	127558959	2.67456273519E-07	1.62885255102E-05	0.073
ENSMUSG00000024960	Plcb3	chr19	0	6963213	6963454	6964372	6964519	6962961	6963046	6964596	6964763	3.27412823867E-07	1.97778640759E-05	0.084
ENSMUSG00000039298	Cdk5rap2	chr4	0	70380190	70380301	70401244	70401312	70364006	70364130	70403473	70403541	3.45834589369E-07	2.07221854759E-05	0.65
ENSMUSG00000099528	RP23-337F21.1	chr14	0	70855780	70855909	70872254	70872406	70852932	70852995	70872941	70873954	3.88624167864E-07	2.30998205378E-05	0.146
ENSMUSG00000022791	Tnk2	chr16	0	32665885	32665956	32668220	32668442	32663738	32663919	32669386	32669539	5.35327288858E-07	3.15673155255E-05	-0.076
ENSMUSG00000002825	Qtrt1	chr9	0	21419290	21419366	21419438	21419548	21418283	21418422	21419624	21419712	8.31044955346E-07	4.86194017183E-05	-0.081
ENSMUSG00000006288	Ttc5	chr14	0	50773276	50773333	50775290	50775382	50772473	50772620	50777261	50777412	8.6048690355E-07	4.99485757295E-05	-0.089
ENSMUSG00000026743	Mllt10	chr2	0	18146776	18146872	18159455	18159711	18126133	18126229	18162316	18162886	9.1071441653E-07	5.24543264715E-05	-0.117
ENSMUSG00000039069	Mtg2	chr2	0	180073139	180073233	180078003	180078142	180071793	180071886	180078618	180080607	1.30951072376E-06	7.48435744426E-05	0.09
ENSMUSG00000053730	Tmem39b	chr4	0	129693065	129693285	129693885	129694012	129692432	129692516	129696714	129696838	1.3680768199E-06	7.75939753577E-05	0.111
ENSMUSG00000030509	Asb7	chr7	0	66659649	66660255	66678156	66678245	66644564	66647925	66679079	66679341	1.39149787646E-06	7.83244638038E-05	0.088
ENSMUSG00000022629	Kif21a	chr15	0	90951245	90951374	90952710	90952818	90943764	90943901	90956294	90956509	1.52075572886E-06	8.49565042514E-05	0.105
ENSMUSG00000010453	Kansl3	chr1	0	36354097	36354214	36354648	36354780	36353771	36353873	36358039	36358225	1.64273965982E-06	9.10862363617E-05	-0.073
ENSMUSG00000029554	Mad1l1	chr5	0	140261497	140261584	140295786	140295848	140193913	140194058	140300214	140300329	1.66392576062E-06	9.13070238419E-05	-0.079
ENSMUSG00000028484	Psip1	chr4	0	83476281	83476420	83482456	83482533	83474277	83474382	83485716	83485928	1.68358846115E-06	9.13070238419E-05	-0.071
ENSMUSG00000022843	Clcn2	chr16	0	20709076	20709315	20709569	20709724	20708633	20708767	20709879	20709949	1.67246495169E-06	9.13070238419E-05	0.124
ENSMUSG00000039852	Rere	chr4	0	150618405	150618552	150619024	150619205	150616758	150617479	150619455	150621962	1.7320131995E-06	9.32525947267E-05	-0.079
ENSMUSG00000049680	Urgcp	chr11	0	5723110	5723161	5726830	5726857	5714970	5718263	5761880	5762371	2.04194554077E-06	0.000109149	-0.117
ENSMUSG00000051736	Fam229b	chr10	0	39120257	39120396	39122176	39122335	39118803	39119034	39132246	39132378	2.43972743075E-06	0.00012948	0.097
ENSMUSG00000021965	Ska3	chr14	0	57809942	57810143	57811579	57811665	57807974	57808078	57816644	57816751	2.76499124046E-06	0.000144675	-0.077
ENSMUSG00000029397	Rchy1	chr5	0	91955534	91955613	91957534	91957650	91953213	91953258	91962629	91962735	2.75143892192E-06	0.000144675	0.21
ENSMUSG00000031392	Irak1	chrX	0	74022848	74022952	74023065	74023197	74022472	74022661	74023365	74023533	2.81285355507E-06	0.000145555	-0.089
ENSMUSG00000001415	Smg5	chr3	0	88359547	88359638	88360330	88360405	88359026	88359186	88360753	88360892	2.82099461085E-06	0.000145555	0.073
ENSMUSG00000028107	Tars2	chr3	0	95746534	95746697	95747438	95747656	95746032	95746170	95748041	95748140	2.84141675244E-06	0.000145598	0.075
ENSMUSG00000033961	Zfp446	chr7	0	12978997	12979378	12979450	12979646	12977847	12978112	12979884	12979979	3.17359608695E-06	0.000161506	0.124
ENSMUSG00000026571	Dcaf6	chr1	0	165336744	165336833	165338187	165338344	165333288	165333394	165339884	165340023	3.34005979351E-06	0.000168821	-0.126
ENSMUSG00000027201	Myef2	chr2	0	125097976	125098075	125098449	125098518	125097562	125097634	125100318	125100420	4.07685575811E-06	0.000204669	0.169
ENSMUSG00000052752	Traf7	chr17	0	24512955	24513084	24513898	24513932	24512168	24512386	24514124	24514217	5.25787812717E-06	0.000262188	0.226
ENSMUSG00000009828	Ick	chr9	0	78131294	78131571	78135595	78135650	78113299	78113455	78139975	78140097	6.14740407226E-06	0.000302485	0.109
ENSMUSG00000014353	Tmem87b	chr2	0	128839147	128839219	128840731	128840803	128837301	128837395	128841234	128841343	6.12660000109E-06	0.000302485	-0.147
ENSMUSG00000054823	Whsc1l1	chr8	0	25649540	25649703	25666029	25666156	25640576	25641325	25673333	25674907	6.18880669021E-06	0.000302519	-0.071
ENSMUSG00000008575	Nfib	chr4	0	82310302	82310391	82323544	82323710	82296047	82296811	82327728	82327913	7.75689079906E-06	0.000376691	-0.176
ENSMUSG00000026201	Stk16	chr1	0	75212885	75213006	75213132	75213228	75212599	75212733	75213575	75213697	8.74113149703E-06	0.000421731	0.073
ENSMUSG00000035901	Dennd5a	chr7	0	109908330	109908415	109911914	109912067	109905695	109905780	109914720	109914852	9.05009819324E-06	0.000432042	0.084
ENSMUSG00000000627	Sema4f	chr6	0	82930897	82930991	82935586	82935685	82919562	82919682	82935894	82935954	9.07114274157E-06	0.000432042	0.134
ENSMUSG00000008575	Nfib	chr4	0	82310302	82310391	82320473	82320556	82290172	82296811	82327728	82327913	9.26895975142E-06	0.000438652	-0.137
ENSMUSG00000038351	Sgsm2	chr11	0	74866568	74866636	74867030	74867155	74865084	74865211	74867610	74867745	1.0268651653E-05	0.000482887	-0.141
ENSMUSG00000001555	Fkbp10	chr11	0	100421643	100421833	100421943	100422089	100421193	100421339	100422625	100422818	1.2591492682E-05	0.000588395	0.067
ENSMUSG00000031732	Phlpp2	chr8	0	109904239	109904430	109907494	109907620	109895507	109895641	109909032	109909187	1.3973701272E-05	0.000644873	0.085
ENSMUSG00000054720	Lrrc8c	chr5	0	105544199	105544270	105579467	105579609	105519387	105519630	105606498	105613018	1.39177008173E-05	0.000644873	0.098
ENSMUSG00000052748	Swt1	chr1	0	151388619	151388768	151391435	151391574	151384316	151384504	151394608	151394772	1.42354369549E-05	0.000652897	0.085
ENSMUSG00000033083	Tbc1d4	chr14	0	101489511	101489622	101489852	101489944	101487427	101487547	101494345	101494478	1.54105425619E-05	0.000702456	-0.127
ENSMUSG00000024900	Cpt1a	chr19	0	3364477	3364555	3365674	3365782	3362084	3362222	3366329	3366417	1.89544729304E-05	0.00085873	-0.087
ENSMUSG00000087174	5530601H04Rik	chrX	0	105042603	105042817	105043129	105043304	105038816	105039812	105044001	105044111	2.22723227411E-05	0.00100293	-0.085
ENSMUSG00000037846	Rtkn2	chr10	0	68017805	68017900	68025512	68025619	68005499	68005694	68026517	68026649	2.45179076735E-05	0.0010974	0.085
ENSMUSG00000037816	Fbxw17	chr13	0	50423201	50423362	50423751	50423870	50419839	50420028	50425556	50425656	2.5083142109E-05	0.00111597	0.071
ENSMUSG00000019863	Qrsl1	chr10	0	43876471	43876677	43881472	43881590	43874187	43874706	43882065	43882258	2.54906649645E-05	0.00112736	-0.083
ENSMUSG00000047694	Yipf6	chrX	0	98940121	98940200	98940786	98940829	98939772	98939901	98942777	98942906	2.76078008318E-05	0.00121376	0.119
ENSMUSG00000038781	Stap2	chr17	0	55997459	55997534	55997604	55997697	55997080	55997361	55997777	55997951	2.81046077064E-05	0.00122834	-0.115
ENSMUSG00000030584	Dpf1	chr7	0	29313081	29313213	29314138	29314189	29312847	29312926	29314282	29314402	2.86291704684E-05	0.00124395	-0.209
ENSMUSG00000039844	Rapgef1	chr2	0	29710152	29710308	29719592	29719850	29707197	29707400	29720642	29720738	3.09585564135E-05	0.00133734	0.301
ENSMUSG00000022601	Zbtb11	chr16	0	55998005	55998251	56002708	56002826	55991441	55991618	56005909	56006068	3.71348240152E-05	0.00159487	0.154
ENSMUSG00000078786	BC024978	chr7	0	27196905	27197366	27200553	27200622	27195780	27196107	27201019	27201144	3.89186098028E-05	0.00166187	-0.109
ENSMUSG00000037791	Phf12	chr11	0	77984015	77984197	78006726	78006799	77982753	77983377	78009400	78009794	4.08529028356E-05	0.0017345	0.075
ENSMUSG00000039463	Slc9a8	chr2	0	167465340	167465457	167467684	167467767	167451206	167451350	167471381	167471602	4.39340771869E-05	0.00185472	-0.313
ENSMUSG00000039126	Prune2	chr19	0	17212291	17212330	17216325	17216373	17211677	17211713	17220783	17223932	4.73889640326E-05	0.00198927	0.349
ENSMUSG00000025217	Btrc	chr19	0	45423132	45423240	45456532	45456610	45363733	45363886	45502931	45503163	4.79859077256E-05	0.00200301	0.116
ENSMUSG00000071266	Zfp946	chr17	0	22444167	22444291	22446796	22446893	22424258	22424429	22451096	22451152	5.48840487061E-05	0.00227815	0.255
ENSMUSG00000015536	Mocs2	chr13	0	114824566	114824694	114825210	114825265	114818286	114818323	114826157	114826281	5.61337321887E-05	0.00231708	-0.318
ENSMUSG00000029861	Fam131b	chr6	0	42321249	42321343	42321590	42321626	42320787	42320985	42321906	42322016	5.97582374915E-05	0.00245306	-0.206
ENSMUSG00000042213	Zfand4	chr6	0	116274815	116275025	116285853	116285921	116273572	116273872	116287981	116288168	6.27382010412E-05	0.00256124	-0.11
ENSMUSG00000045751	Mms22l	chr4	0	24500036	24500086	24502747	24502835	24497837	24497963	24502931	24503413	6.32233541068E-05	0.00256694	0.08
ENSMUSG00000030276	Ttll3	chr6	0	113399704	113399771	113401301	113401497	113398769	113398884	113405298	113405447	8.11113147255E-05	0.00327531	0.292
ENSMUSG00000042213	Zfand4	chr6	0	116284739	116284815	116285853	116285921	116273572	116273872	116287981	116288168	9.20306178409E-05	0.00369615	-0.115
ENSMUSG00000018474	Chd3	chr11	0	69345135	69345262	69345470	69345634	69343272	69344478	69346617	69346813	0.000102002	0.00407461	-0.067
ENSMUSG00000022394	L3mbtl2	chr15	0	81671067	81671147	81675514	81675632	81670126	81670250	81676257	81676392	0.000103615	0.0041169	0.099
ENSMUSG00000053641	Dennd4a	chr9	0	64842439	64842689	64849125	64849195	64838812	64839144	64851211	64851381	0.000130449	0.00515549	-0.092
ENSMUSG00000086968	4933431E20Rik	chr3	0	107894050	107894208	107894860	107894992	107893472	107893507	107895642	107895800	0.000147301	0.00579072	0.085
ENSMUSG00000021262	Evl	chr12	0	108673288	108673352	108675396	108675626	108652921	108653099	108676101	108676223	0.000153114	0.00598756	-0.067
ENSMUSG00000020877	Scrn2	chr11	0	97032088	97032288	97032754	97033229	97030879	97031061	97033318	97033499	0.000163404	0.00635648	0.078
ENSMUSG00000099481	Xndc1	chr7	0	102079004	102079177	102080528	102080604	102077748	102077927	102081482	102081610	0.000169063	0.00654238	0.15
ENSMUSG00000002617	Zfp40	chr17	0	23182147	23182232	23191344	23191508	23178274	23178401	23191676	23191802	0.00019149	0.00737186	-0.133
ENSMUSG00000029836	Cbx3	chr6	0	51471815	51471868	51478437	51478600	51470529	51470739	51481723	51481818	0.000193881	0.00742543	0.071
ENSMUSG00000005087	Cd44	chr2	0	102832482	102832572	102842260	102842377	102828541	102828610	102853014	102853236	0.000199011	0.00758284	0.397
ENSMUSG00000033004	Mycbp2	chr14	0	103269357	103269465	103275788	103275890	103262701	103262821	103276372	103276518	0.000213073	0.00805175	-0.103
ENSMUSG00000043183	Simc1	chr13	0	54523969	54526672	54528303	54528536	54503778	54504004	54529153	54529223	0.000213485	0.00805175	0.069
ENSMUSG00000049550	Clip1	chr5	0	123635173	123635278	123638955	123638988	123630224	123631169	123640493	123640554	0.000221113	0.00829734	-0.095
ENSMUSG00000013787	Ehmt2	chr17	0	34912459	34912467	34912633	34912809	34911578	34911665	34913639	34914047	0.000232865	0.00869442	-0.279

## Sheet: NSC34_MXE
GeneID	geneSymbol	chr	strand	1stExonStart_0base	1stExonEnd	2ndExonStart_0base	2ndExonEnd	upstreamES	upstreamEE	downstreamES	downstreamEE	PValue	FDR	IncLevelDifference
ENSMUSG00000019873	Reep3	chr10	0	67014901	67015047	67021748	67021893	67009188	67013786	67034598	67034712	0	0	0.315
ENSMUSG00000020923	Ubtf	chr11	0	102310925	102311036	102311379	102311500	102310442	102310576	102313897	102314053	2.61538e-258	2.24648e-254	-0.224
ENSMUSG00000052752	Traf7	chr17	0	24514124	24514217	24514712	24514829	24513253	24513376	24516504	24516599	7.75449e-245	4.44048e-240	0.241
ENSMUSG00000025104	Hdgfrp3	chr7	0	81899673	81899829	81905559	81905636	81893798	81893945	81933938	81934473	2.31331e-125	9.93509e-122	0.156
ENSMUSG00000021709	Erbb2ip	chr13	0	103827906	103828023	103830187	103830331	103823313	103823406	103833497	103835028	3.61749e-101	1.2429e-97	0.16
ENSMUSG00000028412	Slc44a1	chr4	0	53481463	53481553	53491387	53491530	53440412	53440716	53517544	53517681	3.40763e-96	9.75661e-93	0.198
ENSMUSG00000027201	Myef2	chr2	0	125097562	125097634	125097976	125098075	125095911	125096120	125100318	125100420	2.35578e-84	5.78143e-81	0.141
ENSMUSG00000022817	Itgb5	chr16	0	33844985	33845071	33865447	33865652	33829676	33830030	33875801	33876051	1.50092e-72	3.22305e-69	0.135
ENSMUSG00000053436	Mapk14	chr17	0	28737010	28737090	28740679	28740759	28728903	28728975	28741787	28741866	5.83165e-68	1.11313e-64	0.245
ENSMUSG00000019891	Dcbld1	chr10	0	52284102	52284237	52304586	52304720	52233636	52233835	52311399	52311440	1.13247e-63	1.94547e-61	0.236
ENSMUSG00000041453	Rpl21	chr5	0	146834991	146835104	146835563	146835714	146834447	146834509	146835863	146835986	7.03004e-64	1.0979e-59	-0.124
ENSMUSG00000026074	Map4k4	chr1	0	40000623	40000749	40003756	40003987	39997020	39997182	40004806	40004913	3.30992e-62	4.73843e-59	0.111
ENSMUSG00000025104	Hdgfrp3	chr7	0	81893798	81893945	81905559	81905636	81881250	81886083	81933938	81934473	2.35629e-61	3.11375e-58	0.125
ENSMUSG00000026116	Tmem131	chr1	0	36872511	36872580	36889263	36889325	36854843	36854967	36939164	36939527	1.35769e-58	1.66598e-56	0.144
ENSMUSG00000032547	Ryk	chr9	0	102861873	102861995	102875738	102875883	102834971	102835239	102881653	102881754	1.51342e-56	1.73327e-53	0.132
ENSMUSG00000052752	Traf7	chr17	0	24514124	24514217	24514712	24514866	24513192	24513376	24516504	24516599	6.2415e-53	6.70142e-50	0.201
ENSMUSG00000032294	Pkm	chr9	0	59675028	59675195	59675567	59675734	59671920	59672073	59678043	59678225	9.61395e-53	9.71518e-50	-0.103
ENSMUSG00000010277	2610507B11Rik	chr11	0	78264463	78264582	78265178	78265239	78263911	78264059	78265572	78265762	5.56787e-50	5.31392e-47	-0.14
ENSMUSG00000030313	Dennd5b	chr6	0	149068049	149068716	149080805	149080915	149054899	149055087	149101182	149101538	2.18933e-44	1.9795e-41	0.133
ENSMUSG00000022601	Zbtb11	chr16	0	56000578	56000723	56002708	56002826	55998005	55998251	56005909	56006068	3.13893e-44	2.69619e-39	0.266
ENSMUSG00000018501	Ncor1	chr11	0	62433562	62433699	62438337	62438515	62422874	62423067	62458454	62458541	1.96662e-41	1.60879e-38	0.108
ENSMUSG00000027677	Ttc14	chr3	0	33801190	33801390	33802858	33802943	33800955	33801080	33803074	33803204	2.28429e-39	1.78372e-36	0.13
ENSMUSG00000039735	Fnbp1l	chr3	0	122559019	122559166	122560832	122560961	122557902	122558106	122563834	122563939	5.53138e-39	4.13146e-36	0.116
ENSMUSG00000026074	Map4k4	chr1	0	40001429	40001591	40003756	40003987	40000623	40000749	40004806	40004913	9.74938e-39	6.97852e-37	-0.108
ENSMUSG00000027361	Gabpb1	chr2	0	126639228	126639344	126652232	126652427	126627441	126630382	126653554	126653722	2.69548e-37	1.85222e-35	0.117
ENSMUSG00000030313	Dennd5b	chr6	0	149054899	149055087	149080805	149080915	149044482	149045019	149101182	149101538	9.63646e-36	6.36711e-33	0.147
ENSMUSG00000035864	Syt1	chr10	0	108831105	108831171	108902214	108902315	108690883	108691063	109010575	109010982	1.29438e-33	8.23563e-31	0.119
ENSMUSG00000041769	Ppp2r2d	chr7	0	138868409	138868507	138876455	138876717	138846611	138846704	138882208	138883057	9.83516e-33	6.03422e-30	0.11
ENSMUSG00000020153	Ndufs7	chr10	0	80252396	80252433	80253073	80253157	80249451	80249491	80253659	80253783	6.43018e-32	3.8091e-29	0.124
ENSMUSG00000055065	Ddx17	chr15	0	79542486	79542586	79543705	79543856	79541033	79541167	79546194	79546741	1.02288e-31	5.85734e-29	0.11
ENSMUSG00000035529	Prdm4	chr10	0	85907275	85908070	85912837	85912971	85905348	85905498	85916523	85916729	2.31967e-31	1.28547e-28	0.121
ENSMUSG00000037572	Wdhd1	chr14	0	47265673	47265858	47266980	47267062	47261339	47261581	47268071	47268213	3.40808e-30	1.82961e-27	0.23
ENSMUSG00000027618	Nfs1	chr2	0	156139728	156139812	156142125	156142242	156134405	156134558	156143366	156143458	1.23728e-29	6.44099e-27	0.105
ENSMUSG00000031028	Tub	chr7	0	109022609	109022753	109024489	109024657	109020866	109021029	109025607	109025726	2.12402e-30	1.07319e-26	0.14
ENSMUSG00000001847	Rac1	chr5	0	143508095	143508158	143517157	143517229	143507326	143507486	143527762	143527993	1.81365e-28	8.9019e-27	0.107
ENSMUSG00000021709	Erbb2ip	chr13	0	103827906	103828023	103830187	103830331	103824719	103824926	103833497	103835028	1.29766e-27	6.19236e-25	0.093
ENSMUSG00000039050	Osbpl2	chr2	0	180138212	180138357	180141104	180141180	180136978	180137112	180144831	180144966	7.12136e-27	3.30643e-24	0.114
ENSMUSG00000019843	Fyn	chr10	0	39395004	39395044	39455065	39455135	39369797	39370190	39511738	39511996	9.06064e-27	4.09612e-24	0.121
ENSMUSG00000052752	Traf7	chr17	0	24516504	24516599	24518741	24518799	24514124	24514217	24519113	24519246	2.99494e-25	1.31923e-22	0.108
ENSMUSG00000022822	Abcc5	chr16	0	20404565	20404713	20405388	20405544	20399805	20400039	20405726	20405884	4.4781e-25	1.92323e-22	0.105
ENSMUSG00000020918	Kat2a	chr11	0	100705760	100705824	100705958	100705995	100705575	100705660	100706082	100706197	4.27279e-24	1.7903e-21	-0.115
ENSMUSG00000028426	Rad23b	chr4	0	55366776	55366858	55382479	55382615	55350042	55350427	55383586	55383714	4.67818e-24	1.91349e-21	0.102
ENSMUSG00000020305	Asb3	chr11	0	31061388	31061586	31081361	31081622	31028907	31029066	31085000	31085131	5.42884e-24	2.16888e-21	-0.124
ENSMUSG00000041769	Ppp2r2d	chr7	0	138868409	138868507	138870389	138870502	138846611	138846704	138872873	138873051	8.29996e-24	3.24057e-21	0.106
ENSMUSG00000033768	Nrxn2	chr19	0	6509777	6509949	6513715	6513805	6497827	6498531	6516922	6517248	1.0648e-24	4.06494e-21	0.16
ENSMUSG00000037174	Elf2	chr3	0	51294092	51294188	51299782	51299885	51266752	51266866	51308049	51308215	2.10655e-23	7.86705e-22	-0.222
ENSMUSG00000034854	Mfsd12	chr10	0	81362024	81362117	81362687	81362858	81361313	81361499	81362932	81363027	5.43108e-23	1.98512e-20	-0.141
ENSMUSG00000029775	Klhdc10	chr6	0	30427708	30427795	30444426	30444575	30401895	30402150	30446617	30446702	5.80252e-23	2.0767e-20	0.119
ENSMUSG00000030313	Dennd5b	chr6	0	149068049	149068716	149080805	149080915	149044482	149045019	149101182	149101538	5.23006e-21	1.83361e-18	0.158
ENSMUSG00000038902	Pogz	chr3	0	94853949	94854074	94860795	94860971	94837712	94837740	94862421	94862530	1.14656e-20	3.93935e-18	0.136
ENSMUSG00000021709	Erbb2ip	chr13	0	103824719	103824926	103830187	103830331	103823313	103823406	103833497	103835028	1.85002e-20	6.23167e-18	0.101
ENSMUSG00000020458	Rtn4	chr11	0	29705534	29705591	29706409	29708770	29692946	29693693	29733632	29733840	1.90648e-20	6.29835e-18	0.102
ENSMUSG00000032217	Rnf111	chr9	0	70475775	70476668	70502939	70503002	70469354	70469481	70503458	70503725	4.25686e-20	1.37978e-18	0.119
ENSMUSG00000052752	Traf7	chr17	0	24514712	24514866	24516504	24516599	24514124	24514217	24518741	24518799	4.88262e-20	1.55331e-17	-0.128
ENSMUSG00000031024	St5	chr7	0	109556210	109557461	109570006	109570111	109552974	109553111	109617057	109617147	6.67917e-20	2.08621e-17	-0.208
ENSMUSG00000028889	Yrdc	chr4	0	124851692	124851807	124851899	124852019	124850678	124851166	124853873	124854016	1.32746e-19	4.07223e-17	0.095
ENSMUSG00000052752	Traf7	chr17	0	24514712	24514829	24516504	24516599	24514124	24514217	24518741	24518799	1.51133e-19	4.55494e-17	-0.124
ENSMUSG00000022995	Enah	chr1	0	181923559	181923840	181930677	181930762	181919324	181919629	181956393	181956571	1.84664e-19	5.46956e-17	-0.098
ENSMUSG00000023079	Gtf2ird1	chr5	0	134360953	134361146	134363181	134363374	134360237	134360275	134363901	134363979	2.73876e-19	7.97444e-17	-0.107
ENSMUSG00000028809	Srrm1	chr4	0	135329372	135329517	135331720	135331807	135327091	135327223	135332157	135332238	3.58777e-20	1.02724e-19	-0.121
ENSMUSG00000025812	Pard3	chr8	0	127161209	127161311	127277020	127277201	127064055	127064473	127306329	127306508	1.38891e-18	3.91149e-16	0.107
ENSMUSG00000020358	Hnrnpab	chr11	0	51604658	51604817	51606339	51606586	51604399	51604531	51606666	51606847	1.46324e-18	4.05435e-16	0.082
ENSMUSG00000040183	Ankrd6	chr4	0	32824395	32824494	32827088	32827187	32823405	32823504	32828709	32828808	4.39151e-18	1.19749e-15	0.185
ENSMUSG00000036779	Papd5	chr8	0	88199930	88200502	88243240	88243364	88199212	88199313	88245597	88245644	6.24381e-18	1.67598e-15	0.093
ENSMUSG00000003435	Supt5	chr7	0	28331369	28331529	28338351	28338435	28330579	28330645	28338694	28338719	7.37207e-18	1.94838e-15	-0.25
ENSMUSG00000031671	Setd6	chr8	0	95716352	95716494	95717920	95718101	95715931	95716270	95718192	95718335	9.7563e-18	2.53945e-15	0.11
ENSMUSG00000020794	Ube2g1	chr11	0	72663070	72663173	72672959	72673057	72607318	72607635	72677704	72677883	1.05038e-17	2.69321e-15	0.104
ENSMUSG00000028478	Clta	chr4	0	44030214	44030268	44031399	44031435	44025448	44025560	44032400	44032846	1.4261e-17	3.60279e-15	0.189
ENSMUSG00000036779	Papd5	chr8	0	88199956	88200502	88243240	88243364	88199213	88199313	88245597	88245644	1.67418e-17	4.16823e-15	0.092
ENSMUSG00000020923	Ubtf	chr11	0	102311379	102311500	102311753	102311818	102310442	102310576	102313897	102314053	2.50772e-17	6.15432e-15	0.096
ENSMUSG00000001313	Rnd2	chr11	0	101465630	101465933	101468932	101469020	101464998	101465144	101470012	101470122	9.63728e-17	2.33181e-16	0.162
ENSMUSG00000037514	Pank2	chr2	0	131273910	131274263	131287473	131287597	131262499	131262815	131293398	131293524	1.03903e-16	2.47909e-14	0.1
ENSMUSG00000049680	Urgcp	chr11	0	5723110	5723161	5726347	5726418	5713416	5718263	5726830	5726857	1.51647e-16	3.56868e-14	0.635
ENSMUSG00000022515	Anks3	chr16	0	4957640	4957762	4957967	4958166	4955857	4955939	4960396	4960568	2.0477e-16	4.7537e-14	0.104
ENSMUSG00000058392	Rrp1b	chr17	0	32051145	32051210	32055104	32055124	32049948	32050078	32055910	32055997	3.05665e-16	7.00135e-14	-0.247
ENSMUSG00000027618	Nfs1	chr2	0	156126318	156126402	156127010	156127092	156125280	156125370	156127665	156127771	1.27491e-15	2.88179e-13	0.125
ENSMUSG00000033216	Eefsec	chr6	0	88358545	88358642	88376203	88376411	88355482	88355647	88446205	88446539	2.04886e-15	4.57108e-13	0.13
ENSMUSG00000035021	Baz1a	chr12	0	54941501	54941636	54943976	54944064	54935481	54935581	54946801	54946903	2.15897e-15	4.75499e-13	0.117
ENSMUSG00000024251	Thada	chr17	0	84252333	84252428	84272705	84272824	84230790	84231164	84309886	84310055	3.57149e-15	7.76641e-13	-0.13
ENSMUSG00000013236	Ptprs	chr17	0	56426386	56426504	56429098	56429157	56424879	56424977	56434880	56435014	4.43815e-15	9.53037e-13	0.179
ENSMUSG00000026245	Farsb	chr1	0	78479956	78480111	78482307	78482363	78472483	78472634	78488784	78488859	5.36707e-17	1.13828e-12	0.237
ENSMUSG00000040738	Ints8	chr4	0	11209391	11209465	11211881	11211932	11209211	11209276	11213705	11213809	1.07843e-14	2.25931e-12	0.495
ENSMUSG00000040040	Ift88	chr14	0	57434794	57434857	57437176	57437283	57430537	57430633	57438241	57438295	1.43755e-14	2.97537e-12	0.445
ENSMUSG00000061232	H2-K1	chr17	0	33996615	33996654	33996826	33996859	33996456	33996503	33997037	33997157	3.23142e-14	6.60864e-12	0.315
ENSMUSG00000002733	Plekha3	chr2	0	76680162	76680279	76682729	76682885	76675280	76675634	76686618	76686755	3.73602e-14	7.55071e-13	0.144
ENSMUSG00000040904	Gm21988	chr11	0	70236876	70236978	70237783	70238470	70236023	70236211	70238937	70239014	4.32187e-14	8.63319e-12	-0.093
ENSMUSG00000020099	Unc5b	chr10	0	60777389	60777554	60778167	60778335	60774965	60775160	60778783	60778964	6.20212e-14	1.22467e-13	-0.095
ENSMUSG00000078656	Vps25	chr11	0	101254942	101254996	101256008	101256097	101254030	101254176	101256877	101256953	1.97184e-13	3.84934e-12	-0.074
ENSMUSG00000019856	Fam184a	chr10	0	53635231	53635434	53638176	53638281	53634301	53634395	53640944	53641062	1.05351e-12	2.03352e-10	-0.466
ENSMUSG00000031389	Arhgap4	chrX	0	73904579	73904708	73906428	73906591	73904247	73904469	73906668	73906876	2.11435e-12	4.03583e-10	0.171
ENSMUSG00000021377	Dek	chr13	0	47101622	47101732	47101972	47102074	47100173	47100268	47105571	47105737	3.96252e-12	7.48045e-10	0.093
ENSMUSG00000054362	BC055111	chr4	0	106611412	106611574	106613108	106613252	106610399	106610525	106613367	106613502	4.49152e-12	8.38694e-11	-0.219
ENSMUSG00000046897	Zfp740	chr15	0	102207770	102207920	102208235	102208361	102204570	102205086	102208752	102208864	4.59504e-12	8.48798e-10	-0.111
ENSMUSG00000042426	Dhx29	chr13	0	112952802	112952979	112953673	112953814	112948211	112948355	112955147	112955292	6.63158e-12	1.21196e-09	0.098
ENSMUSG00000037503	Fam168b	chr1	0	34819866	34820009	34828766	34828847	34819591	34819769	34836732	34836813	7.609e-12	1.37595e-09	0.104
ENSMUSG00000042605	Atxn2	chr5	0	121810850	121810996	121813384	121813553	121806221	121806275	121814337	121814949	7.74428e-12	1.38582e-10	0.118
ENSMUSG00000030330	Ing4	chr6	0	125046903	125047070	125047210	125047325	125043953	125044025	125047481	125047940	8.61157e-12	1.52514e-09	-0.107
ENSMUSG00000027523	Gnas	chr2	0	174334211	174334284	174341652	174341707	174330088	174330434	174341809	174341929	1.19671e-11	2.09779e-09	0.086
ENSMUSG00000062270	Morf4l1	chr9	0	90107234	90107302	90110125	90110172	90103654	90103768	90114535	90114659	1.55552e-11	2.69923e-09	0.093
ENSMUSG00000020474	Polm	chr11	0	5835700	5835799	5836193	5836374	5835415	5835586	5837560	5837789	3.68971e-12	6.33856e-09	-0.144
ENSMUSG00000041654	Slc39a11	chr11	0	113463971	113464095	113523465	113523624	113369727	113369898	113559510	113559549	4.89322e-11	8.32283e-09	0.107
ENSMUSG00000046897	Zfp740	chr15	0	102207770	102207920	102208271	102208361	102204570	102205086	102208752	102208876	1.40142e-10	2.3603e-08	-0.104
ENSMUSG00000054942	Fam73a	chr3	0	152297116	152297217	152317613	152317737	152290790	152290909	152320609	152320743	1.93047e-10	3.21976e-08	0.171
ENSMUSG00000016181	Diexf	chr1	0	193128266	193128546	193129490	193129530	193123637	193123808	193130043	193130251	2.04926e-10	3.38502e-09	-0.094
ENSMUSG00000061979	Wbscr16	chr5	0	134157590	134157678	134163623	134163805	134155739	134155913	134165338	134165423	2.6715e-10	4.37083e-08	0.1
ENSMUSG00000022551	Cyc1	chr15	0	76344301	76344498	76344811	76344969	76343522	76343692	76345052	76345213	3.76241e-10	6.09759e-08	0.086
ENSMUSG00000029860	Zyx	chr6	0	42350256	42350476	42351474	42351969	42350057	42350119	42355916	42356037	5.48253e-10	8.80228e-08	0.09
ENSMUSG00000022837	Iqcb1	chr16	0	36843358	36843458	36847480	36847659	36839869	36839963	36849626	36849736	7.03507e-11	1.11903e-07	-0.115
ENSMUSG00000031389	Arhgap4	chrX	0	73904579	73904708	73905650	73905863	73904247	73904469	73906428	73906591	1.20729e-09	1.90275e-07	0.156
ENSMUSG00000034274	Thoc5	chr11	0	4910626	4910759	4914269	4914310	4905640	4905755	4914521	4914621	2.59753e-09	4.05663e-07	-0.143
ENSMUSG00000063160	Numbl	chr7	0	27266726	27266801	27268778	27268919	27266554	27266629	27273954	27274144	3.32145e-09	5.14046e-07	-0.12
ENSMUSG00000027273	Snap25	chr2	0	136769742	136769860	136770056	136770174	136763572	136763621	136773894	136774020	3.85179e-09	5.90802e-07	0.101
ENSMUSG00000026975	Dph7	chr2	0	24963022	24963156	24963455	24963543	24962399	24962625	24965559	24965654	4.53122e-09	6.88866e-07	-0.216
ENSMUSG00000022999	Lmbr1l	chr15	0	98907893	98907971	98908519	98908596	98907536	98907610	98908675	98908759	4.95953e-10	7.47367e-07	0.245
ENSMUSG00000029674	Limk1	chr5	0	134661792	134661858	134662102	134662162	134659846	134660003	134664184	134664316	6.23919e-09	9.32027e-07	-0.106
ENSMUSG00000027599	Armc1	chr3	0	19144329	19144519	19149485	19149577	19135006	19135123	19157471	19157692	9.28913e-09	1.37567e-06	0.093
ENSMUSG00000028613	Lrp8	chr4	0	107851307	107851427	107851499	107851625	107848280	107848403	107854248	107854423	1.68663e-08	2.47646e-06	0.131
ENSMUSG00000019891	Dcbld1	chr10	0	52286347	52286399	52290850	52290923	52284102	52284237	52304586	52304720	1.26091e-07	1.83569e-05	0.113
ENSMUSG00000012296	Tjap1	chr17	0	46264882	46264978	46271799	46271929	46263688	46263813	46282345	46282439	3.6001e-07	5.19715e-07	-0.111
ENSMUSG00000027201	Myef2	chr2	0	125097976	125098075	125098449	125098518	125097562	125097634	125100318	125100420	4.07022e-07	5.82685e-05	0.17
ENSMUSG00000041815	Poldip3	chr15	0	83135293	83135389	83137467	83137554	83133146	83133326	83138131	83138522	5.37337e-07	7.62886e-05	-0.207
ENSMUSG00000039844	Rapgef1	chr2	0	29679132	29679269	29686104	29686283	29619909	29620063	29689106	29689263	5.70926e-07	8.03929e-05	0.087
ENSMUSG00000058600	Rpl30	chr15	0	34441231	34441362	34442634	34442780	34440504	34440604	34443024	34443077	5.84643e-07	8.16551e-06	0.079
ENSMUSG00000034341	Wbp2	chr11	0	116081231	116081324	116082275	116082411	116080545	116080680	116083838	116083947	7.51997e-07	1.04182e-05	-0.086
ENSMUSG00000090626	Tex9	chr9	0	72461855	72461990	72473657	72473792	72461102	72461278	72477736	72477910	1.11711e-06	0.000153527	0.105
ENSMUSG00000007812	Zfp655	chr5	0	145235305	145235391	145235736	145235863	145233440	145233602	145237049	145237246	1.20899e-06	1.64836e-05	-0.193
ENSMUSG00000026240	Cops7b	chr1	0	86596750	86596839	86599002	86599205	86592290	86592366	86601082	86601188	3.22466e-06	0.000436192	0.095
ENSMUSG00000004562	Arhgef40	chr14	0	52002284	52002462	52003653	52003758	52000848	52001019	52003972	52004116	3.53266e-06	0.000474122	-0.105
ENSMUSG00000029505	Ep400	chr5	0	110674860	110674970	110675043	110675089	110673406	110673614	110676450	110676747	5.93963e-06	0.000790984	0.131
ENSMUSG00000019841	Rev3l	chr10	0	39783142	39783332	39790768	39790843	39732117	39732613	39794863	39795024	6.69973e-06	8.85344e-05	0.108
ENSMUSG00000048445	Ccdc57	chr11	0	120861137	120861269	120866554	120866676	120860400	120860626	120873585	120873799	7.93012e-06	0.00103993	0.128
ENSMUSG00000031843	Mphosph6	chr8	0	117792678	117792776	117794580	117794671	117791644	117792318	117799043	117799156	1.12897e-05	0.00146929	-0.087
ENSMUSG00000045482	Trrap	chr5	0	144853439	144853624	144856886	144857090	144851119	144851337	144857384	144857579	1.44763e-05	0.00186983	0.09
ENSMUSG00000052726	Kcnt2	chr1	0	140484124	140484233	140507699	140507849	140450195	140450304	140509383	140509613	1.46805e-05	0.00188207	-0.372
ENSMUSG00000006262	Mob1b	chr5	0	88745056	88745150	88749524	88749658	88743303	88743470	88753159	88753323	2.05601e-05	0.00261631	0.111
ENSMUSG00000041654	Slc39a11	chr11	0	113523465	113523624	113559510	113559549	113463950	113464095	113562005	113562124	2.23824e-05	0.00282725	-0.12
ENSMUSG00000042472	Zfp410	chr12	0	84337615	84337741	84338641	84338782	84332934	84333024	84340101	84340229	2.3167e-05	0.0002905	-0.094
ENSMUSG00000004961	Syt5	chr7	0	4543017	4543137	4545579	4545752	4542722	4542890	4546232	4546567	2.42568e-05	0.00301962	-0.11
ENSMUSG00000097039	Pvt1	chr15	0	62107147	62107465	62159996	62160128	62038046	62038201	62175466	62175548	3.43963e-05	0.00425104	0.077
ENSMUSG00000034023	Fancd2	chr6	0	113578360	113578491	113581383	113581477	113577364	113577475	113583411	113583534	3.82072e-05	0.00468829	-0.1
ENSMUSG00000038502	Ptov1	chr7	0	44866809	44866917	44867192	44867275	44865471	44865627	44867374	44867512	1.41438e-05	0.0172323	0.088
ENSMUSG00000037134	Prmt10	chr8	0	77555664	77555813	77558878	77559115	77549409	77549736	77560806	77560976	0.000147251	0.00178143	0.133
ENSMUSG00000020079	Supv3l1	chr10	0	62447023	62447131	62447695	62447773	62445038	62445153	62449414	62449738	0.000157589	0.0189316	0.102
ENSMUSG00000022551	Cyc1	chr15	0	76344581	76344708	76344811	76344969	76344301	76344498	76345052	76345213	0.000162629	0.00194014	0.08
ENSMUSG00000068328	Aup1	chr6	0	83054910	83055048	83057275	83057394	83054652	83054832	83057497	83057680	0.000187617	0.022228	0.083
ENSMUSG00000072754	Lrcol1	chr5	0	110354018	110354143	110354167	110354293	110353053	110353170	110354490	110354616	0.000197765	0.0232699	0.375
ENSMUSG00000031657	Heatr3	chr8	0	88138274	88138447	88141671	88141781	88137854	88138157	88144528	88144638	0.000328298	0.0383662	0.083
ENSMUSG00000001065	Zfp276	chr8	0	123256418	123256865	123258310	123258389	123255706	123256010	123259430	123259514	0.000385629	0.0447616	0.123
ENSMUSG00000020361	Hspa4	chr11	0	53284099	53284199	53292256	53292314	53283528	53283662	53300059	53300457	0.000642239	0.0740472	0.094
ENSMUSG00000061950	Ppp4r1	chr17	0	65783623	65783668	65803159	65803295	65783415	65783449	65803859	65803966	0.000989443	0.113318	0.123
ENSMUSG00000029577	Ube3b	chr5	0	114392097	114392183	114393076	114393159	114390389	114390486	114398407	114398513	0.00119643	0.136116	0.148
ENSMUSG00000057110	Cntrl	chr2	0	35173016	35173157	35175108	35175372	35171837	35172043	35175537	35175600	0.00192896	0.21801	0.126
ENSMUSG00000039176	Polg	chr7	0	79456434	79456512	79456707	79456828	79456040	79456148	79458173	79458410	0.00202871	0.0227786	-0.106
ENSMUSG00000021115	Vrk1	chr12	0	106062629	106062808	106070524	106070615	106042836	106042892	106075006	106077410	0.00213208	0.237838	0.101
ENSMUSG00000024873	Cnih2	chr19	0	5094283	5094331	5094731	5094800	5093919	5094032	5098182	5098418	0.00440617	0.488346	0.104
ENSMUSG00000020349	Ppp2ca	chr11	0	52113119	52113329	52117986	52118160	52098680	52099150	52118668	52118758	0.000470904	0.518568	0.074
ENSMUSG00000002963	Pnkp	chr7	0	44858452	44858749	44859722	44859802	44857339	44857554	44859887	44859945	0.00576802	0.631139	0.152
ENSMUSG00000035356	Nfkbiz	chr16	0	55813949	55814117	55814240	55814351	55811377	55812783	55815639	55815809	0.00821169	0.889715	0.121
ENSMUSG00000061950	Ppp4r1	chr17	0	65783623	65783668	65803210	65803295	65783365	65783449	65803859	65803966	0.00823475	0.889715	0.173
ENSMUSG00000020491	2810021J22Rik	chr11	0	58868814	58869006	58876693	58876820	58867215	58867309	58878775	58878868	0.0122377	1.31395	-0.1
ENSMUSG00000001120	Pcbp3	chr10	0	76849376	76849610	76850221	76850348	76847735	76847812	76892556	76892656	0.014541	0.155155	0.132
ENSMUSG00000027905	Ddx20	chr3	0	105680343	105680445	105686638	105686733	105678269	105679712	105687123	105687574	0.0157902	0.167444	0.083
ENSMUSG00000040964	Arhgef10l	chr4	0	140562713	140562814	140564186	140564314	140552527	140552649	140565131	140565247	0.0245638	2.58884	0.093
ENSMUSG00000023764	Sfi1	chr11	0	3177426	3177521	3179396	3179507	3170586	3170704	3186064	3186136	0.0323351	3.3871	0.14
ENSMUSG00000021902	Phf7	chr14	0	31240273	31240433	31240858	31240983	31239630	31239737	31241725	31241827	0.0357329	3.72034	0.241
ENSMUSG00000037262	Kin	chr2	0	10085729	10085824	10090112	10090156	10080623	10080744	10090240	10090363	0.0432678	4.4777	-0.155
ENSMUSG00000058290	Espl1	chr15	0	102322575	102322746	102322867	102322972	102322324	102322480	102323154	102323270	0.00499603	5.13933	0.081
ENSMUSG00000028556	Dock7	chr4	0	98945127	98945364	98945484	98945574	98944639	98944783	98946628	98946754	0.0541949	5.54175	0.084
ENSMUSG00000020536	Llgl1	chr11	0	60711999	60712264	60712378	60712493	60711335	60711631	60712621	60712728	0.0566047	5.75392	0.082
ENSMUSG00000029538	Srsf9	chr5	0	115330497	115330658	115332116	115332289	115327176	115327499	115332575	115333080	0.0793489	8.01844	0.099
ENSMUSG00000002489	Tiam1	chr16	0	89837758	89837845	89849649	89849754	89833009	89833234	89855844	89856015	0.0870585	8.69903	-0.099
ENSMUSG00000041313	Slc7a1	chr5	0	148342737	148342856	148345802	148345959	148341932	148342155	148348152	148348311	0.0870967	8.69903	-0.079
ENSMUSG00000093575	Gm20695	chr16	0	3897250	3897380	3899871	3899968	3884647	3884806	3911450	3911562	0.141301	14.0313	-0.165
ENSMUSG00000030670	Cyp2r1	chr7	0	114552720	114552810	114554590	114554732	114551752	114552082	114562732	114562962	0.144614	14.2778	-0.421
ENSMUSG00000033955	Tnks1bp1	chr2	0	85051924	85052555	85054282	85054352	85050860	85050973	85058125	85059487	0.184489	18.1105	0.089
ENSMUSG00000060450	Rnf14	chr18	0	38301655	38301807	38309484	38309713	38300428	38300590	38313211	38313384	0.186997	18.2524	-0.082
ENSMUSG00000033423	Eri3	chr4	0	117552967	117553043	117564620	117564898	117550364	117550730	117582599	117582716	0.198697	19.2849	0.085
ENSMUSG00000023764	Sfi1	chr11	0	3164556	3164713	3170586	3170704	3153431	3153498	3177426	3177521	0.218021	21.0415	-0.154
ENSMUSG00000003992	Ssbp2	chr13	0	91564609	91564694	91642301	91642391	91461049	91461248	91664117	91664177	0.25287	24.2685	-0.186
ENSMUSG00000057531	Dtnbp1	chr13	0	44930995	44931151	44953171	44953194	44923148	44923292	44970045	44970178	0.278775	26.606	0.107
ENSMUSG00000006315	Tmem147	chr7	0	30727986	30728108	30728431	30728568	30727700	30727903	30728656	30728716	0.282608	0.268228	0.073
ENSMUSG00000038900	Rpl12	chr2	0	32963496	32963583	32963740	32963853	32962984	32963066	32963990	32964496	0.331309	31.2723	0.113
ENSMUSG00000070371	Prss36	chr7	0	127933566	127933832	127934138	127934280	127932637	127933114	127934389	127934627	0.369803	34.715	0.147
ENSMUSG00000039191	Rbpj	chr5	0	53652606	53652762	53653081	53653185	53651339	53651480	53653304	53657445	0.521439	48.6837	0.077
ENSMUSG00000005611	Mrvi1	chr7	0	110929477	110929578	110945832	110945981	110927800	110927871	110982090	110982204	0.546993	50.7935	0.354
ENSMUSG00000039530	Tusc3	chr8	0	39046514	39046684	39063190	39063308	39005866	39006200	39067621	39067762	0.725496	6.7007	0.078
ENSMUSG00000030924	2610020H08Rik	chr7	0	119823755	119823894	119824044	119824139	119819431	119819547	119825535	119825638	0.752442	6.91241	-0.123
ENSMUSG00000029394	Cdk2ap1	chr5	0	124348600	124348727	124350077	124350172	124345416	124346154	124354316	124354671	0.976443	89.2251	0.196
ENSMUSG00000042625	Safb2	chr17	0	56566878	56567018	56567532	56567624	56566325	56566616	56568894	56569022	1.01502	92.2598	-0.081
ENSMUSG00000025907	Rb1cc1	chr1	0	6227939	6228049	6229958	6230073	6214644	6214957	6233960	6234087	1.65432	149.577	0.121
ENSMUSG00000025583	Rptor	chr11	0	119756238	119756414	119780542	119780602	119743866	119744013	119798768	119798869	1.69341	152.31	-0.117
ENSMUSG00000024442	0610009O20Rik	chr18	0	38257257	38257400	38258027	38258186	38254469	38254566	38258269	38258362	2.01485	180.277	-0.081
ENSMUSG00000001120	Pcbp3	chr10	0	76849376	76849610	76850221	76850348	76825859	76825992	76892556	76892656	2.09368	186.359	0.168
ENSMUSG00000034620	Tmem5	chr10	0	122094589	122094692	122095938	122096094	122090459	122090774	122096899	122097371	2.22926	197.404	0.116
ENSMUSG00000022335	Zfat	chr15	0	68187050	68187236	68212592	68212844	68179716	68181158	68224766	68224943	2.35633	207.586	0.107
ENSMUSG00000002496	Tsc2	chr17	0	24608094	24608188	24608943	24609133	24607698	24607801	24610436	24610571	2.60296	226.993	0.101
ENSMUSG00000040263	Klhdc4	chr8	0	121806505	121806598	121820121	121820220	121799447	121799656	121829381	121829480	2.60303	226.993	0.549
ENSMUSG00000002949	Timm44	chr8	0	4269854	4270025	4274136	4274232	4260511	4260622	4275842	4275885	2.75201	238.772	-0.105
ENSMUSG00000025728	Pigq	chr17	0	25930957	25931038	25931461	25931573	25930520	25930635	25931673	25931827	2.98179	25.7408	0.102
ENSMUSG00000022466	Rpap3	chr15	0	97681618	97681839	97686441	97686563	97679069	97679167	97688110	97688238	0.305681	262.565	-0.086
ENSMUSG00000052752	Traf7	chr17	0	24514712	24514829	24516504	24516596	24514124	24514217	24519130	24519246	3.62378	309.716	-0.189
ENSMUSG00000062115	Rai1	chr11	0	60140240	60140370	60185095	60190622	60105012	60105394	60193938	60194032	3.97777	338.287	0.121
ENSMUSG00000025702	2008-03-01	chr6	0	116338385	116338490	116376692	116376863	116338023	116338215	116392523	116392574	4.29702	363.638	0.095
ENSMUSG00000020715	Ern1	chr11	0	106407040	106407240	106407495	106407595	106405721	106405869	106408059	106408249	6.28971	529.661	-0.1
ENSMUSG00000002949	Timm44	chr8	0	4269854	4270025	4274136	4274232	4261907	4261997	4275842	4275885	6.42509	538.422	-0.113
ENSMUSG00000042625	Safb2	chr17	0	56566878	56567015	56567532	56567624	56566325	56566616	56568894	56569022	6.545	54.5809	-0.079
ENSMUSG00000006715	Gmnn	chr13	0	24753347	24753458	24753657	24753740	24751844	24752230	24756599	24756735	0.666476	553.111	0.077
ENSMUSG00000004945	Tmem242	chr17	0	5433441	5433579	5439531	5439632	5410869	5411467	5440132	5440243	6.98302	576.737	-0.076
ENSMUSG00000026074	Map4k4	chr1	0	39901508	39901574	39962177	39962234	39900912	39901286	39973926	39974052	7.62935	624.117	0.17
ENSMUSG00000006362	Cbfa2t3	chr8	0	122638856	122639038	122642963	122643053	122637993	122638223	122643291	122643533	7.60747	624.117	-0.105
ENSMUSG00000032384	Csnk1g1	chr9	0	66010421	66010570	66012746	66012854	66010062	66010147	66032238	66032345	7.82333	636.952	0.14
ENSMUSG00000019823	Mical1	chr10	0	41478427	41478635	41478962	41479067	41478009	41478314	41479394	41479499	8.89889	721.104	0.094
ENSMUSG00000035064	Eef2k	chr7	0	120895183	120895308	120899367	120899546	120891864	120892053	120903281	120903496	9.41727	759.527	0.101
ENSMUSG00000044533	Rps2	chr17	0	24720968	24721302	24721622	24721714	24720272	24720452	24721802	24721926	1.17635	94.4327	0.074
ENSMUSG00000027652	Ralgapb	chr2	0	158420813	158421029	158426164	158426367	158409852	158410103	158430416	158430580	1.30731	1044.57	0.085
ENSMUSG00000022092	Ppp3cc	chr14	0	70256359	70256471	70266629	70266754	70247573	70247719	70267308	70267506	13.4082	1066.38	-0.091
ENSMUSG00000033768	Nrxn2	chr19	0	6504874	6505056	6509777	6509949	6497827	6498531	6513715	6513805	22.0565	1746.12	0.082
ENSMUSG00000036073	Galt	chr4	0	41756346	41756422	41756938	41756995	41755757	41756130	41757155	41757278	24.8284	1956.55	0.12
ENSMUSG00000040043	Rbms2	chr10	0	128143394	128143552	128145672	128145764	128138117	128138197	128146601	128146660	24.9827	1959.71	0.164
ENSMUSG00000095567	Noc2l	chr4	0	156237342	156237728	156240256	156240367	156236154	156236325	156240599	156240713	2.71497	2120.02	0.074
ENSMUSG00000025786	Zdhhc3	chr9	0	123080350	123080481	123083544	123083626	123066159	123070618	123084213	123084310	27.4897	2136.86	-0.1
ENSMUSG00000031565	Fgfr1	chr8	0	25555468	25555774	25557730	25557814	25532249	25532428	25558070	25558243	2.85262	2207.44	-0.084
ENSMUSG00000025104	Hdgfrp3	chr7	0	81900284	81900423	81905559	81905636	81897810	81899829	81933938	81934023	35.043	2699.57	0.149
ENSMUSG00000066568	Lsm14a	chr7	0	34365614	34365737	34371054	34371184	34357765	34357942	34375228	34375392	44.5938	3419.98	0.094
ENSMUSG00000020358	Hnrnpab	chr11	0	51605460	51605629	51606339	51606586	51604658	51604817	51606666	51606847	57.8557	4417.35	0.069
ENSMUSG00000024335	Brd2	chr17	0	34116907	34117211	34118605	34119900	34116197	34116335	34122161	34122317	63.6375	4837.3	0.074
ENSMUSG00000020124	Usp15	chr10	0	123153040	123153127	123163592	123163654	123146793	123146938	123168226	123168372	73.7784	5583.43	0.113
ENSMUSG00000019795	Pcmt1	chr10	0	7638008	7638225	7640694	7640815	7629380	7630976	7644324	7644429	78.1633	5889.33	0.077
ENSMUSG00000032803	Cdv3	chr9	0	103356279	103356439	103359875	103360018	103355949	103356026	103363974	103364051	87.823	6588.26	0.071
ENSMUSG00000031565	Fgfr1	chr8	0	25532249	25532428	25555507	25555774	25518794	25519429	25557730	25557814	105.165	785.49	0.076
ENSMUSG00000071317	Bves	chr10	0	45339219	45339456	45343033	45343158	45335761	45335881	45346126	45346314	128.045	9522.43	0.072
ENSMUSG00000022601	Zbtb11	chr16	0	55998005	55998251	56002708	56002826	55991441	55991618	56005909	56006068	139.85	10355.6	0.197
ENSMUSG00000027394	Ttl	chr2	0	129068854	129068933	129075855	129076088	129065941	129066303	129081209	129081345	153.804	11339.9	0.103
ENSMUSG00000022508	Bcl6	chr16	0	23969905	23970073	23971414	23971599	23968306	23968437	23972244	23973219	170.537	12519.9	0.152
ENSMUSG00000028107	Tars2	chr3	0	95746534	95746697	95747438	95747656	95746032	95746170	95748041	95748140	175.306	12815.2	-0.078
ENSMUSG00000020166	Cnot2	chr10	0	116507040	116507188	116549032	116549105	116504034	116504114	116581452	116581496	181.792	13233.1	0.057
ENSMUSG00000029860	Zyx	chr6	0	42350945	42351148	42351269	42351362	42350256	42350476	42351474	42351969	184.048	1334.07	0.084
ENSMUSG00000014349	Ube2z	chr11	0	96060936	96061124	96062994	96063067	96058315	96058427	96064951	96065388	210.408	15187.4	0.091
ENSMUSG00000019854	Reps1	chr10	0	18104153	18104275	18107667	18107748	18096181	18096336	18114398	18114486	279.56	20094.4	0.08
ENSMUSG00000036473	Tbc1d24	chr17	0	24182449	24182545	24183693	24183852	24181755	24181984	24185203	24186287	349.827	25040.3	0.123
ENSMUSG00000041846	Smek1	chr12	0	101064983	101065082	101068636	101068692	101058323	101058941	101082728	101083702	358.27	25538.3	0.1
ENSMUSG00000026035	Ppil3	chr1	0	58434330	58434449	58438343	58438411	58430993	58431330	58440842	58440936	365.039	25913.3	-0.103
ENSMUSG00000032737	Inppl1	chr7	0	101829153	101829292	101829575	101829672	101828948	101829048	101830052	101830170	393.184	27796.3	-0.076
ENSMUSG00000028383	Hsdl2	chr4	0	59592154	59592318	59606471	59606543	59581562	59581775	59610509	59610875	400.387	28189.5	-0.121
ENSMUSG00000074582	Arfgef2	chr2	0	166854904	166855013	166856406	166856590	166853254	166853394	166859262	166859374	415.052	29102.8	0.094
ENSMUSG00000058006	Mdn1	chr4	0	32729629	32729787	32729950	32730071	32728041	32728175	32730279	32730490	417.273	29139.5	-0.083
ENSMUSG00000031387	Renbp	chrX	0	73930004	73930080	73930228	73930262	73929680	73929853	73930407	73930517	425.475	29592	-0.073
ENSMUSG00000030231	Plekha5	chr6	0	140552714	140552798	140570105	140570186	140550760	140551223	140570320	140570470	511.752	35449.1	0.081
ENSMUSG00000028107	Tars2	chr3	0	95745784	95745862	95746032	95746170	95742577	95742678	95746534	95746697	724.944	50015.3	0.076
ENSMUSG00000036270	Edc4	chr8	0	105886749	105886859	105887117	105887213	105886318	105886423	105887300	105887403	839.802	57707.9	0.086
ENSMUSG00000037669	1110057K04Rik	chr12	0	8220599	8220755	8238442	8238615	8208126	8208204	8268363	8268598	881.04	60300.3	-0.081
ENSMUSG00000039703	Nploc4	chr11	0	120408772	120408899	120411657	120411744	120404205	120404366	120413559	120413739	888.491	60569	0.075
ENSMUSG00000033216	Eefsec	chr6	0	88297576	88298236	88376203	88376411	88281548	88281705	88446205	88446539	904.093	61389	0.071
ENSMUSG00000032966	Fkbp1a	chr2	0	151544012	151544140	151545424	151545515	151542817	151542865	151557385	151557498	1056.84	71478.3	-0.117
ENSMUSG00000027584	Oprl1	chr2	0	181715689	181715946	181716501	181716535	181715066	181715229	181718376	181718732	123.369	83111.9	-0.097
ENSMUSG00000020752	Recql5	chr11	0	115923165	115923328	115925406	115925518	115916978	115917058	115927328	115927402	1379.28	9255.71	-0.09
ENSMUSG00000032633	Flcn	chr11	0	59794272	59794404	59795140	59795575	59794085	59794191	59795749	59795863	1484.47	99228.8	0.08
ENSMUSG00000024816	Frmd8	chr19	0	5856584	5856789	5863223	5863347	5849701	5852742	5865068	5865293	1534.75	102192	-0.082
ENSMUSG00000003346	Abhd17a	chr10	0	80585607	80585802	80586514	80587030	80583654	80584322	80590174	80590324	197.479	130984	0.076
ENSMUSG00000015536	Mocs2	chr13	0	114824566	114824694	114825210	114825234	114820801	114820946	114826157	114826281	2203.31	145084	-0.187
ENSMUSG00000029461	Fam168a	chr7	0	100824131	100824257	100831327	100831470	100812919	100813000	100834008	100834183	2204.26	145084	0.08
ENSMUSG00000031516	Dctn6	chr8	0	34098918	34099101	34104985	34105098	34097188	34097294	34106341	34106406	238.664	156489	0.369
ENSMUSG00000013858	Tmem259	chr10	0	79978187	79978320	79978391	79978475	79977962	79978062	79978547	79978605	2405.49	157125	0.092
ENSMUSG00000034126	Pomt2	chr12	0	87131671	87131831	87133359	87133468	87130288	87130395	87135494	87135603	2492.08	162165	-0.109
ENSMUSG00000078865	Gm14406	chr2	0	177571433	177571494	177571686	177571813	177569203	177570293	177578129	177578199	2752.97	178465	-0.128
ENSMUSG00000022817	Itgb5	chr16	0	33865447	33865652	33875801	33876051	33844985	33845071	33884952	33885121	3159.37	204041	0.082
ENSMUSG00000037172	E330009J07Rik	chr6	0	40411605	40411744	40418491	40418645	40409341	40409473	40422725	40422884	333.752	214739	-0.122
ENSMUSG00000024777	Ppp2r5b	chr19	0	6230385	6230436	6230501	6230555	6230155	6230275	6230906	6231015	3363.7	21561.6	0.075
ENSMUSG00000027886	1700013F07Rik	chr3	0	108542487	108542601	108543438	108543554	108537540	108537699	108544035	108544160	345.857	220873	0.132
ENSMUSG00000040263	Klhdc4	chr8	0	121820121	121820220	121821279	121821358	121813706	121813843	121821781	121821873	3641.23	231677	-0.095
ENSMUSG00000021686	Ap3b1	chr13	0	94542778	94542876	94547754	94547893	94531981	94532066	94565604	94566316	3690.08	233918	0.079
ENSMUSG00000052632	Asap2	chr12	0	21168203	21168276	21185097	21185243	21111747	21112169	21199543	21199618	3754.99	237158	0.071
ENSMUSG00000039041	Adrm1	chr2	0	180175159	180175392	180175853	180175956	180174864	180174946	180176073	180176286	378.815	238376	0.07
ENSMUSG00000022704	Qtrtd1	chr16	0	43877956	43878033	43880298	43880354	43876628	43876841	43880967	43881213	4677	292168	-0.097
ENSMUSG00000039156	Stim2	chr5	0	54053375	54053506	54075279	54075394	53998564	53999034	54102574	54102686	4668.69	292168	0.093
ENSMUSG00000021149	Gtpbp4	chr13	0	8991931	8992035	8992644	8992815	8991714	8991851	8995948	8996017	4996.63	311004	-0.079
ENSMUSG00000023066	Rttn	chr18	0	89103843	89104061	89108048	89108154	89095492	89095646	89109250	89109348	5144.25	319036	0.21
ENSMUSG00000026305	Lrrfip1	chr1	0	91123077	91123157	91125640	91125745	91122421	91122539	91128085	91128940	5245.17	324125	-0.091
ENSMUSG00000035107	Dcbld2	chr16	0	58424560	58424788	58433325	58433463	58408442	58408951	58445340	58445392	5643.01	347459	0.078
ENSMUSG00000023868	Pde10a	chr17	0	8920503	8920532	8929091	8929212	8898860	8898989	8941140	8941281	6375.62	391167	0.141
ENSMUSG00000042323	Pbrm1	chr14	0	31110414	31110579	31113848	31114004	31107108	31107310	31117012	31117083	6510.05	397993	0.093
ENSMUSG00000026925	Inpp5e	chr2	0	26399412	26399574	26400035	26400143	26399232	26399348	26400372	26400492	6671.01	406388	-0.111
ENSMUSG00000030330	Ing4	chr6	0	125046903	125047070	125047210	125047316	125043953	125044025	125047481	125047587	6923.69	420290	-0.078
ENSMUSG00000034432	Cops8	chr1	0	90605463	90605512	90606536	90606669	90603527	90603627	90610092	90610200	7008.83	423960	0.126
ENSMUSG00000018395	Kif3a	chr11	0	53594825	53594951	53597958	53598012	53594276	53594387	53598293	53598362	7175.98	432548	-0.097
ENSMUSG00000045482	Trrap	chr5	0	144856886	144857090	144857384	144857579	144853439	144853624	144858673	144859751	7668.68	460630	-0.086
ENSMUSG00000031681	Smad1	chr8	0	79353329	79353446	79371783	79372364	79349590	79349812	79399252	79399518	8104.96	485140	0.073
ENSMUSG00000018501	Ncor1	chr11	0	62433562	62433699	62438337	62438515	62422874	62423067	62457147	62457332	9342.43	557269	0.125
ENSMUSG00000026074	Map4k4	chr1	0	40004806	40004913	40006670	40006822	40000623	40000749	40007432	40007530	10141.8	602860	0.071
ENSMUSG00000037151	Lrrc20	chr10	0	61527059	61527209	61548047	61548215	61482335	61482482	61580129	61582226	11680.4	691923	-0.089
ENSMUSG00000052752	Traf7	chr17	0	24516504	24516596	24518741	24518799	24514712	24514829	24519130	24519246	17612.9	1.03977e+06	-0.079
ENSMUSG00000023809	Rps6ka2	chr17	0	7227912	7228029	7236045	7236127	7170114	7170443	7246701	7246782	17847.6	1.05001e+06	0.067
ENSMUSG00000029797	Sspo	chr6	0	48487901	48488111	48489697	48489829	48487224	48487380	48489924	48490171	19466.3	1.14134e+06	-0.096
ENSMUSG00000038861	Pi4kb	chr3	0	94983982	94984919	94989302	94989347	94974875	94975085	94992965	94993193	19774.2	1.15544e+06	0.083
ENSMUSG00000078532	Nkain1	chr4	0	130537260	130537341	130539051	130539189	130533847	130534045	130573828	130574173	20710.4	1.20605e+06	0.174
ENSMUSG00000052752	Traf7	chr17	0	24514712	24514829	24516504	24516596	24514124	24514217	24518741	24518799	20886	1.21216e+06	-0.227
ENSMUSG00000053461	Hhipl2	chr1	0	183433073	183433155	183435042	183435125	183428553	183428696	183436208	183437053	22873.5	1.32304e+06	-0.272
ENSMUSG00000033768	Nrxn2	chr19	0	6504874	6505056	6513715	6513805	6497827	6498531	6516922	6517248	2513.23	1.44882e+06	0.079
ENSMUSG00000052752	Traf7	chr17	0	24514712	24514866	24516504	24516596	24514124	24514217	24518741	24518799	25696.8	1.4764e+06	-0.252
ENSMUSG00000027523	Gnas	chr2	0	174334211	174334284	174341809	174341929	174330088	174330434	174343199	174343297	2595.78	1.48643e+06	0.072
ENSMUSG00000030982	9030624J02Rik	chr7	0	118804103	118804184	118806990	118807054	118801260	118801346	118809877	118809976	29228.2	1.66814e+06	-0.2
ENSMUSG00000037824	Tspan14	chr14	0	40918629	40918680	40934187	40934285	40916802	40916949	40966775	40966807	3013.78	1.71436e+06	-0.085
ENSMUSG00000041594	Tmtc4	chr14	0	122973169	122973285	122978073	122978286	122971739	122971956	122983171	122983240	30428.8	1.7252e+06	0.084
ENSMUSG00000032480	Dhx30	chr9	0	110086119	110086326	110086530	110086706	110085949	110086031	110086931	110087036	30803.2	1.74069e+06	-0.071
ENSMUSG00000027618	Nfs1	chr2	0	156126318	156126402	156128437	156128595	156125280	156125370	156131652	156131787	31160.2	175509	0.122
ENSMUSG00000031657	Heatr3	chr8	0	88138274	88138447	88139891	88139979	88137854	88138157	88141671	88141781	31405.7	1.76313e+06	0.07
ENSMUSG00000035168	Tanc1	chr2	0	59837085	59837218	59838974	59839066	59835391	59835567	59840938	59841085	40669.2	2.27254e+06	-0.106
ENSMUSG00000042213	Zfand4	chr6	0	116305616	116305761	116328206	116328324	116287981	116288168	116329348	116330298	40744	2.27254e+06	0.13
ENSMUSG00000032737	Inppl1	chr7	0	101826505	101826661	101826753	101826841	101826192	101826271	101827250	101827339	43312.4	2.40798e+06	-0.073
ENSMUSG00000020844	Nxn	chr11	0	76273970	76274071	76274514	76274648	76272375	76272482	76278473	76278591	4595.29	2.54653e+06	0.078
ENSMUSG00000038535	Zfp280d	chr9	0	72339011	72339048	72351524	72351570	72338745	72338864	72360285	72360341	4823.5	2.6644e+06	-0.198
ENSMUSG00000036180	Gatad2a	chr8	0	69935778	69936036	69950652	69950754	69917945	69918078	69974089	69974383	49050.4	2.70076e+06	0.152
ENSMUSG00000024096	Ralbp1	chr17	0	65857661	65857793	65858972	65859134	65854091	65854199	65861255	65861605	50086.6	2.749e+06	-0.074
ENSMUSG00000032384	Csnk1g1	chr9	0	66010421	66010570	66012746	66012854	66010062	66010147	66019801	66019912	502.938	2.75158e+06	0.123
ENSMUSG00000034681	Rnps1	chr17	0	24418456	24418612	24420205	24420397	24414674	24414734	24421748	24421851	51441.1	2.80542e+06	0.065
ENSMUSG00000022751	Nit2	chr16	0	57161129	57161204	57161690	57161784	57160066	57160145	57163517	57163606	52521.4	2.85527e+06	0.088
ENSMUSG00000029104	Htt	chr5	0	34842790	34842901	34845989	34846067	34834260	34834388	34847453	34847677	53381.3	2.89286e+06	-0.079
ENSMUSG00000032116	Stt3a	chr9	0	36758721	36758867	36759202	36759324	36754805	36754896	36763336	36763397	64838.5	3.5027e+06	0.08
ENSMUSG00000008167	Fbxw9	chr8	0	85062171	85062300	85064383	85064496	85060054	85060536	85064580	85064672	67125.7	3.6149e+06	-0.226
ENSMUSG00000039985	Fam60a	chr6	0	148941677	148941800	148941887	148942022	148933001	148933148	148946291	148946356	75662.4	4.06189e+06	0.281
ENSMUSG00000068328	Aup1	chr6	0	83055128	83055279	83056758	83056878	83054910	83055048	83056977	83057093	80535.5	4.31003e+06	0.072
ENSMUSG00000035722	Abca7	chr10	0	79998756	79998837	79999680	79999820	79998450	79998524	80000711	80000828	84678.9	4.50371e+06	0.151
ENSMUSG00000026643	Nmt2	chr2	0	3305396	3305439	3306982	3307032	3304811	3304947	3309466	3309611	84639.2	4.50371e+06	0.078
ENSMUSG00000020389	Cdkl3	chr11	0	52040560	52040620	52084370	52084490	52033513	52033611	52089588	52089778	85268.1	4.52105e+06	-0.307
ENSMUSG00000036411	9530077C05Rik	chr9	0	22435094	22435400	22439866	22439964	22411576	22411749	22444071	22444677	87652.2	4.63316e+06	0.077
ENSMUSG00000031555	Adam9	chr8	0	24981950	24982122	24990266	24990400	24979422	24979515	24991250	24991332	97913.9	5.1597e+06	-0.073
ENSMUSG00000037533	Rapgef6	chr11	0	54625860	54626019	54626584	54626737	54622315	54622452	54631191	54631356	100345	5.27165e+06	0.078
ENSMUSG00000060510	Zfp266	chr9	0	20508018	20508185	20521019	20521119	20505976	20506065	20521343	20521417	100867	5.28291e+06	0.17
ENSMUSG00000009079	Ewsr1	chr11	0	5087959	5088146	5091858	5091982	5085895	5086063	5093680	5093732	122203	6.38093e+06	-0.067
ENSMUSG00000025534	Gusb	chr5	0	129998409	129998553	129999340	129999528	129998016	129998195	129999926	130000069	129342	673323	-0.082
ENSMUSG00000038773	Kdm3b	chr18	0	34796787	34796912	34799284	34799359	34795674	34795780	34803449	34804049	136162	7.05052e+06	-0.088
ENSMUSG00000042766	Trim46	chr3	0	89243583	89243927	89244149	89244411	89242374	89242518	89245714	89245897	136258	7.05052e+06	-0.074
ENSMUSG00000036026	Tmem63b	chr17	0	45663506	45663669	45664743	45664809	45662862	45662968	45664918	45665005	142748	736417	-0.099
ENSMUSG00000026014	Raph1	chr1	0	60510416	60510491	60518979	60519060	60503517	60503595	60525591	60526100	151904	7.81306e+06	0.263
ENSMUSG00000022607	Ptk2	chr15	0	73209327	73209408	73210741	73210897	73205104	73206260	73215978	73216085	156203	8.01017e+06	0.069
ENSMUSG00000027900	Dram2	chr3	0	106552155	106552280	106555166	106555308	106547826	106547920	106561748	106561816	157590	8.05727e+06	0.106
ENSMUSG00000021884	Hacl1	chr14	0	31630960	31631038	31632895	31632968	31630032	31630127	31634198	31634279	180072	9.17941e+06	-0.393
ENSMUSG00000043940	Wdfy3	chr5	0	102009788	102009887	102041654	102041743	101981378	101981589	102069595	102069921	182688	9.28518e+06	0.079
ENSMUSG00000031657	Heatr3	chr8	0	88138274	88138447	88139891	88139979	88137855	88138023	88141671	88141781	183960	9.32227e+06	0.072
ENSMUSG00000025413	Ttc4	chr4	0	106674410	106674488	106676597	106676759	106671623	106671748	106678184	106678302	187244	9.46077e+06	0.072
ENSMUSG00000073422	H2-Ke6	chr17	0	34027015	34027101	34027405	34027522	34026850	34026935	34027622	34027863	196926	9.92078e+06	0.092
ENSMUSG00000074519	Etohi1	chr2	0	178031254	178031381	178031589	178031650	178023378	178023381	178032800	178034022	217287	0.0001091454	-0.146
ENSMUSG00000035620	Ric8b	chr10	0	84992119	84992264	85001781	85001901	84958015	84958110	85015075	85016446	22812.7	0.0001142564	0.075
ENSMUSG00000032480	Dhx30	chr9	0	110112970	110113090	110115035	110115161	110098728	110098859	110115490	110115582	2347.74	0.0001172435	0.075
ENSMUSG00000021709	Erbb2ip	chr13	0	103824719	103824848	103830187	103830331	103823313	103823406	103833497	103835028	25882.4	0.0001286831	0.091
ENSMUSG00000015377	Dennd6b	chr15	0	89188773	89188879	89189436	89189517	89188610	89188690	89190240	89190353	259179	0.0001286831	-0.113
ENSMUSG00000039218	Srrm2	chr17	0	23823790	23823904	23824015	23824120	23822412	23822700	23824215	23824741	282099	0.0001395321	0.063
ENSMUSG00000043535	Setx	chr2	0	29126873	29127063	29139219	29139439	29125851	29125963	29140268	29140388	282654	0.0001395321	0.076
ENSMUSG00000023088	Abcc1	chr16	0	14437645	14437733	14439986	14440059	14436506	14436653	14443347	14443474	324781	0.0001598684	-0.087
ENSMUSG00000040331	Nsmce4a	chr7	0	130542679	130542810	130545894	130545972	130539813	130539965	130546991	130547381	330186	0.0001620648	0.069
ENSMUSG00000014418	Hps5	chr7	0	46762942	46763213	46764818	46764925	46760471	46761450	46767093	46767207	337256	0.0001650634	-0.081
ENSMUSG00000001507	Itga3	chr11	0	95056440	95056512	95056703	95056851	95055856	95055936	95057083	95057181	338547	0.0001652244	0.227
ENSMUSG00000042810	Krba1	chr6	0	48403990	48404140	48405233	48405389	48395657	48395887	48406299	48406431	343914	0.0001673681	-0.242
ENSMUSG00000034801	Sos2	chr12	0	69586608	69586718	69588699	69588741	69584852	69585632	69590694	69590956	360350	0.0001748717	-0.094
ENSMUSG00000057375	Yipf1	chr4	0	107318941	107319105	107336113	107336194	107315762	107315842	107336436	107336524	362454	0.0001753969	-0.081
ENSMUSG00000033216	Eefsec	chr6	0	88355482	88355647	88376203	88376411	88297576	88298236	88446205	88446539	368909	0.0001780194	0.069
ENSMUSG00000047221	Fam185a	chr5	0	21433690	21433783	21455781	21455877	21429723	21429833	21459158	21459293	411934	0.0001982243	0.104
ENSMUSG00000078651	Aoc2	chr11	0	101328343	101328629	101328821	101328951	101325062	101326683	101329196	101329702	427742	0.0002052562	0.119
ENSMUSG00000015755	Tab2	chr10	0	7919113	7920614	7924684	7924872	7911387	7911548	7955800	7956230	431602	0.0002065318	0.066
ENSMUSG00000026307	Scly	chr1	0	91300527	91300640	91302772	91302869	91298368	91298448	91305273	91305454	453394	0.0002163572	0.077
ENSMUSG00000016833	Mrps18c	chr5	0	100801907	100801991	100803052	100803110	100798626	100798860	100803969	100804029	497487	0.0002360862	-0.164
ENSMUSG00000026159	Agfg1	chr1	0	82858355	82858449	82870684	82870800	82839673	82839889	82875287	82875450	497332	0.0002360862	0.136
ENSMUSG00000026504	Sdccag8	chr1	0	176824751	176824904	176828869	176828983	176814659	176815055	176831056	176831182	555273	0.0002627831	0.085
ENSMUSG00000057375	Yipf1	chr4	0	107345008	107345191	107350413	107350538	107340985	107341102	107359606	107359822	562742	0.0002655863	0.121
ENSMUSG00000032342	Mto1	chr9	0	78449418	78449618	78452763	78453053	78448207	78448510	78457209	78457322	581374	0.0002736278	0.082
ENSMUSG00000041762	Gpr155	chr2	0	73367480	73367598	73368313	73368397	73364167	73364252	73369985	73370141	584561	0.0002743761	-0.083
ENSMUSG00000027030	Stk39	chr2	0	68398423	68398532	68410028	68410141	68392110	68392252	68471633	68471940	593813	0.0002779593	0.143
ENSMUSG00000028878	Fam76a	chr4	0	132903897	132904033	132910691	132910778	132902002	132902104	132913668	132913826	596686	0.0002785454	-0.083
ENSMUSG00000022299	Slc25a32	chr15	0	39101982	39102068	39105831	39105982	39099872	39100033	39112347	39112716	642221	0.0002989896	0.075
ENSMUSG00000004798	Ulk2	chr11	0	61803641	61803787	61808061	61808199	61801482	61801563	61812717	61812778	681257	0.0003163056	-0.11
ENSMUSG00000022704	Qtrtd1	chr16	0	43876628	43876841	43880298	43880354	43871620	43871820	43880967	43881213	801111	0.0003703054	-0.082
ENSMUSG00000033396	Spg11	chr2	0	122058342	122058450	122059699	122059837	122056065	122056234	122060170	122060369	801872	0.0003703054	-0.091
ENSMUSG00000020099	Unc5b	chr10	0	60777184	60777217	60777389	60777554	60774965	60775160	60778167	60778335	855199	0.000393873	0.071
ENSMUSG00000048490	Nrip1	chr16	0	76330745	76330864	76352471	76352549	76290861	76295015	76372871	76373049	861473	0.0003957017	-0.093
ENSMUSG00000030839	Sergef	chr7	0	46626208	46626269	46632659	46632754	46621560	46621674	46633754	46633910	890054	0.0004077395	0.094
ENSMUSG00000021629	Slc30a5	chr13	0	100813297	100813506	100828899	100829022	100811305	100811435	100833100	100833427	91720.5	0.0004190603	0.087
ENSMUSG00000000276	Dgke	chr11	0	89042161	89042289	89044239	89044311	89041447	89041559	89048888	89049002	970505	0.0004422364	-0.099
ENSMUSG00000026975	Dph7	chr2	0	24963022	24963156	24963455	24963543	24962440	24962810	24965559	24965654	980998	0.0004458351	-0.245
ENSMUSG00000048440	Cyp4f16	chr17	0	32536997	32537196	32542737	32542791	32536568	32536655	32542876	32543004	9838.12	0.0004459344	-0.104
ENSMUSG00000044937	BC030307	chr10	0	86750246	86750386	86760765	86760918	86744425	86744604	86763863	86763997	996787	0.0004506263	-0.205
ENSMUSG00000074452	Pate2	chr9	0	35574229	35574387	35607594	35607719	35570283	35570530	35611771	35611871	1.03543e+06	0.0004668671	0.359
ENSMUSG00000020349	Ppp2ca	chr11	0	52113119	52113329	52120932	52121051	52098680	52099150	52121901	52127778	1.08881e+06	0.0004896516	0.065
ENSMUSG00000012114	Med15	chr16	0	17680548	17680761	17685452	17685504	17674404	17674658	17697606	17697694	1.11864e+06	0.0005017538	-0.088
ENSMUSG00000024170	Telo2	chr17	0	25105729	25105843	25105988	25106068	25105345	25105434	25106771	25106908	1.21985e+06	0.0005457232	0.075
ENSMUSG00000027618	Nfs1	chr2	0	156126318	156126402	156127665	156127771	156125280	156125370	156128437	156128595	1.28844e+06	0.0005749109	0.074
ENSMUSG00000063895	Nupl1	chr14	0	60243356	60243494	60244513	60244663	60242546	60242657	60247323	60247466	1.42873e+06	0.0006358582	0.071
ENSMUSG00000002949	Timm44	chr8	0	4269854	4270025	4274136	4274232	4267863	4268013	4275842	4275885	1.52245e+06	0.0006758169	-0.085
ENSMUSG00000032998	Foxj3	chr4	0	119602408	119602492	119616507	119616636	119585749	119585824	119619283	119619464	1.72453e+06	0.0007635489	0.076
ENSMUSG00000028293	Slc35a1	chr4	0	34675471	34675631	34683284	34683462	34674978	34675182	34687243	34687255	1.74593e+06	0.0007710346	0.133
ENSMUSG00000048677	Tpcn2	chr7	0	145278736	145278914	145280228	145280293	145273861	145273968	145283850	145283927	1.77639e+06	0.000782477	-0.297
ENSMUSG00000002963	Pnkp	chr7	0	44858162	44858749	44861317	44861414	44857338	44857554	44861499	44861561	1.81938e+06	0.0007993631	0.094
ENSMUSG00000053730	Tmem39b	chr4	0	129691967	129692122	129692432	129692516	129686770	129687107	129693065	129693285	1.85515e+06	0.0008130018	0.075
ENSMUSG00000036180	Gatad2a	chr8	0	69935778	69936036	69950652	69950754	69916568	69916700	69974089	69974383	187194	0.0008163446	0.153
ENSMUSG00000018574	Acadvl	chr11	0	70014244	70014379	70014630	70014703	70013171	70013301	70015116	70015195	187228	0.0008163446	-0.076
ENSMUSG00000016262	Sertad4	chr1	0	192849750	192849866	192850951	192851143	192844430	192847215	192855442	192855752	1.88006e+06	0.0008176612	0.133
ENSMUSG00000021136	Smoc1	chr12	0	81168228	81168311	81170185	81170291	81167506	81167699	81179478	81179723	1.90007e+06	0.000824277	0.106
ENSMUSG00000039952	Dag1	chr9	0	108218012	108218410	108253100	108253157	108205957	108209661	108263480	108263736	2.08027e+06	0.0009001746	0.074
ENSMUSG00000017007	Rbpjl	chr2	0	164410779	164410889	164411018	164411171	164407984	164408100	164413851	164414007	2.1155e+06	0.0009131195	-0.512
ENSMUSG00000037851	Iars	chr13	0	49704270	49704393	49704832	49704924	49703166	49703262	49705786	49705885	2.1744e+06	0.0009361914	0.067
ENSMUSG00000017007	Rbpjl	chr2	0	164410779	164410889	164411018	164411171	164408367	164408542	164413851	164414007	222700	0.0009564402	-0.112
ENSMUSG00000038187	Btbd10	chr7	0	113351780	113351938	113364904	113364969	113335321	113335518	113368871	113368958	2.39271e+06	0.0010250474	0.075
ENSMUSG00000040850	Psme4	chr11	0	30847397	30847523	30848046	30848199	30845827	30845897	30850602	30850707	2.46568e+06	0.0010536808	-0.07
ENSMUSG00000040596	Pogk	chr1	0	166401865	166401964	166403497	166403624	166398689	166400165	166408398	166408532	2.60851e+06	0.0011119493	0.083
ENSMUSG00000038500	Prr3	chr17	0	35974522	35974813	35978380	35978443	35972540	35973803	35979126	35980236	2.65545e+06	0.0011291559	0.109
ENSMUSG00000022124	Fbxl3	chr14	0	103092303	103092426	103095192	103095541	103089301	103089473	103099161	103099554	2.69966e+06	0.0011451206	0.072
ENSMUSG00000022340	Sybu	chr15	0	44718787	44718985	44746245	44746462	44683347	44683450	44748308	44748398	2.73723e+06	0.0011581991	-0.074
ENSMUSG00000037572	Wdhd1	chr14	0	47265673	47265858	47266980	47267173	47261339	47261581	47268071	47268213	2.76598e+06	0.001167487	0.072
ENSMUSG00000029518	Rab35	chr5	0	115637715	115637766	115640079	115640203	115631928	115632198	115643367	115643492	2.80256e+06	0.0011742706	0.134
ENSMUSG00000025220	Mgea5	chr19	0	45778586	45778684	45779031	45779083	45776886	45777017	45782931	45783520	2.79942e+06	0.0011742706	0.164
ENSMUSG00000085385	9430008C03Rik	chr2	0	158357197	158357263	158359181	158359331	158355764	158356041	158360463	158360599	2.79357e+06	0.0011742706	0.069
ENSMUSG00000030527	Crtc3	chr7	0	80595609	80595908	80598746	80598964	80592677	80592878	80604350	80604400	2.99372e+06	0.0012513148	-0.142
ENSMUSG00000024044	Epb4.1l3	chr17	0	69274703	69274895	69283884	69284007	69273881	69273917	69284538	69284916	306373	0.0012774718	-0.176
ENSMUSG00000001039	B9d1	chr11	0	61507627	61507739	61509071	61509168	61506343	61506412	61509469	61509532	3.08841e+06	0.0012846431	-0.11
ENSMUSG00000027201	Myef2	chr2	0	125097562	125097634	125097976	125098075	125095911	125096120	125098449	125098518	3.20287e+06	0.0013290377	0.122
ENSMUSG00000034164	Emid1	chr11	0	5135353	5135431	5143826	5143924	5131919	5132040	5144294	5144408	3.23089e+06	0.001337431	-0.234
ENSMUSG00000038893	Fam117a	chr11	0	95374981	95375092	95375628	95375763	95371437	95371533	95377482	95377681	3.25124e+06	0.0013426206	-0.168
ENSMUSG00000028246	Faxc	chr4	0	21948691	21948888	21958443	21958667	21936632	21936768	21982385	21982502	3.495e+06	0.0014398243	0.083
ENSMUSG00000045636	Mtus1	chr8	0	41076231	41076427	41082613	41084840	41050099	41050116	41133480	41133726	3.56626e+06	0.0014656648	-0.074
ENSMUSG00000027635	Dsn1	chr2	0	157001682	157001755	157002688	157002762	157000833	157000924	157005167	157005491	3.60239e+06	0.0014769793	-0.072
ENSMUSG00000021775	Nr1d2	chr14	0	18219967	18220056	18221986	18222253	18216649	18216794	18238810	18239127	3.8963e+06	0.0015936807	0.075
ENSMUSG00000038671	Arfrp1	chr2	0	181364013	181364096	181364604	181364711	181361390	181361472	181365218	181365342	4.09294e+06	0.0016674062	0.064
ENSMUSG00000000826	Dnajc5	chr2	0	181547339	181547553	181548669	181548841	181546370	181546488	181549272	181555133	4.09596e+06	0.0016674062	0.067
ENSMUSG00000018474	Chd3	chr11	0	69354061	69354186	69354364	69354482	69353663	69353895	69355338	69355470	430965	0.0017502487	0.07
ENSMUSG00000039347	Atp6v0e2	chr6	0	48539223	48539271	48540039	48540166	48537568	48537854	48540427	48541798	4.57826e+06	0.0018549497	-0.072
ENSMUSG00000024831	Ighmbp2	chr19	0	3276755	3276919	3279532	3279630	3274355	3274556	3279806	3279996	4.80663e+06	0.0019428966	0.093
ENSMUSG00000069631	Strada	chr11	0	106164430	106164473	106164719	106164961	106163847	106164191	106167811	106167916	5.3412e+06	0.0021539096	-0.149
ENSMUSG00000000441	Raf1	chr6	0	115622876	115623053	115626290	115626408	115621815	115621862	115626711	115626839	5.41566e+06	0.0021788189	0.074
ENSMUSG00000030839	Sergef	chr7	0	46614617	46614776	46618695	46618758	46590606	46590773	46621560	46621674	6.24788e+06	0.0025019174	-0.157
ENSMUSG00000052752	Traf7	chr17	0	24512955	24513084	24514124	24514217	24512168	24512386	24516504	24516599	6.23787e+06	0.0025019174	-0.238
ENSMUSG00000025786	Zdhhc3	chr9	0	123080350	123080481	123089031	123089156	123074145	123078321	123100262	123100592	6.3171e+06	0.0025237531	0.063
ENSMUSG00000040666	Sh3bgr	chr16	0	96214012	96214093	96219488	96219560	96206481	96206667	96220498	96220591	6.38311e+06	0.0025442116	-0.22
ENSMUSG00000027297	Ltk	chr2	0	119754577	119754673	119755130	119755283	119754171	119754364	119755614	119755713	6.43348e+06	0.0025583513	-0.093
ENSMUSG00000024370	Cdc23	chr18	0	34636285	34636347	34636702	34636778	34634587	34634666	34637058	34637178	6.78926e+06	0.0026935976	0.128
ENSMUSG00000030850	Ate1	chr7	0	130503721	130503850	130504693	130504822	130481682	130481715	130507481	130507699	6.92457e+06	0.0027409506	-0.071
ENSMUSG00000025451	Paip1	chr13	0	119430159	119430329	119437968	119438154	119429132	119429160	119440758	119440871	7.18585e+06	0.0028378332	0.075
ENSMUSG00000001855	Nup214	chr2	0	32011011	32011085	32011184	32011268	32010182	32010365	32017025	32017337	7.20712e+06	0.0028397037	-0.122
ENSMUSG00000034254	Agpat1	chr17	0	34610871	34611005	34611273	34611449	34610444	34610644	34611604	34611700	7.59899e+06	0.0029872568	0.068
ENSMUSG00000068394	Cep152	chr2	0	125566532	125566689	125568823	125568927	125566208	125566321	125569554	125569651	7.62337e+06	0.0029899962	-0.076
ENSMUSG00000052752	Traf7	chr17	0	24516504	24516596	24518741	24518794	24514124	24514217	24519130	24519246	7.68866e+06	0.0030087374	0.208
ENSMUSG00000022124	Fbxl3	chr14	0	103092303	103092426	103095336	103095541	103089301	103089473	103098768	103098975	7.73521e+06	0.0030200736	0.071
ENSMUSG00000038533	Cbfa2t2	chr2	0	154510507	154510597	154515816	154515998	154504552	154504794	154517708	154517962	7.9317e+06	0.0030827772	0.075
ENSMUSG00000026307	Scly	chr1	0	91300527	91300640	91302768	91302869	91298337	91298448	91305273	91305454	7.92263e+06	0.0030827772	0.073
ENSMUSG00000028923	Necap2	chr4	0	141068194	141068279	141070055	141070233	141066511	141067612	141072528	141072637	8.03172e+06	0.0031146027	0.08
ENSMUSG00000031808	Slc27a1	chr8	0	71580609	71580701	71580766	71580876	71580144	71580214	71584117	71584327	8.63261e+06	0.0033400809	-0.104
ENSMUSG00000046985	Tapt1	chr5	0	44204209	44204328	44218103	44218234	44194247	44194410	44226413	44226606	8.74358e+06	0.003375415	0.118
ENSMUSG00000032679	Cd59a	chr2	0	104104170	104104249	104110739	104110844	104095800	104095927	104113974	104115354	8.93366e+06	0.003441062	-0.208
ENSMUSG00000022391	Rangap1	chr15	0	81705659	81705748	81706400	81706503	81705452	81705574	81709486	81709606	9.38491e+06	0.0036067861	0.084
ENSMUSG00000052752	Traf7	chr17	0	24512949	24513084	24514124	24514217	24512246	24512386	24516504	24516596	9.71471e+06	0.0037252006	-0.139
ENSMUSG00000002496	Tsc2	chr17	0	24625267	24625341	24630912	24630999	24623475	24623602	24631944	24632111	9.75639e+06	0.0037328511	0.086
ENSMUSG00000049571	9330101J02Rik	chr7	0	139675966	139676066	139678489	139678600	139666958	139667057	139679324	139679419	0.0001012291	0.0038644763	0.41
ENSMUSG00000033068	Entpd6	chr2	0	150758742	150758886	150760102	150760178	150753009	150753333	150761232	150763351	0.000102322	0.0038975371	0.138
ENSMUSG00000029127	Zbtb49	chr5	0	38205888	38205962	38213307	38214383	38203744	38203827	38216446	38216613	0.0001031225	0.0039193388	0.12
ENSMUSG00000041406	BC055324	chr1	0	163972206	163972352	163976743	163976808	163971846	163971961	163978079	163978160	0.000104527	0.0039639506	-0.133
ENSMUSG00000021668	Polk	chr13	0	96516638	96516758	96519028	96519187	96508211	96508364	96542326	96542485	0.0001051287	0.0039779869	0.093
ENSMUSG00000033007	Asic4	chr1	0	75469356	75469484	75470278	75470335	75469110	75469255	75472283	75472437	0.0001070789	0.0040428756	0.081
ENSMUSG00000030768	Disp1	chr1	0	183135354	183135876	183202951	183203039	183107117	183107147	183221322	183221529	0.0001074296	0.0040472231	0.071
ENSMUSG00000038371	Sbf2	chr7	0	110341289	110341364	110347886	110347982	110339889	110340074	110348854	110348995	0.0001125598	0.0042312137	0.162
ENSMUSG00000017314	Mpp2	chr11	0	102080652	102080771	102085299	102085362	102064568	102064721	102088419	102088515	0.0001201498	0.0045066664	-0.073
ENSMUSG00000037613	Tnfrsf23	chr7	0	143669981	143670055	143670831	143670943	143667613	143668592	143679944	143680073	0.0001222232	0.0045744512	-0.088
ENSMUSG00000009741	Ubp1	chr9	0	113931528	113931766	113944847	113944999	113930933	113931219	113951607	113951684	0.0001245466	0.0046512724	0.133
ENSMUSG00000003355	Fkbp11	chr15	0	98726899	98726933	98727210	98727298	98724372	98724602	98727682	98727748	0.0001271215	0.0047371383	-0.122
ENSMUSG00000032313	AI118078	chr9	0	55377479	55377613	55380678	55380867	55326948	55327000	55397740	55397895	0.0001279108	0.0047562341	-0.175
ENSMUSG00000032481	Smarcc1	chr9	0	110187879	110187993	110190902	110190962	110186757	110186911	110196152	110196411	0.0001363922	0.005060652	-0.069
ENSMUSG00000017176	Nt5c3b	chr11	0	100434694	100434784	100440039	100440086	100431076	100431277	100440184	100440254	0.0001397991	0.0051758806	-0.244
ENSMUSG00000026975	Dph7	chr2	0	24966501	24966674	24968884	24968954	24962399	24962625	24969049	24969115	0.0001443724	0.0053337077	0.107
ENSMUSG00000040562	Gstm2	chr3	0	107985617	107985682	107986033	107986109	107985246	107985328	107986357	107986453	0.0001628129	0.0059892146	-0.16
ENSMUSG00000039620	6430573F11Rik	chr8	0	36498326	36498481	36505551	36505725	36489043	36489245	36511572	36514320	0.0001626089	0.0059892146	0.087
ENSMUSG00000021044	Adck1	chr12	0	88401972	88402176	88431020	88431179	88371694	88371778	88441082	88441241	0.0001751574	0.0064295497	-0.071
ENSMUSG00000008575	Nfib	chr4	0	82310302	82310391	82323571	82323710	82296047	82296811	82327728	82327913	0.0001806354	0.0066164927	0.096
ENSMUSG00000020807	4933427D14Rik	chr11	0	72178404	72178571	72180402	72180626	72176660	72176780	72189547	72189758	0.0001827206	0.0066786337	0.072
ENSMUSG00000006423	C330007P06Rik	chrX	0	36854282	36854421	36856816	36856893	36853329	36853419	36863623	36863741	0.0001851943	0.0067546759	-0.135
ENSMUSG00000066721	Zfp575	chr7	0	24586653	24586817	24587157	24587242	24583837	24586138	24587450	24587641	0.0001913619	0.0069648431	-0.064
ENSMUSG00000032478	Nme6	chr9	0	109835317	109835414	109841926	109842087	109833195	109833295	109842451	109842529	0.0001933939	0.0070239201	0.072
ENSMUSG00000027668	Mfn1	chr3	0	32555473	32555541	32561464	32561586	32554154	32554308	32563011	32563138	0.0001982447	0.0071849055	0.13
ENSMUSG00000029179	Zcchc4	chr5	0	52796581	52796659	52804378	52804451	52795976	52796252	52806956	52807107	0.0001987592	0.0071883897	0.086
ENSMUSG00000031166	Wdr13	chrX	0	8128968	8129276	8130002	8130133	8128033	8128214	8130255	8130365	0.000203664	0.0073503027	0.07
ENSMUSG00000001891	Ugp2	chr11	0	21323198	21323303	21328870	21329113	21321672	21322129	21329724	21329922	0.0002042487	0.0073559492	0.063
ENSMUSG00000029550	Sppl3	chr5	0	115061561	115061639	115074814	115074903	115011136	115011615	115082220	115082340	0.0002053166	0.0073789394	0.118
ENSMUSG00000011096	Akt1s1	chr7	0	44852570	44852959	44853779	44853857	44849223	44849348	44853938	44854108	0.0002150804	0.0077137089	0.064
ENSMUSG00000030741	Spns1	chr7	0	126373921	126374073	126375066	126375203	126373769	126373836	126376673	126376739	0.000223568	0.0080014069	-0.068
ENSMUSG00000040029	Ipo8	chr6	0	148806384	148806519	148809879	148809964	148804621	148804721	148810667	148810762	0.0002278997	0.0081394782	0.078
ENSMUSG00000059669	Taf1b	chr12	0	24504946	24505034	24509083	24509181	24500435	24500534	24509453	24509549	0.0002360431	0.0084128309	-0.081
ENSMUSG00000032657	Fam189b	chr3	0	89184151	89184208	89184629	89184749	89183202	89183948	89184888	89184996	0.0002469998	0.0087851144	0.137
ENSMUSG00000026309	Ilkap	chr1	0	91378465	91378585	91384564	91384658	91376317	91376399	91385239	91385346	0.0002480771	0.0088051981	0.066
ENSMUSG00000030166	Rad52	chr6	0	119918925	119919077	119920109	119920190	119918586	119918786	119920806	119921028	0.0002671794	0.0094636606	0.08
ENSMUSG00000034269	Setd5	chr6	0	113105916	113106141	113109884	113109990	113104934	113105121	113110373	113110525	0.000271708	0.009604263	0.071
ENSMUSG00000029458	Brap	chr5	0	121661999	121662161	121663295	121663491	121660562	121660848	121665098	121665288	0.0002742726	0.009675007	0.066

## Sheet: C2C12_A5SS
GeneID	geneSymbol	chr	strand	longExonStart_0base	longExonEnd	shortES	shortEE	flankingES	flankingEE	PValue	FDR	IncLevelDifference
ENSMUSG00000036550	Cnot1	chr8	0	95754964	95755111	95754979	95755111	95753025	95753150	2.54615e-163	3.57989e-160	0.177
ENSMUSG00000021139	Gm20498	chr12	0	81532364	81532877	81532715	81532877	81480930	81481002	4.48403e-62	3.15227e-59	0.376
ENSMUSG00000034157	Cipc	chr12	0	86952743	86953004	86952743	86952931	86959727	86959828	7.04939e-33	3.30381e-30	0.389
ENSMUSG00000059540	Tcea2	chr2	0	181680309	181680735	181680309	181680475	181683212	181683275	1.33833e-19	4.70423e-17	0.359
ENSMUSG00000078812	Eif5a	chr11	0	69921023	69921064	69921041	69921064	69919150	69919336	1.12251e-15	3.1565e-12	0.276
ENSMUSG00000038538	Ubn2	chr6	0	38463553	38464049	38463553	38464043	38470151	38470222	3.98031e-12	9.32719e-09	0.192
ENSMUSG00000087177	E130307A14Rik	chr10	0	39640275	39640511	39640379	39640511	39639563	39639766	5.06488e-11	1.01732e-08	-0.275
ENSMUSG00000035234	Fam175a	chr5	0	100809553	100809643	100809558	100809643	100806778	100806890	2.85555e-10	5.01862e-08	0.119
ENSMUSG00000026987	Baz2b	chr2	0	59907438	59907749	59907543	59907749	59906915	59907051	4.19325e-10	6.55078e-08	-0.13
ENSMUSG00000026107	Nabp1	chr1	0	51477824	51478399	51478300	51478399	51477477	51477616	5.37618e-09	7.55891e-07	-0.119
ENSMUSG00000049658	Bdp1	chr13	0	100049635	100050029	100049859	100050029	100046725	100046839	0.00346978	0.4435	-0.098
ENSMUSG00000019823	Mical1	chr10	0	41478009	41478635	41478009	41478314	41478962	41479071	0.36018	42.2011	0.111
ENSMUSG00000026107	Nabp1	chr1	0	51477721	51478399	51478300	51478399	51477477	51477616	3.28433	355.213	-0.133
ENSMUSG00000030990	Pgap2	chr7	0	102235661	102235872	102235661	102235759	102236093	102236346	7.749	778.221	-0.279
ENSMUSG00000031425	Plp1	chrX	0	136831952	136832214	136831952	136832109	136833267	136833436	15.7413	1475.49	0.128
ENSMUSG00000026005	Rpe	chr1	0	66700830	66701028	66700830	66701017	66701616	66701648	27.8426	2446.66	0.165
ENSMUSG00000061751	Kalrn	chr16	0	34256151	34256360	34256190	34256360	34252224	34252399	91.8667	759.792	-0.207
ENSMUSG00000031109	Enox2	chrX	0	49286844	49286904	49286855	49286904	49080616	49080751	194.007	15154.1	0.2
ENSMUSG00000032182	Yipf2	chr9	0	21592726	21592831	21592736	21592831	21592060	21592218	1345.23	99547	0.263
ENSMUSG00000057098	Ebf1	chr11	0	44883813	44883955	44883813	44883931	44907903	44908037	3862.69	271547	-0.201
ENSMUSG00000038178	Slc43a2	chr11	0	75531697	75531778	75531697	75531741	75532587	75532788	19342	1.29499e+06	0.424
ENSMUSG00000024299	Adamts10	chr17	0	33538570	33538712	33538570	33538695	33543197	33543305	45114.4	2.88322e+06	-0.174
ENSMUSG00000026113	Inpp4a	chr1	0	37379921	37380177	37379921	37380060	37387697	37387870	124831	763097	-0.102
ENSMUSG00000040687	Madd	chr2	0	91158407	91158488	91158416	91158488	91157984	91158143	330234	0.0001934622	0.132
ENSMUSG00000027366	Sppl2a	chr2	0	126919638	126920414	126920317	126920414	126917799	126917881	400552	0.0002252707	-0.222
ENSMUSG00000004561	Mettl17	chr14	0	51889146	51889397	51889146	51889217	51889527	51889635	598822	0.0003238246	-0.097
ENSMUSG00000027405	Nop56	chr2	0	130277031	130277314	130277031	130277132	130277475	130277624	1.08492e+06	0.0005649627	0.118
ENSMUSG00000008305	Tle1	chr4	0	72169091	72169196	72169121	72169196	72158212	72158417	1.36595e+06	0.0006859023	-0.071
ENSMUSG00000030815	Phkg2	chr7	0	127577534	127578029	127577534	127577710	127579666	127579732	1.4488e+06	0.0007024164	-0.138
ENSMUSG00000026867	Gapvd1	chr2	0	34717252	34717382	34717315	34717382	34715204	34715330	2.70326e+06	0.0012669274	-0.136
ENSMUSG00000022704	Qtrtd1	chr16	0	43880967	43881213	43880992	43881213	43880298	43880354	4.27653e+06	0.0019396144	-0.081
ENSMUSG00000025812	Pard3	chr8	0	127398599	127398759	127398599	127398750	127405374	127405564	6.16803e+06	0.0027100804	-0.089
ENSMUSG00000024073	Birc6	chr17	0	74618435	74619838	74618435	74618563	74622035	74622251	8.56984e+06	0.0036512711	0.153
ENSMUSG00000001289	Pfdn5	chr15	0	102326432	102326849	102326432	102326535	102328521	102328596	0.0001868012	0.0077247774	-0.135
ENSMUSG00000028468	Rgp1	chr4	0	43579374	43579509	43579374	43579424	43579886	43580023	0.0001980971	0.0079578426	-0.122
ENSMUSG00000042744	Gm15800	chr5	0	121292729	121292858	121292729	121292852	121295374	121295499	0.0002173509	0.0084887621	-0.123
ENSMUSG00000058656	Samd12	chr15	0	53719614	53719744	53719644	53719744	53658349	53658490	0.000224978	0.0085491635	-0.2

## Sheet: NSC34_A5SS
GeneID	geneSymbol	chr	strand	longExonStart_0base	longExonEnd	shortES	shortEE	flankingES	flankingEE	PValue	FDR	IncLevelDifference
ENSMUSG00000029106	Add1	chr5	0	34616562	34616907	34616562	34616814	34619349	34619451	1.96375e-211	3.39337e-208	-0.153
ENSMUSG00000026867	Gapvd1	chr2	0	34717252	34717382	34717315	34717382	34715204	34715330	4.26299e-102	3.68322e-99	-0.201
ENSMUSG00000031700	Gpt2	chr8	0	85505578	85505867	85505578	85505687	85509178	85509309	8.46371e-66	4.8751e-65	0.093
ENSMUSG00000032815	Fanca	chr8	0	123313020	123313373	123313239	123313373	123312583	123312657	1.19531e-53	5.16372e-51	0.394
ENSMUSG00000005150	Wdr83	chr8	0	85080053	85080225	85080119	85080225	85079788	85079837	1.43047e-29	4.94369e-27	-0.646
ENSMUSG00000030852	Tacc2	chr7	0	130734948	130735228	130734948	130735150	130739811	130739873	3.37578e-29	9.72225e-27	-0.115
ENSMUSG00000048668	Rhno1	chr6	0	128362367	128362868	128362838	128362868	128359105	128359354	4.48475e-22	1.10709e-19	-0.107
ENSMUSG00000036550	Cnot1	chr8	0	95754964	95755111	95754979	95755111	95753025	95753150	8.99343e-17	1.94258e-13	0.129
ENSMUSG00000039660	D2Wsu81e	chr2	0	30177322	30177965	30177592	30177965	30176361	30176492	5.98141e-12	1.14843e-09	-0.183
ENSMUSG00000004677	Myo9b	chr8	0	71350134	71350195	71350134	71350189	71350926	71351048	2.4099e-11	4.16431e-11	0.201
ENSMUSG00000023286	Ube2j2	chr4	0	155943830	155944150	155943830	155944013	155949006	155949137	3.52954e-11	5.54458e-09	0.127
ENSMUSG00000039671	Zmynd8	chr2	0	165807518	165807929	165807674	165807929	165805186	165805377	1.01318e-09	1.45899e-08	-0.118
ENSMUSG00000044768	D1Ertd622e	chr1	0	97660730	97661676	97661554	97661676	97654599	97654689	1.73229e-06	0.000230262	0.128
ENSMUSG00000030815	Phkg2	chr7	0	127577534	127578029	127577534	127577646	127579666	127579732	0.0011993	0.148028	-0.144
ENSMUSG00000041459	Tardbp	chr4	0	148618664	148618791	148618673	148618791	148617565	148617705	0.0088116	1.0151	-0.168
ENSMUSG00000026107	Nabp1	chr1	0	51477721	51478399	51478300	51478399	51477477	51477616	0.136868	14.7817	0.137
ENSMUSG00000021139	Gm20498	chr12	0	81532364	81532877	81532715	81532877	81480930	81481002	12.7264	1281.67	0.274
ENSMUSG00000030815	Phkg2	chr7	0	127577534	127577710	127577534	127577646	127579666	127579732	13.3638	1281.67	-0.133
ENSMUSG00000034157	Cipc	chr12	0	86952743	86953004	86952743	86952931	86959727	86959828	14.0924	1281.67	0.435
ENSMUSG00000025477	Inpp5a	chr7	0	139578181	139578269	139578181	139578218	139578353	139579652	22.2115	1919.08	0.105
ENSMUSG00000032827	Ppp1r9a	chr6	0	5154008	5154318	5154008	5154207	5156120	5156240	183.179	15073	-0.179
ENSMUSG00000022377	Asap1	chr15	0	64158881	64159004	64158917	64159004	64152829	64152930	207.912	16330.6	0.194
ENSMUSG00000030051	Aplf	chr6	0	87671859	87672168	87671989	87672168	87668415	87668487	65.6921	49354.8	0.091
ENSMUSG00000022864	D16Ertd472e	chr16	0	78576190	78576657	78576390	78576657	78575920	78576054	925.947	64001.5	0.138
ENSMUSG00000049550	Clip1	chr5	0	123630224	123631169	123630452	123631169	123627293	123627410	898.844	64001.5	0.1
ENSMUSG00000031229	Atrx	chrX	0	105928958	105929397	105929099	105929397	105899880	105899993	1363.03	90589.2	0.104
ENSMUSG00000024037	Wdr4	chr17	0	31509768	31509912	31509820	31509912	31498497	31498567	1656.74	106031	-0.189
ENSMUSG00000040701	Ap1g2	chr14	0	55104581	55104927	55104830	55104927	55104362	55104458	2746.77	169515	-0.178
ENSMUSG00000041846	Smek1	chr12	0	101053428	101053584	101053467	101053584	101051530	101051662	5018.95	299060	-0.061
ENSMUSG00000028677	Rnf220	chr4	0	117285850	117285972	117285928	117285972	117285378	117285511	16931.3	975244	0.088
ENSMUSG00000025656	Arhgef9	chrX	0	95165588	95165970	95165592	95165970	95130835	95131015	18840.4	1.0502e+06	-0.469
ENSMUSG00000022793	B4galt4	chr16	0	38763068	38763191	38763068	38763129	38765914	38766019	51251.6	2.76758e+06	-0.4
ENSMUSG00000026641	Usf1	chr1	0	171415714	171415830	171415714	171415799	171416809	171417005	560064	0.0002932697	-0.394
ENSMUSG00000022940	Pigp	chr16	0	94370740	94371015	94370894	94371015	94370088	94370192	68168.8	0.0003464579	-0.511
ENSMUSG00000027951	Adar	chr3	0	89745375	89745601	89745375	89745523	89745819	89745991	729363	0.0003600971	-0.082
ENSMUSG00000040225	Prrc2c	chr1	0	162721429	162721539	162721444	162721539	162720480	162720606	847789	0.0004069388	0.069
ENSMUSG00000034101	Ctnnd1	chr2	0	84608328	84609074	84608959	84609074	84605183	84605246	905083	0.000422698	-0.405
ENSMUSG00000031730	Dhodh	chr8	0	109608351	109608673	109608539	109608673	109606207	109606420	180233	0.0008195871	0.09
ENSMUSG00000028948	Nol9	chr4	0	152045694	152046644	152045694	152045830	152050534	152050696	6.37783e+06	0.0028258693	0.066
ENSMUSG00000024073	Birc6	chr17	0	74618435	74619838	74618435	74618563	74622035	74622251	6.79221e+06	0.0029342369	0.083
ENSMUSG00000042323	Pbrm1	chr14	0	31023066	31023179	31023066	31023170	31025497	31025650	8.51955e+06	0.0035906797	-0.074
ENSMUSG00000000276	Dgke	chr11	0	89048848	89049002	89048888	89049002	89044239	89044311	0.0001215503	0.0050009286	0.112
ENSMUSG00000032280	Tle3	chr9	0	61394607	61394712	61394607	61394682	61401855	61402057	0.0001406578	0.0056524826	-0.087
ENSMUSG00000006304	Arpc2	chr1	0	74236817	74237047	74236817	74236899	74254827	74255014	0.0001719827	0.0067542298	-0.18
ENSMUSG00000005262	Ufd1l	chr16	0	18814829	18814962	18814829	18814936	18821038	18821169	0.0001795037	0.0068929425	-0.25
ENSMUSG00000028391	Wdr31	chr4	0	62470711	62470887	62470818	62470887	62468836	62468933	0.0002181528	0.0081949577	-0.108
ENSMUSG00000014932	Yes1	chr5	0	32611170	32611837	32611170	32611375	32640330	32640603	0.0002554385	0.0093914425	0.065

## Sheet: C2C12_A3SS
GeneID	geneSymbol	chr	strand	longExonStart_0base	longExonEnd	shortES	shortEE	flankingES	flankingEE	PValue	FDR	IncLevelDifference
ENSMUSG00000005506	Celf1	chr2	0	91013490	91019490	91016565	91019490	91013237	91013402	1.19659e-86	2.6289e-83	-0.12
ENSMUSG00000041459	Tardbp	chr4	0	148617565	148617737	148617565	148617705	148618664	148618791	1.27062e-85	1.39577e-82	0.168
ENSMUSG00000018570	2810408A11Rik	chr11	0	69899705	69899926	69899705	69899810	69900302	69900957	4.32892e-69	3.17022e-66	-0.313
ENSMUSG00000045751	Mms22l	chr4	0	24580050	24580202	24580053	24580202	24578752	24578903	1.16367e-40	6.39148e-38	0.192
ENSMUSG00000038375	Trp53inp2	chr2	0	155385880	155386169	155386000	155386169	155385289	155385464	6.33694e-30	2.78445e-27	-0.294
ENSMUSG00000064043	Trerf1	chr17	0	47353696	47353945	47353732	47353945	47348649	47348856	2.43554e-22	8.91813e-20	-0.194
ENSMUSG00000041740	Rnf10	chr5	0	115248914	115249173	115248914	115249170	115249969	115250130	1.10663e-14	3.47324e-11	0.332
ENSMUSG00000071266	Zfp946	chr17	0	22451078	22451152	22451096	22451152	22446796	22446893	1.68692e-09	4.63269e-06	0.151
ENSMUSG00000022843	Clcn2	chr16	0	20709569	20709724	20709569	20709680	20709879	20709949	7.71988e-08	1.88451e-05	0.247
ENSMUSG00000028760	Eif4g3	chr4	0	138180489	138180607	138180546	138180607	138177916	138178010	2.62088e-06	0.000575808	0.212
ENSMUSG00000028411	Aptx	chr4	0	40695376	40695423	40695376	40695418	40697216	40697353	1.85365e-05	0.00370225	0.108
ENSMUSG00000055963	Triqk	chr4	0	12962941	12963023	12962944	12963023	12917915	12918065	0.000333821	0.0611171	-0.281
ENSMUSG00000030584	Dpf1	chr7	0	29314138	29314402	29314282	29314402	29313081	29313213	0.000630276	0.106517	0.196
ENSMUSG00000027478	Dnmt3b	chr2	0	153675725	153675813	153675728	153675813	153674857	153675044	0.00215122	0.337588	-0.283
ENSMUSG00000029625	Cpsf4	chr5	0	145178757	145178928	145178835	145178928	145177229	145177302	0.00514424	0.753459	0.217
ENSMUSG00000027569	Mrgbp	chr2	0	180584693	180584871	180584796	180584871	180584405	180584487	0.0140155	1.9245	0.265
ENSMUSG00000040712	Camta2	chr11	0	70683278	70683417	70683278	70683365	70683889	70684025	0.0209344	2.70547	-0.589
ENSMUSG00000038712	Fam63a	chr3	0	95295272	95295425	95295299	95295425	95294794	95294986	0.0573838	0.700401	0.083
ENSMUSG00000079109	Pms2	chr5	0	143911920	143912060	143911925	143912060	143909963	143910079	44.689	5167.45	-0.169
ENSMUSG00000026825	Dnm1	chr2	0	32308470	32310487	32308470	32309637	32312126	32312342	58.3846	6413.55	0.111
ENSMUSG00000038271	Iffo1	chr6	0	125153406	125153502	125153409	125153502	125153041	125153162	2142.89	224187	-0.099
ENSMUSG00000025939	Ube2w	chr1	0	16585275	16585431	16585275	16585352	16597950	16598053	2912.46	29084.9	-0.079
ENSMUSG00000051396	Hspa14	chr2	0	3508292	3509095	3508292	3509020	3511014	3511097	7529.69	719249	-0.138
ENSMUSG00000037652	Phc3	chr3	0	30935951	30936020	30935951	30935999	30936284	30937156	12657.2	1.15866e+06	0.175
ENSMUSG00000025507	Pidd1	chr7	0	141441611	141441860	141441611	141441821	141442150	141442564	15103.8	132732	-0.075
ENSMUSG00000006575	Rundc3a	chr11	0	102398084	102398233	102398099	102398233	102397570	102397686	22629.8	1.91222e+06	0.168
ENSMUSG00000055817	Mta3	chr17	0	83788917	83789042	83788920	83789042	83784276	83784335	2899.59	235941	0.124
ENSMUSG00000053091	Lins	chr7	0	66710158	66710746	66710229	66710746	66709293	66709435	4769.54	3.74239e+06	-0.148
ENSMUSG00000069601	Ank3	chr10	0	70015567	70015653	70015570	70015653	70004609	70004991	88469	6.70229e+06	0.091
ENSMUSG00000002105	Slc39a13	chr2	0	91065581	91065739	91065581	91065714	91066012	91066126	185339	0.00013573	0.084
ENSMUSG00000025932	Eya1	chr1	0	14274064	14274210	14274064	14274207	14274533	14274603	197397	0.000139897	0.194
ENSMUSG00000038685	Rtel1	chr2	0	181355327	181355552	181355416	181355552	181355008	181355125	253109	0.0001685093	0.085
ENSMUSG00000028952	Zbtb48	chr4	0	152022026	152022234	152022026	152022119	152022695	152022807	247043	0.0001685093	-0.147
ENSMUSG00000028613	Lrp8	chr4	0	107847440	107847566	107847443	107847566	107843215	107843344	304531	0.0001967807	0.076
ENSMUSG00000028391	Wdr31	chr4	0	62463343	62463476	62463343	62463473	62463926	62464069	339266	0.0002129621	-0.214
ENSMUSG00000041459	Tardbp	chr4	0	148617565	148617825	148617565	148617705	148618664	148618791	400380	0.0002443429	0.063
ENSMUSG00000043259	Fam13c	chr10	0	70553028	70553225	70553031	70553225	70551694	70551790	535019	0.0003176855	0.121
ENSMUSG00000005506	Celf1	chr2	0	91006619	91006695	91006631	91006695	91004700	91004862	585577	0.0003385558	-0.152
ENSMUSG00000039048	Foxred1	chr9	0	35207891	35207986	35207891	35207982	35209037	35209156	1.16963e+06	0.0006588909	0.082
ENSMUSG00000061751	Kalrn	chr16	0	34013136	34013681	34013136	34013676	34013957	34014214	3.40036e+06	0.0018676478	-0.218
ENSMUSG00000025507	Pidd1	chr7	0	141441611	141441860	141441611	141441784	141442150	141442564	3.92228e+06	0.0021017688	-0.125
ENSMUSG00000028809	Srrm1	chr4	0	135340502	135340607	135340502	135340604	135340846	135341035	6.00305e+06	0.0030958146	-0.192
ENSMUSG00000063455	D630045J12Rik	chr6	0	38136833	38136994	38136833	38136991	38139422	38139469	6.05917e+06	0.0030958146	-0.117
ENSMUSG00000034928	Rnf44	chr13	0	54683960	54684150	54683960	54684089	54684337	54684488	6.60296e+06	0.0032969761	0.09
ENSMUSG00000045983	Eif4g1	chr16	0	20681733	20681922	20681736	20681922	20681182	20681316	0.0001019535	0.0049775943	0.43
ENSMUSG00000029625	Cpsf4	chr5	0	145178832	145178928	145178835	145178928	145177229	145177302	0.0001243145	0.0059373702	0.247
ENSMUSG00000028453	Fancg	chr4	0	43004743	43005033	43004743	43005008	43005210	43005277	0.0001949069	0.0091108611	0.109

## Sheet: NSC34_A3SS
GeneID	geneSymbol	chr	strand	longExonStart_0base	longExonEnd	shortES	shortEE	flankingES	flankingEE	PValue	FDR	IncLevelDifference
ENSMUSG00000041459	Tardbp	chr4	0	148617565	148617737	148617565	148617705	148618664	148618791	0	0	0.291
ENSMUSG00000041459	Tardbp	chr4	0	148617565	148617825	148617565	148617705	148618664	148618791	6.33515e-38	8.20402e-35	0.128
ENSMUSG00000039382	Wdr45	chrX	0	7725739	7726036	7725930	7726036	7724186	7724291	8.36339e-25	7.22039e-22	-0.126
ENSMUSG00000042804	Gpr153	chr4	0	152282857	152285337	152282926	152285337	152282370	152282555	2.4222e-16	1.56837e-13	0.217
ENSMUSG00000043243	Fam129c	chr8	0	71607504	71607924	71607540	71607924	71606660	71606744	5.32698e-13	2.75937e-11	-0.274
ENSMUSG00000063870	Chd4	chr6	0	125100777	125100993	125100798	125100993	125100467	125100589	8.11799e-12	3.50427e-09	0.092
ENSMUSG00000002108	Nr1h3	chr2	0	91190184	91190641	91190184	91190284	91190738	91190947	1.88174e-10	6.96242e-08	0.303
ENSMUSG00000038685	Rtel1	chr2	0	181356345	181356616	181356357	181356616	181356157	181356258	8.84823e-09	2.86461e-06	0.132
ENSMUSG00000047793	Sned1	chr1	0	93281607	93281765	93281651	93281765	93281236	93281350	5.05494e-09	1.4547e-05	-0.196
ENSMUSG00000034799	Unc13a	chr8	0	71637771	71637927	71637771	71637810	71639699	71639823	6.13979e-08	1.59021e-06	-0.358
ENSMUSG00000039936	Pik3cd	chr4	0	149654022	149654138	149654022	149654135	149654224	149654403	0.000683841	0.161013	0.283
ENSMUSG00000021417	Eci2	chr13	0	34993067	34993328	34993067	34993220	34994013	34994132	0.00582853	1.25799	-0.114
ENSMUSG00000026825	Dnm1	chr2	0	32308470	32310487	32308470	32309637	32312126	32312342	0.0324529	6.46562	0.097
ENSMUSG00000022973	Synj1	chr16	0	90973909	90974075	90973909	90974066	90976598	90976751	0.0515685	0.954017	0.188
ENSMUSG00000062270	Morf4l1	chr9	0	90103654	90103771	90103654	90103768	90107234	90107302	0.0662848	11.4452	0.093
ENSMUSG00000029625	Cpsf4	chr5	0	145178757	145178928	145178835	145178928	145177229	145177302	0.1819	29.445	-0.176
ENSMUSG00000024299	Adamts10	chr17	0	33537086	33537175	33537091	33537175	33531579	33531797	2.06859	315.156	-0.195
ENSMUSG00000027569	Mrgbp	chr2	0	180584693	180584871	180584796	180584871	180584405	180584487	3.66269	527.021	-0.123
ENSMUSG00000040940	Arhgef1	chr7	0	24918519	24919351	24919183	24919351	24917894	24918000	23.7493	3075.53	-0.133
ENSMUSG00000061751	Kalrn	chr16	0	34013136	34013681	34013136	34013676	34013957	34014214	22.9112	3075.53	0.133
ENSMUSG00000036473	Tbc1d24	chr17	0	24185203	24186287	24185203	24186201	24189943	24190053	29.3429	3618.96	-0.126
ENSMUSG00000045983	Eif4g1	chr16	0	20681733	20681922	20681736	20681922	20681182	20681316	48.785	5743.32	0.096
ENSMUSG00000020747	2310067B10Rik	chr11	0	115790966	115791176	115791032	115791176	115790169	115790334	181.157	20399.9	0.117
ENSMUSG00000054752	Fsd1l	chr4	0	53693983	53694084	53693986	53694084	53686387	53686517	242.556	26175.9	0.266
ENSMUSG00000038375	Trp53inp2	chr2	0	155385880	155386169	155386000	155386169	155385289	155385464	37.5195	38870.2	-0.179
ENSMUSG00000029283	Cdc7	chr5	0	106974600	106975660	106975484	106975660	106973776	106974020	105.208	100922	-0.149
ENSMUSG00000038241	Cep250	chr2	0	155974249	155974483	155974252	155974483	155973342	155973489	1028.16	100922	0.091
ENSMUSG00000021417	Eci2	chr13	0	34993067	34993230	34993067	34993220	34994013	34994144	1127	104248	-0.097
ENSMUSG00000006301	Tmbim1	chr1	0	74289870	74290068	74289870	74289924	74290751	74290847	1350.65	120627	0.319
ENSMUSG00000022995	Enah	chr1	0	181921657	181922500	181921657	181921768	181923559	181923840	2916.53	251793	-0.082
ENSMUSG00000079036	Alkbh1	chr12	0	87431399	87431593	87431399	87431538	87434118	87434209	572.541	478349	-0.122
ENSMUSG00000045095	Magi1	chr6	0	93694007	93694211	93694007	93694175	93697193	93697487	8642	699462	-0.123
ENSMUSG00000056962	Jmjd6	chr11	0	116839837	116839931	116839837	116839926	116840409	116840545	10873.8	853429	-0.174
ENSMUSG00000041351	Rap1gap	chr4	0	137728228	137728363	137728259	137728363	137727676	137727779	26273.5	2.00142e+06	0.106
ENSMUSG00000034343	Ube2f	chr1	0	91254214	91254393	91254259	91254393	91253759	91253827	34361.1	2.54272e+06	-0.121
ENSMUSG00000041740	Rnf10	chr5	0	115248914	115249173	115248914	115249170	115249969	115250130	47717.9	3.43304e+06	-0.184
ENSMUSG00000034813	Grip1	chr10	0	119985473	119986484	119986331	119986484	119978437	119978607	51177.3	358241	-0.221
ENSMUSG00000036591	Arhgap21	chr2	0	20860970	20861110	20860970	20861107	20861185	20861250	58295.5	397330	-0.09
ENSMUSG00000020220	Vps13d	chr4	0	145099964	145100070	145099964	145100067	145105798	145105921	67113.3	4.45701e+06	0.18
ENSMUSG00000028464	Tpm2	chr4	0	43514710	43516003	43514710	43514861	43518401	43518464	128573	8.32513e+06	-0.134
ENSMUSG00000025010	Ccnj	chr19	0	40845044	40845204	40845080	40845204	40844659	40844959	136629	8.63098e+06	-0.124
ENSMUSG00000055817	Mta3	chr17	0	83788917	83789042	83788920	83789042	83784276	83784335	14291.6	8.81314e+06	0.1
ENSMUSG00000043065	Spice1	chr16	0	44357743	44357903	44357759	44357903	44356144	44356192	170502	0.0001026979	0.087
ENSMUSG00000037003	Tenc1	chr15	0	102112407	102112576	102112428	102112576	102111081	102112293	310784	0.0001829388	0.092
ENSMUSG00000062963	Ufc1	chr1	0	171289517	171289947	171289517	171289594	171294633	171294827	48345.8	0.0002782568	0.519
ENSMUSG00000015095	Fbxw5	chr2	0	25502856	25503045	25502870	25503045	25501935	25502151	60560.6	0.0003409824	0.09
ENSMUSG00000033857	Engase	chr11	0	118486444	118486553	118486447	118486553	118485756	118485905	652274	0.0003594445	0.165
ENSMUSG00000031342	Gpm6b	chrX	0	166385390	166388988	166386951	166388988	166383934	166384000	704931	0.000380369	0.177
ENSMUSG00000058318	Phf21a	chr2	0	92326912	92327164	92326915	92327164	92320228	92320459	914768	0.0004835203	0.104
ENSMUSG00000026670	Uap1	chr1	0	170147995	170148046	170147995	170148043	170149270	170149459	965339	0.0005000455	-0.101
ENSMUSG00000060601	Nr1h2	chr7	0	44551954	44552245	44551954	44552236	44552506	44552620	1.12556e+06	0.0005716089	0.097
ENSMUSG00000047423	AI837181	chr19	0	5425936	5427313	5425950	5427313	5425156	5425308	1.35035e+06	0.0006725778	0.065
ENSMUSG00000037552	Plekhg2	chr7	0	28370237	28370497	28370237	28370494	28371114	28371245	226704	0.0011078559	0.119
ENSMUSG00000008496	Pou2f2	chr7	0	25116037	25116220	25116037	25116154	25120840	25120897	6.88268e+06	0.0033011384	0.144
ENSMUSG00000045751	Mms22l	chr4	0	24580050	24580202	24580053	24580202	24578752	24578903	0.000136514	0.0064285681	0.112

## Sheet: C2C12_RI
GeneID	geneSymbol	chr	strand	longExonStart_0base	longExonEnd	shortES	shortEE	flankingES	flankingEE	PValue	FDR	IncLevelDifference
ENSMUSG00000026705	Klhl20	chr1	0	161098262	161099285	161098262	161098396	161099141	161099285	0	0	0.225
ENSMUSG00000005506	Celf1	chr2	0	91013237	91019497	91013237	91013402	91016565	91019497	5.89393e-101	5.723e-98	-0.118
ENSMUSG00000056724	Nbeal2	chr9	0	110628393	110628749	110628393	110628503	110628618	110628749	2.9672e-69	1.92077e-66	0.268
ENSMUSG00000044595	Dnd1	chr18	0	36765095	36766010	36765095	36765557	36765892	36766010	4.28069e-33	2.07827e-30	-0.523
ENSMUSG00000030468	Siglecg	chr7	0	43409242	43411206	43409242	43409521	43410942	43411206	7.97163e-28	3.09618e-25	-0.201
ENSMUSG00000025158	Rfng	chr11	0	120782382	120783160	120782382	120782548	120783006	120783160	1.66788e-19	5.39837e-17	-0.152
ENSMUSG00000029576	Radil	chr5	0	142485412	142485991	142485412	142485552	142485854	142485991	3.8177e-13	1.05914e-10	0.147
ENSMUSG00000073434	Wdr90	chr17	0	25854529	25855234	25854529	25854765	25855117	25855234	5.08783e-11	1.23507e-08	0.115
ENSMUSG00000026107	Nabp1	chr1	0	51477477	51478399	51477477	51477616	51478300	51478399	5.84791e-11	1.26185e-08	-0.127
ENSMUSG00000032842	Abcc10	chr17	0	46323351	46324914	46323351	46323579	46323692	46324914	1.1286e-09	2.19174e-07	-0.262
ENSMUSG00000045679	Pqlc3	chr12	0	16997633	16997856	16997633	16997703	16997773	16997856	6.59865e-09	1.16496e-06	0.143
ENSMUSG00000042831	Alkbh6	chr7	0	30312236	30312707	30312236	30312388	30312505	30312707	2.53728e-05	0.00410617	0.12
ENSMUSG00000021235	Coq6	chr12	0	84370255	84371031	84370255	84370354	84370923	84371031	0.000263943	0.039429	-0.194
ENSMUSG00000032177	Pde4a	chr9	0	21191326	21192431	21191326	21191518	21192394	21192431	0.000813064	0.107453	-0.601
ENSMUSG00000033819	Ppp1r16a	chr15	0	76693013	76693724	76693013	76693138	76693594	76693724	0.000829968	0.107453	-0.193
ENSMUSG00000029625	Cpsf4	chr5	0	145177229	145178928	145177229	145177302	145178835	145178928	0.00239587	0.290799	0.329
ENSMUSG00000036054	Sugp2	chr8	0	70260468	70261317	70260468	70260589	70261230	70261317	0.007443	0.850253	-0.108
ENSMUSG00000074643	Cpne1	chr2	0	156073798	156074309	156073798	156073992	156074175	156074309	3.5434	382.293	-0.216
ENSMUSG00000004896	Rrnad1	chr3	0	87927562	87928048	87927562	87927755	87927923	87928048	3.98575	407.386	-0.097
ENSMUSG00000019734	Tmc4	chr7	0	3671273	3672110	3671273	3671441	3671962	3672110	8.38325	807.473	0.269
ENSMUSG00000025507	Pidd1	chr7	0	141441611	141442564	141441611	141441821	141442150	141442564	0.873168	807.473	-0.091
ENSMUSG00000020697	Lig3	chr11	0	82795364	82795786	82795364	82795452	82795708	82795786	18.9951	1676.75	-0.082
ENSMUSG00000036948	BC037034	chr5	0	138262169	138262744	138262169	138262317	138262657	138262744	11.9147	9640.94	0.193
ENSMUSG00000062044	Lmtk3	chr7	0	45786450	45786960	45786450	45786584	45786809	45786960	1.14897	9640.94	0.491
ENSMUSG00000031570	Ppapdc1b	chr8	0	25721661	25722600	25721661	25721786	25722429	25722600	15.0865	117192	0.093
ENSMUSG00000034664	Itga2b	chr11	0	102457459	102457852	102457459	102457559	102457771	102457852	1946.6	145396	0.133
ENSMUSG00000033543	Gtf2a2	chr9	0	70016818	70017191	70016818	70016923	70017072	70017191	10594	761986	-0.096
ENSMUSG00000068039	Tcp1	chr17	0	12918042	12919925	12918042	12918171	12919814	12919925	42164.2	2.92439e+06	-0.096
ENSMUSG00000017405	Nek8	chr11	0	78170872	78171298	78170872	78170952	78171089	78171298	85006.6	5.69251e+06	-0.115
ENSMUSG00000029068	Ccnl2	chr4	0	155817922	155820428	155817922	155817987	155818538	155820428	272537	0.0001764223	0.069
ENSMUSG00000020752	Recql5	chr11	0	115893946	115894718	115893946	115894037	115894206	115894718	1.28967e+06	0.0008079144	0.093
ENSMUSG00000021235	Coq6	chr12	0	84370255	84371558	84370255	84371031	84371450	84371558	155625	0.0009444483	-0.211
ENSMUSG00000040040	Ift88	chr14	0	57479896	57481511	57479896	57480005	57481395	57481511	1.73687e+06	0.0010221225	-0.109
ENSMUSG00000044551	9930012K11Rik	chr14	0	70156160	70156518	70156160	70156276	70156415	70156518	196546	0.001122627	-0.139
ENSMUSG00000023411	Nfatc4	chr14	0	55832222	55833943	55832222	55832804	55833556	55833943	2.37066e+06	0.0013153763	0.129
ENSMUSG00000051579	Tceal8	chrX	0	136171419	136171705	136171419	136171521	136171635	136171705	4.80299e+06	0.0025909484	-0.156
ENSMUSG00000026269	Rnpepl1	chr1	0	92916710	92917746	92916710	92916946	92917633	92917746	7.92715e+06	0.0041606823	-0.168
ENSMUSG00000027381	Bcl2l11	chr2	0	128128619	128129014	128128619	128128756	128128924	128129014	8.32542e+06	0.0042547284	-0.212
ENSMUSG00000028582	Cc2d1b	chr4	0	108625980	108626590	108625980	108626153	108626479	108626590	0.0001032964	0.0051436325	-0.168
ENSMUSG00000027185	Nat10	chr2	0	103734374	103734990	103734374	103734525	103734917	103734990	0.0001138768	0.0053938736	-0.159
ENSMUSG00000027569	Mrgbp	chr2	0	180584405	180584871	180584405	180584487	180584796	180584871	0.0001113553	0.0053938736	0.225
ENSMUSG00000060216	Arrb2	chr11	0	70437943	70438391	70437943	70438028	70438318	70438391	0.0001218217	0.0056328047	-0.086
ENSMUSG00000040356	Skiv2l	chr17	0	34845003	34845314	34845003	34845100	34845167	34845314	0.0001353935	0.0061147489	0.07
ENSMUSG00000020536	Llgl1	chr11	0	60712920	60714186	60712920	60713041	60713128	60714186	0.0001561637	0.0067393327	0.103
ENSMUSG00000079109	Pms2	chr5	0	143928098	143929042	143928098	143928266	143928941	143929042	0.0001549773	0.0067393327	-0.06
ENSMUSG00000037239	Spred3	chr7	0	29166526	29167973	29166526	29166695	29167792	29167973	0.0002045521	0.0086356565	0.183

## Sheet: NSC34_RI
GeneID	geneSymbol	chr	strand	longExonStart_0base	longExonEnd	shortES	shortEE	flankingES	flankingEE	PValue	FDR	IncLevelDifference
ENSMUSG00000026705	Klhl20	chr1	0	161098262	161099285	161098262	161098396	161099141	161099285	0	0	0.245
ENSMUSG00000037933	Bicd2	chr13	0	49383042	49387025	49383042	49383253	49384970	49387025	2.68551e-32	2.78218e-29	-0.132
ENSMUSG00000027247	Arhgap1	chr2	0	91669384	91669729	91669384	91669461	91669651	91669729	1.55149e-25	1.07156e-22	0.198
ENSMUSG00000063108	Zfp26	chr9	0	20444258	20444985	20444258	20444367	20444893	20444985	2.73548e-21	1.41698e-18	-0.139
ENSMUSG00000073702	Rpl31	chr1	0	39367850	39368255	39367850	39367934	39368148	39368255	6.11478e-20	2.53396e-17	0.097
ENSMUSG00000033540	Idua	chr5	0	108680110	108680497	108680110	108680206	108680294	108680497	8.51285e-20	2.93977e-17	0.313
ENSMUSG00000038637	Lrrc56	chr7	0	141196981	141198361	141196981	141197169	141198273	141198361	2.41166e-19	6.2462e-17	0.232
ENSMUSG00000005150	Wdr83	chr8	0	85079788	85080225	85079788	85079837	85080119	85080225	2.19804e-19	6.2462e-17	-0.583
ENSMUSG00000021773	Comtd1	chr14	0	21847872	21848120	21847872	21847927	21848001	21848120	3.29054e-18	7.57554e-16	0.195
ENSMUSG00000030110	Ret	chr6	0	118151747	118155435	118151747	118154010	118155287	118155435	9.66301e-17	2.00218e-14	-0.082
ENSMUSG00000054517	Trim65	chr11	0	116127437	116127931	116127437	116127615	116127697	116127931	8.13963e-16	1.53321e-13	-0.216
ENSMUSG00000005625	Psmd4	chr3	0	95034941	95035924	95034941	95035010	95035809	95035924	2.33456e-17	4.031e-13	-0.234
ENSMUSG00000043822	Adamtsl5	chr10	0	80344832	80345416	80344832	80344941	80345042	80345416	7.12903e-12	1.13626e-08	-0.653
ENSMUSG00000021235	Coq6	chr12	0	84368142	84368709	84368142	84368201	84368585	84368709	8.17419e-10	1.20978e-07	0.099
ENSMUSG00000015950	Ncf1	chr5	0	134220259	134222175	134220259	134221868	134222029	134222175	3.96176e-07	5.47251e-05	0.314
ENSMUSG00000072754	Lrcol1	chr5	0	110354229	110354616	110354229	110354293	110354490	110354616	4.67352e-07	6.05221e-05	0.305
ENSMUSG00000028469	Npr2	chr4	0	43643605	43644187	43643605	43643683	43644082	43644187	2.32722e-06	0.000283647	0.531
ENSMUSG00000071103	1700029J07Rik	chr8	0	45973503	45975252	45973503	45973680	45975078	45975252	2.68844e-06	0.00030947	-0.279
ENSMUSG00000059772	Slx1b	chr7	0	126691738	126692055	126691738	126691823	126691927	126692055	6.28677e-06	0.000685589	-0.156
ENSMUSG00000045838	A430105I19Rik	chr2	0	118760320	118760681	118760320	118760449	118760525	118760681	0.000384771	0.00398622	-0.148
ENSMUSG00000024953	Prdx5	chr19	0	6907241	6908116	6907241	6907280	6907981	6908116	0.00662751	0.653915	0.373
ENSMUSG00000000881	Dlg3	chrX	0	100772822	100773409	100772822	100772959	100773264	100773409	0.0121837	1.14748	0.208
ENSMUSG00000052373	Mpp3	chr11	0	102023701	102025154	102023701	102023782	102025076	102025154	0.0336665	0.303291	0.339
ENSMUSG00000028248	Pnisr	chr4	0	21869515	21870405	21869515	21869615	21870351	21870405	3.97858	343.484	-0.069
ENSMUSG00000021621	Zcchc9	chr13	0	91800610	91801016	91800610	91800703	91800865	91801016	5.72685	474.642	-0.085
ENSMUSG00000026883	Dab2ip	chr2	0	35728057	35730994	35728057	35728128	35729110	35730994	20.7637	165.47	0.087
ENSMUSG00000038520	Tbc1d17	chr7	0	44842815	44843111	44842815	44842916	44842994	44843111	51.86	3979.78	0.096
ENSMUSG00000038102	Trappc11	chr8	0	47513282	47513959	47513282	47513808	47513880	47513959	54.3803	4024.14	0.117
ENSMUSG00000048997	Atxn7l2	chr3	0	108206225	108207109	108206225	108206308	108206822	108207109	121.708	8695.82	-0.08
ENSMUSG00000024830	Rps6kb2	chr19	0	4158609	4158919	4158609	4158717	4158828	4158919	445.298	30755.2	-0.131
ENSMUSG00000025733	Rhot2	chr17	0	25842179	25842418	25842179	25842288	25842365	25842418	622.269	41591.6	-0.136
ENSMUSG00000038346	Zfp384	chr6	0	125024032	125024552	125024032	125024270	125024413	125024552	1325.06	85797.5	-0.116
ENSMUSG00000001065	Zfp276	chr8	0	123264815	123265070	123264815	123264926	123264994	123265070	1971.33	123776	-0.147
ENSMUSG00000027297	Ltk	chr2	0	119753113	119753491	119753113	119753243	119753426	119753491	7885.44	480548	0.195
ENSMUSG00000005373	Mlxipl	chr5	0	135133251	135133659	135133251	135133408	135133543	135133659	8207	485854	-0.059
ENSMUSG00000033276	Stk36	chr1	0	74633506	74634756	74633506	74633654	74634009	74634756	12665	728940	0.139
ENSMUSG00000038241	Cep250	chr2	0	155969994	155970236	155969994	155970156	155970219	155970236	28704.3	1.60744e+06	-0.312
ENSMUSG00000042099	Kank3	chr17	0	33822285	33822917	33822285	33822375	33822674	33822917	53293.5	2.9059e+06	0.295
ENSMUSG00000022562	Oplah	chr15	0	76296602	76297018	76296602	76296781	76296920	76297018	83068.4	4.41327e+06	-0.23
ENSMUSG00000034949	Zfr2	chr10	0	81242769	81243795	81242769	81242956	81243649	81243795	108751	5.63332e+06	0.118
ENSMUSG00000026791	Slc2a8	chr2	0	32981360	32981883	32981360	32981567	32981720	32981883	167757	843640	-0.146
ENSMUSG00000030554	Synm	chr7	0	67730160	67736906	67730160	67733553	67734459	67736906	171008	843640	-0.091
ENSMUSG00000034121	Mks1	chr11	0	87857860	87859313	87857860	87857978	87858602	87859313	178323	8.59269e+06	-0.141
ENSMUSG00000039176	Polg	chr7	0	79451859	79452229	79451859	79452028	79452106	79452229	193993	9.13531e+06	0.083
ENSMUSG00000056260	Lrif1	chr3	0	106731662	106734618	106731662	106733142	106734357	106734618	418125	0.0001925234	-0.081
ENSMUSG00000004266	Ptpn6	chr6	0	124720706	124721222	124720706	124720908	124721079	124721222	565484	0.0002547135	0.085
ENSMUSG00000029060	Mib2	chr4	0	155655521	155656305	155655521	155655700	155656071	155656305	694308	0.0003060863	-0.078
ENSMUSG00000032842	Abcc10	chr17	0	46304156	46304475	46304156	46304254	46304329	46304475	791927	0.0003418485	-0.11
ENSMUSG00000031505	Carkd	chr8	0	11509321	11509557	11509321	11509372	11509452	11509557	975096	0.0004123264	-0.092
ENSMUSG00000024170	Telo2	chr17	0	25106771	25107130	25106771	25106908	25106988	25107130	2.27339e+06	0.0009420917	-0.076
ENSMUSG00000073422	H2-Ke6	chr17	0	34026850	34027101	34026850	34026935	34027015	34027101	3.5186e+06	0.0014295158	0.084
ENSMUSG00000023079	Gtf2ird1	chr5	0	134357668	134359118	134357668	134357896	134358987	134359118	4.22244e+06	0.0016824809	0.09
ENSMUSG00000036948	BC037034	chr5	0	138262169	138262744	138262169	138262317	138262657	138262744	4.58074e+06	0.0017908095	-0.167
ENSMUSG00000015452	Ager	chr17	0	34599995	34600621	34599995	34600137	34600494	34600621	6.35526e+06	0.0024385381	-0.159
ENSMUSG00000036620	Mgat4b	chr11	0	50230960	50231324	50230960	50231101	50231190	50231324	829554	0.0031251562	-0.07
ENSMUSG00000013622	Atraid	chr5	0	31052196	31052884	31052196	31052268	31052762	31052884	0.000148564	0.0054968675	-0.141
ENSMUSG00000089989	Flt3l	chr7	0	45132227	45134026	45132227	45132412	45133881	45134026	0.0001798375	0.006537251	-0.114
ENSMUSG00000027569	Mrgbp	chr2	0	180584405	180584871	180584405	180584487	180584796	180584871	0.0001841611	0.0065789975	-0.169
ENSMUSG00000020752	Recql5	chr11	0	115893946	115894718	115893946	115894037	115894206	115894718	0.0001932219	0.0067856923	0.089
ENSMUSG00000040859	Bsdc1	chr4	0	129465229	129466990	129465229	129465346	129466913	129466990	0.0002417891	0.0083497832	0.131
