# Supplementary material for: Cell environment shapes TDP-43 function with implications in neuronal and muscle disease
Source: Commun Biol. 2022 Apr 5;5:314. doi: 10.1038/s42003-022-03253-8 (PMC8983780; doi:10.1038/s42003-022-03253-8)
Supplement: Supplementary file 7 — Supplementary Data 4 [file 42003_2022_3253_MOESM7_ESM.xlsx]

## Sheet: C2C12
gene_id	gene_name	junction_coordinates	deltaPSI	FDR
ENSMUSG00000000126.11	Wnt9a	chr11:59307067-59327564	0.23364	8.04704e-06
ENSMUSG00000000605.9	Clcn4	chr7:7296878-7298692	-0.205108	0.00111744
ENSMUSG00000001419.17	Mef2d	chr3:88161381-88161781	0.226841	1.22312e-10
ENSMUSG00000001419.17	Mef2d	chr3:88161381-88162958	-0.253761	1.47327e-09
ENSMUSG00000002107.18	Celf2	chr2:6962414-7081107	-0.223884	8.88931e-09
ENSMUSG00000003190.12	Bcl2l12	chr7:44991454-44992744	-0.24248	8.01963e-08
ENSMUSG00000004451.14	Ralb	chr1:119483656-119504577	-0.257852	4.18414e-11
ENSMUSG00000005087.17	Cd44	chr2:102831536-102832483	-0.480678	2.2954e-06
ENSMUSG00000009733.9	Tfcp2	chr15:100509674-100511695	0.27575	0.000176955
ENSMUSG00000009733.9	Tfcp2	chr15:100506257-100511695	-0.388605	2.24859e-05
ENSMUSG00000010277.7	2610507B11Rik	chr11:78264059-78264464	-0.407934	0
ENSMUSG00000012076.8	Brms1l	chr12:55863173-55865951	-0.227225	0.000137942
ENSMUSG00000014303.13	Glis2	chr16:4611869-4613386	-0.229771	8.69342e-07
ENSMUSG00000014547.10	Wdfy2	chr14:62948748-62951915	-0.343476	9.53186e-09
ENSMUSG00000015757.10	Ppil4	chr10:7801969-7804956	-0.38153	0
ENSMUSG00000015937.15	H2afy	chr13:56074392-56083120	-0.361326	0
ENSMUSG00000017631.19	Abr	chr11:76464290-76468716	-0.439073	0
ENSMUSG00000017631.19	Abr	chr11:76464290-76468716	-0.443725	1.11022e-16
ENSMUSG00000019927.6	Ube2d1	chr10:71262262-71285101	-0.791062	0.000215927
ENSMUSG00000019927.6	Ube2d1	chr10:71262262-71285101	-0.711569	0.0375082
ENSMUSG00000019951.10	Uhrf1bp1l	chr10:89745288-89755421	-0.219932	1.33994e-05
ENSMUSG00000019979.12	Apaf1	chr10:91056028-91058311	-0.318365	7.82929e-12
ENSMUSG00000020483.14	Dynll2	chr11:87984010-87987243	-0.260288	0
ENSMUSG00000020923.17	Ubtf	chr11:102311036-102311380	0.244047	4.97319e-10
ENSMUSG00000020923.17	Ubtf	chr11:102310576-102311380	-0.248915	9.21542e-11
ENSMUSG00000020923.17	Ubtf	chr11:102310576-102311380	-0.269688	2.03113e-11
ENSMUSG00000020923.17	Ubtf	chr11:102310576-102310926	0.269688	1.99854e-11
ENSMUSG00000021007.14	Spata7	chr12:98634319-98637566	-0.686606	2.61846e-12
ENSMUSG00000000826.16	Dnajc5	chr2:181548841-181549273	-0.206894	6.82336e-05
ENSMUSG00000000826.16	Dnajc5	chr2:181548841-181549273	-0.386823	0
ENSMUSG00000000826.16	Dnajc5	chr2:181549000-181549273	0.308855	4.94827e-14
ENSMUSG00000001098.15	Kctd10	chr5:114375109-114380426	-0.821045	0.000171378
ENSMUSG00000001415.10	Smg5	chr3:88336497-88341858	-0.349383	0
ENSMUSG00000001415.10	Smg5	chr3:88336497-88341858	-0.345575	0
ENSMUSG00000004565.15	Pnpla6	chr8:3524329-3524948	0.408707	7.17622e-07
ENSMUSG00000004565.15	Pnpla6	chr8:3524329-3530962	-0.56607	2.77307e-08
ENSMUSG00000004880.11	Lbr	chr1:181838556-181842288	-0.242606	1.64769e-08
ENSMUSG00000004880.11	Lbr	chr1:181838556-181839700	0.271695	2.50472e-10
ENSMUSG00000005378.17	Bud23	chr5:135061344-135063884	-0.271265	0
ENSMUSG00000006019.15	Dhx34	chr7:16210688-16212809	0.222269	1.80603e-06
ENSMUSG00000009741.15	Ubp1	chr9:113956068-113956707	0.369503	8.0123e-19
ENSMUSG00000015016.8	Acsf3	chr8:122775628-122779946	-0.250181	9.77552e-06
ENSMUSG00000016487.15	Ppfibp1	chr6:147016393-147016861	0.417248	9.27236e-19
ENSMUSG00000016487.15	Ppfibp1	chr6:147016393-147019034	-0.417248	0
ENSMUSG00000016487.15	Ppfibp1	chr6:147016393-147019034	-0.600424	5.11896e-08
ENSMUSG00000016487.15	Ppfibp1	chr6:147016893-147019034	0.597376	9.59031e-09
ENSMUSG00000019873.8	Reep3	chr10:67014164-67014902	0.759049	0.000216121
ENSMUSG00000019873.8	Reep3	chr10:67013786-67014902	-0.759049	0.000216128
ENSMUSG00000019873.8	Reep3	chr10:67013786-67014902	-0.776085	0.000238522
ENSMUSG00000019873.8	Reep3	chr10:67013786-67014088	0.776085	0.000238516
ENSMUSG00000020124.10	Usp15	chr10:123146938-123153041	-0.347508	0
ENSMUSG00000020902.12	Ntn1	chr11:68386184-68386610	-0.313757	0
ENSMUSG00000020946.13	Gosr2	chr11:103689319-103697630	-0.572537	1.72562e-12
ENSMUSG00000021376.11	Tpmt	chr13:47032492-47035021	-0.290258	1.3891e-07
ENSMUSG00000022607.17	Ptk2	chr15:73365195-73394648	-0.286313	8.49398e-08
ENSMUSG00000022661.14	Cd200	chr16:45383457-45392245	-0.235481	3.33067e-16
ENSMUSG00000022822.16	Abcc5	chr16:20400039-20404566	-0.261203	1.01467e-07
ENSMUSG00000022822.16	Abcc5	chr16:20400039-20404566	-0.337083	5.53702e-08
ENSMUSG00000022897.15	Dyrk1a	chr16:94570534-94611419	-0.268309	2.85478e-08
ENSMUSG00000022897.15	Dyrk1a	chr16:94570534-94611419	-0.319958	6.68163e-11
ENSMUSG00000023104.9	Rfc2	chr5:134591219-134593189	-0.256856	1.51523e-12
ENSMUSG00000024044.18	Epb41l3	chr17:69270664-69274101	0.208431	0.000754524
ENSMUSG00000024622.8	Hmgxb3	chr18:61157761-61162897	-0.460434	3.9968e-15
ENSMUSG00000024622.8	Hmgxb3	chr18:61157761-61162897	-0.33705	6.46338e-07
ENSMUSG00000024773.15	Atg2a	chr19:6248289-6249772	-0.450604	2.17353e-09
ENSMUSG00000025034.9	Trim8	chr19:46503013-46512723	-0.308115	0
ENSMUSG00000025034.9	Trim8	chr19:46503013-46512723	-0.557079	9.06154e-09
ENSMUSG00000025816.15	Sec61a2	chr2:5891355-5893154	-0.269599	9.10283e-09
ENSMUSG00000025816.15	Sec61a2	chr2:5886577-5891290	-0.228523	6.12702e-09
ENSMUSG00000021139.17	Gm20498	chr12:81504639-81510829	-0.677394	0.0367125
ENSMUSG00000021185.16	Dglucy	chr12:100853313-100856921	-0.455458	0
ENSMUSG00000021254.9	Gpatch2l	chr12:86256932-86260577	-0.437597	8.42957e-11
ENSMUSG00000022601.11	Zbtb11	chr16:56002826-56005910	-0.573371	1.82965e-13
ENSMUSG00000022601.11	Zbtb11	chr16:56002826-56005910	-0.392197	1.57793e-07
ENSMUSG00000024248.14	Cox7a2l	chr17:83502737-83504100	-0.403146	3.82603e-09
ENSMUSG00000024754.13	Cemip2	chr19:21778786-21780171	0.73436	3.23143e-06
ENSMUSG00000024754.13	Cemip2	chr19:21778786-21792638	-0.73436	2.86161e-06
ENSMUSG00000024754.13	Cemip2	chr19:21778786-21792638	-0.565383	3.55271e-15
ENSMUSG00000024754.13	Cemip2	chr19:21780252-21792638	0.588403	3.90722e-14
ENSMUSG00000026068.11	Il18rap	chr1:40531626-40537058	-0.214318	0.002845
ENSMUSG00000026135.17	Zfp142	chr1:74579927-74585384	-0.200974	0.00385003
ENSMUSG00000026153.15	Fam135a	chr1:24022005-24024213	-0.325869	5.33129e-13
ENSMUSG00000026333.14	Gin1	chr1:97777519-97782927	-0.29502	0.000445186
ENSMUSG00000026519.16	Tmem63a	chr1:180958047-180960426	-0.236829	3.29097e-10
ENSMUSG00000026753.5	Ppp6c	chr2:39200121-39204833	-0.487708	9.29701e-13
ENSMUSG00000026753.5	Ppp6c	chr2:39200121-39204833	-0.632705	1.39714e-05
ENSMUSG00000026753.5	Ppp6c	chr2:39200121-39200887	0.628578	8.70351e-06
ENSMUSG00000026837.15	Col5a1	chr2:27953025-27958222	-0.201536	1.87372e-12
ENSMUSG00000026955.13	Sapcd2	chr2:25372998-25373416	0.308673	5.91463e-06
ENSMUSG00000026955.13	Sapcd2	chr2:25372998-25374952	-0.330816	9.09501e-11
ENSMUSG00000026955.13	Sapcd2	chr2:25372998-25374952	-0.372592	1.13543e-12
ENSMUSG00000026955.13	Sapcd2	chr2:25373517-25374952	0.252166	8.73253e-05
ENSMUSG00000026980.15	Ly75	chr2:60338363-60340153	-0.429318	3.33067e-16
ENSMUSG00000026259.14	Ngef	chr1:87482712-87484599	-0.253891	9.99201e-16
ENSMUSG00000026388.15	3110009E18Rik	chr1:120121217-120150603	-0.571857	4.10894e-13
ENSMUSG00000026388.15	3110009E18Rik	chr1:120121217-120150603	-0.48465	0
ENSMUSG00000026669.14	Mcm10	chr2:5007201-5007328	-0.253916	0.000702279
ENSMUSG00000026743.16	Mllt10	chr2:18126229-18146777	-0.323413	3.10575e-09
ENSMUSG00000026743.16	Mllt10	chr2:18126229-18146777	-0.229192	2.1289e-06
ENSMUSG00000026743.16	Mllt10	chr2:18139336-18146777	0.265338	3.37486e-10
ENSMUSG00000027082.15	Tfpi	chr2:84434421-84444010	-0.20658	3.56579e-06
ENSMUSG00000027210.20	Meis2	chr2:116061592-116063188	-0.267989	7.23865e-13
ENSMUSG00000029174.18	Tbc1d1	chr5:64284125-64284690	-0.217821	9.7891e-06
ENSMUSG00000029174.18	Tbc1d1	chr5:64284809-64285945	-0.222863	2.32932e-08
ENSMUSG00000029238.11	Clock	chr5:76231548-76235766	0.403384	1.02494e-12
ENSMUSG00000029469.14	Ift81	chr5:122555542-122559155	-0.413736	1.37703e-06
ENSMUSG00000030168.13	Adipor2	chr6:119365380-119370150	-0.320234	0
ENSMUSG00000030168.13	Adipor2	chr6:119365380-119370150	-0.502432	6.81677e-14
ENSMUSG00000030515.9	Tarsl2	chr7:65662379-65663873	-0.382742	1.21014e-14
ENSMUSG00000030852.17	Tacc2	chr7:130729828-130733506	-0.202442	0.000204378
ENSMUSG00000030852.17	Tacc2	chr7:130729828-130733506	-0.203856	1.43211e-05
ENSMUSG00000031290.14	Lrch2	chrX:147496832-147503384	0.220913	0.00230039
ENSMUSG00000031379.13	Pir	chrX:164269677-164271603	-0.393142	0
ENSMUSG00000031379.13	Pir	chrX:164269677-164271603	-0.417436	0
ENSMUSG00000031511.15	Arhgef7	chr8:11781239-11782525	-0.527655	1.2601e-13
ENSMUSG00000031511.15	Arhgef7	chr8:11781239-11782525	-0.520172	4.32987e-15
ENSMUSG00000031627.9	Irf2	chr8:46739936-46793493	-0.228267	9.31639e-08
ENSMUSG00000032336.17	Nptn	chr9:58643802-58650497	-0.223963	4.75627e-10
ENSMUSG00000027164.8	Traf6	chr2:101678620-101680825	0.338315	2.69402e-07
ENSMUSG00000027164.8	Traf6	chr2:101678620-101684479	-0.338316	2.69417e-07
ENSMUSG00000027164.8	Traf6	chr2:101678620-101684479	-0.320571	3.60778e-06
ENSMUSG00000027164.8	Traf6	chr2:101681027-101684479	0.279506	7.90968e-05
ENSMUSG00000027750.16	Postn	chr3:54385285-54389339	-0.201394	1.53757e-05
ENSMUSG00000027985.14	Lef1	chr3:131189425-131191023	-0.320794	8.68774e-07
ENSMUSG00000027985.14	Lef1	chr3:131189425-131193129	0.320794	8.68732e-07
ENSMUSG00000027985.14	Lef1	chr3:131189425-131193129	0.319343	4.80623e-06
ENSMUSG00000027985.14	Lef1	chr3:131191106-131193129	-0.319343	4.80655e-06
ENSMUSG00000028468.15	Rgp1	chr4:43579509-43579887	-0.518501	6.66134e-16
ENSMUSG00000028468.15	Rgp1	chr4:43580023-43580296	-0.682056	5.75794e-09
ENSMUSG00000028613.15	Lrp8	chr4:107847566-107848281	0.738987	0.000270215
ENSMUSG00000028613.15	Lrp8	chr4:107847566-107850104	-0.725166	0.000262159
ENSMUSG00000028613.15	Lrp8	chr4:107869150-107870012	-0.250425	3.39371e-07
ENSMUSG00000028613.15	Lrp8	chr4:107869150-107872273	0.252524	1.30391e-07
ENSMUSG00000028613.15	Lrp8	chr4:107847566-107850104	-0.657502	0.000335095
ENSMUSG00000028613.15	Lrp8	chr4:107848403-107851308	0.468882	5.0333e-16
ENSMUSG00000028613.15	Lrp8	chr4:107850142-107851308	-0.377162	1.41399e-09
ENSMUSG00000028613.15	Lrp8	chr4:107869150-107872273	0.288286	6.13171e-08
ENSMUSG00000028613.15	Lrp8	chr4:107870188-107872273	-0.250017	1.81862e-05
ENSMUSG00000028702.15	Rad54l	chr4:116123148-116123479	-0.236217	8.42561e-05
ENSMUSG00000028919.11	Arhgef19	chr4:141240744-141244818	-0.208812	1.4298e-05
ENSMUSG00000028919.11	Arhgef19	chr4:141240744-141246175	0.208812	1.42968e-05
ENSMUSG00000029376.8	Mthfd2l	chr5:91000619-91020152	-0.282969	1.11022e-16
ENSMUSG00000029376.8	Mthfd2l	chr5:91000619-91020152	-0.242662	3.71766e-09
ENSMUSG00000029478.16	Ncor2	chr5:125153652-125178997	0.256581	1.00182e-05
ENSMUSG00000029714.11	Gigyf1	chr5:137518612-137518878	-0.302713	8.41633e-05
ENSMUSG00000030850.17	Ate1	chr7:130418568-130464131	-0.342109	1.95066e-13
ENSMUSG00000031608.13	Galnt7	chr8:57552610-57583767	-0.361809	0
ENSMUSG00000031904.5	Slc7a6	chr8:106168954-106179102	-0.205584	0.00154367
ENSMUSG00000031904.5	Slc7a6	chr8:106168954-106179102	-0.315396	2.44249e-15
ENSMUSG00000032068.14	Plet1	chr9:50499299-50501073	-0.253465	7.56949e-06
ENSMUSG00000032478.14	Nme6	chr9:109835414-109839608	-0.219897	3.53855e-05
ENSMUSG00000032497.18	Lrrfip2	chr9:111161389-111188762	-0.226751	0
ENSMUSG00000032363.15	Adamts7	chr9:90178277-90179323	-0.220353	5.16891e-08
ENSMUSG00000032498.9	Mlh1	chr9:111230335-111230901	-0.216529	0.000332078
ENSMUSG00000032740.16	Ccdc88a	chr11:29400292-29422540	-0.34117	6.00051e-09
ENSMUSG00000033985.17	Tesk2	chr4:116721256-116724626	0.757683	0.000212071
ENSMUSG00000033985.17	Tesk2	chr4:116721256-116741616	-0.757683	0.000212322
ENSMUSG00000033985.17	Tesk2	chr4:116721256-116741616	-0.767195	0.000214546
ENSMUSG00000033985.17	Tesk2	chr4:116724707-116741616	0.767195	0.000214368
ENSMUSG00000034442.11	Trmt5	chr12:73280632-73281005	-0.262134	1.60962e-06
ENSMUSG00000034471.12	Caskin2	chr11:115805189-115806304	-0.469532	1.88738e-15
ENSMUSG00000034471.12	Caskin2	chr11:115805189-115806304	-0.345167	8.06937e-11
ENSMUSG00000034560.6	Washc4	chr10:83560526-83564411	-0.514389	1.37668e-14
ENSMUSG00000034560.6	Washc4	chr10:83560526-83564411	-0.408669	1.88738e-15
ENSMUSG00000036501.7	Fam13b	chr18:34459422-34462061	0.202727	1.24718e-07
ENSMUSG00000036501.7	Fam13b	chr18:34457874-34462061	-0.232504	2.11365e-08
ENSMUSG00000037260.8	Hgsnat	chr8:25945315-25946236	-0.311419	0
ENSMUSG00000037260.8	Hgsnat	chr8:25945315-25946236	-0.388306	8.77076e-14
ENSMUSG00000037845.14	Fdxacb1	chr9:50770313-50770632	-0.226706	5.60369e-06
ENSMUSG00000037845.14	Fdxacb1	chr9:50770313-50771431	0.226706	5.60325e-06
ENSMUSG00000037845.14	Fdxacb1	chr9:50770313-50771431	0.203708	7.91879e-06
ENSMUSG00000037845.14	Fdxacb1	chr9:50770790-50771431	-0.203708	7.91944e-06
ENSMUSG00000038729.23	Akap2	chr4:57857037-57883024	0.216565	9.0009e-09
ENSMUSG00000038729.23	Akap2	chr4:57857037-57892869	-0.216565	9.00167e-09
ENSMUSG00000038729.23	Akap2	chr4:57857037-57892869	-0.225417	2.52025e-08
ENSMUSG00000038729.23	Akap2	chr4:57883202-57892869	0.225417	2.51995e-08
ENSMUSG00000039116.7	Adgrg6	chr10:14456221-14458080	-0.209357	3.03996e-06
ENSMUSG00000039116.7	Adgrg6	chr10:14450664-14458080	0.215146	1.4665e-05
ENSMUSG00000033444.14	Specc1l	chr10:75212219-75230682	-0.276037	0
ENSMUSG00000033444.14	Specc1l	chr10:75212219-75230682	-0.330197	0
ENSMUSG00000034157.12	Cipc	chr12:86952931-86960272	-0.247239	7.47477e-06
ENSMUSG00000034157.12	Cipc	chr12:86952931-86960272	-0.265992	5.45314e-07
ENSMUSG00000035390.16	Brsk1	chr7:4699106-4704128	-0.410688	2.22311e-12
ENSMUSG00000035640.18	Cbarp	chr10:80136494-80136663	0.246084	0.000216576
ENSMUSG00000035649.17	Zcchc7	chr4:44908486-44925975	-0.241082	0.00385476
ENSMUSG00000036009.16	Mettl25	chr10:105839587-105841076	0.213251	0.000546693
ENSMUSG00000036009.16	Mettl25	chr10:105833015-105841076	-0.333979	0.000132528
ENSMUSG00000036534.6	Slc38a7	chr8:95844161-95844888	-0.267282	7.06231e-05
ENSMUSG00000036534.6	Slc38a7	chr8:95844161-95844888	-0.33824	8.02883e-07
ENSMUSG00000036552.19	Ermard	chr17:15044424-15045047	0.27166	2.4883e-06
ENSMUSG00000036552.19	Ermard	chr17:15050373-15050747	0.351678	1.8605e-10
ENSMUSG00000037217.15	Syn1	chrX:20865908-20907077	-0.398209	3.16471e-07
ENSMUSG00000037851.13	Iars	chr13:49732492-49733659	-0.348725	0
ENSMUSG00000038170.15	Pde4dip	chr3:97824325-97841634	-0.259333	1.89567e-07
ENSMUSG00000038375.15	Trp53inp2	chr2:155385464-155385881	-0.215124	2.32946e-08
ENSMUSG00000038375.15	Trp53inp2	chr2:155385464-155386001	0.215124	2.32942e-08
ENSMUSG00000038375.15	Trp53inp2	chr2:155385464-155386001	0.223182	9.30367e-07
ENSMUSG00000038822.15	Hace1	chr10:45638403-45648591	-0.585135	9.64451e-13
ENSMUSG00000038822.15	Hace1	chr10:45638403-45648591	-0.420131	2.36969e-09
ENSMUSG00000039126.10	Prune2	chr19:17193429-17199113	-0.608852	2.00191e-06
ENSMUSG00000039126.10	Prune2	chr19:17208329-17211678	0.301004	5.72291e-10
ENSMUSG00000039126.10	Prune2	chr19:17208329-17220784	-0.287013	1.15897e-09
ENSMUSG00000039126.10	Prune2	chr19:17193429-17199113	-0.643691	0.000371842
ENSMUSG00000039126.10	Prune2	chr19:17208329-17220784	-0.349356	5.06625e-11
ENSMUSG00000039414.10	Heatr5b	chr17:78788273-78791435	-0.200159	2.4679e-07
ENSMUSG00000039834.17	Zfp335	chr2:164904987-164907428	-0.304726	0.000179491
ENSMUSG00000040146.9	Rgl3	chr9:21974540-21975608	-0.279597	5.99987e-05
ENSMUSG00000040272.14	Accs	chr2:93839237-93840023	-0.249757	6.33351e-06
ENSMUSG00000041815.14	Poldip3	chr15:83135389-83138132	0.21538	5.57927e-20
ENSMUSG00000041815.14	Poldip3	chr15:83135389-83138132	0.215187	7.00011e-10
ENSMUSG00000041815.14	Poldip3	chr15:83135389-83137468	-0.206473	3.16605e-08
ENSMUSG00000042210.17	Abhd14a	chr9:106445829-106447531	-0.283219	8.7254e-08
ENSMUSG00000042210.17	Abhd14a	chr9:106444306-106447531	0.259569	1.76629e-07
ENSMUSG00000044730.17	9930104L06Rik	chr4:124937087-124937179	0.221279	1.2421e-05
ENSMUSG00000044730.17	9930104L06Rik	chr4:124937090-124937179	-0.221279	1.2422e-05
ENSMUSG00000049225.14	Pdp1	chr4:11962233-11966302	-0.400431	2.46901e-10
ENSMUSG00000049225.14	Pdp1	chr4:11962233-11965614	0.435934	1.0325e-13
ENSMUSG00000049755.14	Zfp672	chr11:58322729-58323270	-0.371544	1.25795e-05
ENSMUSG00000050248.11	Evc2	chr5:37387139-37391993	-0.521935	7.61391e-13
ENSMUSG00000050248.11	Evc2	chr5:37387139-37391993	-0.411808	0
ENSMUSG00000050248.11	Evc2	chr5:37390601-37391993	0.268334	1.7388e-10
ENSMUSG00000052632.16	Asap2	chr12:21254467-21256475	0.299349	1.28241e-06
ENSMUSG00000052632.16	Asap2	chr12:21254467-21258010	-0.309721	0.000289708
ENSMUSG00000053436.15	Mapk14	chr17:28728975-28740680	-0.417227	0.000112424
ENSMUSG00000039968.9	Rsbn1l	chr5:20902455-20905780	-0.311573	1.48233e-05
ENSMUSG00000040690.15	Col16a1	chr4:130072885-130073069	0.217532	6.53872e-06
ENSMUSG00000040690.15	Col16a1	chr4:130072885-130073240	-0.217532	6.53923e-06
ENSMUSG00000040690.15	Col16a1	chr4:130072885-130073240	-0.256892	2.27603e-06
ENSMUSG00000040690.15	Col16a1	chr4:130073116-130073240	0.256892	2.27586e-06
ENSMUSG00000042104.18	Uggt2	chr14:119042802-119044500	-0.512804	3.10862e-15
ENSMUSG00000042208.15	0610010F05Rik	chr11:23631334-23633493	-0.241624	2.47903e-05
ENSMUSG00000042328.13	Hps4	chr5:112343163-112344541	0.250467	1.44865e-06
ENSMUSG00000042605.16	Atxn2	chr5:121786404-121794938	-0.402584	0
ENSMUSG00000047767.17	Atg16l2	chr7:101294921-101296121	0.332237	7.56118e-06
ENSMUSG00000047767.17	Atg16l2	chr7:101293984-101296121	-0.244565	1.71158e-06
ENSMUSG00000047767.17	Atg16l2	chr7:101293984-101296121	-0.2332	1.36294e-06
ENSMUSG00000048271.14	Rbm33	chr5:28339308-28342395	-0.266578	1.02367e-08
ENSMUSG00000048271.14	Rbm33	chr5:28339308-28352472	0.266578	1.02303e-08
ENSMUSG00000048271.14	Rbm33	chr5:28339308-28352472	0.295514	6.9957e-10
ENSMUSG00000048271.14	Rbm33	chr5:28342514-28352472	-0.295514	6.99053e-10
ENSMUSG00000048520.16	Fbxl13	chr5:21490520-21500480	-0.21092	1.59909e-05
ENSMUSG00000050730.17	Arhgap42	chr9:9148254-9155303	0.237012	2.26341e-10
ENSMUSG00000050730.17	Arhgap42	chr9:9115761-9155303	-0.237012	2.26417e-10
ENSMUSG00000054277.8	Arfgap3	chr15:83330606-83332686	-0.206717	2.18092e-12
ENSMUSG00000054426.11	A930005H10Rik	chr3:115881838-115887776	-0.281859	0.00114285
ENSMUSG00000055553.16	Kxd1	chr8:70509634-70515395	-0.414008	0.00241146
ENSMUSG00000057110.15	Cntrl	chr2:35173157-35175109	-0.484444	1.44329e-15
ENSMUSG00000057110.15	Cntrl	chr2:35173157-35175109	-0.364321	8.80063e-08
ENSMUSG00000058240.14	Cryzl1	chr16:91714826-91717404	-0.31753	0
ENSMUSG00000058240.14	Cryzl1	chr16:91712267-91717404	0.30497	1.32591e-19
ENSMUSG00000058240.14	Cryzl1	chr16:91712267-91717404	0.40519	1.55202e-17
ENSMUSG00000058240.14	Cryzl1	chr16:91712267-91714749	-0.396665	0
ENSMUSG00000062012.14	Zfp13	chr17:23584938-23585438	0.214356	1.53684e-05
ENSMUSG00000063889.16	Crem	chr18:3273578-3280949	-0.307675	3.8217e-08
ENSMUSG00000063889.16	Crem	chr18:3273578-3276694	0.404906	8.63544e-10
ENSMUSG00000066568.12	Lsm14a	chr7:34357496-34365615	0.200258	1.32063e-09
ENSMUSG00000066568.12	Lsm14a	chr7:34357496-34357766	-0.200258	1.32119e-09
ENSMUSG00000066621.12	Tecpr1	chr5:144214419-144216253	-0.71683	6.6902e-13
ENSMUSG00000066621.12	Tecpr1	chr5:144214419-144215738	0.71683	5.69406e-13
ENSMUSG00000067365.10	Tmem128	chr5:38267284-38269059	-0.241915	5.96578e-12
ENSMUSG00000069255.13	Dusp22	chr13:30708749-30710706	-0.233579	0.000372234
ENSMUSG00000073176.4	Zfp449	chrX:56346439-56348283	-0.307674	6.86497e-06
ENSMUSG00000073176.4	Zfp449	chrX:56348728-56353463	-0.202768	1.3029e-05
ENSMUSG00000073434.12	Wdr90	chr17:25858804-25859100	-0.275995	2.08582e-06
ENSMUSG00000073434.12	Wdr90	chr17:25857435-25859100	0.275995	2.08566e-06
ENSMUSG00000074865.11	Zfp934	chr13:62518730-62520418	0.323526	8.3877e-06
ENSMUSG00000074865.11	Zfp934	chr13:62518730-62520172	-0.323526	8.38833e-06
ENSMUSG00000078816.9	Prkcg	chr7:3289325-3293203	0.412607	1.21558e-05
ENSMUSG00000079179.9	Rab10os	chr12:3239009-3241522	-0.716904	1.22254e-08
ENSMUSG00000085569.1	Gm12602	chr4:89105403-89118462	0.225413	7.79395e-06
ENSMUSG00000086429.9	Gt(ROSA)26Sor	chr6:113067818-113071294	0.367535	0.000479744
ENSMUSG00000090935.10	Synj2bp	chr12:81504639-81510829	-0.675225	0.000200569
ENSMUSG00000095648.7	Gm2004	chr2:176143148-176144304	0.261182	0.00238706
ENSMUSG00000097252.1	Gm6634	chr3:70791331-70797996	0.240943	3.15926e-06
ENSMUSG00000097290.9	1300002E11Rik	chr16:21795975-21800775	0.25282	8.35072e-07
ENSMUSG00000097290.9	1300002E11Rik	chr16:21795975-21808678	-0.443012	2.48468e-13
ENSMUSG00000097290.9	1300002E11Rik	chr16:21795975-21808678	-0.250386	0.000100388
ENSMUSG00000097487.7	Ptges3l	chr11:101421651-101421865	0.277427	2.44029e-08
ENSMUSG00000110344.1	Gm45716	chr11:90249735-90250771	0.214706	9.29462e-05
ENSMUSG00000113836.1	Gm3325	chr13:62016052-62047181	-0.331306	1.48956e-11
ENSMUSG00000116594.1	Gm49601	chr16:18625441-18626088	0.299884	0.0002566
ENSMUSG00000116895.1	Gm3435	chr17:15013049-15013672	0.248584	0.000366793
ENSMUSG00000053950.10	Adnp2	chr18:80137573-80142649	-0.859322	0.0527297
ENSMUSG00000053950.10	Adnp2	chr18:80137573-80142649	-0.841734	0.0406494
ENSMUSG00000054051.7	Ercc6	chr14:32541354-32546745	-0.253081	9.23242e-06
ENSMUSG00000054855.13	Rnd1	chr15:98663890-98672511	0.376778	8.41537e-06
ENSMUSG00000055720.10	Ubl7	chr9:57911825-57912638	0.227329	5.50435e-08
ENSMUSG00000056457.6	Prl2c3	chr13:12797006-12799982	-0.224964	0
ENSMUSG00000056531.11	Ccdc18	chr5:108132998-108135422	-0.443181	3.34787e-08
ENSMUSG00000056531.11	Ccdc18	chr5:108133339-108135422	0.262721	2.41096e-06
ENSMUSG00000056851.14	Pcbp2	chr15:102484240-102487088	0.238446	2.67778e-20
ENSMUSG00000057835.7	Zfp119a	chr17:55868685-55878860	0.281709	2.89758e-06
ENSMUSG00000062232.14	Rapgef2	chr3:79082647-79083199	0.239261	9.42327e-06
ENSMUSG00000062661.6	Ncs1	chr2:31287403-31292284	-0.391317	0
ENSMUSG00000070883.3	Ccdc173	chr2:69776269-69778060	-0.2893	6.99264e-07
ENSMUSG00000072214.7	Sept5	chr16:18625441-18629651	-0.21674	9.61072e-09
ENSMUSG00000072761.10	Gm6712	chr17:17316204-17316444	-0.27441	1.64668e-05
ENSMUSG00000078684.8	5830417I10Rik	chr3:88819786-88820048	-0.202722	0.000295933
ENSMUSG00000083012.9	Fam220a	chr5:143549134-143551409	0.29496	3.08843e-13
ENSMUSG00000083012.9	Fam220a	chr5:143549134-143562757	-0.29496	3.09308e-13
ENSMUSG00000083012.9	Fam220a	chr5:143549134-143562757	-0.286986	1.8493e-12
ENSMUSG00000083012.9	Fam220a	chr5:143551541-143562757	0.286986	1.90923e-12
ENSMUSG00000093424.3	6330562C20Rik	chr3:95311607-95314803	0.258961	0.00250729
ENSMUSG00000118332.1	Fam220a	chr5:143549134-143551409	0.262769	4.57327e-10
ENSMUSG00000118332.1	Fam220a	chr5:143549134-143562757	-0.30458	5.18556e-10
ENSMUSG00000118332.1	Fam220a	chr5:143549134-143562757	-0.286986	1.8493e-12
ENSMUSG00000118332.1	Fam220a	chr5:143551541-143562757	0.286986	1.90923e-12

## Sheet: NSC34
gene_id	gene_name	paste_into_igv_junction	deltaPSI	FDR
ENSMUSG00000001098.15	Kctd10	chr5:114375109-114380426	-0.51122	5.5504e-11
ENSMUSG00000001435.15	Col18a1	chr10:77096535-77166290	-0.432702	1.42026e-07
ENSMUSG00000002496.10	Tsc2	chr17:24623602-24625268	-0.212541	1.9551e-12
ENSMUSG00000002608.8	Ccdc97	chr7:25716999-25718145	0.200267	0.000690085
ENSMUSG00000002608.8	Ccdc97	chr7:25716999-25718145	0.277912	0.000202197
ENSMUSG00000004568.12	Arhgef18	chr8:3393102-3427349	-0.201653	1.20201e-06
ENSMUSG00000009292.18	Trpm2	chr10:77938448-77941147	-0.226186	0.000323362
ENSMUSG00000009394.13	Syn2	chr6:115278353-115281088	-0.333906	1.66495e-09
ENSMUSG00000009739.17	Pou6f1	chr15:100594065-100599763	-0.213035	0.000270332
ENSMUSG00000010277.7	2610507B11Rik	chr11:78264059-78264464	-0.351337	0
ENSMUSG00000012076.8	Brms1l	chr12:55863173-55865951	-0.24829	4.5874e-06
ENSMUSG00000013236.17	Ptprs	chr17:56426504-56427791	-0.232239	3.08696e-11
ENSMUSG00000015053.14	Gata2	chr6:88194000-88199517	0.224315	0.00102102
ENSMUSG00000015522.18	Arnt	chr3:95476182-95480195	-0.220725	1.94475e-06
ENSMUSG00000015522.18	Arnt	chr3:95476182-95480195	-0.291504	1.49259e-11
ENSMUSG00000016487.15	Ppfibp1	chr6:147016393-147016861	0.649781	6.49255e-07
ENSMUSG00000016487.15	Ppfibp1	chr6:147016393-147019034	-0.649781	6.49228e-07
ENSMUSG00000016487.15	Ppfibp1	chr6:147016393-147019034	-0.470334	0
ENSMUSG00000016487.15	Ppfibp1	chr6:147016893-147019034	0.422736	1.95517e-18
ENSMUSG00000017132.17	Cyth1	chr11:118177298-118182219	0.466361	6.62016e-08
ENSMUSG00000019873.8	Reep3	chr10:67014164-67014902	0.632245	2.71683e-09
ENSMUSG00000019873.8	Reep3	chr10:67013786-67014902	-0.632245	2.74876e-09
ENSMUSG00000019873.8	Reep3	chr10:67013786-67014902	-0.683516	1.5732e-06
ENSMUSG00000019873.8	Reep3	chr10:67013786-67014088	0.683516	1.54964e-06
ENSMUSG00000020220.16	Vps13d	chr4:145098163-145099965	-0.211063	1.58637e-06
ENSMUSG00000020359.13	Phykpl	chr11:51600622-51602795	-0.421318	0.00021111
ENSMUSG00000020389.19	Cdkl3	chr11:52033611-52035947	0.350941	2.56228e-06
ENSMUSG00000020389.19	Cdkl3	chr11:52033611-52040561	-0.301469	7.53884e-08
ENSMUSG00000001415.10	Smg5	chr3:88336497-88341858	-0.232834	6.00743e-09
ENSMUSG00000004565.15	Pnpla6	chr8:3524329-3530962	-0.303939	9.31417e-06
ENSMUSG00000004880.11	Lbr	chr1:181839802-181840500	0.28406	2.72566e-07
ENSMUSG00000006215.12	Zbtb17	chr4:141447337-141461769	-0.241856	2.94449e-10
ENSMUSG00000006215.12	Zbtb17	chr4:141447337-141461769	-0.221661	3.68019e-08
ENSMUSG00000008658.16	Rbfox1	chr16:7363904-7375905	-0.342786	0.000281085
ENSMUSG00000008658.16	Rbfox1	chr16:7363904-7375905	-0.246845	0.000860301
ENSMUSG00000008658.16	Rbfox1	chr16:7369843-7375905	0.288823	0.0004417
ENSMUSG00000015202.13	Cnksr3	chr10:7160807-7211632	0.436957	7.17536e-08
ENSMUSG00000017631.19	Abr	chr11:76464290-76468255	-0.498877	5.89773e-07
ENSMUSG00000017631.19	Abr	chr11:76464290-76468716	-0.246124	1.79076e-10
ENSMUSG00000019863.7	Qrsl1	chr10:43881590-43882066	-0.202039	2.85795e-05
ENSMUSG00000019927.6	Ube2d1	chr10:71262262-71285101	-0.653577	6.7455e-06
ENSMUSG00000019927.6	Ube2d1	chr10:71262262-71285101	-0.533524	8.9817e-14
ENSMUSG00000019979.12	Apaf1	chr10:91056028-91058311	-0.300593	7.2593e-06
ENSMUSG00000020124.10	Usp15	chr10:123146938-123153041	-0.455259	1.11022e-16
ENSMUSG00000020124.10	Usp15	chr10:123146938-123153041	-0.223125	3.85943e-10
ENSMUSG00000020792.15	Exoc7	chr11:116295689-116300266	0.200295	0.000198444
ENSMUSG00000020776.18	Fbf1	chr11:116165912-116167552	0.212484	0.000424578
ENSMUSG00000020776.18	Fbf1	chr11:116165912-116167552	0.231482	0.000402096
ENSMUSG00000020776.18	Fbf1	chr11:116165912-116167133	-0.216038	0.000597273
ENSMUSG00000021007.14	Spata7	chr12:98634319-98637566	-0.600519	1.02646e-09
ENSMUSG00000021044.15	Adck1	chr12:88368480-88371695	-0.285239	2.76772e-10
ENSMUSG00000021140.9	Pcnx	chr12:81928374-81933531	-0.263836	0.00125455
ENSMUSG00000021366.8	Hivep1	chr13:42055542-42123160	0.289136	3.59327e-07
ENSMUSG00000021375.11	Kif13a	chr13:46816398-46823949	-0.219253	4.83227e-07
ENSMUSG00000021709.14	Erbin	chr13:103862343-103866649	-0.27822	1.11022e-16
ENSMUSG00000021962.9	Dcp1a	chr14:30505684-30512984	0.205427	1.62732e-06
ENSMUSG00000021962.9	Dcp1a	chr14:30505684-30518919	-0.205427	1.6274e-06
ENSMUSG00000022607.17	Ptk2	chr15:73392447-73394648	0.278887	4.82461e-14
ENSMUSG00000022607.17	Ptk2	chr15:73365195-73394648	-0.285418	3.50999e-09
ENSMUSG00000022973.18	Synj1	chr16:90969374-90971564	-0.209616	6.78775e-06
ENSMUSG00000023079.14	Gtf2ird1	chr5:134363374-134363902	0.245196	6.3099e-09
ENSMUSG00000023104.9	Rfc2	chr5:134591219-134593189	-0.2302	3.97232e-11
ENSMUSG00000023938.8	Aars2	chr17:45514893-45515245	-0.200073	0.000107416
ENSMUSG00000024754.13	Cemip2	chr19:21778786-21780171	0.449378	3.01947e-19
ENSMUSG00000024754.13	Cemip2	chr19:21778786-21792638	-0.449378	0
ENSMUSG00000024754.13	Cemip2	chr19:21778786-21792638	-0.284579	1.36613e-12
ENSMUSG00000024754.13	Cemip2	chr19:21780252-21792638	0.35623	1.44266e-15
ENSMUSG00000025816.15	Sec61a2	chr2:5891355-5893154	-0.232164	4.12224e-10
ENSMUSG00000020923.17	Ubtf	chr11:102311036-102311380	0.211794	3.70357e-10
ENSMUSG00000020923.17	Ubtf	chr11:102310576-102311380	-0.251961	2.10942e-15
ENSMUSG00000020923.17	Ubtf	chr11:102310576-102311380	-0.245751	4.72844e-13
ENSMUSG00000020923.17	Ubtf	chr11:102310576-102310926	0.245751	4.77096e-13
ENSMUSG00000021139.17	Gm20498	chr12:81504639-81510829	-0.209516	0
ENSMUSG00000021313.16	Ryr2	chr13:11647737-11649730	0.232763	2.03432e-06
ENSMUSG00000021313.16	Ryr2	chr13:11646605-11649730	-0.232763	2.03441e-06
ENSMUSG00000021711.16	Trappc13	chr13:104161094-104166859	-0.284883	0
ENSMUSG00000022544.14	Eef2kmt	chr16:5247599-5248565	-0.220028	0.000477289
ENSMUSG00000022544.14	Eef2kmt	chr16:5250555-5253025	-0.210413	0.000498151
ENSMUSG00000022601.11	Zbtb11	chr16:56002826-56005910	-0.58703	8.19633e-12
ENSMUSG00000022601.11	Zbtb11	chr16:56002826-56005910	-0.573312	2.21123e-12
ENSMUSG00000022829.14	Stxbp5l	chr16:37383705-37384810	-0.347881	4.00631e-09
ENSMUSG00000022842.18	Ece2	chr16:20630047-20630352	-0.224112	8.21701e-07
ENSMUSG00000022897.15	Dyrk1a	chr16:94570534-94611419	-0.344224	1.7657e-07
ENSMUSG00000022897.15	Dyrk1a	chr16:94570534-94611419	-0.455746	3.273e-09
ENSMUSG00000024018.18	Ccdc167	chr17:29700252-29704370	0.371499	1.00593e-06
ENSMUSG00000024044.18	Epb41l3	chr17:69274895-69281033	0.224758	6.11854e-06
ENSMUSG00000024044.18	Epb41l3	chr17:69274895-69284539	-0.254988	1.68353e-07
ENSMUSG00000024044.18	Epb41l3	chr17:69274895-69284539	-0.264872	1.63889e-09
ENSMUSG00000024044.18	Epb41l3	chr17:69284007-69284539	0.247269	1.2072e-08
ENSMUSG00000024462.17	Gabbr1	chr17:37048606-37049777	-0.218891	0.000102066
ENSMUSG00000024462.17	Gabbr1	chr17:37064737-37067214	-0.203703	0.000105173
ENSMUSG00000024462.17	Gabbr1	chr17:37048606-37049777	-0.223314	7.17052e-05
ENSMUSG00000024462.17	Gabbr1	chr17:37064737-37067776	0.258835	5.93677e-08
ENSMUSG00000024462.17	Gabbr1	chr17:37067364-37067776	-0.258835	5.93702e-08
ENSMUSG00000024530.8	Prelid3a	chr18:67477066-67477950	-0.696914	2.51297e-08
ENSMUSG00000024566.10	Atp9b	chr18:80858638-80869742	-0.223633	6.02229e-08
ENSMUSG00000024603.8	Dctn4	chr18:60544146-60545357	-0.214679	2.78682e-07
ENSMUSG00000024603.8	Dctn4	chr18:60544146-60545748	0.214679	2.7867e-07
ENSMUSG00000024622.8	Hmgxb3	chr18:61157761-61162897	-0.620232	6.58573e-12
ENSMUSG00000024622.8	Hmgxb3	chr18:61157761-61162897	-0.508202	3.3159e-12
ENSMUSG00000024622.8	Hmgxb3	chr18:61157761-61159158	0.430723	6.43357e-12
ENSMUSG00000024773.15	Atg2a	chr19:6248289-6249772	-0.296502	2.54811e-05
ENSMUSG00000025034.9	Trim8	chr19:46503013-46512723	-0.38524	1.05601e-09
ENSMUSG00000025034.9	Trim8	chr19:46503013-46512723	-0.414388	1.56986e-13
ENSMUSG00000025466.19	Fuom	chr7:140101669-140102307	0.242467	5.4936e-08
ENSMUSG00000025558.18	Dock9	chr14:121586342-121591812	-0.237965	4.71722e-06
ENSMUSG00000025558.18	Dock9	chr14:121586342-121591311	0.237965	4.717e-06
ENSMUSG00000025912.16	Mybl1	chr1:9671758-9672212	-0.203778	1.03259e-06
ENSMUSG00000025816.15	Sec61a2	chr2:5886577-5891290	-0.263354	6.63913e-14
ENSMUSG00000025898.6	Cwf19l2	chr9:3460131-3475483	-0.260244	5.85379e-05
ENSMUSG00000026113.17	Inpp4a	chr1:37372419-37377578	0.247449	1.915e-06
ENSMUSG00000026113.17	Inpp4a	chr1:37374289-37377578	-0.247449	1.91509e-06
ENSMUSG00000026277.14	Stk25	chr1:93623532-93624553	-0.297989	3.33067e-16
ENSMUSG00000026492.11	Tfb2m	chr1:179529354-179531304	-0.25646	2.2582e-07
ENSMUSG00000026669.14	Mcm10	chr2:5007201-5007328	-0.242539	0.00020097
ENSMUSG00000026955.13	Sapcd2	chr2:25372998-25374952	-0.214143	5.95986e-06
ENSMUSG00000026955.13	Sapcd2	chr2:25372998-25374952	-0.222956	5.1531e-07
ENSMUSG00000027012.15	Dync1i2	chr2:71228690-71235915	0.203003	3.90823e-09
ENSMUSG00000027210.20	Meis2	chr2:116061592-116063188	-0.228043	3.26443e-06
ENSMUSG00000028344.12	Invs	chr4:48402939-48407598	-0.260658	0.00108013
ENSMUSG00000028468.15	Rgp1	chr4:43579509-43579887	-0.571464	6.66134e-16
ENSMUSG00000028468.15	Rgp1	chr4:43580023-43580296	-0.657889	8.39773e-13
ENSMUSG00000028613.15	Lrp8	chr4:107847566-107848281	0.257772	7.06417e-23
ENSMUSG00000028613.15	Lrp8	chr4:107847566-107850104	-0.415283	1.0566e-12
ENSMUSG00000028796.17	Phc2	chr4:128727870-128743354	0.208459	8.84937e-05
ENSMUSG00000028909.17	Ptpru	chr4:131794990-131797853	-0.225772	3.10872e-06
ENSMUSG00000028909.17	Ptpru	chr4:131793675-131797853	0.225772	3.10857e-06
ENSMUSG00000028919.11	Arhgef19	chr4:141240744-141246175	0.245192	1.25652e-06
ENSMUSG00000026388.15	3110009E18Rik	chr1:120121217-120150603	-0.507024	0
ENSMUSG00000026388.15	3110009E18Rik	chr1:120121217-120150603	-0.475828	0
ENSMUSG00000026753.5	Ppp6c	chr2:39200121-39204833	-0.455515	3.33067e-15
ENSMUSG00000026753.5	Ppp6c	chr2:39200121-39204833	-0.555554	4.9849e-14
ENSMUSG00000026753.5	Ppp6c	chr2:39200121-39200887	0.58127	1.72689e-12
ENSMUSG00000026980.15	Ly75	chr2:60338363-60340153	-0.339433	3.11991e-06
ENSMUSG00000026987.16	Baz2b	chr2:59958492-59959821	-0.215637	1.60584e-06
ENSMUSG00000027082.15	Tfpi	chr2:84434421-84444010	-0.217083	1.29099e-06
ENSMUSG00000027164.8	Traf6	chr2:101678620-101680825	0.384319	5.53484e-10
ENSMUSG00000027164.8	Traf6	chr2:101678620-101684479	-0.384319	5.51899e-10
ENSMUSG00000027164.8	Traf6	chr2:101678620-101684479	-0.262296	5.0166e-06
ENSMUSG00000027164.8	Traf6	chr2:101681027-101684479	0.228874	9.46119e-05
ENSMUSG00000027506.15	Tpd52	chr3:8936480-8944611	-0.235162	1.69935e-07
ENSMUSG00000027506.15	Tpd52	chr3:8935040-8944611	0.226199	8.28838e-07
ENSMUSG00000027506.15	Tpd52	chr3:8935040-8936439	-0.225911	8.31531e-07
ENSMUSG00000027584.16	Oprl1	chr2:181715229-181715690	-0.306925	5.43262e-08
ENSMUSG00000027584.16	Oprl1	chr2:181715229-181715690	-0.36887	3.67831e-09
ENSMUSG00000027584.16	Oprl1	chr2:181715489-181715690	0.36887	3.68264e-09
ENSMUSG00000028033.16	Kcnq5	chr1:21457624-21469470	0.225252	0.000632231
ENSMUSG00000028033.16	Kcnq5	chr1:21457624-21466383	-0.27653	0.000567661
ENSMUSG00000028233.6	Tgs1	chr4:3593637-3595357	-0.267767	8.3288e-07
ENSMUSG00000028678.13	Kif2c	chr4:117170139-117171717	-0.344346	0
ENSMUSG00000028678.13	Kif2c	chr4:117170139-117171717	-0.309499	5.08704e-13
ENSMUSG00000028782.14	Adgrb2	chr4:130012576-130013493	-0.606003	5.57088e-12
ENSMUSG00000028923.14	Necap2	chr4:141070233-141072529	0.206606	4.89798e-06
ENSMUSG00000029361.18	Nos1	chr5:117914442-117915547	0.62638	2.71994e-08
ENSMUSG00000029361.18	Nos1	chr5:117914442-117919396	-0.62638	2.7533e-08
ENSMUSG00000029361.18	Nos1	chr5:117914442-117919396	-0.717342	0.0111821
ENSMUSG00000029361.18	Nos1	chr5:117915648-117919396	0.656001	0.000651172
ENSMUSG00000029804.17	Herc3	chr6:58894624-58903244	0.283365	0.000271542
ENSMUSG00000030067.17	Foxp1	chr6:99308438-99435216	0.259882	1.68736e-06
ENSMUSG00000030168.13	Adipor2	chr6:119365380-119370150	-0.447934	0
ENSMUSG00000030168.13	Adipor2	chr6:119365380-119370150	-0.527777	4.57412e-14
ENSMUSG00000028979.17	Masp2	chr4:148612166-148612651	0.268599	0.000156669
ENSMUSG00000028979.17	Masp2	chr4:148612725-148613758	0.252145	2.07478e-06
ENSMUSG00000029207.16	Apbb2	chr5:66462166-66492058	-0.23739	4.90123e-07
ENSMUSG00000029446.14	Psph	chr5:129776941-129779022	-0.451909	2.11391e-06
ENSMUSG00000029461.17	Fam168a	chr7:100813000-100818736	-0.236575	5.55347e-08
ENSMUSG00000029461.17	Fam168a	chr7:100813000-100824132	0.236575	5.55329e-08
ENSMUSG00000029608.10	Rph3a	chr5:120973444-120980130	-0.315659	1.69355e-06
ENSMUSG00000030068.4	Gm20696	chr6:99308438-99435216	0.259882	1.68736e-06
ENSMUSG00000030172.15	Erc1	chr6:119618912-119620311	-0.253299	4.98531e-07
ENSMUSG00000030172.15	Erc1	chr6:119594973-119620311	0.253299	4.98511e-07
ENSMUSG00000030172.15	Erc1	chr6:119594973-119620311	0.236503	1.08841e-06
ENSMUSG00000030172.15	Erc1	chr6:119594973-119618846	-0.236503	1.08846e-06
ENSMUSG00000030852.17	Tacc2	chr7:130729828-130733506	-0.318821	4.33106e-11
ENSMUSG00000030852.17	Tacc2	chr7:130729828-130733506	-0.262901	3.69762e-07
ENSMUSG00000031342.17	Gpm6b	chrX:166384000-166385391	0.285495	1.12668e-08
ENSMUSG00000031342.17	Gpm6b	chrX:166384000-166386952	-0.321095	3.10161e-09
ENSMUSG00000031486.15	Adgra2	chr8:27119851-27120447	-0.213238	3.57199e-06
ENSMUSG00000032740.16	Ccdc88a	chr11:29400292-29422540	-0.53061	1.11022e-16
ENSMUSG00000033597.9	Caskin1	chr17:24501333-24503801	-0.205049	2.00433e-05
ENSMUSG00000033788.15	Dysf	chr6:84152409-84157139	-0.350312	2.577e-07
ENSMUSG00000034235.17	Usp54	chr14:20566062-20570248	-0.258949	0.000593731
ENSMUSG00000030850.17	Ate1	chr7:130418568-130464131	-0.435323	0
ENSMUSG00000031028.14	Tub	chr7:109024657-109025608	-0.326997	0
ENSMUSG00000031028.14	Tub	chr7:109024657-109025608	-0.43819	0
ENSMUSG00000031256.11	Cstf2	chrX:134069907-134072415	0.206916	1.57221e-05
ENSMUSG00000031626.17	Sorbs2	chr8:45736202-45741487	-0.217505	0.000934992
ENSMUSG00000031904.5	Slc7a6	chr8:106168954-106179102	-0.26248	0
ENSMUSG00000031904.5	Slc7a6	chr8:106168954-106179102	-0.294658	0
ENSMUSG00000032258.15	Lca5	chr9:83401749-83423023	0.323329	6.75376e-07
ENSMUSG00000032495.8	Lrrc2	chr9:110970159-110979470	-0.304849	4.69643e-06
ENSMUSG00000032826.18	Ank2	chr3:126940146-126950735	0.210986	1.10113e-06
ENSMUSG00000032826.18	Ank2	chr3:126940146-126941610	-0.210986	1.10118e-06
ENSMUSG00000033088.19	Triobp	chr15:78960074-78960949	0.278524	2.34764e-06
ENSMUSG00000033444.14	Specc1l	chr10:75212219-75230682	-0.22767	6.44762e-12
ENSMUSG00000033444.14	Specc1l	chr10:75212219-75230682	-0.281228	0
ENSMUSG00000034164.17	Emid1	chr11:5132040-5134074	0.333019	0.000501222
ENSMUSG00000034275.18	Igsf9b	chr9:27328706-27329539	-0.347135	1.16863e-08
ENSMUSG00000034818.16	Celf5	chr10:81469523-81470629	-0.473494	1.23693e-10
ENSMUSG00000034818.16	Celf5	chr10:81469523-81470629	-0.546838	7.38409e-12
ENSMUSG00000034940.15	Synrg	chr11:83982307-83986814	0.222806	6.94552e-05
ENSMUSG00000035629.19	Rubcn	chr16:32838353-32842998	0.203859	0.000336147
ENSMUSG00000035629.19	Rubcn	chr16:32838353-32841537	-0.2081	0.000174461
ENSMUSG00000036009.16	Mettl25	chr10:105836220-105841076	-0.202926	0.000123708
ENSMUSG00000036009.16	Mettl25	chr10:105836220-105841076	-0.398176	0.000228667
ENSMUSG00000034471.12	Caskin2	chr11:115805189-115806304	-0.595827	5.20428e-12
ENSMUSG00000034471.12	Caskin2	chr11:115805189-115806304	-0.502717	1.03735e-09
ENSMUSG00000034560.6	Washc4	chr10:83560526-83564411	-0.498383	0
ENSMUSG00000034560.6	Washc4	chr10:83560526-83564411	-0.642037	6.12436e-09
ENSMUSG00000034593.16	Myo5a	chr9:75186122-75189900	0.239335	3.88207e-05
ENSMUSG00000034593.16	Myo5a	chr9:75187530-75189900	-0.258843	7.21324e-06
ENSMUSG00000034684.12	Sema3f	chr9:107691448-107692168	0.341849	6.21024e-10
ENSMUSG00000034684.12	Sema3f	chr9:107689779-107692168	-0.341848	6.18213e-10
ENSMUSG00000034684.12	Sema3f	chr9:107689779-107692168	-0.290122	7.68095e-08
ENSMUSG00000034684.12	Sema3f	chr9:107689779-107691356	0.233803	0.000428555
ENSMUSG00000034799.16	Unc13a	chr8:71642206-71643092	-0.248549	7.35722e-09
ENSMUSG00000034799.16	Unc13a	chr8:71636567-71637772	-0.256182	0.000210587
ENSMUSG00000034891.13	Sncb	chr13:54765692-54766305	-0.201364	1.45979e-07
ENSMUSG00000034891.13	Sncb	chr13:54765692-54765915	0.201365	1.45973e-07
ENSMUSG00000034949.18	Zfr2	chr10:81237591-81239430	-0.200464	2.24063e-06
ENSMUSG00000034973.16	Dop1a	chr9:86507737-86512558	-0.219066	1.48915e-06
ENSMUSG00000035390.16	Brsk1	chr7:4699106-4704128	-0.388788	0
ENSMUSG00000035640.18	Cbarp	chr10:80136743-80136874	0.238853	5.33621e-09
ENSMUSG00000035640.18	Cbarp	chr10:80136494-80136874	-0.238853	5.33786e-09
ENSMUSG00000035640.18	Cbarp	chr10:80136494-80136663	0.219163	4.87466e-06
ENSMUSG00000035954.10	Dock4	chr12:40834730-40836630	-0.493607	2.22045e-16
ENSMUSG00000035954.10	Dock4	chr12:40834730-40836630	-0.470685	0
ENSMUSG00000036534.6	Slc38a7	chr8:95844161-95844888	-0.255701	8.33736e-07
ENSMUSG00000036534.6	Slc38a7	chr8:95844161-95844888	-0.29465	1.75766e-08
ENSMUSG00000036555.14	Iqce	chr5:140686400-140689813	0.208687	2.30081e-07
ENSMUSG00000036555.14	Iqce	chr5:140686400-140687785	-0.208687	2.30092e-07
ENSMUSG00000037206.15	Islr	chr9:58201372-58204219	-0.46266	0
ENSMUSG00000037260.8	Hgsnat	chr8:25945315-25946236	-0.280294	2.26807e-11
ENSMUSG00000037260.8	Hgsnat	chr8:25945315-25946236	-0.54159	1.57274e-12
ENSMUSG00000037343.8	Taf2	chr15:55022324-55027172	-0.268157	2.11609e-12
ENSMUSG00000037343.8	Taf2	chr15:55022324-55027172	-0.216516	2.9152e-06
ENSMUSG00000037845.14	Fdxacb1	chr9:50770313-50770632	-0.272086	1.27812e-06
ENSMUSG00000037845.14	Fdxacb1	chr9:50770313-50771431	0.272086	1.27807e-06
ENSMUSG00000037845.14	Fdxacb1	chr9:50770313-50771431	0.281174	8.05843e-07
ENSMUSG00000037845.14	Fdxacb1	chr9:50770790-50771431	-0.281174	8.05875e-07
ENSMUSG00000038045.14	Sult6b1	chr17:78885216-78888931	-0.289325	1.82274e-06
ENSMUSG00000038193.4	Hand2	chr8:57322461-57323762	-0.276081	0
ENSMUSG00000038312.10	Edem2	chr2:155718389-155722432	-0.240836	6.53005e-05
ENSMUSG00000038371.15	Sbf2	chr7:110340074-110348855	0.266025	2.73179e-06
ENSMUSG00000038371.15	Sbf2	chr7:110340074-110341290	-0.232855	5.60578e-06
ENSMUSG00000037224.15	Zfyve28	chr5:34199744-34216561	-0.231695	4.98435e-06
ENSMUSG00000038172.14	Ttc39b	chr4:83263801-83271117	-0.205978	1.29841e-06
ENSMUSG00000038368.16	Focad	chr4:88297101-88303445	-0.586717	4.0421e-12
ENSMUSG00000038524.13	Fchsd1	chr18:37967901-37968214	0.277485	6.75928e-07
ENSMUSG00000038524.13	Fchsd1	chr18:37967895-37968214	-0.277485	6.75954e-07
ENSMUSG00000038822.15	Hace1	chr10:45638403-45648591	-0.417212	0
ENSMUSG00000038822.15	Hace1	chr10:45638403-45648591	-0.257957	2.23339e-09
ENSMUSG00000039126.10	Prune2	chr19:17193429-17199113	-0.431716	0
ENSMUSG00000039126.10	Prune2	chr19:17193429-17199113	-0.655571	7.35813e-07
ENSMUSG00000039671.18	Zmynd8	chr2:165852879-165875705	0.252778	0.000559244
ENSMUSG00000039959.13	Hip1	chr5:135460470-135489081	-0.245254	8.27363e-08
ENSMUSG00000040146.9	Rgl3	chr9:21974540-21975608	-0.201898	0.000306791
ENSMUSG00000040265.16	Dnm3	chr1:162019992-162045386	0.277552	1.79938e-06
ENSMUSG00000040640.11	Erc2	chr14:28303010-28317249	-0.337139	9.2457e-07
ENSMUSG00000040640.11	Erc2	chr14:28303010-28475603	0.337139	9.24525e-07
ENSMUSG00000040811.15	Eml2	chr7:19179855-19181709	-0.249961	3.2434e-06
ENSMUSG00000041258.18	Zfp236	chr18:82682287-82691578	-0.236002	1.72612e-06
ENSMUSG00000041658.12	Rragb	chrX:153144075-153148452	-0.245955	0.000117969
ENSMUSG00000041658.12	Rragb	chrX:153144075-153150362	0.234659	0.000110611
ENSMUSG00000041815.14	Poldip3	chr15:83137554-83138132	-0.208739	8.44202e-05
ENSMUSG00000041815.14	Poldip3	chr15:83135389-83138132	0.248081	4.85181e-12
ENSMUSG00000041815.14	Poldip3	chr15:83135389-83138132	0.248027	6.25806e-21
ENSMUSG00000041815.14	Poldip3	chr15:83135389-83137468	-0.243965	0
ENSMUSG00000042210.17	Abhd14a	chr9:106445829-106447531	-0.386955	2.68307e-09
ENSMUSG00000042210.17	Abhd14a	chr9:106444306-106447531	0.335589	3.76189e-09
ENSMUSG00000042210.17	Abhd14a	chr9:106444306-106447531	0.281079	1.63679e-10
ENSMUSG00000042210.17	Abhd14a	chr9:106444306-106445526	-0.281079	1.64343e-10
ENSMUSG00000042328.13	Hps4	chr5:112343163-112344541	0.209069	2.69337e-06
ENSMUSG00000042439.13	Zfp532	chr18:65581148-65582897	0.251983	1.50856e-06
ENSMUSG00000042453.14	Reln	chr5:21885569-21895989	0.227364	0.000755935
ENSMUSG00000042453.14	Reln	chr5:21885569-21891562	-0.252468	0.000518579
ENSMUSG00000042605.16	Atxn2	chr5:121786404-121794938	-0.262843	1.64221e-09
ENSMUSG00000042605.16	Atxn2	chr5:121786404-121794938	-0.330616	4.44089e-16
ENSMUSG00000039735.15	Fnbp1l	chr3:122558106-122559020	-0.212127	5.70815e-07
ENSMUSG00000040128.9	Pnrc1	chr4:33246507-33289995	-0.227874	1.76874e-08
ENSMUSG00000040128.9	Pnrc1	chr4:33246507-33247948	0.227874	1.76857e-08
ENSMUSG00000040594.19	Ranbp17	chr11:33318347-33318428	-0.250739	1.02445e-11
ENSMUSG00000040904.10	Gm21988	chr11:70239014-70239656	-0.269012	2.70133e-08
ENSMUSG00000041459.15	Tardbp	chr4:148616844-148617566	-0.205203	6.8085e-05
ENSMUSG00000041889.7	Shisa4	chr1:135373285-135374378	-0.237914	1.33744e-05
ENSMUSG00000041889.7	Shisa4	chr1:135372364-135373152	-0.206683	7.41722e-05
ENSMUSG00000042104.18	Uggt2	chr14:119042802-119044500	-0.557555	1.08924e-12
ENSMUSG00000042302.14	Ehbp1	chr11:22151189-22169035	0.221345	3.24395e-07
ENSMUSG00000042302.14	Ehbp1	chr11:22151189-22151788	-0.221345	3.24409e-07
ENSMUSG00000042759.12	Apobr	chr7:126587238-126587897	-0.221462	0.000243921
ENSMUSG00000042759.12	Apobr	chr7:126587238-126587897	-0.229829	1.36933e-06
ENSMUSG00000042759.12	Apobr	chr7:126587811-126587897	0.229829	1.36927e-06
ENSMUSG00000044770.14	Scml4	chr10:42935147-42946869	0.251051	0.000101642
ENSMUSG00000045100.11	Slc25a26	chr6:94510861-94513805	-0.227304	4.54004e-06
ENSMUSG00000047767.17	Atg16l2	chr7:101294921-101296121	0.455186	4.06291e-06
ENSMUSG00000047767.17	Atg16l2	chr7:101293984-101296121	-0.475968	1.22033e-06
ENSMUSG00000047767.17	Atg16l2	chr7:101293984-101296121	-0.437862	1.01467e-06
ENSMUSG00000047767.17	Atg16l2	chr7:101293984-101294859	0.388346	1.19908e-05
ENSMUSG00000047793.13	Sned1	chr1:93271968-93272492	-0.201263	1.8396e-06
ENSMUSG00000049225.14	Pdp1	chr4:11962233-11966302	-0.545119	5.86198e-14
ENSMUSG00000049225.14	Pdp1	chr4:11962233-11966302	-0.241625	1.09896e-10
ENSMUSG00000049225.14	Pdp1	chr4:11962233-11965614	0.263958	6.23342e-10
ENSMUSG00000043243.15	Fam129c	chr8:71606744-71607541	0.24867	4.41309e-06
ENSMUSG00000043929.16	Klhl15	chrX:94235420-94238049	0.209609	1.35067e-06
ENSMUSG00000043929.16	Klhl15	chrX:94235420-94252415	-0.294954	1.82876e-06
ENSMUSG00000046111.17	Cep295	chr9:15351815-15352899	-0.318508	2.15929e-07
ENSMUSG00000050174.15	Nudt6	chr3:37412415-37416701	-0.274579	2.70804e-06
ENSMUSG00000051674.15	Dcun1d4	chr5:73511166-73520116	-0.206976	5.7659e-07
ENSMUSG00000051730.15	Mettl5	chr2:69871781-69873884	0.288753	4.02822e-08
ENSMUSG00000052632.16	Asap2	chr12:21206388-21212809	-0.290237	3.21965e-15
ENSMUSG00000052632.16	Asap2	chr12:21254467-21256475	0.385817	2.05636e-11
ENSMUSG00000052632.16	Asap2	chr12:21254467-21258010	-0.356216	7.99892e-10
ENSMUSG00000052632.16	Asap2	chr12:21254467-21258010	-0.260498	4.23619e-06
ENSMUSG00000052632.16	Asap2	chr12:21256609-21258010	0.290912	7.95782e-08
ENSMUSG00000052812.5	Atad2b	chr12:4974279-4978453	-0.328416	2.21491e-08
ENSMUSG00000057265.13	Bbof1	chr12:84430333-84433301	0.230622	0.000220125
ENSMUSG00000061313.8	Ddhd2	chr8:25733122-25734716	-0.204882	8.68194e-14
ENSMUSG00000061536.13	Sec22c	chr9:121688317-121690236	-0.213813	4.34328e-07
ENSMUSG00000061536.13	Sec22c	chr9:121688317-121690236	-0.241069	1.02114e-07
ENSMUSG00000050248.11	Evc2	chr5:37387139-37391993	-0.341712	0
ENSMUSG00000050248.11	Evc2	chr5:37351174-37357400	-0.298	2.24422e-06
ENSMUSG00000051243.14	Islr2	chr9:58200461-58201280	0.389595	1.10124e-20
ENSMUSG00000051243.14	Islr2	chr9:58199983-58201280	-0.586507	1.4816e-10
ENSMUSG00000051243.14	Islr2	chr9:58201372-58204219	-0.365968	5.39357e-09
ENSMUSG00000051243.14	Islr2	chr9:58199983-58201280	-0.538743	2.48246e-13
ENSMUSG00000051243.14	Islr2	chr9:58199983-58200272	0.538743	2.48397e-13
ENSMUSG00000051243.14	Islr2	chr9:58201372-58204219	-0.398253	3.33067e-16
ENSMUSG00000053166.14	Cdh22	chr2:165181459-165234555	-0.521425	1.55431e-15
ENSMUSG00000053166.14	Cdh22	chr2:165181459-165234555	-0.513005	4.44089e-16
ENSMUSG00000053436.15	Mapk14	chr17:28728975-28737011	0.232612	2.26006e-10
ENSMUSG00000053436.15	Mapk14	chr17:28728975-28740680	-0.218315	6.09252e-10
ENSMUSG00000053553.11	3110082I17Rik	chr5:139455546-139460469	-0.208812	1.80888e-06
ENSMUSG00000053950.10	Adnp2	chr18:80137573-80142649	-0.776873	0.00232184
ENSMUSG00000053950.10	Adnp2	chr18:80137573-80142649	-0.69091	1.18364e-08
ENSMUSG00000054051.7	Ercc6	chr14:32541354-32546745	-0.233247	8.79134e-06
ENSMUSG00000054469.14	Lclat1	chr17:73196795-73239718	-0.260638	1.46494e-12
ENSMUSG00000054942.13	Miga1	chr3:152290909-152297117	-0.333264	2.71482e-07
ENSMUSG00000054942.13	Miga1	chr3:152290909-152297117	-0.532196	0
ENSMUSG00000055322.15	Tns1	chr1:73942106-73952421	-0.229618	2.1028e-06
ENSMUSG00000055692.21	Tmem191c	chr16:17277891-17282815	-0.681101	1.00299e-06
ENSMUSG00000056531.11	Ccdc18	chr5:108132998-108135422	-0.340958	7.5136e-07
ENSMUSG00000056531.11	Ccdc18	chr5:108133339-108135422	0.321393	1.02063e-06
ENSMUSG00000057110.15	Cntrl	chr2:35173157-35175109	-0.234461	0.000488939
ENSMUSG00000057551.10	Zfp317	chr9:19622285-19629097	-0.324748	3.99462e-08
ENSMUSG00000057836.12	Xlr3a	chrX:73094252-73094961	-0.210041	1.7687e-07
ENSMUSG00000060530.2	A930017M01Rik	chr15:44845665-44856464	-0.240832	8.16127e-07
ENSMUSG00000061013.6	Mkx	chr18:6937201-6992038	-0.765024	3.67032e-11
ENSMUSG00000061013.6	Mkx	chr18:6937201-6992038	-0.542865	2.76305e-09
ENSMUSG00000063765.12	Chadl	chr15:81686402-81692108	-0.736318	8.11349e-07
ENSMUSG00000064302.13	Clasp1	chr1:118525455-118531978	-0.204136	2.13707e-06
ENSMUSG00000064302.13	Clasp1	chr1:118525455-118539266	0.238183	2.04821e-07
ENSMUSG00000064302.13	Clasp1	chr1:118532085-118536135	-0.241627	6.62954e-05
ENSMUSG00000064302.13	Clasp1	chr1:118532085-118539266	0.230332	0.000558378
ENSMUSG00000064302.13	Clasp1	chr1:118532085-118536135	-0.225863	0.000632662
ENSMUSG00000066621.12	Tecpr1	chr5:144214419-144216253	-0.635266	3.41516e-12
ENSMUSG00000066621.12	Tecpr1	chr5:144214419-144215738	0.635266	4.43446e-12
ENSMUSG00000070327.14	Rnf213	chr11:119402691-119408714	0.216581	2.75633e-06
ENSMUSG00000070476.10	Fam217b	chr2:178414708-178416632	-0.2069	0.000790945
ENSMUSG00000086784.2	Isoc2a	chr7:4892111-4895317	-0.220367	8.25799e-07
ENSMUSG00000097290.9	1300002E11Rik	chr16:21795975-21800775	0.307799	2.69168e-08
ENSMUSG00000097290.9	1300002E11Rik	chr16:21795975-21808678	-0.35908	2.84793e-08
ENSMUSG00000097709.8	2810429I04Rik	chr13:3485220-3492182	0.217184	3.63505e-05
ENSMUSG00000097709.8	2810429I04Rik	chr13:3485220-3492182	0.246539	0.000174163
ENSMUSG00000108621.1	Gm37494	chr7:39552611-39553228	0.205062	2.16801e-06
ENSMUSG00000108621.1	Gm37494	chr7:39553332-39563702	0.331032	1.17163e-08
ENSMUSG00000109771.1	Gm35315	chr5:110080864-110094331	-0.526766	9.45752e-05
ENSMUSG00000109771.1	Gm35315	chr5:110080864-110087521	0.487784	6.10066e-06
ENSMUSG00000114980.1	4933432I03Rik	chr14:103032946-103033725	0.339048	1.02661e-06
ENSMUSG00000116895.1	Gm3435	chr17:15013049-15013672	0.282034	1.61916e-06
ENSMUSG00000063275.15	Hacd1	chr2:14045255-14055731	-0.36577	0
ENSMUSG00000063594.5	Gng8	chr7:16892511-16893121	0.382969	6.37777e-11
ENSMUSG00000063594.5	Gng8	chr7:16892511-16894942	-0.288422	3.44558e-12
ENSMUSG00000063594.5	Gng8	chr7:16893219-16894942	0.350051	1.07001e-12
ENSMUSG00000066036.14	Ubr4	chr4:139431761-139432482	-0.209285	1.91926e-07
ENSMUSG00000066036.14	Ubr4	chr4:139431761-139433620	0.209285	1.91919e-07
ENSMUSG00000068747.14	Sort1	chr3:108354241-108356231	-0.305391	1.61349e-11
ENSMUSG00000068747.14	Sort1	chr3:108355570-108356231	0.305391	1.61248e-11
ENSMUSG00000072761.10	Gm6712	chr17:17294589-17316078	-0.216443	3.86711e-07
ENSMUSG00000079179.9	Rab10os	chr12:3238112-3238834	-0.298068	1.32289e-07
ENSMUSG00000079179.9	Rab10os	chr12:3239009-3241522	-0.73469	1.99983e-07
ENSMUSG00000079578.1	Gm1140	chrX:67683257-67688967	-0.291088	0
ENSMUSG00000079707.10	Tcte3	chr17:15027317-15033347	0.222088	0.000242903
ENSMUSG00000079707.10	Tcte3	chr17:15027317-15030509	-0.213044	0.000313956
ENSMUSG00000083012.9	Fam220a	chr5:143549134-143551409	0.462158	8.18966e-19
ENSMUSG00000083012.9	Fam220a	chr5:143549134-143562757	-0.462158	0
ENSMUSG00000083012.9	Fam220a	chr5:143549134-143562757	-0.267775	1.18161e-12
ENSMUSG00000083012.9	Fam220a	chr5:143551541-143562757	0.267775	1.21315e-12
ENSMUSG00000086502.1	B130055M24Rik	chr7:127449571-127456980	0.238587	1.53912e-07
ENSMUSG00000086502.1	B130055M24Rik	chr7:127449571-127459515	-0.234325	2.13577e-07
ENSMUSG00000087368.7	BC065397	chrX:136741950-136743403	-0.293489	6.08991e-08
ENSMUSG00000087411.1	Gm16048	chr3:90455242-90456926	-0.45433	2.22094e-07
ENSMUSG00000097960.1	A330074K22Rik	chr8:120224655-120227925	0.234942	3.84491e-06
ENSMUSG00000118332.1	Fam220a	chr5:143549134-143551409	0.410603	1.95648e-18
ENSMUSG00000118332.1	Fam220a	chr5:143549134-143562757	-0.43403	0
ENSMUSG00000118332.1	Fam220a	chr5:143549134-143562757	-0.267775	1.18161e-12
ENSMUSG00000118332.1	Fam220a	chr5:143551541-143562757	0.267775	1.21315e-12
