# Supplementary material for: Cell environment shapes TDP-43 function with implications in neuronal and muscle disease
Source: Commun Biol. 2022 Apr 5;5:314. doi: 10.1038/s42003-022-03253-8 (PMC8983780; doi:10.1038/s42003-022-03253-8)
Supplement: Supplementary file 8 — Supplementary Data 5 [file 42003_2022_3253_MOESM8_ESM.xlsx]

## Sheet: DEG NSC34
ONTOLOGY	ID	Description	GeneRatio	BgRatio	pvalue	p.adjust	qvalue	geneID	Count
BP	GO:0045666	positive regulation of neuron differentiation	110/2155	461/23210	8.04214941956258e-21	4.75291030696148e-17	3.53346649234255e-17	Adnp/Sgk1/Adra2c/Phox2b/Cacng7/Rac1/Atf1/Nin/Apoe/Vegfa/Qk/Fig4/Adra2b/Ascl1/Zeb2/Serpine2/Srf/Socs2/Arhgef2/Ngfr/Rara/D16Ertd472e/Adam17/Wnt5a/Fyn/Dnmt3b/Dkk1/Itsn1/Tcf3/Fbxw8/Sox11/Ptk7/Fzd4/Ptn/Serpinf1/Kdm4a/Smurf1/Map2k2/Stk11/Dpysl3/Ahi1/Mark2/Actr3/Mapkapk5/Rest/Ikbkb/Csnk1d/Tcf4/Ranbp1/Spag9/Sez6/Bhlhb9/Mapk6/Impact/Actr2/Rap1a/Rims2/Lrp8/Fmr1/Robo1/Tmem30a/Itsn2/Enc1/Nefl/Dynlt1b/Creb3l2…	110
BP	GO:0010976	positive regulation of neuron projection development	87/2155	362/23210	6.18283521354468e-17	1.82702780560245e-13	1.35827127270187e-13	Adnp/Sgk1/Cacng7/Rac1/Atf1/Nin/Apoe/Vegfa/Qk/Fig4/Zeb2/Serpine2/Srf/Ngfr/D16Ertd472e/Adam17/Wnt5a/Fyn/Itsn1/Fbxw8/Ptk7/Fzd4/Ptn/Serpinf1/Smurf1/Map2k2/Stk11/Dpysl3/Ahi1/Mark2/Actr3/Mapkapk5/Ikbkb/Ranbp1/Sez6/Bhlhb9/Mapk6/Actr2/Rap1a/Rims2/Lrp8/Fmr1/Robo1/Tmem30a/Itsn2/Enc1/Nefl/Dynlt1b/Creb3l2/Snap91/Xlr3b/Itpr1/Plxnb1/Baiap2/Rab11a/Caprin2/Dscam/Ppp1r9a/Trpv2/Syt1/Epor/Apbb1/Cpeb3/Itga3/Dbn1/Fn1…	87
BP	GO:0031346	positive regulation of cell projection organization	102/2155	466/23210	1.28656118054079e-16	2.53452552566536e-13	1.88424784827273e-13	Adnp/Sgk1/Wasf2/Cacng7/Rac1/Atf1/Akirin1/Nin/Apoe/Vegfa/Qk/Fig4/Zeb2/Serpine2/Srf/Bbs4/Ngfr/D16Ertd472e/Adam17/Wnt5a/Fyn/Cep135/Itsn1/Fbxw8/Ptk7/Fzd4/Ptn/Kit/Serpinf1/Plekhm1/Smurf1/Map2k2/Stk11/Dpysl3/Ahi1/Mark2/Actr3/Mapkapk5/Ikbkb/Hdac4/Kat2a/Ranbp1/Sez6/Bhlhb9/Mapk6/Actr2/Rap1a/Rims2/Lrp8/Fmr1/Robo1/Tmem30a/Itsn2/Enc1/Nefl/Dynlt1b/Creb3l2/Snap91/Xlr3b/Itpr1/Plxnb1/Baiap2/Rab11a/Caprin2/Dscam/…	102
BP	GO:0010256	endomembrane system organization	83/2155	384/23210	1.88443179220559e-13	2.78424797298376e-10	2.06989955280688e-10	Reep4/Mpp5/Hook2/Akt2/Serpine2/Rab43/Plk3/Mfsd14a/Golph3l/Lman2/Cavin2/Sqstm1/Fbxw8/Usp8/Pi4k2a/Stx6/Tjap1/Map2k2/Arhgef7/Sec61a1/Csnk1d/Lmna/Akt1/Get4/Syt11/Snx9/Use1/Sun1/Synj1/Ano6/Anxa6/Ubxn2a/Stx2/Blzf1/Hikeshi/Rab1a/Tlcd1/Vps4b/Sptbn1/Epb41l3/Coro7/Mtss1/Uso1/Stx5a/Tango2/Sec23ip/Snx10/Tmed5/Gsn/Syne1/Baiap2/Dysf/Rab11a/Rtn3/Nbeal2/Ano3/Hook1/Syngr1/Sec16b/Dnm1/Tgfb2/Dmpk/Rab30/Aqp1/Optn/Gp…	83
BP	GO:1990778	protein localization to cell periphery	75/2155	344/23210	1.74947984777747e-12	2.06788518007297e-09	1.53733239676277e-09	Nptx1/Grasp/Cacng7/Rac1/Mpp5/Ramp2/Akt2/Dchs1/Scrib/Ppp2r5a/Golph3l/Rab34/Sqstm1/Golga7/Actr3/Gga2/Ikbkb/Gga3/Ppfia1/Numa1/Akt1/Actb/Flna/Fam126b/Rap1a/Blzf1/Gopc/Ttc7b/Atp1b1/Sptbn1/Epb41l3/Tnik/Snap47/Myo5a/Pik3r1/Mapk10/Prepl/Acsl3/Atp1b3/Pdzd11/Cacng3/Rab11a/Adam22/Camk2d/Cdh2/Lyplal1/Ttc7/Itga3/Stx7/Map7/Rab13/Snap25/Mrap/Lin7a/Prkcz/Prnp/Sec23a/Atp2c2/Optn/Rab15/Gper1/Pacsin1/Camk2b/Nsg1/An…	75
BP	GO:0051668	localization within membrane	49/2155	185/23210	9.14361189371698e-12	9.00645771531123e-09	6.69569053410082e-09	Nptx1/Slc7a11/Grasp/Cacng7/Rac1/Apoe/Atad1/Scrib/Ptn/Kif5a/Ssna1/Nptn/Synj1/Flna/Rap1a/Myo6/Rab1a/Mesd/Tnik/Snap47/Mapk10/Pick1/Gsn/Syne1/Cacng3/Rab11a/Ppp3r1/Adam22/Cdh2/Gsg1l/Dbn1/Sorbs2/Dnm1/Stx7/Snap25/Itgal/Dnm3/Prkcz/Sec23a/Hap1/Pacsin1/Nsg1/Shisa7/Vamp2/Adam10/Camk2a/Usp46/Dock2/Caly	49
BP	GO:0031503	protein-containing complex localization	59/2155	249/23210	1.16453188937581e-11	9.83197638030148e-09	7.30940767857839e-09	Nptx1/Grasp/Tnfaip2/Rcc2/Cacng7/Rrs1/Atad1/Scrib/Rbm15b/Dnmt3b/Ran/Iws1/Thoc3/Nol6/Klhl21/Kif5a/Ssna1/Sfpq/Gle1/Eif5a/Sarnp/Ddx39/Xpot/Nptn/Ddx19b/Synj1/Rap1a/Myo6/Tnik/Snap47/Ralb/Mapk10/Pick1/Syne1/Cacng3/Rab11a/Ppp3r1/Adam22/Ift22/Gsg1l/Dbn1/Dnm1/Stx7/Hspb11/Snap25/Akap6/Dnm3/Prkcz/Hap1/Pacsin1/Cluap1/Nsg1/Vamp2/Tub/Adam10/Camk2a/Usp46/Caly/Exoc3l2	59
BP	GO:0072659	protein localization to plasma membrane	63/2155	279/23210	2.16684080907069e-11	1.60075364770097e-08	1.19005178119224e-08	Grasp/Rac1/Mpp5/Ramp2/Akt2/Dchs1/Scrib/Ppp2r5a/Golph3l/Rab34/Sqstm1/Golga7/Actr3/Gga2/Ikbkb/Gga3/Ppfia1/Akt1/Actb/Flna/Fam126b/Rap1a/Blzf1/Gopc/Ttc7b/Atp1b1/Sptbn1/Epb41l3/Tnik/Myo5a/Pik3r1/Prepl/Acsl3/Atp1b3/Rab11a/Camk2d/Cdh2/Lyplal1/Ttc7/Itga3/Stx7/Map7/Rab13/Mrap/Prkcz/Prnp/Sec23a/Atp2c2/Optn/Rab15/Gper1/Pacsin1/Camk2b/Nsg1/Ank3/Kcnip4/Vamp2/Fam126a/Rab3a/Ramp1/Kif13a/Camk2a/Dpp6	63
BP	GO:0051656	establishment of organelle localization	88/2155	473/23210	1.84387021089138e-10	1.21080810515201e-07	9.00153714650366e-08	Spo11/Hmox1/Tmem230/Bod1/Nr4a3/Bloc1s4/Mgarp/Gem/Rrs1/Llgl1/Fam83d/Cenpf/Scrib/Wipi1/Arhgef2/Cenpa/Ran/Kit/Nrn1/Rims3/Bccip/Ahi1/Actr3/Kif5a/Gipc1/Ccnb1/Numa1/Cep83/Bicd2/Ctnnb1/Syt11/Pfn2/Wdr11/Actr2/Sar1b/Sun1/Synj1/Dpysl2/Stx2/Rap1a/Myo6/Rims2/Rab1a/Fmr1/Vps4b/Snap47/Trak2/Nefl/Myo5a/Dynlt1b/Prepl/Snap91/Psrc1/Syne1/Dgki/Rab11a/Ripor1/5730455P16Rik/Sec16b/Map2/Mlh1/Syt1/Pld2/Dnm1/Kif1a/Snap25/…	88
BP	GO:0007409	axonogenesis	87/2155	470/23210	3.04964937539719e-10	1.80234278085974e-07	1.33991963083241e-07	Nptx1/Adnp/Foxd1/Nfib/Nefm/Nr4a2/Nr4a3/Phox2b/Rnf165/Rac1/Epha8/Brsk2/Vangl2/Nin/Efnb3/Llgl1/Apoe/Vegfa/Zeb2/Notch1/Srf/Slit3/Prrxl1/Ngfr/Spg20/Map1s/Wnt5a/Zic2/Ryk/Nrn1/Map2k2/Enah/Stk11/Mark2/Actr3/Kif5a/Ephb4/Actb/Nptn/Cyfip2/Dpysl2/Olfm1/Kif3a/Vcl/Sipa1l1/Robo1/Trak2/Nefl/Snap91/Etv1/Plxnb1/Aatk/Rab11a/Dscam/Ust/Lgr4/Cdh2/Map2/Isl2/Trpv2/Apbb1/Dbn1/Cnp/Fn1/Cdh11/Lhx4/Tgfb2/Tubb3/Mapt/Tubb2b/P…	87
BP	GO:0099003	vesicle-mediated transport in synapse	55/2155	246/23210	5.89810237999219e-10	3.16888955143217e-07	2.35585448173085e-07	Tmem230/Bloc1s4/Atad1/Scrib/Itsn1/Nrn1/Stx6/Rims3/Btbd9/Kif5a/Gipc1/Ctnnb1/Syt11/Actb/Pfn2/Synj1/Dpysl2/Stx2/Rap1a/Myo6/Rims2/Fmr1/Snap47/Dnajc6/Mapk10/Prepl/Pick1/Snap91/Syne1/Amph/Dgki/Rab11a/Ppp3r1/Map2/Gsg1l/Syt1/Dnm1/Snap25/Dnm3/Sept5/Cyth1/Lin7a/Hap1/Chrna3/Napb/Pacsin1/Nsg1/Vamp2/Syt17/Rab3a/Camk2a/Apba1/Usp46/Ppp3cb/Caly	55
BP	GO:0099072	regulation of postsynaptic membrane neurotransmitter receptor levels	30/2155	96/23210	1.36128447128601e-09	6.5492075465149e-07	4.86889167319497e-07	Nptx1/Grasp/Cacng7/Atad1/Scrib/Synj1/Rap1a/Myo6/Tnik/Snap47/Mapk10/Pick1/Syne1/Cacng3/Rab11a/Ppp3r1/Adam22/Gsg1l/Dnm1/Snap25/Dnm3/Prkcz/Hap1/Pacsin1/Nsg1/Vamp2/Adam10/Camk2a/Usp46/Caly	30
BP	GO:0010769	regulation of cell morphogenesis involved in differentiation	68/2155	343/23210	1.44060402884422e-09	6.5492075465149e-07	4.86889167319497e-07	Adnp/Sgk1/Nefm/Rcc2/Rac1/Id1/Brsk2/Nin/Efnb3/Apoe/Vegfa/Zeb2/Srf/Spg20/Wnt5a/Fbxw8/Ryk/Lims1/Map2k2/Stk11/Mark2/Actr3/Ppp3ca/Fbln1/Bhlhb9/Actr2/Dpysl2/Flna/Olfm1/Lrp8/Sipa1l1/Fmr1/Robo1/Tnik/Trak2/Nefl/Snap91/Xlr3b/Plxnb1/Syne1/Baiap2/Aatk/Rab11a/Caprin2/Dscam/Ust/Ppp1r9a/Cdh2/Map2/Trpv2/Dbn1/Fn1/Mapt/Tubb2b/Dnm3/Plxnc1/Rufy3/Plxna1/Chrna3/Sema3b/Itpka/Camk2b/Rnd2/Plxna2/Cntn2/Adam10/Ache/Dmtn	68
BP	GO:0006898	receptor-mediated endocytosis	50/2155	222/23210	2.70269648905173e-09	1.1129017629465e-06	8.27366988785946e-07	Lmbr1l/Cacng7/Ramp2/Apoe/Vegfa/Atad1/Serpine1/Necab2/Scrib/Dkk1/Cd2ap/Tnk2/Ahi1/Syt11/Arrb1/Snx9/Insr/Inpp5f/Ap2a2/Gpr107/Synj1/Myo6/Kif3a/Fchsd2/Fmr1/Tmem108/Dnajc6/Pick1/Snap91/Syne1/Cacng3/Ppp3r1/Ifitm3/Tfr2/Gsg1l/Pld2/Dnm1/Snap25/Dnm3/Hap1/Napb/Sgip1/Pacsin1/Cntn2/Ramp1/Usp46/Ache/Clu/Ackr3/Caly	50
BP	GO:0051648	vesicle localization	58/2155	277/23210	2.8246237638236e-09	1.1129017629465e-06	8.27366988785946e-07	Tmem230/Bloc1s4/Scrib/Wipi1/Nrn1/Rims3/Ahi1/Kif5a/Gipc1/Ctnnb1/Syt11/Pfn2/Wdr11/Sar1b/Synj1/Dpysl2/Stx2/Rap1a/Myo6/Rims2/Rab1a/Fmr1/Snap47/Trak2/Uso1/Myo5a/Prepl/Snap91/Dgki/Rab11a/5730455P16Rik/Cdh2/Sec16b/Map2/Syt1/Dnm1/Kif1a/Snap25/Arfgap3/Dnm3/Sept5/Syn2/Cyth1/Stard3nl/Lin7a/Prkcz/Hap1/Chrna3/Napb/Myo7a/Vamp2/Syt17/Rab3a/Kif13a/Camk2a/Apba1/Rab27a/Eipr1	58
BP	GO:0051650	establishment of vesicle localization	55/2155	258/23210	3.6777809210017e-09	1.358480327695e-06	1.00993799764876e-06	Tmem230/Bloc1s4/Scrib/Wipi1/Nrn1/Rims3/Ahi1/Kif5a/Gipc1/Ctnnb1/Syt11/Pfn2/Wdr11/Sar1b/Synj1/Dpysl2/Stx2/Rap1a/Myo6/Rims2/Rab1a/Fmr1/Snap47/Trak2/Myo5a/Prepl/Snap91/Dgki/Rab11a/5730455P16Rik/Sec16b/Map2/Syt1/Dnm1/Kif1a/Snap25/Arfgap3/Dnm3/Sept5/Cyth1/Stard3nl/Lin7a/Prkcz/Hap1/Chrna3/Napb/Myo7a/Vamp2/Syt17/Rab3a/Kif13a/Camk2a/Apba1/Rab27a/Eipr1	55
BP	GO:0007005	mitochondrion organization	82/2155	459/23210	5.47579450010867e-09	1.90364385268484e-06	1.41523010795378e-06	Nptx1/Hk2/Mgarp/Hebp2/Siva1/Twnk/Tfam/Bmf/Opa3/Wipi1/Gclm/Myc/Mfsd14a/Bcl2l2/Timm17a/Cisd2/Gclc/Slc22a5/Stat3/Atp23/Spg7/Sqstm1/Wdr81/Ppp2cb/Nrf1/Rcc1l/Prelid1/Bax/Smurf1/Prkaa1/Sesn2/Top3a/Mcl1/Lonp1/Rnf7/Afg3l1/Phb2/Chchd2/Lmna/Akt1/Cdc37/Kat2a/Man2a1/Akt3/Acaa2/Vps13d/Rb1cc1/Gdap1/Trak2/Chchd4/Agk/Sharpin/Tmem135/Nipsnap2/Atg9b/Mllt11/Ppp2r2b/Ndufa3/Taz/Fbxo7/Fnip1/Vat1/Rrm2b/Cnp/Mmp9/Mpv17l/S…	82
BP	GO:0099590	neurotransmitter receptor internalization	17/2155	38/23210	1.14272791399906e-08	3.75195665096358e-06	2.78932532925852e-06	Cacng7/Atad1/Scrib/Synj1/Myo6/Pick1/Syne1/Cacng3/Ppp3r1/Gsg1l/Dnm1/Snap25/Dnm3/Hap1/Pacsin1/Usp46/Caly	17
BP	GO:0032535	regulation of cellular component size	72/2155	397/23210	2.45684892992254e-08	7.64209325044327e-06	5.68137807949954e-06	Adnp/Nefm/Rac1/Apoe/Vegfa/Cfl2/Wdtc1/Srf/Akt1s1/Bbs4/Hax1/Spg20/Wnt5a/Ppp1r15a/Cdk4/Lars/Slc12a2/Ryk/Tmod3/Actr3/Akt1/Sptan1/Tmod2/Pfn2/Snx9/Actr2/Clcn3/Ano6/Dpysl2/Wdr1/Tpm1/Olfm1/Akt3/Fchsd2/Rb1cc1/Sptbn1/Nefl/Pick1/Lima1/Rhobtb1/Gsn/Baiap2/Add3/Gmfb/Aatk/Cotl1/Rab11a/Dscam/Ppp1r9a/Map2/Trpv2/Tmem123/Slc12a5/Dbn1/Fn1/Mapt/Rufy3/Arpc5/Aqp1/Kank4/Sema3b/Gnb3/Rnd2/Rap1gap2/Ush1c/Cdhr5/Plek/Atp7a/T…	72
BP	GO:0007264	small GTPase mediated signal transduction	83/2155	485/23210	3.30557780095138e-08	9.76798240181133e-06	7.26183249535319e-06	Arhgef18/Hmox1/Dok3/Wasf2/Rac1/Vangl2/Fbxo8/Csf1/Gna12/Apoe/Notch1/Rab43/Arhgef2/Ngfr/Arhgdig/Rhob/Rab34/Itsn1/Usp8/Cd2ap/Ppp2cb/Trim28/Nras/Rab23/Phactr4/Arhgef7/Mapkapk5/Rab6a/Arrb1/Dnajc27/Rap1a/Rab1a/Sipa1l1/Robo1/Garnl3/Arfgap1/Itsn2/Chm/Ralb/Uso1/G3bp2/Mapre2/Rhou/Rhobtb1/Baiap2/Aatk/Dgki/Sipa1l2/Rab11a/Rsu1/Rab36/Ripor1/Ift22/Camk2d/Rab4a/Cdh2/Itga3/Stambp/Rab13/Tgfb2/Arhgap26/Rab30/Lpar2/…	83
BP	GO:0006364	rRNA processing	44/2155	198/23210	3.6187219728499e-08	1.01841175521633e-05	7.57120075923582e-06	Utp23/Usp36/Rrs1/Fbl/Exosc3/Nop2/Nol9/Utp25/Chd7/Znhit6/Naf1/Dkc1/Rrp36/Rbfa/Lyar/Rrp15/Mdn1/Heatr1/Nol6/Sart1/Pdcd11/Nsun5/Ddx18/Ddx10/Trmt112/Wdr46/Ncl/Utp14b/Ddx27/Utp18/Rpl7l1/Pwp2/Las1l/Ddx21/Wdr43/Utp3/Ddx51/Ebna1bp2/Nat10/Urb1/Bop1/Pih1d1/C1d/Riok3	44
BP	GO:0007626	locomotory behavior	52/2155	254/23210	4.00782535730423e-08	1.07664763007582e-05	8.00414499587937e-06	Nr4a2/Grm1/Oprd1/Efnb3/Apoe/Fig4/Chrnb4/Chd7/Zdhhc8/Slc22a5/Meis1/Fzd4/Id2/Btbd9/Axin1/Sez6/Inpp5f/Astn1/Clcn3/Myo6/Myo5a/Mapk10/Gmfb/Adam22/Dscam/Sncg/Sez6l2/Dbn1/Strn/Cnp/Dnm1/Fgf12/Nav2/Snap25/Mapt/Aldh1a3/Arrdc3/Cend1/Uba6/Chrna3/Atp1a3/Atp7a/Abat/Tmod1/Cntn2/Apba1/Th/Ppp3cb/Sez6l/Dbh/Asl/Atg7	52
BP	GO:1905475	regulation of protein localization to membrane	42/2155	186/23210	4.53459595009981e-08	1.16519400283e-05	8.66242722916093e-06	Slc7a11/Grasp/Akt2/Necab2/Ppp2r5a/Fyn/Sqstm1/Ptn/Actr3/Ppfia1/Akt1/Actb/Rap1a/Gopc/Mesd/Sptbn1/Tnik/Gpc1/Myo5a/Pik3r1/Acsl3/Gsn/Rab11a/Camk2d/Cdh2/Lyplal1/Stom/Itga3/Dbn1/Sorbs2/Stx7/Mrap/Prkcz/Prnp/Gper1/Camk2b/Ank3/Shisa7/Adam10/Camk2a/Dpp6/Dmtn	42
BP	GO:0070997	neuron death	72/2155	405/23210	5.66008536562997e-08	1.39379602128638e-05	1.03619282088331e-05	Esr1/Cebpb/Adnp/Hmox1/Nr4a2/Nmnat1/Slc7a11/Nr4a3/Csf1/Apoe/Vegfa/Akt2/En2/Ascl1/Slc25a27/Akt1s1/Ngfr/Hrk/Gclm/Wnt5a/Fyn/Gfer/Gclc/Casp2/Stat3/Itsn1/Serpinf1/Bax/Ddit4/Cdc34/Mcl1/Rest/Ikbkb/Hdac4/Hdac7/Ctnnb1/Set/Bhlhb9/Arrb1/Cpeb4/Dnajc5/Nos1/Fmr1/Scn2a/Map3k5/Nefl/Mt3/Itpr1/Erbb3/Aatk/Ppp2r2b/Sncg/Capn2/Fbxo7/Epor/Faim2/Stambp/Tgfb2/Mapt/Map3k12/Pigt/Prnp/Optn/Ncoa7/Atp7a/Tyro3/Nqo1/Ache/Clu/Sct…	72
BP	GO:0006470	protein dephosphorylation	49/2155	238/23210	8.12532628416632e-08	1.92082713357692e-05	1.42800471200464e-05	Dusp2/Fam220a/Bod1/Dusp27/Ptprt/Ptpn1/Plpp1/Dusp4/Ctdsp2/Ppm1a/Vrk3/Ppp2r5a/Ppp1cc/Pptc7/Ppp1r15a/Mtmr4/Ppp2cb/Akap1/Stk11/Cdca2/Dusp11/Ikbkb/Ppp2ca/Ppp1r12a/Ppp6r1/Ppp3ca/Ppp2r2c/Gnai2/Cry2/Pdp2/Ubash3b/Ptpn3/Smpd1/Ptpru/Btrc/Ppp3r1/Ppp2r2b/Mgat5/Dusp8/Dusp22/Dusp10/Nceh1/Ppm1e/Vcan/Ptprb/Fkbp1b/Ptprr/Ppp3cb/Itga1	49
BP	GO:1903829	positive regulation of cellular protein localization	57/2155	297/23210	9.67237251422666e-08	2.19860467534921e-05	1.63451347669563e-05	Abhd17c/Trim8/Cct2/Vegfa/Akt2/Necab2/Ppm1a/Dkc1/Ngfr/Plk3/Uaca/Fyn/Rab34/Sqstm1/Ran/Cd2ap/Hnrnpm/Ptn/Trim28/Gas8/Prkaa1/Stk11/Sesn2/Actr3/Ice1/Numa1/Akt1/Syt11/Gnl3l/Sar1b/Flna/Kif3a/Mesd/Sptbn1/Tmem30a/Pml/Myo5a/Pik3r1/Acsl3/Rab11a/Gpd1l/Ripor1/Sec16b/Stom/Emd/Itga3/Tgfb2/Mapt/Rufy3/Prnp/Camk4/Gper1/Ank3/Vamp2/Ccdc88a/Dpp6/Tardbp	57
BP	GO:0050808	synapse organization	77/2155	451/23210	1.13643224835711e-07	2.48752392140389e-05	1.84930534294057e-05	Nptx1/Adnp/Abhd17c/Slc7a11/Wasf2/Apoe/Wnt5a/Fyn/Sept11/Dkk1/Itsn1/Cabp1/Ptn/Rims3/Actr3/Arhgef7/Rest/Ctnnb1/Actn1/Sez6/Actb/Bhlhb9/Pfn2/Nptn/Insr/Actr2/Flna/Myo6/Utrn/Lrp8/Tuba1a/Sipa1l1/Fmr1/Mesd/Tanc1/Nefl/Tmem108/Myo5a/Pick1/Snap91/Xlr3b/Plxnb1/Baiap2/Homer1/Caprin2/Sparc/Sncg/Ppp1r9a/Sez6l2/Cdh2/Filip1/Elfn1/Apbb1/Itga3/Dbn1/Sorbs2/Dmpk/Mapt/Dnm3/Shank2/Arhgef15/Prnp/Sparcl1/Itpka/Camk2b/Ank3…	77
BP	GO:0060560	developmental growth involved in morphogenesis	53/2155	270/23210	1.26568638501231e-07	2.67150233407956e-05	1.98608081618098e-05	Esr1/Adnp/Cacng7/Vangl2/Nin/Csf1/Apoe/Vegfa/Zeb2/Notch1/Srf/Slit3/Spg20/Wnt5a/Rdh10/Ptk7/Slc12a2/Trim28/Ryk/Nrn1/Smurf1/Stk11/Zfp568/Actr3/Rarg/Ctnnb1/Impact/Cyfip2/Dpysl2/Olfm1/Vcl/Rims2/Robo1/Itsn2/Tmem108/Aatk/Rab11a/Dscam/Map2/Trpv2/Syt1/Dbn1/Fn1/Mapt/Rufy3/Plxna1/Prkcz/Cpne5/Dclk1/Sema3b/Kif26b/Rnd2/Syt17	53
BP	GO:1901214	regulation of neuron death	66/2155	368/23210	1.4283243754988e-07	2.9108265721372e-05	2.16400215728929e-05	Esr1/Cebpb/Adnp/Hmox1/Nr4a2/Nmnat1/Slc7a11/Nr4a3/Csf1/Apoe/Vegfa/En2/Ascl1/Akt1s1/Ngfr/Hrk/Gclm/Wnt5a/Fyn/Gfer/Gclc/Casp2/Stat3/Itsn1/Serpinf1/Bax/Ddit4/Cdc34/Mcl1/Rest/Ikbkb/Hdac4/Hdac7/Ctnnb1/Set/Bhlhb9/Arrb1/Cpeb4/Dnajc5/Nos1/Fmr1/Map3k5/Nefl/Mt3/Itpr1/Erbb3/Ppp2r2b/Sncg/Capn2/Fbxo7/Epor/Faim2/Stambp/Tgfb2/Mapt/Map3k12/Prnp/Optn/Ncoa7/Atp7a/Tyro3/Nqo1/Clu/Sct/Itga1/Atg7	66
BP	GO:0016072	rRNA metabolic process	47/2155	230/23210	1.87138238189123e-07	3.51478592501433e-05	2.61300497836135e-05	Utp23/Usp36/Rrs1/Fbl/Exosc3/Nop2/Nol9/Utp25/Chd7/Znhit6/Naf1/Dkc1/Rrp36/Rbfa/Tcof1/Cavin1/Lyar/Rrp15/Mdn1/Heatr1/Nol6/Sart1/Pdcd11/Nsun5/Ddx18/Ddx10/Trmt112/Wdr46/Ncl/Utp14b/Ddx27/Utp18/Rpl7l1/Pwp2/Las1l/Ddx21/Wdr43/Utp3/Ddx51/Ebna1bp2/Nat10/Urb1/Bop1/Pih1d1/C1d/Riok3/Dis3l	47
BP	GO:0016050	vesicle organization	51/2155	259/23210	1.96027169325027e-07	3.51478592501433e-05	2.61300497836135e-05	Bloc1s4/Hook2/Akt2/Zeb2/Serpine2/Mfsd14a/Golph3l/Rab34/Sqstm1/Vps41/Usp8/Cd2ap/Pi4k2a/Stx6/Sar1b/Synj1/Clcn3/Stx2/Rab1a/Vps4b/Vps8/Snap47/Uso1/Stx5a/Snap91/Sec23ip/Snx10/Dysf/Rab11a/Nbeal2/Hook1/Sec16b/Syt1/Gosr2/Dnm1/Stx7/Snap25/Sort1/Arfgap3/Dnm3/Sec23a/Aqp1/Als2cl/Myo7a/Lyst/Vamp2/Pla2g3/Rab3a/Kif13a/Rab27a/Washc4	51
BP	GO:0098884	postsynaptic neurotransmitter receptor internalization	14/2155	31/23210	1.96257082107399e-07	3.51478592501433e-05	2.61300497836135e-05	Atad1/Scrib/Synj1/Myo6/Pick1/Syne1/Ppp3r1/Gsg1l/Dnm1/Dnm3/Hap1/Pacsin1/Usp46/Caly	14
BP	GO:0140239	postsynaptic endocytosis	14/2155	31/23210	1.96257082107399e-07	3.51478592501433e-05	2.61300497836135e-05	Atad1/Scrib/Synj1/Myo6/Pick1/Syne1/Ppp3r1/Gsg1l/Dnm1/Dnm3/Hap1/Pacsin1/Usp46/Caly	14
BP	GO:0006913	nucleocytoplasmic transport	55/2155	289/23210	2.14852337350577e-07	3.62793518211975e-05	2.6971237777483e-05	Ranbp17/Pom121/Fam53b/Arntl/Rrs1/Xpo6/Nfkbia/Ppm1a/Uaca/Ppp1cc/Rbm15b/Stat3/Agap3/Ran/Iws1/Thoc3/Nol6/Nup188/Trim28/Strada/Rab23/Akap1/Smurf1/Nup50/Phb2/Ppp2ca/Lsg1/Cpsf6/Ppp1r12a/Gle1/Hspa9/Nup153/Eif5a/Sarnp/Lmna/Ppp3ca/Akt1/Axin1/Ddx39/Xpot/Ddx19b/Dnajc27/Flna/Hikeshi/Cry2/Pml/Chchd4/Pik3r1/Ppp3r1/Stradb/Emd/Kpna4/Camk4/Adam10/Tardbp	55
BP	GO:0051169	nuclear transport	55/2155	289/23210	2.14852337350577e-07	3.62793518211975e-05	2.6971237777483e-05	Ranbp17/Pom121/Fam53b/Arntl/Rrs1/Xpo6/Nfkbia/Ppm1a/Uaca/Ppp1cc/Rbm15b/Stat3/Agap3/Ran/Iws1/Thoc3/Nol6/Nup188/Trim28/Strada/Rab23/Akap1/Smurf1/Nup50/Phb2/Ppp2ca/Lsg1/Cpsf6/Ppp1r12a/Gle1/Hspa9/Nup153/Eif5a/Sarnp/Lmna/Ppp3ca/Akt1/Axin1/Ddx39/Xpot/Ddx19b/Dnajc27/Flna/Hikeshi/Cry2/Pml/Chchd4/Pik3r1/Ppp3r1/Stradb/Emd/Kpna4/Camk4/Adam10/Tardbp	55
BP	GO:0034660	ncRNA metabolic process	78/2155	467/23210	2.38025632256502e-07	3.90758746287758e-05	2.90502628373872e-05	Utp23/Rela/Usp36/Rrs1/Fbl/Exosc3/Tarbp1/Trim71/Nop2/Nol9/Utp25/Chd7/Trmt61a/Tsen2/Znhit6/Naf1/Dkc1/Khsrp/Adat1/Rrp36/Wars2/Rbfa/Tcof1/Trmt10c/Cavin1/Lyar/Pus7/Rrp15/Wdr4/Lars/Mdn1/Heatr1/Qtrt2/Nol6/Cars/Sart1/Pdcd11/Mepce/Nsun5/Tsen34/Ddx18/Ddx10/Trmt112/Wdr46/Ncl/Utp14b/Ddx27/Utp18/Rpl7l1/Ice1/Pwp2/Pusl1/Las1l/Ddx21/Mettl2/Wdr43/Iars/Utp3/Ddx51/Sephs2/Ebna1bp2/Nat10/Urb1/Yars/Vars/Bop1/Polr3k/Rc…	78
BP	GO:0010959	regulation of metal ion transport	72/2155	421/23210	2.71677829363921e-07	4.33950262578587e-05	3.22612591682789e-05	Sgk1/Gem/Gnas/Oprd1/Gsto1/Akt2/Serpine1/Serpine2/Nfatc3/Chd7/Fyn/Mllt6/Saraf/Bax/1810037I17Rik/Trpc3/Oxsr1/Ikbkb/Ppp2ca/Tmbim6/Ctnnb1/Akt1/Gnaq/Kcnab2/Gnai2/Ano6/Flna/Akt3/Nos1/Cacna1g/Fmr1/Atp1b1/Ubash3b/Pml/Ptpn3/Myo5a/Gnb5/Atp1b3/Itpr1/Dysf/Nipsnap2/Homer1/Gpd1l/Camk2d/Kcnh2/Rgs7/Atp2b4/Trpv2/Stom/Gstm7/Fgf12/Tgfb2/Dmpk/Akap6/Prnp/Hap1/Atp2c2/Rnf207/Gper1/Pde4b/Ace/Ank3/Cacnb1/Kcnip4/Mchr1/Atp…	72
BP	GO:0043112	receptor metabolic process	43/2155	205/23210	2.87991638594086e-07	4.34758582579244e-05	3.23213522786671e-05	Mylip/Cacng7/Ramp2/Ptpn1/Apoe/Vegfa/Atad1/Necab2/Scrib/Dkk1/Smurf1/Ahi1/Arrb1/Inpp5f/Synj1/Myo6/Fmr1/Mvb12a/Pick1/Syne1/Cacng3/Ppp3r1/Gsg1l/Arap1/Pld2/Dnm1/Snap25/Dnm3/Gprasp1/Hap1/Napb/Optn/Ankrd13c/Pacsin1/Fut8/Nsg1/Cntn2/Ramp1/Usp46/Ache/Ackr3/Caly/Snx25	43
BP	GO:0050770	regulation of axonogenesis	43/2155	205/23210	2.87991638594086e-07	4.34758582579244e-05	3.23213522786671e-05	Adnp/Nefm/Brsk2/Nin/Efnb3/Apoe/Vegfa/Zeb2/Srf/Spg20/Wnt5a/Ryk/Map2k2/Stk11/Mark2/Actr3/Dpysl2/Olfm1/Sipa1l1/Robo1/Trak2/Nefl/Snap91/Plxnb1/Aatk/Rab11a/Dscam/Ust/Cdh2/Map2/Trpv2/Dbn1/Fn1/Mapt/Tubb2b/Plxnc1/Rufy3/Plxna1/Sema3b/Rnd2/Plxna2/Cntn2/Ache	43
BP	GO:0007265	Ras protein signal transduction	71/2155	414/23210	2.9425284776937e-07	4.34758582579244e-05	3.23213522786671e-05	Arhgef18/Dok3/Wasf2/Rac1/Vangl2/Fbxo8/Csf1/Gna12/Apoe/Notch1/Rab43/Arhgef2/Ngfr/Arhgdig/Rhob/Rab34/Itsn1/Usp8/Ppp2cb/Trim28/Nras/Rab23/Phactr4/Arhgef7/Mapkapk5/Rab6a/Arrb1/Dnajc27/Rap1a/Rab1a/Robo1/Arfgap1/Itsn2/Ralb/Mapre2/Rhou/Rhobtb1/Baiap2/Aatk/Dgki/Rab11a/Rsu1/Rab36/Ripor1/Ift22/Camk2d/Rab4a/Cdh2/Itga3/Stambp/Rab13/Tgfb2/Rab30/Lpar2/Cyth1/Abr/Arhgef15/Dok2/Rab15/Rnd2/Plce1/Cyth4/Fgd2/Ksr2/Ra…	71
BP	GO:0032386	regulation of intracellular transport	74/2155	438/23210	3.0478509105593e-07	4.3933655808306e-05	3.26616937116162e-05	Hmox1/Grasp/Ptpn1/Akt2/Ppm1a/Crebrf/Plk3/Uaca/Ppp1cc/Fyn/Ran/Iws1/Trim28/Nrn1/Rab23/Akap1/Ube2g2/Map2k2/Prkaa1/Rims3/Actr3/Ice1/Gipc1/Ppp2ca/Cpsf6/Ppp1r12a/Numa1/Nup153/Nus1/Pfn2/Inpp5f/Use1/Sar1b/Dnajc27/Flna/Rap1a/Myo6/Kif3a/Rims2/Fmr1/Tmem30a/Nucb1/Chchd4/Pik3r1/Prepl/Dgki/Ripor1/Sec16b/Map2/Syt1/Stom/Emd/Pld2/Dbn1/Mapt/Sept5/Cyth1/Rufy3/Prnp/Hap1/Chrna3/Napb/Cryab/Camk4/Ank3/Vamp2/Rab3a/Svip/…	74
BP	GO:0010770	positive regulation of cell morphogenesis involved in differentiation	40/2155	185/23210	3.20656065937623e-07	4.42344823533861e-05	3.28853378471874e-05	Adnp/Sgk1/Rac1/Nin/Apoe/Vegfa/Zeb2/Srf/Fbxw8/Lims1/Map2k2/Stk11/Actr3/Bhlhb9/Actr2/Flna/Lrp8/Robo1/Nefl/Snap91/Xlr3b/Plxnb1/Baiap2/Rab11a/Caprin2/Dscam/Trpv2/Dbn1/Fn1/Mapt/Tubb2b/Plxnc1/Rufy3/Plxna1/Itpka/Camk2b/Rnd2/Plxna2/Ache/Dmtn	40
BP	GO:0048193	Golgi vesicle transport	51/2155	263/23210	3.21841411369814e-07	4.42344823533861e-05	3.28853378471874e-05	Llgl1/Chic2/Rab43/Wipi1/Mia2/Golph3l/Lman2/Snx8/Rab34/Ergic2/Vps41/Stx6/Golga7/Gga2/Gga3/Bicd2/Copa/Rab6a/Trappc6b/Use1/Sar1b/Exoc2/Blzf1/Gopc/Rab1a/Sptbn1/Nbas/Trappc1/Uso1/Stx5a/Myo5a/Creb3l2/Prepl/Sec23ip/Arf2/Acsl3/Tmed5/Bcap29/Sec16b/Lyplal1/Gosr2/Atp9a/Atp9b/Sort1/Arfgap3/Rab30/Sec23a/Optn/Ank3/Vamp2/Kif13a	51
BP	GO:0046394	carboxylic acid biosynthetic process	64/2155	362/23210	3.72534581499392e-07	5.00381676513956e-05	3.71999842865661e-05	Cth/Nupr1/Acacb/Trib3/Hk2/Plp1/Acot12/Gsto1/Shmt1/Qk/Mthfd1/Elovl5/Nr1h2/Zbtb7a/Psph/Wdtc1/Plod2/Shmt2/Myc/Rdh10/Stat3/Gls/Abhd2/Atic/Cad/Aldh18a1/Foxk1/Prkab1/Zbtb20/Asns/Prkaa1/Ddit4/Fasn/Sephs2/Hdac4/Glud1/Acot7/Insr/Stard4/Acly/Fads3/Myo5a/Pex2/Acsl3/Pfkm/Elovl4/Fads6/Ass1/Atp2b4/Lpl/Gale/Acss2/Entpd5/Slc2a6/Gamt/Aldh1a3/Eno3/Gch1/Eno2/Abat/Abcd1/Ptgs1/Ptgis/Asl	64
BP	GO:0016053	organic acid biosynthetic process	64/2155	363/23210	4.120260262129e-07	5.41127514426276e-05	4.02291610155005e-05	Cth/Nupr1/Acacb/Trib3/Hk2/Plp1/Acot12/Gsto1/Shmt1/Qk/Mthfd1/Elovl5/Nr1h2/Zbtb7a/Psph/Wdtc1/Plod2/Shmt2/Myc/Rdh10/Stat3/Gls/Abhd2/Atic/Cad/Aldh18a1/Foxk1/Prkab1/Zbtb20/Asns/Prkaa1/Ddit4/Fasn/Sephs2/Hdac4/Glud1/Acot7/Insr/Stard4/Acly/Fads3/Myo5a/Pex2/Acsl3/Pfkm/Elovl4/Fads6/Ass1/Atp2b4/Lpl/Gale/Acss2/Entpd5/Slc2a6/Gamt/Aldh1a3/Eno3/Gch1/Eno2/Abat/Abcd1/Ptgs1/Ptgis/Asl	64
BP	GO:1902903	regulation of supramolecular fiber organization	62/2155	348/23210	4.28476270484139e-07	5.42926819984635e-05	4.03629271816879e-05	Sgk1/Wasf2/Rac1/Id1/Nin/Apoe/Cfl2/Gas2l1/Arhgef2/Bbs4/Hax1/Map1s/Tmod3/Actr3/Nf2/Ppfia1/Numa1/Eml4/Sptan1/Tmod2/Pfn2/Snx9/Actr2/Wdr1/Flna/Tpm1/Camsap1/Fchsd2/Sptbn1/Mtss1/Togaram1/Pik3r1/Pick1/Psrc1/Lima1/Rhobtb1/Gsn/Baiap2/Add3/Gmfb/Dysf/Cotl1/Ppp1r9a/Map2/Arap1/Dbn1/Ppm1e/Mapt/Kiss1r/Arpc5/Arhgef15/Eml2/Kank4/Cryab/Plek/Tmod1/Rgs4/Bmerb1/Sorbs3/Clu/Dmtn/Limch1	62
BP	GO:0030534	adult behavior	40/2155	187/23210	4.31769213862569e-07	5.42926819984635e-05	4.03629271816879e-05	Nr4a2/Slc7a11/Nr4a3/Fgfbp3/Oprd1/Efnb3/Mafg/Chrnb4/Chd7/Bbs4/Id2/Btbd9/Axin1/Sez6/Inpp5f/Clcn3/Nos1/Homer1/Adam22/Unc79/Sncg/Sez6l2/Cnp/Dnm1/Fgf12/Mapt/Sept5/Shank2/Cend1/Chrna3/Atp1a3/Abat/Tmod1/Sdk1/Cntn2/Usp46/Sez6l/Cntnap2/Dbh/Atg7	40
BP	GO:0099504	synaptic vesicle cycle	45/2155	223/23210	4.90562878771041e-07	6.04005544486845e-05	4.49037161401387e-05	Scrib/Itsn1/Nrn1/Stx6/Rims3/Btbd9/Gipc1/Ctnnb1/Syt11/Actb/Pfn2/Synj1/Clcn3/Dnajc5/Stx2/Rap1a/Myo6/Rims2/Fmr1/Snap47/Dnajc6/Prepl/Snap91/Amph/Dgki/Cdh2/Slc18a3/Syt1/Dnm1/Snap25/Dnm3/Sept5/Syn2/Cyth1/Chrna3/Napb/Pacsin1/Ddc/Vamp2/Syt17/Rab3a/Camk2a/Apba1/Th/Ppp3cb	45
BP	GO:0060999	positive regulation of dendritic spine development	20/2155	63/23210	5.55351663911786e-07	6.69822108922175e-05	4.97967313677293e-05	Rac1/Apoe/D16Ertd472e/Itsn1/Actr3/Mapkapk5/Bhlhb9/Mapk6/Actr2/Lrp8/Fmr1/Xlr3b/Baiap2/Caprin2/Ppp1r9a/Cpeb3/Dbn1/Shank2/Itpka/Camk2b	20
BP	GO:0060998	regulation of dendritic spine development	25/2155	92/23210	6.34087567474254e-07	7.49491504754568e-05	5.57196106660534e-05	Rac1/Apoe/Ngfr/D16Ertd472e/Itsn1/Actr3/Mapkapk5/Bhlhb9/Mapk6/Actr2/Lrp8/Sipa1l1/Fmr1/Xlr3b/Baiap2/Caprin2/Ppp1r9a/Cpeb3/Dbn1/Dnm3/Shank2/Itpka/Camk2b/Sdk1/Adam10	25
BP	GO:0043624	cellular protein complex disassembly	32/2155	136/23210	6.64400073071883e-07	7.69922437618594e-05	5.72385119711464e-05	Sgk1/Cfl2/Gas2l1/Nedd1/Arhgef2/Map1s/Upf1/Tmod3/Gspt1/Gle1/Eif5a/Eml4/Sptan1/Tmod2/Synj1/Wdr1/Tpm1/Camsap1/Vps4b/Sptbn1/Dnajc6/Lima1/Gsn/Add3/Dysf/Map2/Napb/Plek/Tmod1/Bmerb1/Stmn4/Dmtn	32
BP	GO:0018205	peptidyl-lysine modification	61/2155	345/23210	6.90765799747774e-07	7.8508189932872e-05	5.83655151446803e-05	Eef2kmt/Cth/Rela/Bend3/Taf10/Kat8/Msl1/Glrx5/Plod2/Pole4/Suv39h2/Zmiz1/Chd5/Dnmt3b/Msl2/Jarid2/Tcf3/Iws1/Kansl2/Brd4/Actl6a/Mllt6/Trim28/Crebbp/Kdm4a/Kat6b/Zfp451/Kat6a/Dohh/Setd1a/Prkaa1/Rif1/Ctbp1/Kdm4b/Ehmt1/Hdac4/Kmt5a/Setd7/Lmna/Ctnnb1/Ube2i/Kat2a/Gnl3l/L3mbtl2/Arrb1/Nos1/Hat1/Arid4a/Wbp2/P3h3/Pih1d1/Mettl21a/Arnt/Prdm9/Phf19/Apbb1/Loxl3/Atp7a/Hdac9/Kat2b/Atg7	61
BP	GO:0007015	actin filament organization	68/2155	400/23210	7.21939757381647e-07	7.92177864013958e-05	5.88930519974042e-05	Shroom3/Wasf2/Rac1/Id1/Marcks/Cfl2/Itgb5/Srf/Arhgef2/Bbs4/Hax1/Rhob/Cd2ap/Tmod3/Enah/Dpysl3/Actr3/Nf2/Ppfia1/Sptan1/Actn1/Tmod2/Pfn2/Arrb1/Snx9/Actr2/Wdr1/Flna/Tpm1/Fchsd2/Sptbn1/Coro7/Mtss1/Pik3r1/Pick1/Zyx/Lima1/Rhou/Rhobtb1/Gsn/Baiap2/Add3/Gmfb/Cotl1/Tpm2/Ppp1r9a/Pstpip1/Arap1/Dbn1/Sorbs2/Ppm1e/Rufy3/Kiss1r/Arpc5/Arhgef15/Kank4/Pacsin1/Rnd2/Ush1c/Shroom1/Coro6/Plek/Tmod1/Rgs4/Abi1/Sorbs3/Dmtn/…	68
BP	GO:0008277	regulation of G protein-coupled receptor signaling pathway	31/2155	130/23210	7.23994367259431e-07	7.92177864013958e-05	5.88930519974042e-05	Grk1/Ramp2/Necab2/Fzd2/Wnt5a/Cry1/Grk6/Tmod2/Arrb1/Gnai2/Nos1/Dynlt1b/Abhd6/Rgs7/Atp2b4/Pld2/Dnm1/Arrdc3/Gprasp1/Mrap/Rph3al/Gper1/Pde4b/Camk2b/Plce1/Plek/Rgs4/Tub/Cntn2/Ramp1/Rgs8	31
BP	GO:0070838	divalent metal ion transport	77/2155	472/23210	7.37221362449537e-07	7.92177864013958e-05	5.88930519974042e-05	Atp2a3/Nipal1/Ero1l/Cacng7/Slc41a1/Gem/Ramp2/Oprd1/Gsto1/Serpine1/Nfatc3/Asic1/Chd7/Mcur1/Slc39a3/Slc35g1/Fyn/Saraf/Cnnm4/Bax/1810037I17Rik/Slc39a14/Trpc3/Ppp2ca/Tmbim6/Ppp3ca/Ctnnb1/Gnai2/Ano6/Anxa6/Nos1/Cacna1g/Fmr1/Atp1b1/Ubash3b/Pml/Myo5a/Gnb5/Ibtk/Mt3/Itpr1/Slc8a3/Cacng3/Dysf/Nipsnap2/Homer1/Slc39a9/Orai2/Plch1/Camk2d/Micu3/Mcu/Nipa1/Atp2b4/Trpv2/Gstm7/Orai3/Tgfb2/Akap6/Prnp/Hap1/Atp2c2/Gper…	77
BP	GO:0098876	vesicle-mediated transport to the plasma membrane	26/2155	99/23210	7.8355301249314e-07	8.21196496448865e-05	6.10503905276973e-05	Grasp/Llgl1/Chic2/Scrib/Golph3l/Rab34/Golga7/Gga2/Gga3/Exoc2/Blzf1/Gopc/Sptbn1/Snap47/Mapk10/Prepl/Arf2/Acsl3/Rab11a/Lyplal1/Snap25/Optn/Nsg1/Ank3/Vamp2/Kif13a	26
BP	GO:0030100	regulation of endocytosis	54/2155	293/23210	7.92016925509058e-07	8.21196496448865e-05	6.10503905276973e-05	Ptpn1/Apoe/Vegfa/Atad1/Serpine1/Nr1h2/Necab2/Scrib/Mfge8/Wnt5a/Lman2/Lyar/Dkk1/Itsn1/Cd2ap/Tnk2/Btbd9/Ahi1/Ppp3ca/Syt11/Arrb1/Synj1/Ano6/Rap1a/Kif3a/Fmr1/Arfgap1/Dnajc6/Pick1/Snap91/Lrsam1/Syne1/Dysf/Ppp3r1/Mib1/Tfr2/Rab4a/Gsg1l/Pld2/Dnm1/Abr/Hap1/Napb/Sgip1/Pacsin1/Tub/Cnn2/Usp46/Ppp3cb/Clu/Rab27a/Dock2/Caly/Atg7	54
BP	GO:0016358	dendrite development	54/2155	294/23210	8.84043705709106e-07	9.00810051851865e-05	6.69691184687806e-05	Sgk1/Rac1/Id1/Apoe/Bbs4/Ngfr/Map1s/D16Ertd472e/Fyn/Pak4/Itsn1/Fbxw8/Ptn/Stk11/Actr3/Mapkapk5/Ppp3ca/Sez6/Bhlhb9/Mapk6/Actr2/Myo6/Lrp8/Sipa1l1/Fmr1/Robo1/Tnik/Trak2/Xlr3b/Syne1/Baiap2/Caprin2/Dscam/Ppp1r9a/Map2/Cpeb3/Slc12a5/Dbn1/Strn/Dnm3/Shank2/Uba6/Chrna3/Dclk1/Itpka/Pacsin1/Camk2b/Atp7a/Sdk1/Bmp7/Adam10/Camk2a/Abi1/Ache	54
BP	GO:0043001	Golgi to plasma membrane protein transport	15/2155	39/23210	9.09636027887372e-07	9.11177783866843e-05	6.77398890348241e-05	Golph3l/Rab34/Golga7/Gga2/Gga3/Blzf1/Gopc/Sptbn1/Prepl/Acsl3/Lyplal1/Optn/Ank3/Vamp2/Kif13a	15
BP	GO:0072511	divalent inorganic cation transport	77/2155	475/23210	9.48418044563445e-07	9.34191773894994e-05	6.94508231229442e-05	Atp2a3/Nipal1/Ero1l/Cacng7/Slc41a1/Gem/Ramp2/Oprd1/Gsto1/Serpine1/Nfatc3/Asic1/Chd7/Mcur1/Slc39a3/Slc35g1/Fyn/Saraf/Cnnm4/Bax/1810037I17Rik/Slc39a14/Trpc3/Ppp2ca/Tmbim6/Ppp3ca/Ctnnb1/Gnai2/Ano6/Anxa6/Nos1/Cacna1g/Fmr1/Atp1b1/Ubash3b/Pml/Myo5a/Gnb5/Ibtk/Mt3/Itpr1/Slc8a3/Cacng3/Dysf/Nipsnap2/Homer1/Slc39a9/Orai2/Plch1/Camk2d/Micu3/Mcu/Nipa1/Atp2b4/Trpv2/Gstm7/Orai3/Tgfb2/Akap6/Prnp/Hap1/Atp2c2/Gper…	77
BP	GO:0051017	actin filament bundle assembly	36/2155	165/23210	9.72829837935357e-07	9.4252858068819e-05	7.00706081715648e-05	Wasf2/Rac1/Id1/Marcks/Itgb5/Srf/Bbs4/Rhob/Dpysl3/Nf2/Ppfia1/Actn1/Pfn2/Arrb1/Flna/Tpm1/Mtss1/Pik3r1/Zyx/Lima1/Baiap2/Add3/Ppp1r9a/Arap1/Dbn1/Ppm1e/Kiss1r/Arhgef15/Kank4/Rnd2/Ush1c/Shroom1/Plek/Sorbs3/Dmtn/Limch1	36
BP	GO:0022411	cellular component disassembly	62/2155	357/23210	1.05385457380535e-06	0.000100456	7.46823258245082e-05	Sgk1/Nmnat1/Hk2/Cebpg/Cfl2/Lamc1/Gas2l1/Scaf4/Nedd1/Wipi1/Gfm2/Arhgef2/Map1s/Upf1/Myc/Plk3/Cisd2/Sqstm1/Bax/Tmod3/Smurf1/Ddit4/Gspt1/Blcap/Gle1/Eif5a/Eml4/Cdc37/Sptan1/Tmod2/Insr/Synj1/Wdr1/Tpm1/Camsap1/Vps13d/Rb1cc1/Vps4b/Sptbn1/Stx5a/Lix1/Dnajc6/Sharpin/Lima1/Gsn/Add3/Dysf/Atg9b/Fbxo7/Map2/Tgfb2/Fundc1/Napb/Optn/Gper1/Plek/Tmod1/Bmerb1/Stmn4/Dmtn/Tecpr1/Atg7	62
BP	GO:0097120	receptor localization to synapse	21/2155	71/23210	1.08635566475107e-06	0.000101911	7.57635512894061e-05	Nptx1/Grasp/Cacng7/Scrib/Kif5a/Nptn/Rap1a/Tnik/Snap47/Mapk10/Cacng3/Rab11a/Adam22/Dbn1/Stx7/Snap25/Prkcz/Nsg1/Vamp2/Adam10/Camk2a	21
BP	GO:1901215	negative regulation of neuron death	47/2155	244/23210	1.11872653276532e-06	0.000102266	7.60275310348503e-05	Esr1/Cebpb/Adnp/Hmox1/Nr4a2/Nmnat1/Slc7a11/Nr4a3/Csf1/Apoe/Vegfa/En2/Ngfr/Gclm/Fyn/Gfer/Gclc/Stat3/Itsn1/Serpinf1/Bax/Rest/Hdac7/Ctnnb1/Set/Bhlhb9/Arrb1/Cpeb4/Dnajc5/Nos1/Fmr1/Nefl/Mt3/Itpr1/Erbb3/Sncg/Fbxo7/Epor/Faim2/Stambp/Map3k12/Optn/Ncoa7/Atp7a/Tyro3/Sct/Atg7	47
BP	GO:0031623	receptor internalization	30/2155	126/23210	1.1247484526598e-06	0.000102266	7.60275310348503e-05	Cacng7/Ramp2/Vegfa/Atad1/Necab2/Scrib/Dkk1/Ahi1/Arrb1/Synj1/Myo6/Fmr1/Pick1/Syne1/Cacng3/Ppp3r1/Gsg1l/Pld2/Dnm1/Snap25/Dnm3/Hap1/Napb/Pacsin1/Cntn2/Ramp1/Usp46/Ache/Ackr3/Caly	30
BP	GO:0045860	positive regulation of protein kinase activity	72/2155	438/23210	1.25484634704522e-06	0.000112366	8.35363421461999e-05	Adnp/Gadd45b/Map3k3/Grm1/Adra2c/Zfp91/Vangl2/Csf1/Ptpn1/Acvr2b/Vegfa/Acsl1/Adra2b/Zeb2/Ttbk1/Tead1/Adam17/Wnt5a/Pak4/Dkk1/Tcf3/Fzd4/Kit/Strada/Map2k2/Ccny/Stk11/Oxsr1/Ppp2ca/Telo2/Akt1/Axin1/Spag9/Arrb1/Snx9/Insr/Mlkl/Rap1a/Lrp8/Robo1/Map3k5/Tnik/Xrcc5/Ralb/Pih1d1/Psrc1/Erbb3/Ppp1r9a/Ccnd1/Atp2b4/Il23a/Stradb/Tgfb2/Mmd/Akap6/Lpar2/Mst1r/Map3k12/Kiss1r/Prkcz/Prnp/Map4k1/Chrna3/Rassf2/Ace/Plce1/Tpd…	72
BP	GO:1900006	positive regulation of dendrite development	27/2155	108/23210	1.38614414057051e-06	0.00012227	9.0899695879675e-05	Sgk1/Rac1/Apoe/D16Ertd472e/Itsn1/Fbxw8/Ptn/Actr3/Mapkapk5/Sez6/Bhlhb9/Mapk6/Actr2/Lrp8/Fmr1/Xlr3b/Baiap2/Caprin2/Ppp1r9a/Cpeb3/Dbn1/Shank2/Itpka/Pacsin1/Camk2b/Bmp7/Ache	27
BP	GO:0061572	actin filament bundle organization	36/2155	168/23210	1.52762550499997e-06	0.000132769	9.87044714840538e-05	Wasf2/Rac1/Id1/Marcks/Itgb5/Srf/Bbs4/Rhob/Dpysl3/Nf2/Ppfia1/Actn1/Pfn2/Arrb1/Flna/Tpm1/Mtss1/Pik3r1/Zyx/Lima1/Baiap2/Add3/Ppp1r9a/Arap1/Dbn1/Ppm1e/Kiss1r/Arhgef15/Kank4/Rnd2/Ush1c/Shroom1/Plek/Sorbs3/Dmtn/Limch1	36
BP	GO:0048259	regulation of receptor-mediated endocytosis	27/2155	109/23210	1.68110139989924e-06	0.00014399	0.000107047	Vegfa/Atad1/Serpine1/Necab2/Scrib/Dkk1/Cd2ap/Tnk2/Ahi1/Syt11/Arrb1/Synj1/Kif3a/Fmr1/Dnajc6/Pick1/Snap91/Syne1/Ppp3r1/Gsg1l/Pld2/Hap1/Napb/Sgip1/Pacsin1/Usp46/Clu	27
BP	GO:0060996	dendritic spine development	29/2155	122/23210	1.74775468715623e-06	0.00014756	0.000109701	Rac1/Apoe/Ngfr/D16Ertd472e/Pak4/Itsn1/Actr3/Mapkapk5/Bhlhb9/Mapk6/Actr2/Lrp8/Sipa1l1/Fmr1/Xlr3b/Baiap2/Caprin2/Ppp1r9a/Cpeb3/Slc12a5/Dbn1/Dnm3/Shank2/Uba6/Itpka/Camk2b/Sdk1/Adam10/Camk2a	29
BP	GO:0043254	regulation of protein complex assembly	73/2155	451/23210	1.90530212095873e-06	0.000157294	0.000116938	Esr1/Sgk1/Rac1/Nin/Oprd1/Apoe/Vegfa/Nr1h2/Ttbk1/Srf/Bmf/Ppm1a/Arhgef2/Bbs4/Hax1/Eif4ebp1/Dkk1/Atf7ip/Med25/Vps41/Zfp451/Bax/Tmod3/Prkaa1/Tbx20/Actr3/Ice1/Numa1/G3bp1/Ctnnb1/Sptan1/Tmod2/Pfn2/Snx9/Impact/Actr2/Sar1b/Tpm1/Camsap1/Fchsd2/Sptbn1/Ralb/Togaram1/Pih1d1/G3bp2/Pick1/Snap91/Psrc1/Rhobtb1/Gsn/Baiap2/Add3/Gmfb/Cotl1/Riok3/Ppp1r9a/Fnip1/Map2/Dbn1/Mapt/Tppp/Arpc5/Prkcz/Eml2/Kank4/Napb/Cryab/Pl…	73
BP	GO:0061951	establishment of protein localization to plasma membrane	19/2155	62/23210	1.93490971066246e-06	0.000157294	0.000116938	Grasp/Scrib/Golph3l/Rab34/Golga7/Gga2/Gga3/Blzf1/Gopc/Sptbn1/Prepl/Acsl3/Rab11a/Lyplal1/Optn/Nsg1/Ank3/Vamp2/Kif13a	19
BP	GO:0010639	negative regulation of organelle organization	67/2155	403/23210	1.9428903667893e-06	0.000157294	0.000116938	Esr1/Sgk1/Nupr1/Wasf2/Gas2l1/Usp44/Arhgef2/Bbs4/Bcl2l2/Dnmt3b/Gclc/Pif1/Jarid2/Mllt6/Prelid1/Nek2/Kdm4a/Zfp451/Tmod3/Ctbp1/Smg6/Kdm4b/Bub1b/Ccnb1/Nat10/Ppfia1/Eml4/Lmna/Akt1/Kat2a/Sptan1/Ctc1/Gnl3l/L3mbtl2/Tmod2/Pfn2/Tpm1/Camsap1/Acaa2/Trim37/Sptbn1/Pml/Xrcc5/Pih1d1/Pick1/Lima1/Gsn/Add3/Gmfb/Dysf/Ppp1r9a/Fnip1/Vat1/Map2/Arap1/Dbn1/Mpv17l/Tet1/Mapt/Eml2/Kank4/Tmod1/Kat2b/Bmerb1/Bmp7/Dmtn/Atg7	67
BP	GO:0042254	ribosome biogenesis	53/2155	294/23210	1.99574527501098e-06	0.00015939	0.000118496	Utp23/Cebpz/Nop16/Usp36/Rrs1/Fbl/Nle1/Exosc3/Rps27l/Nop2/Nol9/Utp25/Chd7/Znhit6/Naf1/Dkc1/Rrp36/Rbfa/Lyar/Rrp15/Ran/Mdn1/Heatr1/Nol6/Sart1/Pdcd11/Nsun5/Ddx18/Ddx10/Trmt112/Wdr46/Ncl/Utp14b/Ddx27/Utp18/Rpl7l1/Pwp2/Las1l/Ddx21/Wdr43/Utp3/Rpl6/Ddx51/Ebna1bp2/Nat10/Urb1/Mybbp1a/Bop1/Cul4a/Gnl3l/Pih1d1/C1d/Riok3	53
BP	GO:0050773	regulation of dendrite development	39/2155	191/23210	2.03737063759264e-06	0.000160545	0.000119354	Sgk1/Rac1/Id1/Apoe/Ngfr/D16Ertd472e/Itsn1/Fbxw8/Ptn/Stk11/Actr3/Mapkapk5/Ppp3ca/Sez6/Bhlhb9/Mapk6/Actr2/Lrp8/Sipa1l1/Fmr1/Robo1/Tnik/Xlr3b/Syne1/Baiap2/Caprin2/Ppp1r9a/Cpeb3/Dbn1/Dnm3/Shank2/Chrna3/Itpka/Pacsin1/Camk2b/Sdk1/Bmp7/Adam10/Ache	39
BP	GO:0034470	ncRNA processing	59/2155	343/23210	2.60819310022136e-06	0.000202821	0.000150784	Utp23/Usp36/Rrs1/Fbl/Exosc3/Tarbp1/Nop2/Nol9/Utp25/Chd7/Trmt61a/Tsen2/Znhit6/Naf1/Dkc1/Adat1/Rrp36/Rbfa/Trmt10c/Lyar/Pus7/Rrp15/Wdr4/Mdn1/Heatr1/Qtrt2/Nol6/Sart1/Pdcd11/Nsun5/Tsen34/Ddx18/Ddx10/Trmt112/Wdr46/Ncl/Utp14b/Ddx27/Utp18/Rpl7l1/Pwp2/Pusl1/Las1l/Ddx21/Mettl2/Wdr43/Utp3/Ddx51/Sephs2/Ebna1bp2/Nat10/Urb1/Bop1/Polr3k/Pih1d1/C1d/Riok3/Lin28a/Trdmt1	59
BP	GO:0042391	regulation of membrane potential	71/2155	439/23210	2.70006169702638e-06	0.000206953	0.000153856	Begain/Kcnt1/Htr3a/Oprd1/Hebp2/Akt2/Kcnh6/P2rx3/Chrnb4/Slc25a27/Asic1/Ngfr/Spg20/Gclm/Myc/Gclc/Ptn/Prelid1/Bax/Rims3/Ppp3ca/Akt1/Sez6/Gnaq/Wdr1/Flna/Kcnq2/Cntnap1/Rims2/Cacna1g/Fmr1/Scn2a/Atp1b1/Arl6ip5/Ptpn3/Tmem108/Tmem135/Atp1b3/Syne1/Baiap2/Dgki/Celf4/Gpd1l/Mllt11/Kcnmb2/Ppp1r9a/Camk2d/Kcnh2/Rgs7/Popdc3/Dbn1/Fgf12/Mpp2/Dmpk/Mapt/Akap6/Shank2/Prkcz/Scn3a/Scn9a/Rnf207/Chrna3/Ank3/Cbln1/Atp1a3/A…	71
BP	GO:0006887	exocytosis	63/2155	375/23210	2.73136502735749e-06	0.000206953	0.000153856	Hmox1/Txlna/Nr4a3/Tnfaip2/Brsk2/Llgl1/Notch1/Scrib/Itsn1/Vps41/Pi4k2a/Kit/Nrn1/Rims3/Gipc1/Rest/Syt11/Scrn1/Pfn2/Exoc2/Synj1/Gnai2/Stx2/Rap1a/Myo6/Rims2/Cacna1g/Fmr1/Vps4b/Snap47/Ralb/Scrn3/Myo5a/Prepl/Vps45/Dgki/Rab11a/Syngr1/Syt1/Pld2/Snap25/Sept5/Lgals9/Syn2/Cyth1/Abr/Lin7a/Hap1/Chrna3/Napb/Rph3al/Rab15/Plek/Vamp2/Pla2g3/Syt17/Rab3a/Camk2a/Apba1/Ppp3cb/Rab27a/Dmtn/Exoc3l2	63
BP	GO:0099175	regulation of postsynapse organization	29/2155	125/23210	2.95065881888003e-06	0.000217452	0.000161661	Nptx1/Abhd17c/Slc7a11/Apoe/Wnt5a/Fyn/Ptn/Actr3/Bhlhb9/Actr2/Lrp8/Sipa1l1/Mesd/Tanc1/Xlr3b/Baiap2/Homer1/Caprin2/Ppp1r9a/Cdh2/Dbn1/Sorbs2/Dnm3/Prnp/Itpka/Camk2b/Cbln1/Shisa7/Adam10	29
BP	GO:1901652	response to peptide	64/2155	384/23210	3.00234048136299e-06	0.000217452	0.000161661	Sgk1/Nr4a1/Nr4a2/Rela/Nr4a3/Trib3/Mgarp/Jag1/Ptpn1/Foxo4/Akt2/Notch1/Wdtc1/H2afz/Nfkbia/Socs2/Arhgef2/Ngfr/Eif4ebp1/Fyn/Stat5b/Cdk4/Stat3/Esrra/Cry1/Zfp106/Cad/Pck2/Ybx1/Prkaa1/Sesn2/Ikbkb/Ctnnb1/Akt1/Insr/Gnai2/Akt3/Nos1/Cry2/Stat6/Pik3r3/Uso1/Myo5a/Anxa5/Pik3r1/Lpl/Pld2/Mmp9/Stat2/Rab13/Sort1/Prkcz/Prnp/Gper1/Sesn3/Atp1a3/Cacnb1/Grb14/Irs3/Hdac9/Vamp2/Kat2b/Camk2a/Ffar3	64
BP	GO:0006979	response to oxidative stress	66/2155	400/23210	3.00948889035672e-06	0.000217452	0.000161661	Gpx3/Hmox1/Adnp2/Nr4a2/Rela/Slc7a11/Nr4a3/Arntl/Apoe/Rbpms/Prdx6/Ngfr/Gclm/Plk3/Uaca/Fyn/Gfer/Rhob/Gclc/Agap3/Kdm6b/Cat/Hnrnpm/Ppp2cb/Prkaa1/Sesn2/Mcl1/Lonp1/Rnf7/Rest/Sfpq/Oxsr1/Ctnnb1/Akt1/Pxdn/Impact/Stx2/Map3k5/Arl6ip5/Stat6/Pml/Chchd4/Mt3/Slc25a24/Arnt/Fbxo7/Epor/Rrm2b/Pld2/Kpna4/Cygb/Mmp9/Mapt/Prnp/Aqp1/Cryab/Ncoa7/Gch1/Sesn3/Fut8/Atp7a/Abcd1/Ptgs1/Nqo1/Rnf112/Atg7	66
BP	GO:0048588	developmental cell growth	48/2155	260/23210	3.01710590139935e-06	0.000217452	0.000161661	Adnp/Cacng7/Nin/Apoe/Vegfa/Zeb2/Yy1/Srf/Slit3/Spg20/Wnt5a/Ryk/Nrn1/Smurf1/Stk11/Actr3/Rarg/Ctnnb1/Impact/Cyfip2/Dpysl2/Olfm1/Vcl/Rims2/Itsn2/Tmem108/Aatk/Rab11a/Dscam/Camk2d/Map2/Trpv2/Syt1/Dbn1/Sorbs2/Fn1/Pi16/Mapt/Akap6/Rufy3/Plxna1/Prkcz/Cpne5/Dclk1/Sema3b/Rnd2/Rgs4/Syt17	48
BP	GO:0090150	establishment of protein localization to membrane	43/2155	223/23210	3.05418100142394e-06	0.000217458	0.000161666	Grasp/Akt2/Vps37d/Scrib/Fyn/Golph3l/Rab34/Zfand2b/Bax/Golga7/Actr3/Gga2/Gga3/Sec61a1/Get4/Srp72/Blzf1/Srp68/Gopc/Zdhhc20/Sptbn1/Chm/Snap47/Mapk10/Prepl/Agk/Acsl3/Rab11a/Zdhhc21/Folr1/Zdhhc2/Lyplal1/Stom/Snap25/Srp19/Prnp/Optn/Nsg1/Ank3/Cacnb1/Vamp2/Kif13a/Dmtn	43
BP	GO:0097479	synaptic vesicle localization	38/2155	187/23210	3.09077830384789e-06	0.000217458	0.000161666	Tmem230/Bloc1s4/Scrib/Nrn1/Rims3/Kif5a/Gipc1/Ctnnb1/Syt11/Pfn2/Synj1/Dpysl2/Stx2/Rap1a/Myo6/Rims2/Fmr1/Snap47/Prepl/Snap91/Dgki/Cdh2/Map2/Syt1/Dnm1/Snap25/Dnm3/Sept5/Syn2/Cyth1/Lin7a/Chrna3/Napb/Vamp2/Syt17/Rab3a/Camk2a/Apba1	38
BP	GO:0007163	establishment or maintenance of cell polarity	42/2155	216/23210	3.1711547361986e-06	0.000220489	0.000163918	Tcf15/Mpp5/Brsk2/Vangl2/Llgl1/Scrib/Arhgef2/Wnt5a/Rhob/Cenpa/Ptk7/Lims1/Bccip/Stk11/Mark2/Actr3/Numa1/Lmna/Actr2/Wdr1/Kif3a/Coro7/Dynlt1b/Snap91/Rhou/Gsn/Pdzd11/Ust/Map2/BC034090/Cyth1/Rufy3/Arpc5/Lin7a/Prkcz/Parvg/Aqp1/Kif26b/Sdccag8/Rnd2/Actr1a/Dock2	42
BP	GO:0016570	histone modification	69/2155	427/23210	3.82600633162456e-06	0.000259905	0.000193221	Pim3/Usp36/Bend3/Taf10/Vegfa/Kat8/Fbl/Jdp2/Msl1/Pole4/Suv39h2/Chd5/Dnmt3b/Msl2/Asxl1/Kdm6b/Jarid2/Tcf3/Iws1/Kansl2/Brd4/Actl6a/Mllt6/Crebbp/Kdm4a/Kat6b/Zfp451/Kat6a/Setd1a/Suds3/Rif1/Ctbp1/Kdm4b/Kmt2c/Rest/Ehmt1/Sfpq/Sart3/Ccnb1/Hdac4/Hdac7/Setd7/Lmna/Ctnnb1/Kdm2a/Kat2a/L3mbtl2/Arrb1/Usp22/Nos1/Trim37/Hat1/Fmr1/Arid4a/Pml/Brcc3/Wbp2/Pih1d1/BC004004/Hdac11/Prdm9/Phf19/Apbb1/Tet1/Usp15/Map3k12/Hdac…	69
BP	GO:0071900	regulation of protein serine/threonine kinase activity	69/2155	427/23210	3.82600633162456e-06	0.000259905	0.000193221	Dusp2/Gadd45b/Spred1/Grm1/Trib3/Ccng2/Vangl2/Ptpn1/Apoe/Vegfa/Dusp4/Acsl1/Adra2b/Zeb2/Tead1/Adam17/Wnt5a/Spred2/Dkk1/Fzd4/Hexim1/Kit/Map2k2/Bccip/Ccny/Stk11/Sesn2/Cnppd1/Ccnb1/Ppp2ca/Telo2/Akt1/Axin1/Spag9/Actb/Arrb1/Insr/Aida/Chordc1/Mapk8ip1/Mlkl/Robo1/Map3k5/Tnik/Ccne2/Ralb/Smpd1/Pih1d1/Psrc1/Prkar2b/Ccnd1/Fbxo7/Dusp8/Atp2b4/Dusp10/Akap6/Lpar2/Mst1r/Map3k12/Kiss1r/Map4k1/Plce1/Tpd52l1/Fgd2/Kat…	69
BP	GO:1902904	negative regulation of supramolecular fiber organization	32/2155	147/23210	4.00891632209268e-06	0.000269235	0.000200158	Sgk1/Wasf2/Apoe/Gas2l1/Arhgef2/Bbs4/Tmod3/Ppfia1/Eml4/Sptan1/Tmod2/Pfn2/Tpm1/Camsap1/Sptbn1/Pick1/Lima1/Gsn/Add3/Gmfb/Dysf/Ppp1r9a/Map2/Arap1/Dbn1/Eml2/Kank4/Cryab/Tmod1/Bmerb1/Clu/Dmtn	32
BP	GO:0016569	covalent chromatin modification	71/2155	444/23210	4.06635351331833e-06	0.000270024	0.000200745	Pim3/Usp36/Bend3/Taf10/Vegfa/Kat8/Fbl/Jdp2/Msl1/Pole4/Suv39h2/Chd5/Dnmt3b/Msl2/Asxl1/Atf7ip/Kdm6b/Jarid2/Tcf3/Iws1/Kansl2/Brd4/Actl6a/Mllt6/Trim28/Crebbp/Kdm4a/Kat6b/Zfp451/Kat6a/Setd1a/Suds3/Rif1/Ctbp1/Kdm4b/Kmt2c/Rest/Ehmt1/Sfpq/Sart3/Ccnb1/Hdac4/Hdac7/Setd7/Lmna/Ctnnb1/Kdm2a/Kat2a/L3mbtl2/Arrb1/Usp22/Nos1/Trim37/Hat1/Fmr1/Arid4a/Pml/Brcc3/Wbp2/Pih1d1/BC004004/Hdac11/Prdm9/Phf19/Apbb1/Tet1/Usp1…	71
BP	GO:0033044	regulation of chromosome organization	60/2155	356/23210	4.20992663471546e-06	0.000275611	0.000204898	Rmi2/Cenpv/Cct2/Vegfa/Jdp2/Usp44/Anapc11/Hmbox1/Naf1/Dkc1/Map1s/Upf1/Myc/Dnmt3b/Pif1/Atf7ip/Jarid2/Iws1/Mllt6/Trim28/Nek2/Kdm4a/Zfp451/Setd1a/Smg5/Rif1/Ctbp1/Smg6/Mapkapk5/Kdm4b/Sfpq/Bub1b/Sart3/Ccnb1/Nat10/Numa1/Setd7/Lmna/Ctnnb1/Kdm2a/Kat2a/Ctc1/Gnl3l/L3mbtl2/Arrb1/Nos1/Fmr1/Pml/Xrcc5/Wbp2/Pih1d1/BC004004/Ppp1r10/Phf19/Hira/Parp10/Tet1/Wdhd1/Kat2b/Atg7	60
BP	GO:0006893	Golgi to plasma membrane transport	19/2155	65/23210	4.24374937468205e-06	0.000275611	0.000204898	Llgl1/Chic2/Golph3l/Rab34/Golga7/Gga2/Gga3/Exoc2/Blzf1/Gopc/Sptbn1/Prepl/Arf2/Acsl3/Lyplal1/Optn/Ank3/Vamp2/Kif13a	19
BP	GO:1901653	cellular response to peptide	51/2155	287/23210	4.72540378812866e-06	0.000295495	0.000219681	Sgk1/Nr4a1/Nr4a2/Rela/Nr4a3/Trib3/Mgarp/Ptpn1/Foxo4/Akt2/Wdtc1/H2afz/Socs2/Arhgef2/Ngfr/Eif4ebp1/Fyn/Stat5b/Cdk4/Stat3/Esrra/Zfp106/Pck2/Ybx1/Prkaa1/Ctnnb1/Akt1/Insr/Gnai2/Akt3/Stat6/Pik3r3/Uso1/Myo5a/Anxa5/Pik3r1/Lpl/Rab13/Prkcz/Prnp/Gper1/Sesn3/Atp1a3/Cacnb1/Grb14/Irs3/Hdac9/Vamp2/Kat2b/Camk2a/Ffar3	51
BP	GO:0051494	negative regulation of cytoskeleton organization	33/2155	155/23210	4.74658623246572e-06	0.000295495	0.000219681	Sgk1/Wasf2/Gas2l1/Arhgef2/Bbs4/Nek2/Tmod3/Ppfia1/Eml4/Kat2a/Sptan1/Tmod2/Pfn2/Tpm1/Camsap1/Trim37/Sptbn1/Pick1/Lima1/Gsn/Add3/Gmfb/Dysf/Ppp1r9a/Map2/Arap1/Dbn1/Eml2/Kank4/Tmod1/Kat2b/Bmerb1/Dmtn	33
BP	GO:0048489	synaptic vesicle transport	36/2155	176/23210	4.74992685760416e-06	0.000295495	0.000219681	Tmem230/Bloc1s4/Scrib/Nrn1/Rims3/Kif5a/Gipc1/Ctnnb1/Syt11/Pfn2/Synj1/Dpysl2/Stx2/Rap1a/Myo6/Rims2/Fmr1/Snap47/Prepl/Snap91/Dgki/Map2/Syt1/Dnm1/Snap25/Dnm3/Sept5/Cyth1/Lin7a/Chrna3/Napb/Vamp2/Syt17/Rab3a/Camk2a/Apba1	36
BP	GO:0097480	establishment of synaptic vesicle localization	36/2155	176/23210	4.74992685760416e-06	0.000295495	0.000219681	Tmem230/Bloc1s4/Scrib/Nrn1/Rims3/Kif5a/Gipc1/Ctnnb1/Syt11/Pfn2/Synj1/Dpysl2/Stx2/Rap1a/Myo6/Rims2/Fmr1/Snap47/Prepl/Snap91/Dgki/Map2/Syt1/Dnm1/Snap25/Dnm3/Sept5/Cyth1/Lin7a/Chrna3/Napb/Vamp2/Syt17/Rab3a/Camk2a/Apba1	36
BP	GO:0050772	positive regulation of axonogenesis	25/2155	102/23210	4.93267515951264e-06	0.000300537	0.000223429	Adnp/Nin/Apoe/Vegfa/Zeb2/Srf/Map2k2/Stk11/Robo1/Nefl/Snap91/Plxnb1/Rab11a/Dscam/Trpv2/Dbn1/Fn1/Mapt/Tubb2b/Plxnc1/Rufy3/Plxna1/Rnd2/Plxna2/Ache	25
BP	GO:0106027	neuron projection organization	25/2155	102/23210	4.93267515951264e-06	0.000300537	0.000223429	Apoe/Fyn/Actr3/Bhlhb9/Insr/Actr2/Lrp8/Sipa1l1/Tanc1/Pick1/Xlr3b/Baiap2/Homer1/Caprin2/Ppp1r9a/Itga3/Dbn1/Dnm3/Shank2/Prnp/Itpka/Camk2b/Atp1a3/Abcd1/Adam10	25
BP	GO:0016311	dephosphorylation	61/2155	366/23210	5.06957304551096e-06	0.000305726	0.000227287	Dusp2/Fam220a/Bod1/Dusp27/Ptprt/Spred1/Ptpn1/Plpp1/Dusp4/Psph/Ctdsp2/Ppm1a/Vrk3/Ppp2r5a/Ppp1cc/Pptc7/Ppp1r15a/Mtmr4/Wdr81/Ppp2cb/Akap1/Smg5/Stk11/Cdca2/Dusp11/Uri1/Ikbkb/Ppp2ca/Ppp1r12a/Ppp6r1/Ppp3ca/Inpp5f/Ppp2r2c/Synj1/Gnai2/Cry2/Pdp2/Ubash3b/Ptpn3/Smpd1/Ptpru/Btrc/Npnt/Ppp3r1/Ppp2r2b/Elfn2/Mgat5/Dusp8/Dusp22/Elfn1/Dusp10/Nceh1/Ppm1e/Vcan/Tgfb2/Ptprb/Plek/Fkbp1b/Ptprr/Ppp3cb/Itga1	61
BP	GO:0006816	calcium ion transport	68/2155	423/23210	5.369299146548e-06	0.000320531	0.000238293	Atp2a3/Ero1l/Cacng7/Gem/Ramp2/Oprd1/Gsto1/Serpine1/Nfatc3/Asic1/Chd7/Mcur1/Slc35g1/Fyn/Saraf/Bax/1810037I17Rik/Trpc3/Ppp2ca/Tmbim6/Ppp3ca/Ctnnb1/Gnai2/Ano6/Anxa6/Nos1/Cacna1g/Fmr1/Atp1b1/Ubash3b/Pml/Myo5a/Gnb5/Ibtk/Itpr1/Slc8a3/Cacng3/Dysf/Nipsnap2/Homer1/Orai2/Plch1/Camk2d/Micu3/Mcu/Atp2b4/Trpv2/Gstm7/Orai3/Tgfb2/Akap6/Prnp/Hap1/Atp2c2/Gper1/Pde4b/Camk2b/Ace/Slc24a2/Cacna2d2/Itpr3/Plce1/Cacnb1/M…	68
BP	GO:1903539	protein localization to postsynaptic membrane	17/2155	55/23210	5.84147259569786e-06	0.000345231	0.000256656	Nptx1/Grasp/Cacng7/Scrib/Rap1a/Tnik/Snap47/Mapk10/Cacng3/Rab11a/Adam22/Snap25/Prkcz/Nsg1/Vamp2/Adam10/Camk2a	17
BP	GO:0051261	protein depolymerization	27/2155	116/23210	5.98996609692483e-06	0.000350502	0.000260574	Sgk1/Cfl2/Gas2l1/Nedd1/Arhgef2/Map1s/Tmod3/Eml4/Sptan1/Tmod2/Synj1/Wdr1/Tpm1/Camsap1/Vps4b/Sptbn1/Dnajc6/Lima1/Gsn/Add3/Dysf/Map2/Plek/Tmod1/Bmerb1/Stmn4/Dmtn	27
BP	GO:0071375	cellular response to peptide hormone stimulus	45/2155	244/23210	6.22834344514807e-06	0.000360878	0.000268288	Sgk1/Nr4a1/Nr4a2/Rela/Nr4a3/Trib3/Mgarp/Ptpn1/Foxo4/Akt2/Wdtc1/H2afz/Socs2/Eif4ebp1/Stat5b/Cdk4/Stat3/Esrra/Zfp106/Pck2/Ybx1/Prkaa1/Ctnnb1/Akt1/Insr/Gnai2/Akt3/Stat6/Pik3r3/Uso1/Myo5a/Anxa5/Pik3r1/Lpl/Rab13/Prkcz/Gper1/Sesn3/Grb14/Irs3/Hdac9/Vamp2/Kat2b/Camk2a/Ffar3	45
BP	GO:0007009	plasma membrane organization	25/2155	104/23210	7.14304941631391e-06	0.000406473	0.000302185	Mpp5/Akt2/Cavin2/Akt1/Syt11/Snx9/Ano6/Anxa6/Stx2/Tlcd1/Sptbn1/Epb41l3/Mtss1/Gsn/Baiap2/Dysf/Ano3/Tgfb2/Sgip1/Pacsin1/Ank3/Abcd1/Rab3a/Clu/Dmkn	25
BP	GO:0006403	RNA localization	35/2155	172/23210	7.21313271114711e-06	0.000406473	0.000302185	Ranbp17/Pom121/Rrs1/Cct2/Qk/Fbl/Exosc3/Yy1/Znhit6/Dkc1/Khsrp/Rbm15b/Ran/Iws1/Thoc3/Nol6/Nup188/Casc3/Alyref/Sfpq/Cpsf6/Gle1/Nup153/Eif5a/Sarnp/Bicd2/Ddx39/Xpot/Ddx19b/Mrpl18/Fmr1/Pih1d1/G3bp2/Cetn2/Mapt	35
BP	GO:0033674	positive regulation of kinase activity	74/2155	476/23210	7.22159543189884e-06	0.000406473	0.000302185	Adnp/Gadd45b/Map3k3/Grm1/Adra2c/Zfp91/Rac1/Epha8/Vangl2/Csf1/Ptpn1/Acvr2b/Vegfa/Acsl1/Adra2b/Zeb2/Ttbk1/Tead1/Adam17/Wnt5a/Pak4/Dkk1/Tcf3/Fzd4/Kit/Strada/Map2k2/Ccny/Stk11/Oxsr1/Ppp2ca/Telo2/Akt1/Axin1/Spag9/Arrb1/Snx9/Insr/Mlkl/Rap1a/Lrp8/Robo1/Map3k5/Tnik/Xrcc5/Ralb/Pih1d1/Psrc1/Erbb3/Ppp1r9a/Ccnd1/Atp2b4/Il23a/Stradb/Tgfb2/Mmd/Akap6/Lpar2/Mst1r/Map3k12/Kiss1r/Prkcz/Prnp/Map4k1/Chrna3/Rassf2/Ac…	74
BP	GO:0099173	postsynapse organization	38/2155	194/23210	7.65082172846367e-06	0.000426569	0.000317125	Nptx1/Abhd17c/Slc7a11/Wasf2/Apoe/Wnt5a/Fyn/Ptn/Actr3/Arhgef7/Actn1/Actb/Bhlhb9/Insr/Actr2/Lrp8/Sipa1l1/Mesd/Tanc1/Tmem108/Pick1/Xlr3b/Baiap2/Homer1/Caprin2/Ppp1r9a/Cdh2/Itga3/Dbn1/Sorbs2/Dnm3/Shank2/Prnp/Itpka/Camk2b/Cbln1/Shisa7/Adam10	38
BP	GO:0010721	negative regulation of cell development	63/2155	387/23210	7.79646949312527e-06	0.000430627	0.000320142	Mylip/Rcc2/Phox2b/Id1/Nr2f1/Jag1/Efnb3/Apoe/Vegfa/Ascl1/Notch1/Yy1/Arhgef2/Ngfr/Spg20/Adam17/Wnt5a/Stat3/Dkk1/Sox11/Meis1/Id2/Ptn/Ryk/Kdm4a/Dpysl3/Actr3/Rest/Ppp3ca/Ctnnb1/Sez6/Fbln1/Inpp5f/Flna/Olfm1/Dync1i2/Fmr1/Itm2c/Trak2/Dynlt1b/Mt3/Aatk/Mib1/Dusp10/Map2/Lin28a/Isl2/Apbb1/Gdf11/Pi16/Dnm3/Rufy3/Atf5/Sema3b/Rap1gap2/Grb14/Lgals1/Rgs4/Bmerb1/Cntn2/Bmp7/Gpr173/Dmtn	63
BP	GO:0008361	regulation of cell size	40/2155	209/23210	8.01558981598233e-06	0.000438631	0.000326092	Adnp/Rac1/Apoe/Vegfa/Wdtc1/Srf/Akt1s1/Spg20/Wnt5a/Cdk4/Lars/Slc12a2/Ryk/Actr3/Akt1/Clcn3/Ano6/Dpysl2/Olfm1/Akt3/Rb1cc1/Aatk/Rab11a/Dscam/Map2/Trpv2/Tmem123/Slc12a5/Dbn1/Fn1/Mapt/Rufy3/Aqp1/Sema3b/Gnb3/Rnd2/Rap1gap2/Plek/Atp7a/Sct	40
BP	GO:0034765	regulation of ion transmembrane transport	74/2155	478/23210	8.39317236316064e-06	0.000455079	0.000338321	Kcnq4/Cacng7/Gem/Htr3a/Shisa9/Gsto1/Akt2/Chd7/Fyn/Ifngr1/Tmem109/Bax/1810037I17Rik/Clic4/Oxsr1/Phb2/Ikbkb/Ppp2ca/Grk6/Akt1/Kcnab2/Ano6/Wdr1/Flna/Kcnq2/Nos1/Gopc/Fmr1/Scn2a/Atp1b1/Arl6ip5/Ubash3b/Ptpn3/Myo5a/Gnb5/Atp1b3/Cacng3/Dysf/Nipsnap2/Homer1/Slc9a3r2/Gpd1l/Pirt/Camk2d/Kcnh2/Rgs7/Atp2b4/Gsg1l/Stom/Mmp9/Gstm7/Kcnq5/Fgf12/Tgfb2/Akap6/Shank2/Prnp/Scn3a/Hap1/Scn9a/Rnf207/Gper1/Pde4b/Trpm5/Ank3/Ca…	74
BP	GO:0060562	epithelial tube morphogenesis	62/2155	380/23210	8.52994894832505e-06	0.000458291	0.000340708	Esr1/Foxd1/Hand2/Shroom3/Cecr2/Hoxd11/Vangl2/Csf1/Vegfa/Mthfd1/Zeb2/Notch1/Dchs1/Trim71/Nfatc3/Srf/Tead1/Scrib/Bbs4/Rara/Fzd2/Myc/Wnt5a/Fzd6/Rdh10/Rhob/Zic2/Sox11/Ptk7/Slc12a2/Rab23/Phactr4/Ccm2/Enah/Clic4/Tbx20/Nup50/Ahi1/Gatad2a/Phb2/Rarg/Ctnnb1/Kdm2a/Kat2a/Kif3a/Robo1/Pml/Mtss1/Lgr5/Btrc/Npnt/Ppp3r1/Mib1/Lgr4/Folr1/Tgfb2/Klhl3/Pgf/Kif26b/Cluap1/Greb1l/Bmp7	62
BP	GO:0051402	neuron apoptotic process	51/2155	293/23210	8.62154735700499e-06	0.000459039	0.000341264	Esr1/Cebpb/Adnp/Hmox1/Nr4a2/Nmnat1/Nr4a3/Apoe/Vegfa/Akt2/En2/Ascl1/Akt1s1/Ngfr/Hrk/Gclm/Fyn/Gclc/Casp2/Itsn1/Bax/Cdc34/Mcl1/Hdac4/Ctnnb1/Set/Bhlhb9/Arrb1/Cpeb4/Dnajc5/Nos1/Fmr1/Scn2a/Nefl/Mt3/Erbb3/Aatk/Ppp2r2b/Epor/Faim2/Stambp/Tgfb2/Map3k12/Pigt/Prnp/Optn/Atp7a/Tyro3/Nqo1/Sct/Itga1	51
BP	GO:0006605	protein targeting	46/2155	256/23210	1.00388428006338e-05	0.00052504	0.000390332	Mgarp/Akt2/Vps37d/Fyn/Timm17a/Lars/Zfand2b/Smurf1/Prkaa1/Golga7/Actr3/Gipc1/Sec61a1/Srp72/Akap12/Myo6/Srp68/Zdhhc20/Vps13d/Nucb1/Pml/Chm/Gdap1/Trak2/Chchd4/Pex2/Pick1/Agk/Cacng3/Gnptab/Ppp2r2b/Zdhhc21/Fbxo7/Zfyve16/Folr1/Zdhhc2/Syngr1/Gosr2/Stom/Srp19/Prnp/Hap1/Ank3/Cacnb1/Rab27a/Dmtn	46
BP	GO:0045055	regulated exocytosis	46/2155	256/23210	1.00388428006338e-05	0.00052504	0.000390332	Hmox1/Nr4a3/Notch1/Scrib/Vps41/Pi4k2a/Kit/Nrn1/Rims3/Gipc1/Rest/Syt11/Pfn2/Synj1/Gnai2/Stx2/Rap1a/Myo6/Rims2/Cacna1g/Fmr1/Snap47/Prepl/Dgki/Syngr1/Syt1/Pld2/Snap25/Sept5/Lgals9/Syn2/Cyth1/Abr/Chrna3/Napb/Rph3al/Plek/Vamp2/Pla2g3/Syt17/Rab3a/Camk2a/Apba1/Ppp3cb/Rab27a/Dmtn	46
BP	GO:0043523	regulation of neuron apoptotic process	47/2155	264/23210	1.04118455429348e-05	0.000537719	0.000399758	Esr1/Cebpb/Adnp/Hmox1/Nr4a2/Nmnat1/Nr4a3/Apoe/Vegfa/En2/Ascl1/Akt1s1/Ngfr/Hrk/Gclm/Fyn/Gclc/Casp2/Itsn1/Bax/Cdc34/Mcl1/Hdac4/Ctnnb1/Set/Bhlhb9/Arrb1/Cpeb4/Dnajc5/Nos1/Fmr1/Nefl/Mt3/Erbb3/Ppp2r2b/Epor/Faim2/Stambp/Tgfb2/Map3k12/Prnp/Optn/Atp7a/Tyro3/Nqo1/Sct/Itga1	47
BP	GO:2001252	positive regulation of chromosome organization	36/2155	182/23210	1.04632310339456e-05	0.000537719	0.000399758	Cct2/Vegfa/Jdp2/Anapc11/Hmbox1/Naf1/Dkc1/Dnmt3b/Atf7ip/Jarid2/Trim28/Nek2/Rif1/Ctbp1/Mapkapk5/Sfpq/Sart3/Ccnb1/Numa1/Lmna/Ctnnb1/Kdm2a/Kat2a/L3mbtl2/Arrb1/Nos1/Fmr1/Pml/Xrcc5/Wbp2/Pih1d1/BC004004/Ppp1r10/Phf19/Tet1/Kat2b	36
BP	GO:0032984	protein-containing complex disassembly	40/2155	212/23210	1.14126028341916e-05	0.000581452	0.00043227	Sgk1/Cebpg/Cfl2/Gas2l1/Scaf4/Nedd1/Gfm2/Arhgef2/Map1s/Upf1/Myc/Tmod3/Ddit4/Gspt1/Gle1/Eif5a/Eml4/Sptan1/Tmod2/Insr/Synj1/Wdr1/Tpm1/Camsap1/Vps4b/Sptbn1/Lix1/Dnajc6/Lima1/Gsn/Add3/Dysf/Map2/Napb/Plek/Tmod1/Bmerb1/Stmn4/Dmtn/Tecpr1	40
BP	GO:0003012	muscle system process	63/2155	392/23210	1.18140463965709e-05	0.000596761	0.000443651	Hand2/Nr4a3/Fbxo32/Adra2c/P2rx3/Adra2b/Chrnb4/Notch1/Igfbp5/Yy1/Nfatc3/Srf/Tead1/Jarid2/Kit/Kdm4a/Tmod3/Akap1/Myh3/Tbx20/Trpc3/Hdac4/Lmna/Ppp3ca/Tmod2/Inpp5f/Anxa6/Flna/Tpm1/Nos1/Cacna1g/Atp1b1/Slc8a3/Gsn/Adk/Npnt/Homer1/Gpd1l/Myl6/Tpm2/Camk2d/Kcnh2/Taz/Atp2b4/Synm/Dbn1/Sorbs2/Dmpk/Pi16/Akap6/Sulf1/Rnf207/Chrna3/Gper1/Pde4b/Tnnt3/Atp1a3/Abat/Tmod1/Rgs4/Ptgs1/Fkbp1b/Dock4	63
BP	GO:0097061	dendritic spine organization	23/2155	94/23210	1.19943710333364e-05	0.000600735	0.000446606	Apoe/Fyn/Actr3/Bhlhb9/Insr/Actr2/Lrp8/Sipa1l1/Tanc1/Pick1/Xlr3b/Baiap2/Homer1/Caprin2/Ppp1r9a/Itga3/Dbn1/Dnm3/Shank2/Prnp/Itpka/Camk2b/Adam10	23
BP	GO:0001822	kidney development	49/2155	281/23210	1.21948747374743e-05	0.000605645	0.000450256	Foxd1/Hoxd11/Zbtb16/Vangl2/Pou3f3/Jag1/Acvr2b/Vegfa/Nle1/Foxc1/Notch1/Dchs1/Pygo1/Cenpf/Basp1/Rara/Myc/Rdh10/Nid1/Cat/Id2/Bax/Ahi1/Pds5a/Sec61a1/Ctnnb1/Kif3a/Mtss1/Npnt/Lgr4/Lin28a/Rrm2b/Gdf11/Itga3/Mmp9/Vcan/Tgfb2/Hspb11/Sulf1/Klhl3/Aqp1/Pgf/Kif26b/Ace/Plce1/Greb1l/Bmp7/Angpt2/Stra6	49
BP	GO:0051961	negative regulation of nervous system development	59/2155	361/23210	1.32270935620229e-05	0.000649334	0.000482735	Mylip/Phox2b/Id1/Nr2f1/Jag1/Efnb3/Apoe/Fig4/Ascl1/Notch1/Arhgef2/Ngfr/Spg20/Adam17/Wnt5a/Stat3/Dkk1/Sox11/Meis1/Id2/Ptn/Ryk/Kdm4a/Dpysl3/Actr3/Rest/Ppp3ca/Ctnnb1/Sez6/Inpp5f/Flna/Olfm1/Dync1i2/Fmr1/Itm2c/Trak2/Cpe/Dynlt1b/Mt3/Aatk/Mib1/Dusp10/Map2/Lin28a/Isl2/Apbb1/Gdf11/Dnm3/Rufy3/Cend1/Arhgef15/Atf5/Sema3b/Rap1gap2/Lgals1/Bmerb1/Cntn2/Bmp7/Gpr173	59
BP	GO:0120163	negative regulation of cold-induced thermogenesis	15/2155	47/23210	1.32943077144828e-05	0.000649334	0.000482735	Id1/Arntl/Acvr2b/Nr1h2/Notch1/Nova2/Adam17/Plcl2/Stk11/Tle3/Abhd6/Nova1/Lgr4/Arrdc3/Lama4	15
BP	GO:0044770	cell cycle phase transition	63/2155	394/23210	1.39034596490945e-05	0.00067352	0.000500716	Lmnb1/Zfp36l2/Rcc2/Ccng2/Brsk2/Foxo4/Taf10/Rbbp8/Trim71/Rps27l/Fam83d/Usp44/E2f7/Cenpf/Anapc11/Ctdsp2/Cks1b/Upf1/Plk3/Adam17/Eif4ebp1/E2f6/Cdk4/Casp2/Rbl1/Tcf3/Id2/Brd4/Cables1/Crebbp/Mepce/Psme3/Tmod3/Ccny/Bub1b/Phb2/Ccnb1/Ppp3ca/Akt1/Anp32b/Cul4a/Ctc1/Calm2/Vps4b/Ccne2/Pml/Brcc3/Rhou/Rab11a/Taf2/Camk2d/Ccnd1/Fbxo7/Atp2b4/Calm1/Dtl/Cdk14/Atf5/Camk2b/Ush1c/Tpd52l1/Camk2a/Ccng1	63
BP	GO:0051235	maintenance of location	54/2155	322/23210	1.43920889433993e-05	0.000691522	0.0005141	Ero1l/Acacb/Hk2/Apoe/Gsto1/Nr1h2/Chd7/Nfkbia/Bbs4/Ftl1/Stat5b/Tln1/Spout1/Cry1/Bax/Akt1/Get4/Fth1/Stard4/Sun1/Anxa6/Flna/Cry2/Gopc/Keap1/Vps13d/Epb41l3/Ubash3b/Pml/Myo5a/Mest/Anxa5/Ibtk/Tmem135/Itpr1/Gsn/Syne1/Dysf/Plch1/Camk2d/Lpl/Dbn1/Gstm7/Tgfb2/Akap6/Lgals9/Hap1/Ankrd13c/Gper1/Ank3/Itpr3/Plce1/Fkbp1b/Slc30a4	54
BP	GO:0043244	regulation of protein complex disassembly	26/2155	115/23210	1.53794563176102e-05	0.000733005	0.000544939	Cfl2/Gas2l1/Scaf4/Arhgef2/Map1s/Upf1/Tmod3/Gle1/Eif5a/Eml4/Sptan1/Tmod2/Insr/Wdr1/Tpm1/Camsap1/Sptbn1/Lima1/Gsn/Add3/Dysf/Map2/Plek/Tmod1/Bmerb1/Dmtn	26
BP	GO:0042063	gliogenesis	54/2155	323/23210	1.57487417164314e-05	0.000739449	0.00054973	Nfib/Rela/Plp1/Phox2b/Mpp5/Csf1/Akt2/Qk/Ascl1/Notch1/Serpine2/Ttbk1/Scrib/Myc/Ppp1cc/Ifngr1/Stat3/Sox11/Id2/Ptn/Kdm4a/Actr3/Arhgef7/Nf2/Il6st/Ctnnb1/Akt1/Sun1/Synj1/Wdr1/Cntnap1/Lrp8/Gpc1/Pick1/Mt3/Slc8a3/Erbb3/Ppp3r1/Adam22/Hdac11/Cdh2/Dusp10/Lin28a/Cnp/Fn1/Vcan/Tgfb2/Atf5/Il34/Miat/Bmerb1/Cntn2/Clu/Rnf112	54
BP	GO:0048813	dendrite morphogenesis	35/2155	178/23210	1.57648952122853e-05	0.000739449	0.00054973	Sgk1/Rac1/Id1/Fyn/Fbxw8/Ptn/Stk11/Actr3/Ppp3ca/Bhlhb9/Actr2/Lrp8/Sipa1l1/Fmr1/Robo1/Tnik/Trak2/Xlr3b/Syne1/Baiap2/Caprin2/Dscam/Ppp1r9a/Dbn1/Dnm3/Shank2/Chrna3/Dclk1/Itpka/Camk2b/Atp7a/Adam10/Camk2a/Abi1/Ache	35
BP	GO:1990138	neuron projection extension	37/2155	193/23210	1.65649568769038e-05	0.000770857	0.00057308	Adnp/Cacng7/Apoe/Vegfa/Srf/Slit3/Wnt5a/Ryk/Nrn1/Smurf1/Stk11/Actr3/Ctnnb1/Impact/Cyfip2/Dpysl2/Olfm1/Vcl/Rims2/Itsn2/Tmem108/Aatk/Rab11a/Dscam/Map2/Trpv2/Syt1/Dbn1/Fn1/Mapt/Rufy3/Plxna1/Prkcz/Cpne5/Dclk1/Sema3b/Syt17	37
BP	GO:0001505	regulation of neurotransmitter levels	60/2155	372/23210	1.69009316650975e-05	0.000776994	0.000577643	Esr1/Slc7a11/Rac1/Shmt1/Akt2/Asic1/Shmt2/Scrib/Slc6a9/Khsrp/Nrn1/Rims3/Btbd9/Gipc1/Akt1/Syt11/Pfn2/Insr/Synj1/Stx2/Rap1a/Myo6/Nos1/Rims2/Fmr1/Arl6ip5/Snap47/Prepl/Snap91/Pdzd11/Dgki/Sncg/Ppp1r9a/Ass1/Atp2b4/Syt1/Epor/Ticam1/Snap25/Sept5/Syn2/Cyth1/Lin7a/Chrna3/Napb/Gch1/Atp7a/Abat/Ddc/Rgs4/Vamp2/Syt17/Rab3a/Camk2a/Apba1/Th/Ache/Clu/Ptgis/Dbh	60
BP	GO:0044772	mitotic cell cycle phase transition	58/2155	356/23210	1.71463138587349e-05	0.000776994	0.000577643	Lmnb1/Zfp36l2/Rcc2/Ccng2/Brsk2/Foxo4/Taf10/Rbbp8/Trim71/Rps27l/Usp44/E2f7/Cenpf/Anapc11/Ctdsp2/Cks1b/Plk3/Adam17/Eif4ebp1/E2f6/Cdk4/Casp2/Rbl1/Tcf3/Id2/Brd4/Cables1/Crebbp/Mepce/Psme3/Tmod3/Ccny/Bub1b/Phb2/Ccnb1/Ppp3ca/Akt1/Anp32b/Cul4a/Ctc1/Calm2/Vps4b/Ccne2/Pml/Rhou/Rab11a/Taf2/Camk2d/Ccnd1/Fbxo7/Calm1/Dtl/Cdk14/Camk2b/Ush1c/Tpd52l1/Camk2a/Ccng1	58
BP	GO:0099149	regulation of postsynaptic neurotransmitter receptor internalization	10/2155	23/23210	1.71642660907337e-05	0.000776994	0.000577643	Atad1/Scrib/Synj1/Pick1/Syne1/Ppp3r1/Gsg1l/Hap1/Pacsin1/Usp46	10
BP	GO:0043434	response to peptide hormone	54/2155	324/23210	1.72227146828895e-05	0.000776994	0.000577643	Sgk1/Nr4a1/Nr4a2/Rela/Nr4a3/Trib3/Mgarp/Ptpn1/Foxo4/Akt2/Wdtc1/H2afz/Socs2/Eif4ebp1/Stat5b/Cdk4/Stat3/Esrra/Cry1/Zfp106/Cad/Pck2/Ybx1/Prkaa1/Sesn2/Ikbkb/Ctnnb1/Akt1/Insr/Gnai2/Akt3/Nos1/Cry2/Stat6/Pik3r3/Uso1/Myo5a/Anxa5/Pik3r1/Lpl/Pld2/Stat2/Rab13/Sort1/Prkcz/Gper1/Sesn3/Grb14/Irs3/Hdac9/Vamp2/Kat2b/Camk2a/Ffar3	54
BP	GO:2001234	negative regulation of apoptotic signaling pathway	42/2155	231/23210	1.78540071261773e-05	0.000799373	0.000594279	Tnfrsf23/Cth/Hmox1/Nr4a2/Rela/Tnfrsf22/Ptpn1/Vegfa/Siah2/Nle1/Serpine1/Bmf/Gclm/Bcl2l2/Fyn/Gclc/Prelid1/Psme3/Bax/Maz/Mcl1/Ybx3/Uri1/Herpud1/Tmbim6/Lmna/Ctnnb1/Akt1/Gnai2/Mapk8ip1/Acaa2/Rb1cc1/Pih1d1/Grina/Stradb/Rrm2b/Faim2/Mmp9/Mpv17l/Col2a1/Clu/Ackr3	42
BP	GO:0034404	nucleobase-containing small molecule biosynthetic process	34/2155	172/23210	1.84352818733278e-05	0.000814851	0.000605787	Nupr1/Hk2/Samhd1/Zbtb7a/Nme4/Myc/Stat3/Dctpp1/Dut/Cad/Foxk1/Zbtb20/Prkaa1/Ddit4/Hdac4/Acot7/Insr/Gmps/Acat1/Pfkm/Adk/Nudt7/Hddc3/Entpd3/Gale/Cnp/Entpd5/Slc2a6/Enpp5/Eno3/Eno2/Nt5c1a/Abcd1/Nudt18	34
BP	GO:0090596	sensory organ morphogenesis	51/2155	301/23210	1.84754736851529e-05	0.000814851	0.000605787	Grk1/Prrx2/Nr4a3/Lrig3/Kcnq4/Rac1/Hmx3/Vangl2/Jag1/Prrx1/Vegfa/Irx5/Yy1/Chd7/Scrib/Bbs4/Fzd2/Myc/Wnt5a/Fzd6/Stat3/Sox11/Meis1/Ptk7/Ptn/Bax/Phactr4/Ahi1/Rest/Hmgn1/Rarg/Ctnnb1/Man2a1/Myo6/Dscam/Gdf11/Rom1/Aldh1a3/Abr/Col2a1/Bcar3/Aqp1/Ush1g/Ush1c/Myo7a/Miat/Sdk1/Bmp7/Th/Stra6/Tmie	51
BP	GO:0045787	positive regulation of cell cycle	57/2155	349/23210	1.87564557993583e-05	0.00081767	0.000607882	Lmnb1/Nr4a3/Rcc2/Cenpv/Foxo4/Ascl1/Fam83d/E2f7/Anapc11/Rara/Myc/Adam17/Wnt5a/Eif4ebp1/Zbtb17/Stat5b/Cdk4/Casp2/Mdm4/Med25/Sh2b1/Tcf3/Id2/Brd4/Rad23a/Crebbp/Mepce/Tmod3/Asns/Ccny/Gipc1/Sfpq/Phb2/Ccnb1/Numa1/Mybbp1a/Akt1/Anp32b/Ranbp1/Cul4a/Insr/Usp22/Vps4b/Pml/Gdpd5/Psrc1/BC004004/Ppp1r10/Rab11a/Camk2d/Ccnd1/Prdm9/Dtl/Tgfb2/Gper1/Camk2b/Rnf112	57
BP	GO:0022613	ribonucleoprotein complex biogenesis	68/2155	439/23210	1.88160837981689e-05	0.00081767	0.000607882	Utp23/Cebpz/Nop16/Usp36/Rrs1/Fbl/Nle1/Exosc3/Rps27l/Mbnl1/Nop2/Nol9/Utp25/Isy1/Chd7/Znhit6/Naf1/Dkc1/Snrpb/Rrp36/Rbfa/Lyar/Gemin5/Rrp15/Ran/Mdn1/Heatr1/Nol6/Sart1/Pdcd11/Nsun5/Prkaa1/Ddx18/Lsm14a/Ddx10/Trmt112/Wdr46/Ncl/Utp14b/Ddx27/Utp18/Rpl7l1/Noct/Pwp2/Las1l/Ddx21/Luc7l3/Wdr43/Utp3/Rpl6/Ddx51/Ebna1bp2/Sart3/Nat10/Cpsf6/Urb1/Khdc4/Mybbp1a/Bop1/G3bp1/Cul4a/Gnl3l/Pih1d1/G3bp2/C1d/Celf4/Riok3/Ptbp2	68
BP	GO:0072594	establishment of protein localization to organelle	60/2155	374/23210	1.99186160109067e-05	0.000859263	0.000638804	Pom121/Fam53b/Hk2/Cacng7/Mgarp/Arntl/Cct2/Vps37d/Nfkbia/Scrib/Dkc1/Uaca/Timm17a/Stat3/Agap3/Ran/Lars/Nup188/Trim28/Zfand2b/Rab23/Bax/Akap1/Smurf1/Prkaa1/Nup50/Phb2/Ppp2ca/Sec61a1/Nup153/Lmna/Ppp3ca/Akt1/Srp72/Flna/Hikeshi/Srp68/Cry2/Vps13d/Pml/Gdap1/Chchd4/Pih1d1/Pex2/Pik3r1/Agk/Lrsam1/Cacng3/Rab11a/Ppp3r1/Gnptab/Ppp2r2b/Fbxo7/Zfyve16/Folr1/Gosr2/Kpna4/Srp19/Mapt/Tardbp	60
BP	GO:0072001	renal system development	51/2155	302/23210	2.02601531058867e-05	0.000867663	0.000645049	Foxd1/Hoxd11/Zbtb16/Vangl2/Pou3f3/Jag1/Acvr2b/Vegfa/Nle1/Foxc1/Notch1/Dchs1/Pygo1/Cenpf/Basp1/Rara/Myc/Wnt5a/Rdh10/Nid1/Cat/Id2/Bax/Ahi1/Pds5a/Sec61a1/Ctnnb1/Kif3a/Mtss1/Lgr5/Npnt/Lgr4/Lin28a/Rrm2b/Gdf11/Itga3/Mmp9/Vcan/Tgfb2/Hspb11/Sulf1/Klhl3/Aqp1/Pgf/Kif26b/Ace/Plce1/Greb1l/Bmp7/Angpt2/Stra6	51
BP	GO:0018105	peptidyl-serine phosphorylation	53/2155	318/23210	2.05133352711485e-05	0.000872186	0.000648411	Sgk1/Brsk2/Oprd1/Vegfa/Akt2/Ttbk1/Vrk3/Hax1/Wnt5a/Ppp1r15a/Dkk1/Csnk1g1/Sbk1/Bax/Plcl2/Stk32a/Map2k2/Prkaa1/Ddit4/Mark2/Mapkapk5/Csnk1g2/Ccnb1/Ikbkb/Tnks1bp1/Mast2/Csnk1d/Akt1/Axin1/Pfn2/Arrb1/Inpp5f/Nlk/Akt3/Nos1/Gpd1l/Caprin2/Camk2d/Fnip1/Atp2b4/Stk32c/Dmpk/Mast4/Map3k12/Prkcz/Bcar3/Map4k1/Dclk1/Rassf2/Camk4/Camk2b/Camk2a/Dmtn	53
BP	GO:0018209	peptidyl-serine modification	56/2155	343/23210	2.23364191633952e-05	0.000942916	0.000700994	Sgk1/Brsk2/Oprd1/Vegfa/Akt2/Ttbk1/Vrk3/Hax1/Wnt5a/Ppp1r15a/Dkk1/Csnk1g1/Sbk1/Bax/Plcl2/Stk32a/Map2k2/Prkaa1/Ddit4/Mark2/Mapkapk5/Csnk1g2/Ccnb1/Ikbkb/Tnks1bp1/Mast2/Csnk1d/Akt1/Axin1/Pfn2/Arrb1/Inpp5f/Nlk/Galnt1/Akt3/Nos1/Spock2/Gpd1l/Caprin2/Camk2d/Fnip1/Atp2b4/Stk32c/Dmpk/Mast4/Map3k12/Prkcz/Bcar3/Map4k1/Dclk1/Poglut3/Rassf2/Camk4/Camk2b/Camk2a/Dmtn	56
BP	GO:0072330	monocarboxylic acid biosynthetic process	46/2155	264/23210	2.26454802551413e-05	0.000949183	0.000705653	Nupr1/Acacb/Trib3/Hk2/Plp1/Acot12/Qk/Elovl5/Nr1h2/Zbtb7a/Wdtc1/Myc/Rdh10/Stat3/Abhd2/Foxk1/Prkab1/Zbtb20/Asns/Prkaa1/Ddit4/Fasn/Hdac4/Acot7/Insr/Stard4/Acly/Fads3/Myo5a/Pex2/Acsl3/Pfkm/Elovl4/Fads6/Lpl/Gale/Acss2/Entpd5/Slc2a6/Aldh1a3/Eno3/Eno2/Abat/Abcd1/Ptgs1/Ptgis	46
BP	GO:0034504	protein localization to nucleus	47/2155	272/23210	2.31329746225074e-05	0.000962788	0.000715768	Pom121/Fam53b/Zbtb16/Arntl/Trim8/Rrs1/Zbtb7a/Pygo1/Nfkbia/Bbs4/Ngfr/Uaca/Fyn/Hdgf/Stat3/Agap3/Ran/Cd2ap/Hnrnpm/Nup188/Trim28/Rab23/Akap1/Stk11/Pikfyve/Sesn2/Nup50/Nf2/Phb2/Ppp2ca/Nup153/Lmna/Ppp3ca/Akt1/Sun1/Flna/Hikeshi/Cry2/Pml/Pik3r1/Syne1/Ppp3r1/Kpna4/Tgfb2/Dclk1/Bmp7/Tardbp	47
BP	GO:0035418	protein localization to synapse	21/2155	85/23210	2.41962398002538e-05	0.000999998	0.000743431	Nptx1/Grasp/Cacng7/Scrib/Kif5a/Rap1a/Tnik/Snap47/Mapk10/Baiap2/Cacng3/Rab11a/Homer1/Adam22/Snap25/Mapt/Prkcz/Nsg1/Vamp2/Adam10/Camk2a	21
BP	GO:0001666	response to hypoxia	38/2155	204/23210	2.51679821884696e-05	0.00103294	0.000767918	Hmox1/Vegfd/Nr4a2/Pygm/Mgarp/Oprd1/Vegfa/P2rx3/Notch1/Nfatc3/Suv39h2/Myc/Plk3/Adam17/Eif4ebp1/Cat/Ddit4/Rest/Chchd2/Tmbim6/Akt1/Acaa2/Scn2a/Atp1b1/Pml/Itpr1/Slc8a3/Camk2d/Arnt/Pld2/Tgfb2/Fundc1/Aqp1/Pgf/Cryab/Abat/Th/Ptgis	38
BP	GO:0001841	neural tube formation	28/2155	132/23210	2.59380841588717e-05	0.0010572	0.000785957	Shroom3/Cecr2/Vangl2/Mthfd1/Zeb2/Trim71/Scrib/Bbs4/Rara/Fzd2/Wnt5a/Fzd6/Zic2/Sox11/Ptk7/Rab23/Phactr4/Enah/Nup50/Gatad2a/Rarg/Kdm2a/Kat2a/Mib1/Folr1/Tgfb2/Cluap1/Bmp7	28
BP	GO:0034766	negative regulation of ion transmembrane transport	24/2155	105/23210	2.65981649096206e-05	0.00106945	0.000795067	Gem/Gsto1/Akt2/1810037I17Rik/Oxsr1/Ppp2ca/Grk6/Akt1/Nos1/Gopc/Fmr1/Arl6ip5/Gnb5/Dysf/Camk2d/Kcnh2/Mmp9/Gstm7/Fgf12/Tgfb2/Ank3/Atp7a/Rgs4/Fkbp1b	24
BP	GO:0050768	negative regulation of neurogenesis	55/2155	337/23210	2.66006435019683e-05	0.00106945	0.000795067	Mylip/Phox2b/Id1/Nr2f1/Jag1/Efnb3/Apoe/Ascl1/Notch1/Arhgef2/Ngfr/Spg20/Adam17/Wnt5a/Stat3/Dkk1/Sox11/Meis1/Id2/Ptn/Ryk/Kdm4a/Dpysl3/Actr3/Rest/Ppp3ca/Ctnnb1/Sez6/Inpp5f/Flna/Olfm1/Dync1i2/Fmr1/Itm2c/Trak2/Dynlt1b/Mt3/Aatk/Mib1/Dusp10/Map2/Lin28a/Isl2/Apbb1/Gdf11/Dnm3/Rufy3/Atf5/Sema3b/Rap1gap2/Lgals1/Bmerb1/Cntn2/Bmp7/Gpr173	55
BP	GO:1905269	positive regulation of chromatin organization	25/2155	112/23210	2.80119594323838e-05	0.00111859	0.000831593	Vegfa/Jdp2/Dnmt3b/Atf7ip/Jarid2/Trim28/Rif1/Ctbp1/Sart3/Ccnb1/Lmna/Ctnnb1/Kdm2a/Kat2a/L3mbtl2/Arrb1/Nos1/Fmr1/Pml/Wbp2/Pih1d1/BC004004/Phf19/Tet1/Kat2b	25
BP	GO:0051098	regulation of binding	63/2155	403/23210	2.82654377852005e-05	0.00112113	0.000833486	Adnp/Nfib/Hmox1/Hand2/Fam220a/Trib3/Id1/Taf10/Apoe/Foxc1/Zbtb7a/Ttbk1/Hmbox1/Rara/Myc/Wnt5a/Dkk1/Med25/Dut/Sox11/Ran/Id2/Brd4/Ppp2cb/Trim28/Nek2/Mepce/Bax/Plcl2/1810037I17Rik/Gas8/Mark2/Actr3/Arhgef7/Rest/Hdac4/Ppp2ca/Tmbim6/Ppp3ca/Ctnnb1/Akt1/Spag9/Gnl3l/Actb/Arrb1/Aida/Fmr1/Ubash3b/Ralb/Dysf/Ripor1/Caprin2/Adam15/Map2/Ticam1/Calm1/Mmp9/Pcbd1/Tgfb2/Lgals9/Ace/Kat2b/Ckmt1	63
BP	GO:0006892	post-Golgi vesicle-mediated transport	23/2155	99/23210	2.94682840004159e-05	0.00116105	0.000863162	Llgl1/Chic2/Wipi1/Golph3l/Rab34/Golga7/Gga2/Gga3/Exoc2/Blzf1/Gopc/Sptbn1/Myo5a/Prepl/Arf2/Acsl3/Lyplal1/Gosr2/Sort1/Optn/Ank3/Vamp2/Kif13a	23
BP	GO:0034763	negative regulation of transmembrane transport	28/2155	133/23210	2.99824661626119e-05	0.00117349	0.000872407	Esr1/Gem/Gsto1/Akt2/Myc/1810037I17Rik/Ahi1/Oxsr1/Ppp2ca/Grk6/Akt1/Nos1/Gopc/Fmr1/Arl6ip5/Gnb5/Dysf/Camk2d/Kcnh2/Mmp9/Gstm7/Fgf12/Tgfb2/Ace/Ank3/Atp7a/Rgs4/Fkbp1b	28
BP	GO:0035148	tube formation	34/2155	176/23210	3.03620930470827e-05	0.00118053	0.000877641	Nfib/Shroom3/Cecr2/Vangl2/Vegfa/Mthfd1/Zeb2/Notch1/Trim71/Scrib/Bbs4/Rara/Fzd2/Wnt5a/Fzd6/Zic2/Sox11/Ptk7/Rab23/Phactr4/Enah/Nup50/Gatad2a/Rarg/Ctnnb1/Kdm2a/Kat2a/Eda/Mib1/Folr1/Tgfb2/Sdccag8/Cluap1/Bmp7	34
BP	GO:0050805	negative regulation of synaptic transmission	20/2155	80/23210	3.11819830092925e-05	0.00120448	0.00089545	Adnp/Kcnq4/Atad1/Asic1/Srf/Gnai2/Rap1a/Fmr1/Gabbr1/Pick1/Syne1/Dgki/Celf4/Abhd6/Ppp1r9a/Mapt/Shank2/Slc24a2/Cbln1/Sorcs2	20
BP	GO:0034599	cellular response to oxidative stress	46/2155	268/23210	3.33678159317325e-05	0.00128054	0.000951998	Hmox1/Adnp2/Nr4a2/Rela/Slc7a11/Nr4a3/Arntl/Prdx6/Ngfr/Uaca/Fyn/Gfer/Rhob/Agap3/Kdm6b/Prkaa1/Sesn2/Mcl1/Lonp1/Rnf7/Rest/Sfpq/Ctnnb1/Akt1/Impact/Map3k5/Arl6ip5/Stat6/Pml/Chchd4/Mt3/Slc25a24/Arnt/Fbxo7/Epor/Mmp9/Mapt/Aqp1/Ncoa7/Gch1/Fut8/Atp7a/Abcd1/Nqo1/Rnf112/Atg7	46
BP	GO:0009896	positive regulation of catabolic process	65/2155	422/23210	3.394618695007e-05	0.00128568	0.000955814	Hmox1/Zfp36l2/Mylip/Nupr1/Trib3/Hk2/Hspa1b/Trim65/Trim8/Ptpn1/Apoe/Akt2/Qk/Trim71/Upf1/Khsrp/Crebrf/Myc/Plk3/Wnt5a/Gclc/Rnf217/Fbxw8/Rad23a/Bax/Zbtb20/Smurf1/Prkaa1/Hspbp1/Stk11/Sesn2/Herpud1/Pabpc1/Gga3/Csnk1d/Akt1/Axin1/Cdc37/Cul4a/Rchy1/Tnrc6b/Snx9/Insr/Ndfip1/Vps13d/Fmr1/Trp53inp2/Ralb/Stx5a/Lrsam1/Fbxo7/Zfand2a/Cpeb3/Ticam1/Entpd5/Dtl/Wwp1/Optn/Sesn3/Abcd1/Cpt1a/Svip/Clu/Sct/Atg7	65
BP	GO:1901292	nucleoside phosphate catabolic process	30/2155	148/23210	3.40298680820479e-05	0.00128568	0.000955814	Nupr1/Hk2/Samhd1/Zbtb7a/Myc/Stat3/Dctpp1/Dut/Foxk1/Zbtb20/Prkaa1/Ddit4/Hdac4/Acot7/Insr/Acat1/Pfkm/Nudt7/Hddc3/Entpd3/Gale/Cnp/Entpd5/Slc2a6/Enpp5/Eno3/Eno2/Nt5c1a/Abcd1/Nudt18	30
BP	GO:0007611	learning or memory	49/2155	292/23210	3.45006060545902e-05	0.00128568	0.000955814	Adnp/Sgk1/Slc7a11/Apoe/Chst10/Atad1/Ttbk1/Asic1/Srf/Dkk1/Ptn/Kit/Serpinf1/Btbd9/Kat2a/Bhlhb9/Tmod2/Pja2/Synj1/Scn2a/Tanc1/Prkar2b/Slc8a3/Gmfb/Amph/Dgki/Apbb1/Cpeb3/Slc12a5/Itga3/Snap25/Mapt/Shank2/Prkcz/Prnp/Uba6/Camk4/Slc24a2/Itpr3/Atp1a3/Shisa7/Ptgs1/Cntn2/Th/Ndrg4/Stra6/Sct/Cntnap2/Dbh	49
BP	GO:0007411	axon guidance	43/2155	245/23210	3.45078970697362e-05	0.00128568	0.000955814	Foxd1/Nfib/Nr4a3/Rnf165/Rac1/Epha8/Vangl2/Efnb3/Vegfa/Slit3/Prrxl1/Ngfr/Wnt5a/Zic2/Ryk/Enah/Kif5a/Ephb4/Nptn/Cyfip2/Dpysl2/Kif3a/Robo1/Etv1/Plxnb1/Dscam/Lgr4/Isl2/Apbb1/Lhx4/Tgfb2/Tubb3/Tubb2b/Plxnc1/Plxna1/Sema3b/Ablim1/Ank3/Plxna2/Cntn2/Bmp7/Epha10/Crppa	43
BP	GO:1904375	regulation of protein localization to cell periphery	28/2155	134/23210	3.45893007860429e-05	0.00128568	0.000955814	Grasp/Ppp2r5a/Sqstm1/Actr3/Ppfia1/Numa1/Akt1/Actb/Rap1a/Gopc/Sptbn1/Tnik/Myo5a/Pik3r1/Acsl3/Rab11a/Camk2d/Lyplal1/Itga3/Stx7/Mrap/Prkcz/Prnp/Gper1/Camk2b/Adam10/Camk2a/Dpp6	28
BP	GO:1901879	regulation of protein depolymerization	21/2155	87/23210	3.5207859267602e-05	0.00130049	0.000966826	Cfl2/Gas2l1/Arhgef2/Map1s/Tmod3/Eml4/Sptan1/Tmod2/Wdr1/Tpm1/Camsap1/Sptbn1/Lima1/Gsn/Add3/Dysf/Map2/Plek/Tmod1/Bmerb1/Dmtn	21
BP	GO:1904062	regulation of cation transmembrane transport	56/2155	349/23210	3.68465794722357e-05	0.00134672	0.00100119	Cacng7/Gem/Shisa9/Gsto1/Chd7/Fyn/Ifngr1/Bax/1810037I17Rik/Oxsr1/Phb2/Ikbkb/Ppp2ca/Kcnab2/Ano6/Flna/Nos1/Fmr1/Atp1b1/Ubash3b/Ptpn3/Myo5a/Gnb5/Atp1b3/Cacng3/Dysf/Nipsnap2/Homer1/Gpd1l/Pirt/Camk2d/Kcnh2/Rgs7/Atp2b4/Gsg1l/Stom/Mmp9/Gstm7/Fgf12/Tgfb2/Akap6/Shank2/Prnp/Hap1/Rnf207/Gper1/Pde4b/Ank3/Cacnb1/Kcnip4/Atp7a/Shisa7/Rgs4/Vamp2/Fkbp1b/Dpp6	56
BP	GO:0044843	cell cycle G1/S phase transition	35/2155	185/23210	3.6915123934436e-05	0.00134672	0.00100119	Taf10/Rbbp8/Trim71/Rps27l/Fam83d/E2f7/Ctdsp2/Plk3/Adam17/Eif4ebp1/E2f6/Cdk4/Casp2/Rbl1/Tcf3/Id2/Brd4/Cables1/Crebbp/Mepce/Psme3/Phb2/Ppp3ca/Akt1/Anp32b/Cul4a/Ccne2/Pml/Rhou/Camk2d/Ccnd1/Fbxo7/Atp2b4/Camk2b/Camk2a	35
BP	GO:0097485	neuron projection guidance	43/2155	246/23210	3.81255503060233e-05	0.00138234	0.00102768	Foxd1/Nfib/Nr4a3/Rnf165/Rac1/Epha8/Vangl2/Efnb3/Vegfa/Slit3/Prrxl1/Ngfr/Wnt5a/Zic2/Ryk/Enah/Kif5a/Ephb4/Nptn/Cyfip2/Dpysl2/Kif3a/Robo1/Etv1/Plxnb1/Dscam/Lgr4/Isl2/Apbb1/Lhx4/Tgfb2/Tubb3/Tubb2b/Plxnc1/Plxna1/Sema3b/Ablim1/Ank3/Plxna2/Cntn2/Bmp7/Epha10/Crppa	43
BP	GO:0048814	regulation of dendrite morphogenesis	25/2155	114/23210	3.8396836161721e-05	0.00138369	0.00102868	Sgk1/Id1/Fbxw8/Stk11/Actr3/Ppp3ca/Bhlhb9/Actr2/Lrp8/Sipa1l1/Fmr1/Robo1/Tnik/Xlr3b/Syne1/Baiap2/Caprin2/Ppp1r9a/Dbn1/Dnm3/Chrna3/Itpka/Camk2b/Adam10/Ache	25
BP	GO:0106106	cold-induced thermogenesis	29/2155	142/23210	3.95058956512997e-05	0.00140651	0.00104564	Cebpb/Phox2b/Id1/Arntl/Gnas/Acvr2b/Vegfa/Acsl1/Nr1h2/Notch1/Nova2/Adam17/Kdm6b/Prkab1/Plcl2/Stk11/Ehmt1/Stat6/Tle3/Abhd6/Nova1/Lgr4/Trpv2/Arrdc3/Esrrg/Lama4/Ksr2/Ache/Dbh	29
BP	GO:0120161	regulation of cold-induced thermogenesis	29/2155	142/23210	3.95058956512997e-05	0.00140651	0.00104564	Cebpb/Phox2b/Id1/Arntl/Gnas/Acvr2b/Vegfa/Acsl1/Nr1h2/Notch1/Nova2/Adam17/Kdm6b/Prkab1/Plcl2/Stk11/Ehmt1/Stat6/Tle3/Abhd6/Nova1/Lgr4/Trpv2/Arrdc3/Esrrg/Lama4/Ksr2/Ache/Dbh	29
BP	GO:0140056	organelle localization by membrane tethering	19/2155	75/23210	4.00443434550566e-05	0.00141714	0.00105355	Stx6/Cep83/Stx2/Rims2/Pdzd8/Ralb/Uso1/Stx5a/Esyt1/Vps45/Syt1/Stx7/Sept5/Rab15/Plek/Vamp2/Rab3a/Camk2a/Ndrg4	19
BP	GO:0048736	appendage development	37/2155	201/23210	4.16697881884961e-05	0.00145721	0.00108334	Hand2/Prrx2/Slc7a11/Rnf165/Hoxd11/Sp9/Zbtb16/Gnas/Prrx1/Gna12/Notch1/Mbnl1/Chd7/Slc39a3/Rara/Wnt5a/Fzd6/Rdh10/Dkk1/Sox11/Rab23/Bax/Prkab1/Rarg/Ctnnb1/Rc3h2/Gnaq/Smoc1/Intu/Tgfb2/Impad1/Tmem231/Col2a1/Atp7a/Plxna2/Bmp7/Lnpk	37
BP	GO:0060173	limb development	37/2155	201/23210	4.16697881884961e-05	0.00145721	0.00108334	Hand2/Prrx2/Slc7a11/Rnf165/Hoxd11/Sp9/Zbtb16/Gnas/Prrx1/Gna12/Notch1/Mbnl1/Chd7/Slc39a3/Rara/Wnt5a/Fzd6/Rdh10/Dkk1/Sox11/Rab23/Bax/Prkab1/Rarg/Ctnnb1/Rc3h2/Gnaq/Smoc1/Intu/Tgfb2/Impad1/Tmem231/Col2a1/Atp7a/Plxna2/Bmp7/Lnpk	37
BP	GO:0008652	cellular amino acid biosynthetic process	17/2155	63/23210	4.22620428398101e-05	0.00146064	0.00108588	Cth/Shmt1/Mthfd1/Psph/Plod2/Shmt2/Gls/Cad/Aldh18a1/Asns/Sephs2/Glud1/Ass1/Atp2b4/Gamt/Abat/Asl	17
BP	GO:0043967	histone H4 acetylation	17/2155	63/23210	4.22620428398101e-05	0.00146064	0.00108588	Bend3/Kat8/Msl1/Chd5/Msl2/Tcf3/Iws1/Kansl2/Brd4/Actl6a/Ctbp1/Kat2a/Arrb1/Hat1/Pih1d1/Apbb1/Atg7	17
BP	GO:0110053	regulation of actin filament organization	44/2155	255/23210	4.29703084453473e-05	0.00147648	0.00109766	Wasf2/Rac1/Id1/Cfl2/Bbs4/Hax1/Tmod3/Actr3/Nf2/Ppfia1/Sptan1/Tmod2/Pfn2/Snx9/Actr2/Wdr1/Flna/Tpm1/Fchsd2/Sptbn1/Mtss1/Pik3r1/Pick1/Lima1/Rhobtb1/Gsn/Baiap2/Add3/Gmfb/Cotl1/Ppp1r9a/Arap1/Dbn1/Ppm1e/Kiss1r/Arpc5/Arhgef15/Kank4/Plek/Tmod1/Rgs4/Sorbs3/Dmtn/Limch1	44
BP	GO:0010498	proteasomal protein catabolic process	69/2155	459/23210	4.36288088492932e-05	0.00149044	0.00110804	Uggt2/Nupr1/Peli1/Trib3/Hspa1b/Arntl/Brsk2/Gna12/Apoe/Siah2/Ube2j2/Kctd2/Trim71/N4bp1/Usp44/Fbxl14/Plk3/Gclc/Dnajb12/Agap3/Rnf217/Fbxw8/Rbck1/Cd2ap/Ppp2cb/Rad23a/Zfand2b/Psme3/Smurf1/Ube2g2/Hspbp1/Cdc34/Gipc1/Rnf7/Herpud1/Csnk1d/Ctnnb1/Akt1/Axin1/Ube2i/Get4/Cul4a/Stt3b/Rchy1/Arrb1/Ubxn2a/Keap1/Fmr1/Pml/Psmd4/Psma2/Enc1/Rmnd5b/Btrc/Ubr1/Sharpin/Gid4/Fbxo6/Ltn1/Zfand2a/Ate1/Psmb8/Wwp1/Dnajb14/Spsb4…	69
BP	GO:0009166	nucleotide catabolic process	28/2155	136/23210	4.57702611301428e-05	0.00155461	0.00115575	Nupr1/Hk2/Samhd1/Zbtb7a/Myc/Stat3/Dctpp1/Dut/Foxk1/Zbtb20/Prkaa1/Ddit4/Hdac4/Acot7/Insr/Acat1/Pfkm/Nudt7/Hddc3/Gale/Cnp/Entpd5/Slc2a6/Enpp5/Eno3/Eno2/Abcd1/Nudt18	28
BP	GO:0032409	regulation of transporter activity	46/2155	272/23210	4.85719374232976e-05	0.00163616	0.00121637	Cacng7/Gem/Htr3a/Shisa9/Gsto1/Ifngr1/1810037I17Rik/Oxsr1/Phb2/Ikbkb/Ppp2ca/Grk6/Actb/Insr/Ndfip1/Gopc/Fmr1/Atp1b1/Ptpn3/Myo5a/Gnb5/Atp1b3/Cacng3/Dysf/Nipsnap2/Homer1/Gpd1l/Pirt/Camk2d/Gsg1l/Stom/Mmp9/Gstm7/Fgf12/Akap6/Shank2/Prnp/Hap1/Rnf207/Pde4b/Ank3/Cacnb1/Atp7a/Shisa7/Vamp2/Fkbp1b	46
BP	GO:0046434	organophosphate catabolic process	38/2155	210/23210	4.87248002019637e-05	0.00163616	0.00121637	Nupr1/Hk2/Samhd1/Zbtb7a/Prdx6/Myc/Stat3/Dctpp1/Dut/Foxk1/Zbtb20/Prkaa1/Ddit4/Hdac4/Acot7/Insr/Inpp5f/Gdpd1/Synj1/Smpd1/Acat1/Pfkm/Gpd1l/Abhd6/Nudt7/Hddc3/Entpd3/Gale/Pld2/Cnp/Entpd5/Slc2a6/Enpp5/Eno3/Eno2/Nt5c1a/Abcd1/Nudt18	38
BP	GO:0006914	autophagy	60/2155	386/23210	5.12052565111982e-05	0.00170013	0.00126393	Hmox1/Nupr1/Trib3/Hk2/Trim65/Trim8/Usp36/Kat8/Atg101/Bmf/Wipi1/Plk3/Cisd2/Stat3/Sqstm1/Vps41/Wdr81/Lars/Foxk1/Plekhm1/Kdm4a/Rab23/Smurf1/Prkaa1/Stk11/Emc6/Pikfyve/Sesn2/Mcl1/Tmbim6/Akt1/Cdc37/Ubxn2a/Acbd5/Gopc/Rab1a/Vps13d/Rb1cc1/Vps4b/Wdr6/Trp53inp2/Ralb/Lix1/Mt3/Lrsam1/Atg9b/Tmem150c/Fbxo7/Ticam1/Arsb/Mapt/Fundc1/Hap1/Pik3c2b/Optn/Sesn3/Rragd/Svip/Tecpr1/Atg7	60
BP	GO:0061919	process utilizing autophagic mechanism	60/2155	386/23210	5.12052565111982e-05	0.00170013	0.00126393	Hmox1/Nupr1/Trib3/Hk2/Trim65/Trim8/Usp36/Kat8/Atg101/Bmf/Wipi1/Plk3/Cisd2/Stat3/Sqstm1/Vps41/Wdr81/Lars/Foxk1/Plekhm1/Kdm4a/Rab23/Smurf1/Prkaa1/Stk11/Emc6/Pikfyve/Sesn2/Mcl1/Tmbim6/Akt1/Cdc37/Ubxn2a/Acbd5/Gopc/Rab1a/Vps13d/Rb1cc1/Vps4b/Wdr6/Trp53inp2/Ralb/Lix1/Mt3/Lrsam1/Atg9b/Tmem150c/Fbxo7/Ticam1/Arsb/Mapt/Fundc1/Hap1/Pik3c2b/Optn/Sesn3/Rragd/Svip/Tecpr1/Atg7	60
BP	GO:0048278	vesicle docking	17/2155	64/23210	5.26136050694674e-05	0.00173713	0.00129144	Stx6/Cep83/Stx2/Rims2/Ralb/Uso1/Stx5a/Vps45/Syt1/Stx7/Sept5/Rab15/Plek/Vamp2/Rab3a/Camk2a/Ndrg4	17
BP	GO:0001655	urogenital system development	55/2155	346/23210	5.59066513819852e-05	0.0018356	0.00136465	Esr1/Foxd1/Hoxd11/Zbtb16/Vangl2/Pou3f3/Jag1/Acvr2b/Vegfa/Nle1/Foxc1/Notch1/Dchs1/Pygo1/Cenpf/Basp1/Rara/Myc/Wnt5a/Rdh10/Nid1/Cat/Id2/Serpinf1/Bax/Stk11/Ahi1/Pds5a/Rarg/Sec61a1/Ctnnb1/Kif3a/Mtss1/Lgr5/Npnt/Lgr4/Lin28a/Rrm2b/Gdf11/Itga3/Mmp9/Vcan/Tgfb2/Hspb11/Sulf1/Klhl3/Aqp1/Pgf/Kif26b/Ace/Plce1/Greb1l/Bmp7/Angpt2/Stra6	55
BP	GO:0001843	neural tube closure	24/2155	110/23210	5.93120097271551e-05	0.00193665	0.00143977	Shroom3/Cecr2/Vangl2/Mthfd1/Zeb2/Trim71/Scrib/Bbs4/Rara/Fzd2/Wnt5a/Fzd6/Zic2/Ptk7/Rab23/Phactr4/Enah/Gatad2a/Rarg/Kdm2a/Kat2a/Folr1/Tgfb2/Cluap1	24
BP	GO:0014020	primary neural tube formation	25/2155	117/23210	6.05205428798195e-05	0.00196525	0.00146103	Shroom3/Cecr2/Vangl2/Mthfd1/Zeb2/Trim71/Scrib/Bbs4/Rara/Fzd2/Wnt5a/Fzd6/Zic2/Ptk7/Rab23/Phactr4/Enah/Gatad2a/Rarg/Kdm2a/Kat2a/Folr1/Tgfb2/Cluap1/Bmp7	25
BP	GO:1902275	regulation of chromatin organization	36/2155	197/23210	6.15168122490466e-05	0.00198669	0.00147697	Vegfa/Jdp2/Map1s/Dnmt3b/Atf7ip/Jarid2/Iws1/Mllt6/Trim28/Kdm4a/Zfp451/Setd1a/Rif1/Ctbp1/Kdm4b/Sart3/Ccnb1/Setd7/Lmna/Ctnnb1/Kdm2a/Kat2a/L3mbtl2/Arrb1/Nos1/Fmr1/Pml/Wbp2/Pih1d1/BC004004/Phf19/Hira/Parp10/Tet1/Kat2b/Atg7	36
BP	GO:0006732	coenzyme metabolic process	53/2155	331/23210	6.21640438934447e-05	0.00199668	0.0014844	Hsd11b1/Nmnat1/Nupr1/Acacb/Hk2/Acot12/Folh1/Gsto1/Shmt1/Mthfd1/Acsl1/Zbtb7a/Rpia/Shmt2/Myc/Pptc7/Gclc/Stat3/Atic/Pck2/Foxk1/Zbtb20/Prkaa1/Ddit4/Fasn/Mthfd2/Hdac4/Nnt/Acot7/Insr/Kcnab2/Ahcyl2/Acly/Acadsb/Acaa2/Acat1/Pfkm/Gpd1l/Nudt7/Folr1/Naxe/Gale/Acss2/Entpd5/Pcbd1/Pank3/Slc2a6/Gamt/Eno3/Coq3/Gch1/Eno2/Abcd1	53
BP	GO:1901293	nucleoside phosphate biosynthetic process	48/2155	291/23210	6.41532055187681e-05	0.00203744	0.0015147	Ak7/Nmnat1/Nupr1/Acacb/Hk2/Ak3/Shmt1/Mthfd1/Acsl1/Zbtb7a/Nme4/Adcy9/Myc/Pfas/Stat3/Ak2/Atic/Dut/Cad/Foxk1/Zbtb20/Prkaa1/Ddit4/Hdac4/Dctd/Acot7/Insr/Papss2/Acly/Gmps/Nos1/Rrm2/Acat1/Pfkm/Adk/Taz/Rrm2b/Gale/Acss2/Entpd5/Pank3/Slc2a6/COX2/Eno3/Eno2/Adssl1/Guca1a/ATP6	48
BP	GO:0031058	positive regulation of histone modification	22/2155	97/23210	6.4214532495032e-05	0.00203744	0.0015147	Vegfa/Jdp2/Dnmt3b/Jarid2/Rif1/Ctbp1/Sart3/Ccnb1/Lmna/Kdm2a/Kat2a/L3mbtl2/Arrb1/Nos1/Fmr1/Pml/Wbp2/Pih1d1/BC004004/Phf19/Tet1/Kat2b	22
BP	GO:0017156	calcium ion regulated exocytosis	33/2155	175/23210	6.49095463498056e-05	0.00203744	0.0015147	Notch1/Scrib/Nrn1/Rims3/Gipc1/Rest/Syt11/Pfn2/Synj1/Gnai2/Stx2/Rap1a/Myo6/Rims2/Cacna1g/Fmr1/Snap47/Prepl/Dgki/Syt1/Snap25/Sept5/Syn2/Cyth1/Chrna3/Napb/Rph3al/Vamp2/Syt17/Rab3a/Camk2a/Apba1/Ppp3cb	33
BP	GO:0009064	glutamine family amino acid metabolic process	17/2155	65/23210	6.51407872648436e-05	0.00203744	0.0015147	Slc7a11/Asrgl1/Gclm/Pfas/Gclc/Gls/Cad/Aldh18a1/Asns/Glud1/Gmps/Nos1/Ass1/Atp2b4/Atcay/Dglucy/Asl	17
BP	GO:0031056	regulation of histone modification	30/2155	153/23210	6.51567050239019e-05	0.00203744	0.0015147	Vegfa/Jdp2/Dnmt3b/Jarid2/Iws1/Mllt6/Kdm4a/Zfp451/Rif1/Ctbp1/Kdm4b/Sart3/Ccnb1/Setd7/Lmna/Ctnnb1/Kdm2a/Kat2a/L3mbtl2/Arrb1/Nos1/Fmr1/Pml/Wbp2/Pih1d1/BC004004/Phf19/Tet1/Kat2b/Atg7	30
BP	GO:0060606	tube closure	24/2155	111/23210	6.9098412468958e-05	0.00214932	0.00159788	Shroom3/Cecr2/Vangl2/Mthfd1/Zeb2/Trim71/Scrib/Bbs4/Rara/Fzd2/Wnt5a/Fzd6/Zic2/Ptk7/Rab23/Phactr4/Enah/Gatad2a/Rarg/Kdm2a/Kat2a/Folr1/Tgfb2/Cluap1	24
BP	GO:0034248	regulation of cellular amide metabolic process	59/2155	382/23210	7.07122079968087e-05	0.00218801	0.00162663	Hsd11b1/Zfp36l2/Slc7a11/Apoe/Shmt1/Akt2/Qk/Igfbp5/Trim71/Rps27l/Zfp598/Shmt2/Dapk3/Rara/Upf1/Khsrp/Cnot11/Plk3/Eif4ebp1/Tcof1/Trmt10c/Ppp1r15a/Ifngr1/Cdk4/Stat3/Pus7/Gemin5/Upf3a/Rcc1l/Lsm14a/Trnau1ap/Sesn2/Ncl/Casc3/Mapkapk5/Nat10/Gga3/Gle1/Eif5a/Sarnp/Akt1/Fxr1/Tnrc6b/Impact/Cpeb4/Olfm1/Fmr1/Pml/Enc1/Caprin2/Serp1/Eif4e3/Lin28a/Ltn1/Cpeb3/Akap6/Prnp/Hap1/Clu	59
BP	GO:0010765	positive regulation of sodium ion transport	13/2155	42/23210	7.12400930660089e-05	0.00219286	0.00163024	Sgk1/Gnas/Akt2/Mllt6/Ikbkb/Akt1/Akt3/Nos1/Atp1b1/Atp1b3/Gpd1l/Fgf12/Ank3	13
BP	GO:0007517	muscle organ development	64/2155	424/23210	7.17731693280334e-05	0.00219782	0.00163393	Tcf15/Nr4a1/Nupr1/Phox2b/Arntl/Klf5/Akirin1/Vangl2/Dmrta2/Foxo4/Foxc1/Notch1/Cfl2/Yy1/Nfatc3/Mbnl1/Cenpf/Chd7/Maff/Fzd2/Myc/Wnt5a/Dkk1/Jarid2/Sox11/Meis1/Nras/Foxk1/Prkaa1/Tbx20/Ybx3/Sap30/Ccnb1/Hdac4/Hdac7/Lmna/Ppp3ca/Ctnnb1/Kat2a/Fxr1/Hlf/Tpm1/Mtss1/Gpc1/Disp1/Etv1/Btbd1/Erbb3/Dysf/Homer1/Myl6/Serp1/Taz/Popdc3/Epor/Emd/Tgfb2/Pi16/Akap6/Rbfox1/Cryab/Rgs4/Hdac9/Stra6	64
BP	GO:0006520	cellular amino acid metabolic process	44/2155	261/23210	7.5606887650655e-05	0.00230328	0.00171233	Cth/Slc7a11/Ero1l/Shmt1/Mthfd1/Asrgl1/Psph/Plod2/Shmt2/Gclm/Pfas/Wars2/Gclc/Gls/Lars/Cad/Aldh18a1/Cars/Asns/Iars/Sephs2/Yars/Vars/Glud1/Ahcyl2/Gmps/Nos1/Acat1/Ass1/Atp2b4/Blmh/P4htm/Pcbd1/Gamt/Atcay/Adssl1/Atp7a/Abat/Dglucy/Ddc/Hmgcll1/Th/Asl/Tarsl2	44
BP	GO:0009165	nucleotide biosynthetic process	47/2155	285/23210	7.64457441627817e-05	0.00231689	0.00172245	Nmnat1/Nupr1/Acacb/Hk2/Ak3/Shmt1/Mthfd1/Acsl1/Zbtb7a/Nme4/Adcy9/Myc/Pfas/Stat3/Ak2/Atic/Dut/Cad/Foxk1/Zbtb20/Prkaa1/Ddit4/Hdac4/Dctd/Acot7/Insr/Papss2/Acly/Gmps/Nos1/Rrm2/Acat1/Pfkm/Adk/Taz/Rrm2b/Gale/Acss2/Entpd5/Pank3/Slc2a6/COX2/Eno3/Eno2/Adssl1/Guca1a/ATP6	47
BP	GO:0034655	nucleobase-containing compound catabolic process	64/2155	425/23210	7.69970784478284e-05	0.0023217	0.00172602	Spo11/Zfp36l2/Hnrnpa0/Nmnat1/Nupr1/Hk2/Cacng7/Samhd1/Vegfa/Qk/Zbtb7a/Exosc3/Trim71/Naf1/Dkc1/Upf1/Pabpc4/Khsrp/Myc/Stat3/Dctpp1/Dut/Hnrnpm/Ybx1/Foxk1/Bax/Zbtb20/Smg5/Prkaa1/Ddit4/Gspt1/Casc3/Smg6/Noct/Pabpc1/Tbrg4/Hdac4/Fxr1/Acot7/Tnrc6b/Insr/Snd1/Fmr1/Nbas/Acat1/Pfkm/Nudt7/Hddc3/Lin28a/Mlh1/Entpd3/Cpeb3/Gale/Cnp/Entpd5/Dis3l/Slc2a6/Enpp5/Eno3/Eno2/Nt5c1a/Abcd1/Nudt18/Tardbp	64
BP	GO:0036293	response to decreased oxygen levels	40/2155	230/23210	7.83043484753784e-05	0.00234913	0.00174642	Hmox1/Vegfd/Nr4a2/Pygm/Mgarp/Oprd1/Vegfa/P2rx3/Notch1/Nfatc3/Suv39h2/Myc/Plk3/Adam17/Eif4ebp1/Cat/Ddit4/Rest/Chchd2/Tmbim6/Akt1/Cpeb4/Acaa2/Scn2a/Atp1b1/Pml/Pick1/Itpr1/Slc8a3/Camk2d/Arnt/Pld2/Tgfb2/Fundc1/Aqp1/Pgf/Cryab/Abat/Th/Ptgis	40
BP	GO:0050890	cognition	52/2155	326/23210	8.02613565580453e-05	0.00239568	0.00178103	Adnp/Sgk1/Slc7a11/Mettl23/Gnas/Apoe/Chst10/Atad1/Ttbk1/Asic1/Srf/Chd7/Dkk1/Ptn/Kit/Serpinf1/Btbd9/Kat2a/Bhlhb9/Tmod2/Pja2/Synj1/Scn2a/Tanc1/Prkar2b/Slc8a3/Gmfb/Amph/Dgki/Apbb1/Cpeb3/Slc12a5/Itga3/Snap25/Mapt/Shank2/Prkcz/Prnp/Uba6/Camk4/Slc24a2/Itpr3/Atp1a3/Shisa7/Ptgs1/Cntn2/Th/Ndrg4/Stra6/Sct/Cntnap2/Dbh	52
BP	GO:0097062	dendritic spine maintenance	9/2155	22/23210	8.16980973146171e-05	0.00240865	0.00179067	Apoe/Fyn/Insr/Tanc1/Pick1/Homer1/Itga3/Prnp/Itpka	9
BP	GO:0032412	regulation of ion transmembrane transporter activity	43/2155	254/23210	8.21543960316032e-05	0.00240865	0.00179067	Cacng7/Gem/Htr3a/Shisa9/Gsto1/Ifngr1/1810037I17Rik/Oxsr1/Phb2/Ikbkb/Ppp2ca/Grk6/Gopc/Fmr1/Atp1b1/Ptpn3/Myo5a/Gnb5/Atp1b3/Cacng3/Dysf/Nipsnap2/Homer1/Gpd1l/Pirt/Camk2d/Gsg1l/Stom/Mmp9/Gstm7/Fgf12/Akap6/Shank2/Prnp/Hap1/Rnf207/Pde4b/Ank3/Cacnb1/Atp7a/Shisa7/Vamp2/Fkbp1b	43
BP	GO:0045744	negative regulation of G protein-coupled receptor signaling pathway	16/2155	60/23210	8.23261779484559e-05	0.00240865	0.00179067	Necab2/Cry1/Grk6/Arrb1/Gnai2/Atp2b4/Pld2/Dnm1/Arrdc3/Gprasp1/Mrap/Rph3al/Pde4b/Camk2b/Plek/Rgs4	16
BP	GO:1901607	alpha-amino acid biosynthetic process	16/2155	60/23210	8.23261779484559e-05	0.00240865	0.00179067	Cth/Shmt1/Mthfd1/Psph/Plod2/Shmt2/Gls/Cad/Aldh18a1/Asns/Sephs2/Glud1/Ass1/Atp2b4/Gamt/Asl	16
BP	GO:0022898	regulation of transmembrane transporter activity	44/2155	262/23210	8.2848205856464e-05	0.00241198	0.00179315	Cacng7/Gem/Htr3a/Shisa9/Gsto1/Ifngr1/1810037I17Rik/Oxsr1/Phb2/Ikbkb/Ppp2ca/Grk6/Actb/Gopc/Fmr1/Atp1b1/Ptpn3/Myo5a/Gnb5/Atp1b3/Cacng3/Dysf/Nipsnap2/Homer1/Gpd1l/Pirt/Camk2d/Gsg1l/Stom/Mmp9/Gstm7/Fgf12/Akap6/Shank2/Prnp/Hap1/Rnf207/Pde4b/Ank3/Cacnb1/Atp7a/Shisa7/Vamp2/Fkbp1b	44
BP	GO:0001764	neuron migration	34/2155	185/23210	8.64133054880587e-05	0.00249123	0.00185206	Nr4a2/Phox2b/Rac1/Nr2f1/Vegfa/Ascl1/Srf/Prrxl1/Arhgef2/Bbs4/Adam17/Fyn/Stat3/Bax/Ddit4/Tbx20/Mark2/Ctnnb1/Astn1/Flna/Pomgnt2/Olfm1/Pex2/Ulk4/Apbb1/Itga3/Mapt/Tubb2b/Dclk1/Sdccag8/Camk2b/Cntn2/Camk2a/Gpr173	34
BP	GO:0007269	neurotransmitter secretion	34/2155	185/23210	8.64133054880587e-05	0.00249123	0.00185206	Asic1/Scrib/Slc6a9/Nrn1/Rims3/Gipc1/Syt11/Pfn2/Synj1/Stx2/Rap1a/Myo6/Rims2/Fmr1/Snap47/Prepl/Snap91/Pdzd11/Dgki/Sncg/Ppp1r9a/Syt1/Snap25/Sept5/Syn2/Cyth1/Lin7a/Chrna3/Napb/Vamp2/Syt17/Rab3a/Camk2a/Apba1	34
BP	GO:0010001	glial cell differentiation	41/2155	239/23210	8.79439049908181e-05	0.00251164	0.00186723	Nfib/Rela/Plp1/Phox2b/Mpp5/Akt2/Qk/Ascl1/Notch1/Serpine2/Ttbk1/Ifngr1/Stat3/Sox11/Id2/Ptn/Kdm4a/Actr3/Il6st/Ctnnb1/Akt1/Wdr1/Cntnap1/Gpc1/Pick1/Mt3/Slc8a3/Erbb3/Ppp3r1/Adam22/Hdac11/Cdh2/Dusp10/Lin28a/Cnp/Atf5/Il34/Miat/Cntn2/Clu/Rnf112	41
BP	GO:0009262	deoxyribonucleotide metabolic process	11/2155	32/23210	8.79711013563874e-05	0.00251164	0.00186723	Ak3/Samhd1/Shmt1/Ak2/Dctpp1/Dut/Dctd/Rrm2/Adk/Rrm2b/Nudt18	11
BP	GO:0010971	positive regulation of G2/M transition of mitotic cell cycle	10/2155	27/23210	8.94641537845386e-05	0.00252982	0.00188075	Lmnb1/Rcc2/Cdk4/Brd4/Ccnb1/Vps4b/Rab11a/Camk2d/Ccnd1/Dtl	10
BP	GO:0061003	positive regulation of dendritic spine morphogenesis	10/2155	27/23210	8.94641537845386e-05	0.00252982	0.00188075	Actr3/Bhlhb9/Actr2/Lrp8/Xlr3b/Baiap2/Caprin2/Dbn1/Itpka/Camk2b	10
BP	GO:1901605	alpha-amino acid metabolic process	35/2155	193/23210	9.06363808732786e-05	0.00255077	0.00189632	Cth/Slc7a11/Ero1l/Shmt1/Mthfd1/Asrgl1/Psph/Plod2/Shmt2/Gclm/Pfas/Gclc/Gls/Cad/Aldh18a1/Asns/Sephs2/Glud1/Ahcyl2/Gmps/Nos1/Acat1/Ass1/Atp2b4/Blmh/P4htm/Pcbd1/Gamt/Atcay/Adssl1/Atp7a/Dglucy/Hmgcll1/Th/Asl	35
BP	GO:0043524	negative regulation of neuron apoptotic process	33/2155	178/23210	9.15324347978525e-05	0.00255388	0.00189863	Cebpb/Adnp/Hmox1/Nr4a2/Nmnat1/Nr4a3/Apoe/Vegfa/En2/Ngfr/Gclm/Fyn/Gclc/Itsn1/Bax/Set/Bhlhb9/Arrb1/Cpeb4/Dnajc5/Nos1/Fmr1/Nefl/Mt3/Erbb3/Epor/Faim2/Stambp/Map3k12/Optn/Atp7a/Tyro3/Sct	33
BP	GO:0060840	artery development	23/2155	106/23210	9.16110840373475e-05	0.00255388	0.00189863	Hand2/Prrx2/Jag1/Prrx1/Cntrl/Acvr2b/Apoe/Vegfa/Foxc1/Notch1/Srf/Chd7/Ngfr/Zmiz1/Kif7/Kat6a/Ephb4/Ctnnb1/Akt3/Robo1/Folr1/Tgfb2/Stra6	23
BP	GO:0060828	regulation of canonical Wnt signaling pathway	39/2155	224/23210	9.32245487105639e-05	0.00258097	0.00191877	Fam53b/Arntl/Dact3/Apoe/Siah2/Nle1/Notch1/Ppm1a/Dapk3/Wnt5a/Fzd6/Mllt3/Dkk1/Ptk7/Usp8/Csnk1g1/Ccny/Stk11/Rnf220/Csnk1g2/G3bp1/Csnk1d/Axin1/Gnaq/Ptpru/Lgr5/Btrc/Tle3/Tle2/Tmem131l/Caprin2/Eda/Lgr4/Cdh2/Folr1/Emd/Cdk14/Ankrd6/Tmem170b	39
BP	GO:1901216	positive regulation of neuron death	25/2155	120/23210	9.34563743398041e-05	0.00258097	0.00191877	Ascl1/Ngfr/Hrk/Wnt5a/Fyn/Casp2/Bax/Ddit4/Cdc34/Mcl1/Rest/Ikbkb/Hdac4/Ctnnb1/Nos1/Map3k5/Ppp2r2b/Capn2/Tgfb2/Mapt/Prnp/Optn/Nqo1/Clu/Itga1	25
BP	GO:1990845	adaptive thermogenesis	30/2155	156/23210	9.44022068482935e-05	0.00259496	0.00192918	Cebpb/Phox2b/Id1/Arntl/Gnas/Acvr2b/Vegfa/Acsl1/Nr1h2/Notch1/Nova2/Adam17/Kdm6b/Prkab1/Plcl2/Stk11/Ehmt1/Stat6/Tle3/Abhd6/Nova1/Lgr4/Trpv2/Arrdc3/Esrrg/Lama4/Ksr2/Ache/Sct/Dbh	30
BP	GO:0099643	signal release from synapse	34/2155	186/23210	9.64653483375632e-05	0.00263196	0.00195668	Asic1/Scrib/Slc6a9/Nrn1/Rims3/Gipc1/Syt11/Pfn2/Synj1/Stx2/Rap1a/Myo6/Rims2/Fmr1/Snap47/Prepl/Snap91/Pdzd11/Dgki/Sncg/Ppp1r9a/Syt1/Snap25/Sept5/Syn2/Cyth1/Lin7a/Chrna3/Napb/Vamp2/Syt17/Rab3a/Camk2a/Apba1	34
BP	GO:0000082	G1/S transition of mitotic cell cycle	32/2155	171/23210	9.66387899719927e-05	0.00263196	0.00195668	Taf10/Rbbp8/Trim71/Rps27l/E2f7/Ctdsp2/Plk3/Adam17/Eif4ebp1/E2f6/Cdk4/Casp2/Rbl1/Tcf3/Id2/Brd4/Cables1/Crebbp/Mepce/Psme3/Ppp3ca/Akt1/Anp32b/Cul4a/Ccne2/Pml/Rhou/Camk2d/Ccnd1/Fbxo7/Camk2b/Camk2a	32
BP	GO:0070588	calcium ion transmembrane transport	46/2155	280/23210	9.93854122887733e-05	0.00269435	0.00200306	Atp2a3/Ero1l/Cacng7/Gem/Gsto1/Asic1/Chd7/Mcur1/Fyn/Bax/1810037I17Rik/Trpc3/Ppp2ca/Ano6/Cacna1g/Fmr1/Atp1b1/Ubash3b/Myo5a/Gnb5/Ibtk/Itpr1/Slc8a3/Cacng3/Dysf/Nipsnap2/Plch1/Camk2d/Micu3/Mcu/Atp2b4/Trpv2/Gstm7/Tgfb2/Akap6/Prnp/Hap1/Atp2c2/Gper1/Pde4b/Slc24a2/Cacna2d2/Itpr3/Plce1/Cacnb1/Fkbp1b	46
BP	GO:0044270	cellular nitrogen compound catabolic process	68/2155	463/23210	0.000101508	0.00273932	0.0020365	Spo11/Hmox1/Zfp36l2/Hnrnpa0/Nmnat1/Nupr1/Hk2/Cacng7/Samhd1/Vegfa/Qk/Zbtb7a/Exosc3/Trim71/Naf1/Dkc1/Upf1/Pabpc4/Khsrp/Myc/Stat3/Dctpp1/Dut/Hnrnpm/Ybx1/Foxk1/Bax/Zbtb20/Smg5/Prkaa1/Ddit4/Gspt1/Casc3/Smg6/Noct/Pabpc1/Tbrg4/Hdac4/Fxr1/Acot7/Tnrc6b/Insr/Snd1/Fmr1/Nbas/Acat1/Pfkm/Nudt7/Blvra/Hddc3/Lin28a/Mlh1/Entpd3/Cpeb3/Gale/Cnp/Entpd5/Tet1/Dis3l/Slc2a6/Enpp5/Eno3/Eno2/Aox4/Nt5c1a/Abcd1/Nudt18/Tardbp	68
BP	GO:0032868	response to insulin	39/2155	225/23210	0.000102847	0.00275844	0.00205071	Sgk1/Rela/Trib3/Ptpn1/Foxo4/Akt2/Wdtc1/H2afz/Socs2/Eif4ebp1/Cdk4/Esrra/Cry1/Zfp106/Cad/Pck2/Ybx1/Prkaa1/Sesn2/Akt1/Insr/Gnai2/Akt3/Cry2/Pik3r3/Uso1/Myo5a/Pik3r1/Lpl/Rab13/Sort1/Prkcz/Sesn3/Grb14/Irs3/Hdac9/Vamp2/Kat2b/Ffar3	39
BP	GO:0022406	membrane docking	19/2155	80/23210	0.00010315	0.00275844	0.00205071	Stx6/Cep83/Stx2/Rims2/Pdzd8/Ralb/Uso1/Stx5a/Esyt1/Vps45/Syt1/Stx7/Sept5/Rab15/Plek/Vamp2/Rab3a/Camk2a/Ndrg4	19
BP	GO:0015672	monovalent inorganic cation transport	67/2155	455/23210	0.00010513	0.00279872	0.00208066	Sgk1/Atp6v0e/Asic5/Slc38a7/Kcnt1/Kcnq4/Gnas/Akt2/Kcnh6/P2rx3/Serpine2/Asic1/Slc22a5/Mllt6/Slc12a2/Slc5a3/Oxsr1/Phb2/Ikbkb/Nnt/Akt1/Gnaq/Kcnab2/Clcn3/Ano6/Flna/Kcnq2/Akt3/Nos1/Scn2a/Vps4b/Atp1b1/Ptpn3/Atp1b3/Slc8a3/Gpd1l/Kcnmb2/Atp6v0e2/Camk2d/Kcnh2/Rgs7/Atp2b4/Stom/Slc12a5/Kcnq5/Fgf12/Dmpk/Akap6/Klhl3/Prnp/Scn3a/Aqp1/Scn9a/Rnf207/Ank3/Atp1a3/Kcnip4/Atp7a/Plcb4/Rgs4/ATP6/Vamp2/Kcnn3/Dpp6/Maged2/As…	67
BP	GO:0048145	regulation of fibroblast proliferation	23/2155	107/23210	0.000106578	0.00282456	0.00209987	Esr1/Nupr1/Serpine1/Ngfr/Zmiz1/Myc/Wnt5a/Cdk4/Med25/Nras/Bax/Kmt2c/Ccnb1/Ctc1/Fbln1/Fth1/Pml/Pex2/Emd/Parp10/Mmp9/Fn1/Aqp1	23
BP	GO:0007030	Golgi organization	25/2155	121/23210	0.000107553	0.00283766	0.00210961	Rab43/Plk3/Golph3l/Lman2/Fbxw8/Pi4k2a/Stx6/Tjap1/Map2k2/Arhgef7/Csnk1d/Ubxn2a/Blzf1/Hikeshi/Rab1a/Coro7/Uso1/Stx5a/Tango2/Tmed5/Syne1/Hook1/Sec16b/Rab30/Optn	25
BP	GO:0033157	regulation of intracellular protein transport	37/2155	210/23210	0.000108137	0.00284041	0.00211165	Grasp/Ptpn1/Akt2/Ppm1a/Plk3/Uaca/Fyn/Ran/Iws1/Trim28/Rab23/Akap1/Ube2g2/Prkaa1/Actr3/Ice1/Ppp2ca/Sar1b/Dnajc27/Flna/Kif3a/Tmem30a/Nucb1/Chchd4/Pik3r1/Ripor1/Sec16b/Stom/Emd/Rufy3/Prnp/Camk4/Ank3/Vamp2/Svip/Dmtn/Tardbp	37
BP	GO:0036465	synaptic vesicle recycling	18/2155	74/23210	0.000112009	0.00292872	0.0021773	Scrib/Itsn1/Btbd9/Syt11/Actb/Synj1/Dnajc6/Snap91/Amph/Syt1/Dnm1/Dnm3/Napb/Pacsin1/Vamp2/Syt17/Rab3a/Ppp3cb	18
BP	GO:0031331	positive regulation of cellular catabolic process	55/2155	355/23210	0.00011249	0.00292872	0.0021773	Hmox1/Zfp36l2/Nupr1/Trib3/Hk2/Hspa1b/Trim65/Trim8/Ptpn1/Apoe/Akt2/Qk/Trim71/Upf1/Khsrp/Myc/Plk3/Gclc/Rnf217/Fbxw8/Rad23a/Bax/Zbtb20/Smurf1/Prkaa1/Hspbp1/Stk11/Sesn2/Herpud1/Pabpc1/Csnk1d/Akt1/Axin1/Cdc37/Rchy1/Tnrc6b/Snx9/Insr/Vps13d/Fmr1/Trp53inp2/Ralb/Lrsam1/Fbxo7/Zfand2a/Cpeb3/Ticam1/Entpd5/Optn/Sesn3/Abcd1/Cpt1a/Svip/Clu/Atg7	55
BP	GO:0031333	negative regulation of protein complex assembly	28/2155	143/23210	0.000115192	0.00298589	0.00221981	Sgk1/Oprd1/Ppm1a/Arhgef2/Bbs4/Eif4ebp1/Dkk1/Zfp451/Tmod3/Tbx20/Sptan1/Tmod2/Pfn2/Impact/Tpm1/Sptbn1/Gsn/Add3/Riok3/Map2/Prkcz/Eml2/Kank4/Cryab/Tmod1/Svip/Clu/Dmtn	28
BP	GO:0010821	regulation of mitochondrion organization	27/2155	136/23210	0.000118766	0.00306511	0.0022787	Hk2/Mgarp/Siva1/Bmf/Bcl2l2/Gclc/Prelid1/Bax/Smurf1/Prkaa1/Lmna/Akt1/Cdc37/Acaa2/Vps13d/Tmem135/Mllt11/Fbxo7/Fnip1/Vat1/Mmp9/Mpv17l/Stat2/Mapt/Optn/Gper1/Atg7	27
BP	GO:0032482	Rab protein signal transduction	17/2155	68/23210	0.000119839	0.00307935	0.00228929	Rab43/Rab34/Rab23/Rab6a/Dnajc27/Rab1a/Aatk/Rab11a/Rab36/Ift22/Rab4a/Rab13/Rab30/Rab15/Rab40b/Rab3a/Rab27a	17
BP	GO:0015931	nucleobase-containing compound transport	33/2155	181/23210	0.000127626	0.00326523	0.00242748	Ranbp17/Pom121/Slc35a1/Rrs1/Qk/Khsrp/Rbm15b/Ran/Iws1/Thoc3/Nol6/Nup188/Slc25a17/Casc3/Alyref/Sfpq/Cpsf6/Gle1/Nup153/Eif5a/Sarnp/Bicd2/Ddx39/Xpot/Ddx19b/Mrpl18/Fmr1/G3bp2/Slc25a24/Cetn2/Slc29a4/Mapt/Slc35a3	33
BP	GO:0007613	memory	28/2155	144/23210	0.000130524	0.00331071	0.00246129	Adnp/Sgk1/Apoe/Chst10/Atad1/Asic1/Srf/Ptn/Serpinf1/Btbd9/Kat2a/Pja2/Scn2a/Slc8a3/Cpeb3/Itga3/Snap25/Mapt/Shank2/Prkcz/Camk4/Slc24a2/Itpr3/Atp1a3/Shisa7/Ptgs1/Th/Dbh	28
BP	GO:0098693	regulation of synaptic vesicle cycle	28/2155	144/23210	0.000130524	0.00331071	0.00246129	Nrn1/Rims3/Btbd9/Gipc1/Syt11/Pfn2/Synj1/Dnajc5/Rap1a/Myo6/Rims2/Fmr1/Prepl/Snap91/Dgki/Cdh2/Syt1/Dnm1/Dnm3/Sept5/Cyth1/Chrna3/Napb/Vamp2/Rab3a/Camk2a/Apba1/Ppp3cb	28
BP	GO:0051193	regulation of cofactor metabolic process	18/2155	75/23210	0.000134734	0.00340291	0.00252983	Hsd11b1/Nupr1/Slc7a11/Zbtb7a/Myc/Fyn/Pptc7/Stat3/Zbtb20/Prkaa1/Ddit4/Hdac4/Insr/Entpd5/Mpv17l/Slc2a6/COX2/Coq3	18
BP	GO:0051260	protein homooligomerization	58/2155	383/23210	0.000139839	0.00351681	0.00261451	Gpx3/Cth/Hmox1/Acacb/Ak3/Samhd1/Acot12/Bend3/Taf10/Apoe/Shmt1/P2rx3/Marcks/Kctd2/Twnk/Bmf/Shmt2/Gls/Dctpp1/Dut/Cat/Bax/Dpysl3/Lonp1/Rest/Axin1/Syt11/Spag9/Anxa6/Mlkl/Gopc/Anxa5/G3bp2/Acat1/Pick1/Sharpin/Pfkm/Itpr1/Riok3/Dync1li2/Naxe/Syt1/Stom/Lnx1/Cldn3/Pcbd1/Mpp2/Mapt/Aldh1a3/Prnp/Optn/Cryab/Gch1/Itpr3/Cpt1a/Atl1/Clu/Rnf112	58
BP	GO:0050803	regulation of synapse structure or activity	45/2155	276/23210	0.000140674	0.0035228	0.00261897	Nptx1/Adnp/Abhd17c/Slc7a11/Apoe/Wnt5a/Fyn/Sept11/Dkk1/Itsn1/Ptn/Rims3/Actr3/Bhlhb9/Actr2/Lrp8/Tuba1a/Sipa1l1/Fmr1/Mesd/Tanc1/Pick1/Snap91/Xlr3b/Baiap2/Homer1/Caprin2/Sparc/Ppp1r9a/Cdh2/Dbn1/Sorbs2/Dnm1/Dmpk/Dnm3/Shank2/Arhgef15/Prnp/Sparcl1/Itpka/Camk2b/Cbln1/Camkv/Shisa7/Adam10	45
BP	GO:0016331	morphogenesis of embryonic epithelium	33/2155	182/23210	0.000142234	0.0035257	0.00262112	Shroom3/Cecr2/Vangl2/Mthfd1/Zeb2/Trim71/Scrib/Bbs4/Rara/Fzd2/Wnt5a/Fzd6/Rdh10/Zic2/Sox11/Ptk7/Rab23/Phactr4/Enah/Zfp568/Nup50/Gatad2a/Rarg/Ctnnb1/Kdm2a/Kat2a/Mib1/Folr1/Tgfb2/Aldh1a3/Sulf1/Cluap1/Bmp7	33
BP	GO:0008344	adult locomotory behavior	23/2155	109/23210	0.000143176	0.0035257	0.00262112	Nr4a2/Oprd1/Efnb3/Chd7/Id2/Btbd9/Axin1/Sez6/Inpp5f/Clcn3/Adam22/Sncg/Sez6l2/Cnp/Dnm1/Fgf12/Mapt/Cend1/Atp1a3/Tmod1/Cntn2/Sez6l/Atg7	23
BP	GO:0048144	fibroblast proliferation	23/2155	109/23210	0.000143176	0.0035257	0.00262112	Esr1/Nupr1/Serpine1/Ngfr/Zmiz1/Myc/Wnt5a/Cdk4/Med25/Nras/Bax/Kmt2c/Ccnb1/Ctc1/Fbln1/Fth1/Pml/Pex2/Emd/Parp10/Mmp9/Fn1/Aqp1	23
BP	GO:1903076	regulation of protein localization to plasma membrane	23/2155	109/23210	0.000143176	0.0035257	0.00262112	Grasp/Ppp2r5a/Sqstm1/Actr3/Ppfia1/Akt1/Actb/Gopc/Sptbn1/Myo5a/Pik3r1/Acsl3/Rab11a/Camk2d/Lyplal1/Itga3/Stx7/Mrap/Prnp/Gper1/Camk2b/Camk2a/Dpp6	23
BP	GO:0032204	regulation of telomere maintenance	19/2155	82/23210	0.000146528	0.00359328	0.00267136	Cct2/Hmbox1/Naf1/Dkc1/Upf1/Myc/Pif1/Nek2/Smg5/Smg6/Mapkapk5/Nat10/Lmna/Ctnnb1/Ctc1/Gnl3l/Pml/Xrcc5/Ppp1r10	19
BP	GO:0046700	heterocycle catabolic process	68/2155	469/23210	0.000149537	0.00365191	0.00271495	Spo11/Hmox1/Zfp36l2/Hnrnpa0/Nmnat1/Nupr1/Hk2/Cacng7/Samhd1/Vegfa/Qk/Zbtb7a/Exosc3/Trim71/Naf1/Dkc1/Upf1/Pabpc4/Khsrp/Myc/Stat3/Dctpp1/Dut/Hnrnpm/Ybx1/Foxk1/Bax/Zbtb20/Smg5/Prkaa1/Ddit4/Gspt1/Casc3/Smg6/Noct/Pabpc1/Tbrg4/Hdac4/Fxr1/Acot7/Tnrc6b/Insr/Snd1/Fmr1/Nbas/Acat1/Pfkm/Nudt7/Blvra/Hddc3/Lin28a/Mlh1/Entpd3/Cpeb3/Gale/Cnp/Entpd5/Tet1/Dis3l/Slc2a6/Enpp5/Eno3/Eno2/Aox4/Nt5c1a/Abcd1/Nudt18/Tardbp	68
BP	GO:0030010	establishment of cell polarity	27/2155	138/23210	0.000153254	0.0037065	0.00275553	Tcf15/Mpp5/Brsk2/Vangl2/Llgl1/Scrib/Arhgef2/Wnt5a/Cenpa/Ptk7/Bccip/Stk11/Mark2/Numa1/Lmna/Coro7/Dynlt1b/Gsn/Ust/Map2/Cyth1/Rufy3/Prkcz/Kif26b/Sdccag8/Actr1a/Dock2	27
BP	GO:0072522	purine-containing compound biosynthetic process	41/2155	245/23210	0.000153673	0.0037065	0.00275553	Nupr1/Acacb/Hk2/Ak3/Shmt1/Mthfd1/Acsl1/Zbtb7a/Nme4/Adcy9/Myc/Pfas/Stat3/Ak2/Atic/Foxk1/Zbtb20/Prkaa1/Ddit4/Hdac4/Acot7/Insr/Papss2/Acly/Gmps/Nos1/Acat1/Pfkm/Adk/Taz/Gale/Acss2/Entpd5/Pank3/Slc2a6/COX2/Eno3/Eno2/Adssl1/Guca1a/ATP6	41
BP	GO:0048488	synaptic vesicle endocytosis	16/2155	63/23210	0.000154281	0.0037065	0.00275553	Scrib/Itsn1/Btbd9/Syt11/Actb/Synj1/Dnajc6/Snap91/Amph/Syt1/Dnm1/Dnm3/Napb/Pacsin1/Syt17/Ppp3cb	16
BP	GO:0140238	presynaptic endocytosis	16/2155	63/23210	0.000154281	0.0037065	0.00275553	Scrib/Itsn1/Btbd9/Syt11/Actb/Synj1/Dnajc6/Snap91/Amph/Syt1/Dnm1/Dnm3/Napb/Pacsin1/Syt17/Ppp3cb	16
BP	GO:0048562	embryonic organ morphogenesis	50/2155	318/23210	0.000156278	0.00372821	0.00277167	Hand2/Prrx2/Nr4a3/Tcf7/Lrig3/Kcnq4/Rac1/Hoxd11/Hmx3/Vangl2/Gnas/Prrx1/Notch1/Srf/Tead1/Chd7/Scrib/Slc39a3/Fzd2/Myc/Wnt5a/Fzd6/Rdh10/Sox11/Ptk7/Id2/Phactr4/Tbx20/Ahi1/Rest/Rarg/Ctnnb1/Axin1/Kdm2a/Myo6/Kif3a/Mib1/Folr1/Tgfb2/Aldh1a3/Abr/Col2a1/Ush1g/Cluap1/Ush1c/Myo7a/Bmp7/Th/Stra6/Tmie	50
BP	GO:0061647	histone H3-K9 modification	13/2155	45/23210	0.000156446	0.00372821	0.00277167	Bend3/Suv39h2/Dnmt3b/Jarid2/Kdm4a/Zfp451/Rif1/Kdm4b/Setd7/Lmna/Arid4a/Pih1d1/Kat2b	13
BP	GO:0090036	regulation of protein kinase C signaling	8/2155	19/23210	0.000161377	0.0037861	0.00281471	Vegfa/Wnt5a/Sez6/Akap12/Gpd1l/Ulk4/Sez6l2/Sez6l	8
BP	GO:0048844	artery morphogenesis	18/2155	76/23210	0.000161406	0.0037861	0.00281471	Hand2/Prrx2/Jag1/Prrx1/Apoe/Vegfa/Foxc1/Notch1/Srf/Chd7/Zmiz1/Kat6a/Ephb4/Ctnnb1/Akt3/Folr1/Tgfb2/Stra6	18
BP	GO:0007032	endosome organization	14/2155	51/23210	0.000161438	0.0037861	0.00281471	Hook2/Sqstm1/Usp8/Pi4k2a/Stx6/Synj1/Vps4b/Snx10/Rab11a/Hook1/Dnm1/Als2cl/Rab27a/Washc4	14
BP	GO:0061001	regulation of dendritic spine morphogenesis	14/2155	51/23210	0.000161438	0.0037861	0.00281471	Actr3/Bhlhb9/Actr2/Lrp8/Sipa1l1/Xlr3b/Baiap2/Caprin2/Ppp1r9a/Dbn1/Dnm3/Itpka/Camk2b/Adam10	14
BP	GO:0021915	neural tube development	34/2155	191/23210	0.000164347	0.0038391	0.00285411	Shroom3/Cecr2/Tcf7/Vangl2/Mthfd1/Zeb2/Notch1/Dchs1/Trim71/Scrib/Bbs4/Rara/Fzd2/Wnt5a/Fzd6/Zic2/Sox11/Ptk7/Rab23/Phactr4/Enah/Nup50/Gatad2a/Rarg/Kdm2a/Kat2a/Kif3a/Mib1/Folr1/Intu/Tgfb2/Cluap1/Plxna2/Bmp7	34
BP	GO:0043414	macromolecule methylation	46/2155	286/23210	0.00016515	0.00384267	0.00285676	Eef2kmt/Bend3/Gnas/Fbl/Tarbp1/Nop2/Trmt61a/Suv39h2/Snrpb/Myc/Chd5/Rbm15b/Trmt10c/Dnmt3b/Atf7ip/Wdr4/Jarid2/Iws1/Btg1/Mllt6/Trim28/Mepce/Kdm4a/Nsun5/Setd1a/Trmt112/Gspt1/Rif1/Kdm4b/Kmt2c/Mettl2/Ehmt1/Kmt5a/Setd7/Lmna/Ctnnb1/L3mbtl2/Rab6a/Arid4a/Pih1d1/Mettl21a/Prdm9/Phf19/Tet1/Fam98b/Trdmt1	46
BP	GO:0072006	nephron development	28/2155	146/23210	0.000166763	0.00385323	0.00286461	Foxd1/Hoxd11/Vangl2/Pou3f3/Jag1/Vegfa/Foxc1/Notch1/Dchs1/Basp1/Myc/Nid1/Ahi1/Sec61a1/Ctnnb1/Mtss1/Npnt/Lgr4/Itga3/Sulf1/Klhl3/Aqp1/Pgf/Kif26b/Plce1/Greb1l/Bmp7/Angpt2	28
BP	GO:0043161	proteasome-mediated ubiquitin-dependent protein catabolic process	59/2155	394/23210	0.0001676	0.00385323	0.00286461	Peli1/Trib3/Hspa1b/Arntl/Gna12/Siah2/Ube2j2/Kctd2/Trim71/N4bp1/Usp44/Fbxl14/Plk3/Gclc/Dnajb12/Agap3/Rnf217/Fbxw8/Rbck1/Cd2ap/Ppp2cb/Rad23a/Zfand2b/Smurf1/Ube2g2/Hspbp1/Cdc34/Gipc1/Rnf7/Herpud1/Csnk1d/Ctnnb1/Akt1/Axin1/Ube2i/Cul4a/Stt3b/Rchy1/Arrb1/Ubxn2a/Pml/Psmd4/Psma2/Rmnd5b/Btrc/Ubr1/Sharpin/Gid4/Fbxo6/Ltn1/Zfand2a/Psmb8/Wwp1/Dnajb14/Spsb4/Ecrg4/Svip/Clu/Atg7	59
BP	GO:0016055	Wnt signaling pathway	63/2155	428/23210	0.000168189	0.00385323	0.00286461	Fam53b/Tcf7/Rac1/Arntl/Vangl2/Dact3/Apoe/Siah2/Nle1/Zeb2/Notch1/Pygo1/Ppm1a/Dapk3/Fzd2/Myc/Wnt5a/Fzd6/Mllt3/Dkk1/Ptk7/Usp8/Fzd4/Ryk/Csnk1g1/Prkaa1/Ccny/Stk11/Mark2/Rnf220/Csnk1g2/Grk6/G3bp1/Csnk1d/Ctnnb1/Axin1/Gnaq/Nlk/Mesd/Cela1/Tnik/Cpe/Ptpru/Lgr5/Btrc/Tle3/Tle2/Tmem131l/Caprin2/Eda/Ccnd1/Lgr4/Cdh2/Folr1/Emd/Itga3/Strn/Cdk14/Sulf1/Mst1r/Ankrd6/Tmem170b/Tyro3	63
BP	GO:0006479	protein methylation	32/2155	176/23210	0.000168864	0.00385323	0.00286461	Eef2kmt/Bend3/Fbl/Suv39h2/Snrpb/Chd5/Dnmt3b/Jarid2/Iws1/Btg1/Mllt6/Kdm4a/Setd1a/Trmt112/Gspt1/Rif1/Kdm4b/Kmt2c/Ehmt1/Kmt5a/Setd7/Lmna/Ctnnb1/L3mbtl2/Rab6a/Arid4a/Pih1d1/Mettl21a/Prdm9/Phf19/Tet1/Fam98b	32
BP	GO:0008213	protein alkylation	32/2155	176/23210	0.000168864	0.00385323	0.00286461	Eef2kmt/Bend3/Fbl/Suv39h2/Snrpb/Chd5/Dnmt3b/Jarid2/Iws1/Btg1/Mllt6/Kdm4a/Setd1a/Trmt112/Gspt1/Rif1/Kdm4b/Kmt2c/Ehmt1/Kmt5a/Setd7/Lmna/Ctnnb1/L3mbtl2/Rab6a/Arid4a/Pih1d1/Mettl21a/Prdm9/Phf19/Tet1/Fam98b	32
BP	GO:0016573	histone acetylation	27/2155	139/23210	0.000173637	0.00393308	0.00292398	Bend3/Taf10/Kat8/Msl1/Pole4/Chd5/Msl2/Tcf3/Iws1/Kansl2/Brd4/Actl6a/Crebbp/Kat6b/Zfp451/Kat6a/Ctbp1/Kat2a/L3mbtl2/Arrb1/Nos1/Hat1/Wbp2/Pih1d1/Apbb1/Kat2b/Atg7	27
BP	GO:1901992	positive regulation of mitotic cell cycle phase transition	19/2155	83/23210	0.000173694	0.00393308	0.00292398	Lmnb1/Rcc2/Anapc11/Adam17/Cdk4/Brd4/Crebbp/Mepce/Tmod3/Phb2/Ccnb1/Akt1/Anp32b/Cul4a/Vps4b/Rab11a/Camk2d/Ccnd1/Dtl	19
BP	GO:0002090	regulation of receptor internalization	17/2155	70/23210	0.000175628	0.00396169	0.00294524	Vegfa/Atad1/Necab2/Scrib/Dkk1/Ahi1/Arrb1/Synj1/Fmr1/Pick1/Syne1/Ppp3r1/Gsg1l/Hap1/Napb/Pacsin1/Usp46	17
BP	GO:0032271	regulation of protein polymerization	37/2155	215/23210	0.000177274	0.00398103	0.00295963	Sgk1/Rac1/Nin/Ttbk1/Bbs4/Hax1/Tmod3/Actr3/Numa1/Sptan1/Tmod2/Pfn2/Snx9/Actr2/Tpm1/Camsap1/Fchsd2/Sptbn1/Togaram1/Pick1/Psrc1/Rhobtb1/Gsn/Baiap2/Add3/Gmfb/Cotl1/Ppp1r9a/Map2/Dbn1/Mapt/Tppp/Arpc5/Eml2/Kank4/Tmod1/Dmtn	37
BP	GO:0099632	protein transport within plasma membrane	10/2155	29/23210	0.000178671	0.00398103	0.00295963	Grasp/Cacng7/Scrib/Snap47/Mapk10/Cacng3/Rab11a/Snap25/Nsg1/Vamp2	10
BP	GO:0099637	neurotransmitter receptor transport	10/2155	29/23210	0.000178671	0.00398103	0.00295963	Grasp/Cacng7/Scrib/Snap47/Mapk10/Cacng3/Rab11a/Snap25/Nsg1/Vamp2	10
BP	GO:0001838	embryonic epithelial tube formation	29/2155	154/23210	0.00017918	0.00398103	0.00295963	Shroom3/Cecr2/Vangl2/Mthfd1/Zeb2/Trim71/Scrib/Bbs4/Rara/Fzd2/Wnt5a/Fzd6/Zic2/Sox11/Ptk7/Rab23/Phactr4/Enah/Nup50/Gatad2a/Rarg/Ctnnb1/Kdm2a/Kat2a/Mib1/Folr1/Tgfb2/Cluap1/Bmp7	29
BP	GO:1902683	regulation of receptor localization to synapse	9/2155	24/23210	0.000180909	0.00399413	0.00296937	Grasp/Nptn/Rap1a/Tnik/Dbn1/Stx7/Prkcz/Adam10/Camk2a	9
BP	GO:0060070	canonical Wnt signaling pathway	45/2155	279/23210	0.000181121	0.00399413	0.00296937	Fam53b/Tcf7/Arntl/Dact3/Apoe/Siah2/Nle1/Notch1/Pygo1/Ppm1a/Dapk3/Fzd2/Myc/Wnt5a/Fzd6/Mllt3/Dkk1/Ptk7/Usp8/Fzd4/Csnk1g1/Ccny/Stk11/Rnf220/Csnk1g2/G3bp1/Csnk1d/Ctnnb1/Axin1/Gnaq/Ptpru/Lgr5/Btrc/Tle3/Tle2/Tmem131l/Caprin2/Eda/Lgr4/Cdh2/Folr1/Emd/Cdk14/Ankrd6/Tmem170b	45
BP	GO:0043543	protein acylation	39/2155	231/23210	0.000181952	0.00399753	0.00297189	Abhd17c/Nupr1/Arntl/Bend3/Taf10/Kat8/Msl1/Ppm1a/Pole4/Zdhhc8/Chd5/Msl2/Tcf3/Iws1/Kansl2/Brd4/Actl6a/Crebbp/Kat6b/Zfp451/Kat6a/Prkaa1/Golga7/Ctbp1/Kat2a/L3mbtl2/Arrb1/Nos1/Zdhhc20/Hat1/Wbp2/Pih1d1/Zdhhc21/Zdhhc2/Apbb1/Nmt2/Fcor/Kat2b/Atg7	39
BP	GO:0090257	regulation of muscle system process	40/2155	239/23210	0.00018324	0.00401092	0.00298185	Hand2/Nr4a3/Fbxo32/Adra2c/Adra2b/Chrnb4/Notch1/Igfbp5/Yy1/Srf/Tead1/Jarid2/Kit/Akap1/Trpc3/Hdac4/Lmna/Ppp3ca/Anxa6/Flna/Atp1b1/Slc8a3/Adk/Npnt/Camk2d/Atp2b4/Dbn1/Dmpk/Pi16/Akap6/Rnf207/Chrna3/Gper1/Pde4b/Tnnt3/Abat/Rgs4/Ptgs1/Fkbp1b/Dock4	40
BP	GO:0071542	dopaminergic neuron differentiation	12/2155	40/23210	0.000187637	0.00409201	0.00304213	Vegfd/Nr4a2/Phox2b/Rac1/Dmrta2/Vegfa/En2/Wnt5a/Dkk1/Ryk/Csnk1d/Ctnnb1	12
BP	GO:0198738	cell-cell signaling by wnt	63/2155	430/23210	0.000191831	0.0041681	0.0030987	Fam53b/Tcf7/Rac1/Arntl/Vangl2/Dact3/Apoe/Siah2/Nle1/Zeb2/Notch1/Pygo1/Ppm1a/Dapk3/Fzd2/Myc/Wnt5a/Fzd6/Mllt3/Dkk1/Ptk7/Usp8/Fzd4/Ryk/Csnk1g1/Prkaa1/Ccny/Stk11/Mark2/Rnf220/Csnk1g2/Grk6/G3bp1/Csnk1d/Ctnnb1/Axin1/Gnaq/Nlk/Mesd/Cela1/Tnik/Cpe/Ptpru/Lgr5/Btrc/Tle3/Tle2/Tmem131l/Caprin2/Eda/Ccnd1/Lgr4/Cdh2/Folr1/Emd/Itga3/Strn/Cdk14/Sulf1/Mst1r/Ankrd6/Tmem170b/Tyro3	63
BP	GO:0043954	cellular component maintenance	15/2155	58/23210	0.000197637	0.00427851	0.00318078	Apoe/Fyn/Insr/Tanc1/Mtss1/Pick1/Homer1/Plekha7/Itga3/Shank2/Wdhd1/Prnp/Itpka/Rab3a/Lnpk	15
BP	GO:0006164	purine nucleotide biosynthetic process	40/2155	240/23210	0.000200545	0.00430989	0.00320411	Nupr1/Acacb/Hk2/Ak3/Mthfd1/Acsl1/Zbtb7a/Nme4/Adcy9/Myc/Pfas/Stat3/Ak2/Atic/Foxk1/Zbtb20/Prkaa1/Ddit4/Hdac4/Acot7/Insr/Papss2/Acly/Gmps/Nos1/Acat1/Pfkm/Adk/Taz/Gale/Acss2/Entpd5/Pank3/Slc2a6/COX2/Eno3/Eno2/Adssl1/Guca1a/ATP6	40
BP	GO:0046777	protein autophosphorylation	40/2155	240/23210	0.000200545	0.00430989	0.00320411	Grk1/Map3k3/Pim3/Epha8/Vegfa/Dapk3/Ppp2r5a/Fyn/Brd4/Cad/Tnk2/Trim28/Kit/Csnk1g1/Nek2/Map2k2/Stk11/Mark2/Mapkapk5/Csnk1g2/Oxsr1/Ephb4/Ppp2ca/Tnks1bp1/Hspa9/Insr/Impact/Nlk/Tnik/Stk17b/Aatk/Camk2d/Map3k12/Map4k1/Rassf2/Camk4/Camk2b/Ace/Tyro3/Camk2a	40
BP	GO:0032869	cellular response to insulin stimulus	34/2155	193/23210	0.000201791	0.00432096	0.00321234	Sgk1/Rela/Trib3/Ptpn1/Foxo4/Akt2/Wdtc1/H2afz/Socs2/Eif4ebp1/Cdk4/Esrra/Zfp106/Pck2/Ybx1/Prkaa1/Akt1/Insr/Gnai2/Akt3/Pik3r3/Uso1/Myo5a/Pik3r1/Lpl/Rab13/Prkcz/Sesn3/Grb14/Irs3/Hdac9/Vamp2/Kat2b/Ffar3	34
BP	GO:0032259	methylation	52/2155	338/23210	0.000203352	0.00433866	0.0032255	Eef2kmt/Bend3/Mettl23/Gnas/Fbl/Tarbp1/Nop2/Trmt61a/Suv39h2/Snrpb/Myc/Chd5/Rbm15b/Trmt10c/Spout1/Dnmt3b/Atf7ip/Wdr4/Jarid2/Iws1/Btg1/Mllt6/Trim28/Mepce/Kdm4a/Nsun5/Setd1a/Trmt112/Gspt1/Rif1/Kdm4b/Kmt2c/Mettl2/Ehmt1/Kmt5a/Setd7/Lmna/Ctnnb1/Trmt2a/L3mbtl2/Rab6a/Arid4a/Pih1d1/Mettl21a/Prdm9/Phf19/Tet1/Mettl25/Fam98b/Gamt/Coq3/Trdmt1	52
BP	GO:0001558	regulation of cell growth	63/2155	431/23210	0.00020475	0.00435279	0.003236	Adnp/Cth/Sgk1/Adnp2/Cacng7/Dact3/Osgin1/Apoe/Vegfa/Igfbp5/Serpine2/Yy1/Gas2l1/Srf/Slit3/Socs2/Spg20/Adam17/Wnt5a/Ryk/Smurf1/Stk11/Sesn2/Actr3/Nf2/Uri1/Igfbp4/Akt1/Dpysl2/Olfm1/Rims2/Epb41l3/Itsn2/Pml/Psrc1/Aatk/Rab11a/Caprin2/Dscam/Hsd3b7/Adam15/Map2/Trpv2/Syt1/Apbb1/Dbn1/Cgref1/Fn1/Tgfb2/Pi16/Mapt/Akap6/Rufy3/Cpne5/Sema3b/Cryab/Wfdc1/Rnd2/Kazald1/Hdgfl2/Rgs4/Syt17/Adam10	63
BP	GO:2001233	regulation of apoptotic signaling pathway	61/2155	414/23210	0.000205835	0.00436017	0.00324149	Tnfrsf23/Cth/Hmox1/Nr4a2/Rela/Nupr1/Tnfrsf22/Ptpn1/Vegfa/Siah2/Nle1/Serpine1/Prr7/Siva1/Bmf/Dapk3/Ngfr/Gclm/Myc/Bcl2l2/Pdcd7/Fyn/Gclc/Casp2/Rbck1/Prelid1/Psme3/Bax/Maz/Mcl1/Ybx3/Uri1/Herpud1/Sfpq/Tmbim6/Lmna/Ctnnb1/Akt1/Gnai2/Mapk8ip1/Acaa2/Rb1cc1/Pml/Itm2c/Pih1d1/Gsn/Mllt11/Grina/Stradb/Rrm2b/Faim2/Mmp9/Mpv17l/Tgfb2/Col2a1/Gper1/Camk2b/Tpd52l1/Clu/Ackr3/Dbh	61
BP	GO:0019439	aromatic compound catabolic process	69/2155	483/23210	0.000208853	0.00440829	0.00327726	Spo11/Hmox1/Zfp36l2/Hnrnpa0/Nmnat1/Nupr1/Hk2/Cacng7/Samhd1/Vegfa/Qk/Zbtb7a/Exosc3/Trim71/Naf1/Dkc1/Upf1/Pabpc4/Khsrp/Myc/Stat3/Dctpp1/Dut/Hnrnpm/Ybx1/Foxk1/Bax/Zbtb20/Smg5/Prkaa1/Ddit4/Gspt1/Casc3/Smg6/Noct/Pabpc1/Tbrg4/Hdac4/Fxr1/Acot7/Tnrc6b/Insr/Snd1/Fmr1/Nbas/Acat1/Pfkm/Nudt7/Blvra/Hddc3/Lin28a/Mlh1/Entpd3/Cpeb3/Gale/Cnp/Entpd5/Tet1/Dis3l/Slc2a6/Enpp5/Eno3/Eno2/Aox4/Nt5c1a/Abcd1/Nudt18/Dbh/Ta…	69
BP	GO:0050657	nucleic acid transport	28/2155	148/23210	0.000211711	0.00443692	0.00329855	Ranbp17/Pom121/Rrs1/Qk/Khsrp/Rbm15b/Ran/Iws1/Thoc3/Nol6/Nup188/Casc3/Alyref/Sfpq/Cpsf6/Gle1/Nup153/Eif5a/Sarnp/Bicd2/Ddx39/Xpot/Ddx19b/Mrpl18/Fmr1/G3bp2/Cetn2/Mapt	28
BP	GO:0050658	RNA transport	28/2155	148/23210	0.000211711	0.00443692	0.00329855	Ranbp17/Pom121/Rrs1/Qk/Khsrp/Rbm15b/Ran/Iws1/Thoc3/Nol6/Nup188/Casc3/Alyref/Sfpq/Cpsf6/Gle1/Nup153/Eif5a/Sarnp/Bicd2/Ddx39/Xpot/Ddx19b/Mrpl18/Fmr1/G3bp2/Cetn2/Mapt	28
BP	GO:2000278	regulation of DNA biosynthetic process	24/2155	119/23210	0.000215646	0.00450342	0.00334798	Cct2/Vegfa/Hmbox1/Naf1/Dkc1/Myc/Gfer/Pif1/Sh2b1/Nek2/Smg5/Smg6/Mapkapk5/Nat10/Chtf8/Ctnnb1/Ctc1/Gnl3l/Pml/Xrcc5/Camk2d/Parm1/Parp3/Rfc2	24
BP	GO:0051567	histone H3-K9 methylation	11/2155	35/23210	0.000219058	0.00454257	0.0033771	Bend3/Suv39h2/Dnmt3b/Jarid2/Kdm4a/Rif1/Kdm4b/Setd7/Lmna/Arid4a/Pih1d1	11
BP	GO:0060292	long-term synaptic depression	11/2155	35/23210	0.000219058	0.00454257	0.0033771	Srf/Fmr1/Pick1/Dgki/Abhd6/Ppp1r9a/Mapt/Shank2/Slc24a2/Cbln1/Sorcs2	11
BP	GO:0007612	learning	31/2155	171/23210	0.000223445	0.00460125	0.00342072	Sgk1/Slc7a11/Chst10/Atad1/Asic1/Srf/Dkk1/Ptn/Kit/Synj1/Tanc1/Prkar2b/Slc8a3/Gmfb/Amph/Dgki/Apbb1/Slc12a5/Snap25/Shank2/Uba6/Slc24a2/Atp1a3/Ptgs1/Cntn2/Th/Ndrg4/Stra6/Sct/Cntnap2/Dbh	31
BP	GO:0043271	negative regulation of ion transport	31/2155	171/23210	0.000223445	0.00460125	0.00342072	Gem/Gsto1/Akt2/Serpine2/1810037I17Rik/Oxsr1/Ppp2ca/Grk6/Tmbim6/Akt1/Gnaq/Nos1/Gopc/Fmr1/Gabbr1/Arl6ip5/Gnb5/Dysf/Camk2d/Kcnh2/Mmp9/Gstm7/Fgf12/Tgfb2/Ace/Ank3/Atp7a/Plcb4/Abat/Rgs4/Fkbp1b	31
BP	GO:0034249	negative regulation of cellular amide metabolic process	29/2155	156/23210	0.000225573	0.00462896	0.00344131	Zfp36l2/Apoe/Shmt1/Qk/Igfbp5/Trim71/Dapk3/Rara/Upf1/Khsrp/Eif4ebp1/Stat3/Pus7/Sesn2/Ncl/Gga3/Fxr1/Tnrc6b/Cpeb4/Olfm1/Fmr1/Pml/Enc1/Caprin2/Lin28a/Cpeb3/Prnp/Hap1/Clu	29
BP	GO:0030032	lamellipodium assembly	16/2155	65/23210	0.000228342	0.00466956	0.0034715	Wasf2/Rac1/Akirin1/Sh2b1/Kit/Actr3/Arhgef7/Hdac4/Vcl/Ablim3/Aqp1/Ablim1/Atp7a/Ccdc88a/Fgd4/Dmtn	16
BP	GO:0001659	temperature homeostasis	32/2155	179/23210	0.000232523	0.00473866	0.00352287	Cebpb/Phox2b/Id1/Arntl/Gnas/Acvr2b/Vegfa/Acsl1/Nr1h2/Notch1/Nova2/Adam17/Stat3/Kdm6b/Prkab1/Plcl2/Stk11/Ehmt1/Stat6/Tle3/Abhd6/Nova1/Lgr4/Trpv2/Arrdc3/Fcor/Esrrg/Abat/Lama4/Ksr2/Ache/Dbh	32
BP	GO:0030258	lipid modification	37/2155	218/23210	0.000235763	0.00478818	0.00355968	Soat2/Acacb/Nr4a3/Apoe/Akt2/Plpp1/B3galt1/Echdc2/Socs2/Mtmr4/Pi4k2a/Slc25a17/Prkaa1/Sesn2/Akt1/Inpp5f/Stard4/Synj1/Fam126b/Etfb/Acaa2/Ttc7b/Pik3r3/Pex2/Pik3r1/Acat1/Agk/Dgki/Eci1/Ttc7/Cygb/Pik3cd/Impad1/Pik3c2b/Abcd1/Cpt1a/Fam126a	37
BP	GO:0050807	regulation of synapse organization	43/2155	266/23210	0.000236666	0.00479005	0.00356108	Nptx1/Adnp/Abhd17c/Slc7a11/Apoe/Wnt5a/Fyn/Sept11/Dkk1/Itsn1/Ptn/Rims3/Actr3/Bhlhb9/Actr2/Lrp8/Tuba1a/Sipa1l1/Fmr1/Mesd/Tanc1/Snap91/Xlr3b/Baiap2/Homer1/Caprin2/Sparc/Ppp1r9a/Cdh2/Dbn1/Sorbs2/Dmpk/Dnm3/Shank2/Arhgef15/Prnp/Sparcl1/Itpka/Camk2b/Cbln1/Camkv/Shisa7/Adam10	43
BP	GO:0043583	ear development	40/2155	242/23210	0.000239625	0.00483338	0.00359329	Tcf15/Prrx2/Nr4a3/Cecr2/Lrig3/Kcnq4/Phox2b/Rac1/Hmx3/Vangl2/Jag1/Prrx1/Notch1/Dchs1/Chd7/Scrib/Fzd2/Myc/Wnt5a/Fzd6/Rdh10/Ptk7/Ccm2/Ahi1/Rest/Anp32b/Myo6/Kif3a/Lgr5/Tgfb2/Aldh1a3/Abr/Col2a1/Lin7a/Ush1g/Ush1c/Myo7a/Adam10/Stra6/Tmie	40
BP	GO:1902751	positive regulation of cell cycle G2/M phase transition	10/2155	30/23210	0.000245832	0.00494172	0.00367383	Lmnb1/Rcc2/Cdk4/Brd4/Ccnb1/Vps4b/Rab11a/Camk2d/Ccnd1/Dtl	10
BP	GO:0032210	regulation of telomere maintenance via telomerase	14/2155	53/23210	0.000251563	0.00502276	0.00373408	Cct2/Hmbox1/Dkc1/Pif1/Nek2/Smg5/Smg6/Mapkapk5/Nat10/Ctnnb1/Ctc1/Gnl3l/Pml/Xrcc5	14
BP	GO:0043666	regulation of phosphoprotein phosphatase activity	14/2155	53/23210	0.000251563	0.00502276	0.00373408	Bod1/Vrk3/Ppp1r15a/Ikbkb/Ppp2ca/Ppp1r12a/Ppp6r1/Gnai2/Cry2/Ppp2r2b/Mgat5/Vcan/Fkbp1b/Itga1	14
BP	GO:0051271	negative regulation of cellular component movement	49/2155	316/23210	0.000252943	0.0050333	0.00374192	Ptprt/Spred1/Jag1/Apoe/Serpine1/Notch1/Igfbp5/Sinhcaf/Srf/Wnt5a/Rhob/Stat3/Abhd2/Ptn/Serpinf1/Ryk/Tmod3/Clic4/Dpysl3/Akt1/Actn1/Fbln1/Pfn2/Tpm1/Olfm1/Nos1/Robo1/Ptpru/Abhd6/Ccl25/Adam15/Dusp22/Dusp10/Srgap3/Egfl7/Dbn1/Cygb/Sulf1/Abr/Kiss1r/Sema3b/Angpt4/Cnn2/Bmerb1/Ptprr/Ndrg4/Gpr173/Angpt2/Limch1	49
BP	GO:0031647	regulation of protein stability	44/2155	275/23210	0.000254541	0.00504811	0.00375293	Cmtm6/Mylip/Id1/Usp36/Cct2/Utp25/Rnf149/Atf7ip/Tcf3/Wdr81/Ppib/Usp8/Rad23a/Crebbp/Golga7/Nf2/Gipc1/Phb2/Gga3/Telo2/Lmna/Get4/Cdc37/Kat2a/Gnl3l/Pfn2/Gnaq/Flna/Nlk/Atp1b1/Pml/Pex2/Btrc/Pik3r1/Atp1b3/Gsn/Fbxo7/Apbb1/Prnp/Rassf2/Cryab/Isoc2a/Clu/Tardbp	44
BP	GO:0048839	inner ear development	36/2155	211/23210	0.00025589	0.00505789	0.0037602	Prrx2/Nr4a3/Cecr2/Lrig3/Kcnq4/Phox2b/Rac1/Hmx3/Vangl2/Jag1/Prrx1/Notch1/Dchs1/Chd7/Scrib/Fzd2/Wnt5a/Fzd6/Ptk7/Ccm2/Ahi1/Rest/Anp32b/Myo6/Kif3a/Lgr5/Tgfb2/Aldh1a3/Abr/Col2a1/Lin7a/Ush1g/Ush1c/Myo7a/Adam10/Tmie	36
BP	GO:0042326	negative regulation of phosphorylation	65/2155	452/23210	0.000260793	0.00511437	0.00380219	Dusp2/Cox11/Gadd45b/Nupr1/Ptprt/Spred1/Trib3/Ptpn1/Mllt1/Apoe/Dusp4/Akt1s1/Rnf149/Ctdsp2/Vrk3/Ppp2r5a/Spred2/Ppp1r15a/Stat3/Dkk1/Sh3bp5l/Hexim1/Bax/Ddit4/Nf2/Ccnb1/Hdac4/Ppp2ca/Akt1/Actb/Fbln1/Arrb1/Insr/Inpp5f/Impact/Aida/Chordc1/Gnaq/Mapk8ip1/Nos1/Ubash3b/Smpd1/Dynlt1b/Ibtk/Prkar2b/Gpd1l/Fbxo7/Dusp8/Dusp22/Dusp10/Ppm1e/Pik3ip1/Mapt/Dok2/Prkcz/Prnp/Rassf2/Gper1/Ppef2/Kat2b/Ptprr/Bmp7/Dmtn/Snx25/…	65
BP	GO:0060541	respiratory system development	41/2155	251/23210	0.000260862	0.00511437	0.00380219	Hsd11b1/Nfib/Slc7a11/Phox2b/Id1/Vangl2/Acvr2b/Vegfa/Ascl1/Stk40/Notch1/Igfbp5/Srf/Chd7/Rara/Wnt5a/Rdh10/Asxl1/Sox11/Ptk7/Map2k2/Rarg/Numa1/Ctnnb1/Rc3h2/Man2a1/Hikeshi/Disp1/Ppp3r1/Eda/Sparc/Itga3/Hspb11/Aldh1a3/Speg/Loxl3/Wwp1/Ace/Atp7a/Rab3a/Stra6	41
BP	GO:0051168	nuclear export	26/2155	135/23210	0.000261344	0.00511437	0.00380219	Ranbp17/Rrs1/Xpo6/Ppm1a/Rbm15b/Ran/Iws1/Thoc3/Nol6/Strada/Smurf1/Lsg1/Cpsf6/Gle1/Hspa9/Nup153/Eif5a/Sarnp/Ddx39/Xpot/Ddx19b/Dnajc27/Chchd4/Stradb/Emd/Camk4	26
BP	GO:0032970	regulation of actin filament-based process	58/2155	393/23210	0.00027869	0.00543584	0.00404118	Wasf2/Frmd6/Rac1/Id1/Vangl2/Cfl2/Bbs4/Dapk3/Hax1/Rhob/Cd2ap/Tmod3/Actr3/Nf2/Ppfia1/Sptan1/Tmod2/Pfn2/Snx9/Actr2/Wdr1/Flna/Tpm1/Nos1/Fchsd2/Sptbn1/Mtss1/Pik3r1/Pick1/Lima1/Rhou/Rhobtb1/Gsn/Baiap2/Add3/Gmfb/Cotl1/Ppp1r9a/Arap1/Dbn1/Ppm1e/Tgfb2/Akap6/Kiss1r/Arpc5/Arhgef15/Rnf207/Kank4/Pde4b/Rnd2/Plek/Tmod1/Rgs4/Cnn2/Ccdc88a/Sorbs3/Dmtn/Limch1	58
BP	GO:0008593	regulation of Notch signaling pathway	19/2155	86/23210	0.000283432	0.00549207	0.00408298	Jag1/Llgl1/Zbtb7a/Ascl1/Notch1/Nfkbia/Chac1/Zmiz1/Stat3/Kit/Il6st/Arrb1/Robo1/Gdpd5/Bend6/Egfl7/Tgfb2/Bmp7/Adam10	19
BP	GO:0060079	excitatory postsynaptic potential	19/2155	86/23210	0.000283432	0.00549207	0.00408298	Begain/Ngfr/Ppp3ca/Sez6/Rims2/Tmem108/Syne1/Baiap2/Dgki/Celf4/Ppp1r9a/Dbn1/Mpp2/Dmpk/Shank2/Prkcz/Chrna3/Cbln1/Rgs4	19
BP	GO:0098656	anion transmembrane transport	32/2155	181/23210	0.000286082	0.00552531	0.00410769	Slc7a11/Slc38a7/Slc26a2/Ank/Slc35a1/Akt2/Slc7a1/Slc7a5/Slc25a30/Myc/Slc3a2/Slc12a2/Slc19a1/Grk6/Akt1/Clcn3/Ano6/Slc36a4/Gopc/Arl6ip5/Slc25a10/Folr1/Slc12a5/Lrrc8c/Prnp/Slc37a1/Slc35a3/Slc7a8/Rgs4/Stra6/Stra6l/Slc38a11	32
BP	GO:0042472	inner ear morphogenesis	23/2155	114/23210	0.000287408	0.00553283	0.00411328	Prrx2/Nr4a3/Lrig3/Kcnq4/Rac1/Hmx3/Vangl2/Prrx1/Chd7/Scrib/Fzd2/Wnt5a/Fzd6/Ptk7/Rest/Myo6/Aldh1a3/Abr/Col2a1/Ush1g/Ush1c/Myo7a/Tmie	23
BP	GO:0035886	vascular smooth muscle cell differentiation	11/2155	36/23210	0.000289175	0.00554878	0.00412514	Cth/Klf5/Vangl2/Ramp2/Vegfa/Notch1/Nfatc3/Srf/Kit/Ctnnb1/Gper1	11
BP	GO:0017158	regulation of calcium ion-dependent exocytosis	26/2155	136/23210	0.000295044	0.00564126	0.00419389	Notch1/Nrn1/Rims3/Gipc1/Rest/Syt11/Pfn2/Gnai2/Rap1a/Myo6/Rims2/Cacna1g/Fmr1/Prepl/Dgki/Syt1/Sept5/Cyth1/Chrna3/Napb/Rph3al/Vamp2/Syt17/Rab3a/Camk2a/Apba1	26
BP	GO:0060324	face development	15/2155	60/23210	0.000295903	0.00564126	0.00419389	Srf/Chd7/Bbs4/Rara/Wnt5a/Dkk1/Ankrd11/Csrnp1/Crebbp/Kat6a/Map2k2/Rarg/Tgfb2/Aldh1a3/Stra6	15
BP	GO:0051236	establishment of RNA localization	28/2155	151/23210	0.000299372	0.00568903	0.00422941	Ranbp17/Pom121/Rrs1/Qk/Khsrp/Rbm15b/Ran/Iws1/Thoc3/Nol6/Nup188/Casc3/Alyref/Sfpq/Cpsf6/Gle1/Nup153/Eif5a/Sarnp/Bicd2/Ddx39/Xpot/Ddx19b/Mrpl18/Fmr1/G3bp2/Cetn2/Mapt	28
BP	GO:0010038	response to metal ion	43/2155	269/23210	0.000303313	0.00574546	0.00427136	Nptx1/Hmox1/Junb/Slc41a1/Nfatc3/Cdk4/Id2/Ppp2cb/Prkaa1/Clic4/Trpc3/Ppp2ca/Glud1/Ppp3ca/Akt1/Syt11/Cacna1g/S100a16/Anxa5/Mt3/Slc25a24/Gsn/Homer1/Kcnmb2/Ass1/Tfr2/Syt1/Mmp9/Fn1/Mapt/Cpne7/Prnp/Cpne5/Aqp1/Camk2b/Ank3/Itpr3/Atp7a/Abat/Slc30a4/Rasa4/Syt17/Dmtn	43
BP	GO:0032956	regulation of actin cytoskeleton organization	52/2155	344/23210	0.000314469	0.00591978	0.00440096	Wasf2/Rac1/Id1/Vangl2/Cfl2/Bbs4/Dapk3/Hax1/Rhob/Cd2ap/Tmod3/Actr3/Nf2/Ppfia1/Sptan1/Tmod2/Pfn2/Snx9/Actr2/Wdr1/Flna/Tpm1/Fchsd2/Sptbn1/Mtss1/Pik3r1/Pick1/Lima1/Rhou/Rhobtb1/Gsn/Baiap2/Add3/Gmfb/Cotl1/Ppp1r9a/Arap1/Dbn1/Ppm1e/Tgfb2/Kiss1r/Arpc5/Arhgef15/Kank4/Rnd2/Plek/Tmod1/Rgs4/Ccdc88a/Sorbs3/Dmtn/Limch1	52
BP	GO:0018393	internal peptidyl-lysine acetylation	27/2155	144/23210	0.000316203	0.00591978	0.00440096	Bend3/Taf10/Kat8/Msl1/Pole4/Chd5/Msl2/Tcf3/Iws1/Kansl2/Brd4/Actl6a/Crebbp/Kat6b/Zfp451/Kat6a/Ctbp1/Kat2a/L3mbtl2/Arrb1/Nos1/Hat1/Wbp2/Pih1d1/Apbb1/Kat2b/Atg7	27
BP	GO:0098974	postsynaptic actin cytoskeleton organization	7/2155	16/23210	0.000316783	0.00591978	0.00440096	Wasf2/Actr3/Arhgef7/Actb/Sipa1l1/Ppp1r9a/Dbn1	7
BP	GO:0099188	postsynaptic cytoskeleton organization	7/2155	16/23210	0.000316783	0.00591978	0.00440096	Wasf2/Actr3/Arhgef7/Actb/Sipa1l1/Ppp1r9a/Dbn1	7
BP	GO:0072521	purine-containing compound metabolic process	69/2155	490/23210	0.000317525	0.00591978	0.00440096	Cox6a2/Nmnat1/Nupr1/Acacb/Hk2/Ak3/Samhd1/Acot12/Bend3/Shmt1/Mthfd1/Acsl1/Zbtb7a/Nme4/Shmt2/Adcy9/Myc/Pfas/Stat3/Ak2/Atic/Ran/Foxk1/Rab23/Zbtb20/Myh3/Prkaa1/Ddit4/Fasn/Ccnb1/Hdac4/Acot7/Insr/Nt5c2/Papss2/Ahcyl2/Acly/Gmps/Nos1/Acadsb/Acaa2/Atp1b1/Acat1/Pfkm/Gmpr/Adk/Nipsnap2/Nudt7/Hddc3/Taz/Gale/Acss2/Entpd5/Pank3/Slc2a6/Gamt/COX2/Eno3/Eno2/Adssl1/Aox4/Nt5c1a/Atp7a/Guca1a/Abcd1/Slc2a9/ATP6/Nudt18/C…	69
BP	GO:0032410	negative regulation of transporter activity	18/2155	80/23210	0.000319816	0.00594374	0.00441877	Gem/Gsto1/1810037I17Rik/Oxsr1/Ppp2ca/Grk6/Insr/Ndfip1/Gopc/Fmr1/Gnb5/Dysf/Camk2d/Mmp9/Gstm7/Fgf12/Ank3/Fkbp1b	18
BP	GO:0045862	positive regulation of proteolysis	50/2155	328/23210	0.00033226	0.0061413	0.00456564	Nupr1/Trib3/Hspa1b/Akirin2/Apoe/Prr7/Rps27l/Ttbk1/Ngfr/Myc/Plk3/Uaca/Fyn/Timm17a/Gclc/Stat3/Rnf217/Fbxw8/Tbc1d10a/Rad23a/Prelid1/Psme3/Bax/Smurf1/Hspbp1/Mtch1/Rnf7/Rest/Herpud1/Sart3/Ppp2ca/Csnk1d/Akt1/Axin1/Rchy1/Arrb1/Snx9/Cyfip2/Fmr1/Robo1/Map3k5/Arl6ip5/Pml/Btrc/Gsn/Zfand2a/Gper1/Cntn2/Clu/Atg7	50
BP	GO:0048593	camera-type eye morphogenesis	26/2155	137/23210	0.000332524	0.0061413	0.00456564	Grk1/Jag1/Vegfa/Irx5/Yy1/Scrib/Sox11/Meis1/Ptn/Bax/Phactr4/Ahi1/Hmgn1/Ctnnb1/Man2a1/Dscam/Gdf11/Rom1/Aldh1a3/Bcar3/Aqp1/Ush1c/Sdk1/Bmp7/Th/Stra6	26
BP	GO:0048639	positive regulation of developmental growth	36/2155	214/23210	0.000338613	0.00619502	0.00460558	Adnp/Acacb/Cacng7/Csf1/Apoe/Vegfa/Serpine1/Notch1/Srf/Chd7/Bbs4/Stat5b/Ppib/Smurf1/Tbx20/Ybx3/Ccnb1/Akt1/Insr/Rims2/Itsn2/Rab11a/Dscam/Serp1/Trpv2/Syt1/Dbn1/Fn1/Mapt/Akap6/Rufy3/Cpne5/Sgip1/Rnd2/Cacna2d2/Syt17	36
BP	GO:0045444	fat cell differentiation	39/2155	238/23210	0.000340441	0.00619502	0.00460558	Cebpb/Zfp36l2/Nr4a1/Nr4a2/Ero1l/Nr4a3/Trib3/Zbtb16/Arntl/Klf5/Jag1/Vegfa/Jdp2/Zbtb7a/Bbs4/Wnt5a/Asxl1/Id2/Ctbp1/Noct/Akt1/Axin1/Dysf/Nudt7/Ccnd1/Lpl/Dusp10/Psmb8/Sort1/Lrrc8c/Mrap/Atf5/Fcor/Gnb3/Gper1/Selenbp1/Lama4/Creb5/Medag	39
BP	GO:0035107	appendage morphogenesis	31/2155	175/23210	0.000340674	0.00619502	0.00460558	Hand2/Prrx2/Rnf165/Hoxd11/Sp9/Zbtb16/Gnas/Prrx1/Gna12/Notch1/Mbnl1/Chd7/Wnt5a/Fzd6/Rdh10/Dkk1/Sox11/Rab23/Bax/Rarg/Ctnnb1/Gnaq/Intu/Tgfb2/Impad1/Tmem231/Col2a1/Atp7a/Plxna2/Bmp7/Lnpk	31
BP	GO:0035108	limb morphogenesis	31/2155	175/23210	0.000340674	0.00619502	0.00460558	Hand2/Prrx2/Rnf165/Hoxd11/Sp9/Zbtb16/Gnas/Prrx1/Gna12/Notch1/Mbnl1/Chd7/Wnt5a/Fzd6/Rdh10/Dkk1/Sox11/Rab23/Bax/Rarg/Ctnnb1/Gnaq/Intu/Tgfb2/Impad1/Tmem231/Col2a1/Atp7a/Plxna2/Bmp7/Lnpk	31
BP	GO:0045807	positive regulation of endocytosis	31/2155	175/23210	0.000340674	0.00619502	0.00460558	Apoe/Vegfa/Atad1/Serpine1/Mfge8/Wnt5a/Lman2/Lyar/Itsn1/Ahi1/Ppp3ca/Arrb1/Synj1/Ano6/Rap1a/Kif3a/Fmr1/Pick1/Snap91/Syne1/Mib1/Tfr2/Pld2/Dnm1/Abr/Sgip1/Tub/Clu/Rab27a/Dock2/Caly	31
BP	GO:0061351	neural precursor cell proliferation	32/2155	183/23210	0.000350347	0.00634627	0.00471802	Pou3f3/Dmrta2/Vegfa/Ascl1/Zeb2/Notch1/Trim71/Arhgef2/Ngfr/Wnt5a/Akna/Fzd6/Id2/Ptn/Nap1l1/Setd1a/Lims1/Nf2/Ctnnb1/Gnai2/Flna/Kif3a/Eml1/Rsu1/Ptbp2/Cdh2/Dbn1/Kif1a/Cend1/Atf5/Optn/Psmg1	32
BP	GO:0071902	positive regulation of protein serine/threonine kinase activity	44/2155	279/23210	0.000351139	0.00634627	0.00471802	Gadd45b/Grm1/Vangl2/Ptpn1/Vegfa/Acsl1/Adra2b/Zeb2/Tead1/Adam17/Wnt5a/Dkk1/Fzd4/Kit/Map2k2/Ccny/Stk11/Ppp2ca/Telo2/Akt1/Axin1/Spag9/Arrb1/Insr/Mlkl/Robo1/Map3k5/Tnik/Ralb/Pih1d1/Psrc1/Ccnd1/Atp2b4/Akap6/Lpar2/Mst1r/Map3k12/Kiss1r/Map4k1/Plce1/Tpd52l1/Fgd2/Fgd4/Itga1	44
BP	GO:0014743	regulation of muscle hypertrophy	17/2155	74/23210	0.00035793	0.00642969	0.00478004	Hand2/Nr4a3/Fbxo32/Notch1/Igfbp5/Yy1/Jarid2/Akap1/Trpc3/Lmna/Ppp3ca/Adk/Camk2d/Atp2b4/Pi16/Akap6/Rgs4	17
BP	GO:1901880	negative regulation of protein depolymerization	17/2155	74/23210	0.00035793	0.00642969	0.00478004	Gas2l1/Arhgef2/Tmod3/Eml4/Sptan1/Tmod2/Tpm1/Camsap1/Sptbn1/Lima1/Gsn/Add3/Dysf/Map2/Tmod1/Bmerb1/Dmtn	17
BP	GO:0098969	neurotransmitter receptor transport to postsynaptic membrane	8/2155	21/23210	0.000366825	0.00654966	0.00486923	Grasp/Scrib/Snap47/Mapk10/Rab11a/Snap25/Nsg1/Vamp2	8
BP	GO:1901626	regulation of postsynaptic membrane organization	8/2155	21/23210	0.000366825	0.00654966	0.00486923	Slc7a11/Apoe/Ptn/Mesd/Cdh2/Dbn1/Sorbs2/Shisa7	8
BP	GO:0016079	synaptic vesicle exocytosis	26/2155	138/23210	0.00037414	0.00666015	0.00495137	Scrib/Nrn1/Rims3/Gipc1/Syt11/Pfn2/Synj1/Stx2/Rap1a/Myo6/Rims2/Fmr1/Snap47/Prepl/Dgki/Syt1/Snap25/Sept5/Cyth1/Chrna3/Napb/Vamp2/Syt17/Rab3a/Camk2a/Apba1	26
BP	GO:0002042	cell migration involved in sprouting angiogenesis	14/2155	55/23210	0.000381828	0.00677658	0.00503793	Hmox1/Nr4a1/Map3k3/Spred1/Vegfa/Notch1/Srf/Ephb4/Hdac7/Akt1/Akt3/Robo1/Pik3r3/Hdac9	14
BP	GO:0051924	regulation of calcium ion transport	43/2155	272/23210	0.000386316	0.00681531	0.00506672	Gem/Oprd1/Gsto1/Serpine1/Nfatc3/Chd7/Fyn/Saraf/Bax/1810037I17Rik/Trpc3/Ppp2ca/Tmbim6/Ctnnb1/Gnai2/Nos1/Cacna1g/Fmr1/Atp1b1/Ubash3b/Pml/Myo5a/Gnb5/Itpr1/Dysf/Nipsnap2/Homer1/Camk2d/Trpv2/Gstm7/Tgfb2/Akap6/Prnp/Hap1/Atp2c2/Gper1/Pde4b/Ace/Cacnb1/Mchr1/Rgs4/Fkbp1b/Camk2a	43
BP	GO:0060485	mesenchyme development	43/2155	272/23210	0.000386316	0.00681531	0.00506672	Foxd1/Hand2/Tcf15/Hnrnpab/Phox2b/Vangl2/Jag1/Dact3/Vegfa/Foxc1/Zeb2/Usf3/Notch1/Dchs1/Fam83d/Tead1/Myc/Wnt5a/Akna/Tcof1/Rdh10/Mdm4/Zic2/Sox11/Mcrip1/Ptk7/Trim28/Phactr4/Tbx20/Ppp2ca/Ctnnb1/Anxa6/Flna/Robo1/Erbb3/Ppp3r1/Adam15/Folr1/Fn1/Tgfb2/Loxl3/Sema3b/Bmp7	43
BP	GO:0072175	epithelial tube formation	29/2155	161/23210	0.00039134	0.00688339	0.00511733	Shroom3/Cecr2/Vangl2/Mthfd1/Zeb2/Trim71/Scrib/Bbs4/Rara/Fzd2/Wnt5a/Fzd6/Zic2/Sox11/Ptk7/Rab23/Phactr4/Enah/Nup50/Gatad2a/Rarg/Ctnnb1/Kdm2a/Kat2a/Mib1/Folr1/Tgfb2/Cluap1/Bmp7	29
BP	GO:0090316	positive regulation of intracellular protein transport	25/2155	131/23210	0.000392711	0.00688701	0.00512003	Akt2/Ppm1a/Plk3/Uaca/Fyn/Ran/Trim28/Prkaa1/Actr3/Ice1/Sar1b/Flna/Kif3a/Tmem30a/Pik3r1/Ripor1/Sec16b/Stom/Emd/Rufy3/Prnp/Camk4/Ank3/Vamp2/Tardbp	25
BP	GO:0046834	lipid phosphorylation	13/2155	49/23210	0.000395834	0.00692124	0.00514547	Socs2/Pi4k2a/Fam126b/Ttc7b/Pik3r3/Pik3r1/Agk/Dgki/Ttc7/Pik3cd/Impad1/Pik3c2b/Fam126a	13
BP	GO:0043393	regulation of protein binding	39/2155	240/23210	0.000404186	0.00704643	0.00523855	Adnp/Fam220a/Trib3/Id1/Apoe/Ttbk1/Myc/Wnt5a/Dkk1/Dut/Ran/Ppp2cb/Bax/Plcl2/Gas8/Mark2/Actr3/Arhgef7/Hdac4/Ppp2ca/Tmbim6/Akt1/Spag9/Gnl3l/Actb/Arrb1/Aida/Ubash3b/Ralb/Dysf/Ripor1/Caprin2/Adam15/Map2/Ticam1/Mmp9/Pcbd1/Ace/Ckmt1	39
BP	GO:0000723	telomere maintenance	24/2155	124/23210	0.000409955	0.00712599	0.00529769	Cct2/Hmbox1/Naf1/Dkc1/Upf1/Myc/Pif1/Nek2/Smg5/Rif1/Smg6/Mapkapk5/Nat10/Telo2/Lmna/Ctnnb1/Ctc1/Gnl3l/Ccne2/Pml/Xrcc5/Ppp1r10/Smc6/Parp3	24
BP	GO:0007219	Notch signaling pathway	31/2155	177/23210	0.000417601	0.00723761	0.00538067	Timp4/Jag1/Llgl1/Nle1/Foxc1/Zbtb7a/Ascl1/Notch1/Akt1s1/Nfkbia/Chac1/Zmiz1/Adam17/Stat3/Spen/Maml1/Kit/Il6st/Arrb1/Robo1/Gdpd5/Mib1/Maml2/Bend6/Egfl7/Sorbs2/Tgfb2/Susd5/Angpt4/Bmp7/Adam10	31
BP	GO:1904356	regulation of telomere maintenance via telomere lengthening	15/2155	62/23210	0.000433561	0.00749223	0.00556997	Cct2/Hmbox1/Naf1/Dkc1/Pif1/Nek2/Smg5/Smg6/Mapkapk5/Nat10/Ctnnb1/Ctc1/Gnl3l/Pml/Xrcc5	15
BP	GO:0000086	G2/M transition of mitotic cell cycle	22/2155	110/23210	0.000437779	0.00754308	0.00560777	Lmnb1/Rcc2/Brsk2/Foxo4/Cenpf/Cdk4/Brd4/Ccny/Ccnb1/Ctc1/Calm2/Vps4b/Rab11a/Taf2/Camk2d/Ccnd1/Calm1/Dtl/Cdk14/Ush1c/Tpd52l1/Ccng1	22
BP	GO:0008154	actin polymerization or depolymerization	34/2155	201/23210	0.000439584	0.00755215	0.00561451	Rac1/Cfl2/Bbs4/Hax1/Tmod3/Enah/Actr3/Sptan1/Tmod2/Pfn2/Snx9/Actr2/Wdr1/Tpm1/Fchsd2/Sptbn1/Mtss1/Pick1/Lima1/Rhobtb1/Gsn/Baiap2/Add3/Gmfb/Cotl1/Ppp1r9a/Pstpip1/Dbn1/Arpc5/Kank4/Plek/Tmod1/Abi1/Dmtn	34
BP	GO:0040013	negative regulation of locomotion	50/2155	332/23210	0.000442479	0.0075644	0.00562362	Ptprt/Spred1/Trim8/Jag1/Apoe/Serpine1/Notch1/Igfbp5/Sinhcaf/Srf/Wnt5a/Rhob/Stat3/Abhd2/Ptn/Trim28/Serpinf1/Ryk/Clic4/Dpysl3/Akt1/Fbln1/Pfn2/Tpm1/Olfm1/Robo1/Pml/Ptpru/Abhd6/Ccl25/Adam15/Dusp22/Dusp10/Srgap3/Egfl7/Dbn1/Cygb/Sulf1/Arrdc3/Abr/Kiss1r/Sema3b/Angpt4/Cnn2/Bmerb1/Ptprr/Ndrg4/Gpr173/Angpt2/Limch1	50
BP	GO:2000027	regulation of animal organ morphogenesis	35/2155	209/23210	0.000442856	0.0075644	0.00562362	Esr1/Nfib/Hand2/Aspn/Rac1/Hoxd11/Vangl2/Csf1/Jag1/Vegfa/Foxc1/Notch1/Ngfr/Fzd2/Myc/Wnt5a/Fzd6/Mllt3/Dkk1/Ptk7/Ptn/Ryk/Bax/Lims1/Ahi1/Phb2/Ctnnb1/Robo1/Pml/Itpr1/Lgr4/Tgfb2/Sulf1/Ankrd6/Bmp7	35
BP	GO:0006475	internal protein amino acid acetylation	27/2155	147/23210	0.000444536	0.00757121	0.00562868	Bend3/Taf10/Kat8/Msl1/Pole4/Chd5/Msl2/Tcf3/Iws1/Kansl2/Brd4/Actl6a/Crebbp/Kat6b/Zfp451/Kat6a/Ctbp1/Kat2a/L3mbtl2/Arrb1/Nos1/Hat1/Wbp2/Pih1d1/Apbb1/Kat2b/Atg7	27
BP	GO:0032231	regulation of actin filament bundle assembly	21/2155	103/23210	0.000446689	0.00758601	0.00563969	Wasf2/Rac1/Id1/Bbs4/Nf2/Ppfia1/Pfn2/Flna/Tpm1/Mtss1/Pik3r1/Ppp1r9a/Arap1/Dbn1/Ppm1e/Kiss1r/Arhgef15/Kank4/Plek/Sorbs3/Limch1	21
BP	GO:1904063	negative regulation of cation transmembrane transport	19/2155	89/23210	0.000449294	0.00759239	0.00564443	Gem/Gsto1/1810037I17Rik/Oxsr1/Ppp2ca/Nos1/Fmr1/Gnb5/Dysf/Camk2d/Kcnh2/Mmp9/Gstm7/Fgf12/Tgfb2/Ank3/Atp7a/Rgs4/Fkbp1b	19
BP	GO:0099565	chemical synaptic transmission, postsynaptic	20/2155	96/23210	0.000450919	0.00759239	0.00564443	Begain/Ngfr/Ppp3ca/Sez6/Rims2/Tmem108/Syne1/Baiap2/Dgki/Celf4/Ppp1r9a/Dbn1/Mpp2/Dmpk/Shank2/Prkcz/Chrna3/Cbln1/Abat/Rgs4	20
BP	GO:1901989	positive regulation of cell cycle phase transition	20/2155	96/23210	0.000450919	0.00759239	0.00564443	Lmnb1/Rcc2/Fam83d/Anapc11/Adam17/Cdk4/Brd4/Crebbp/Mepce/Tmod3/Phb2/Ccnb1/Akt1/Anp32b/Cul4a/Vps4b/Rab11a/Camk2d/Ccnd1/Dtl	20
BP	GO:0018394	peptidyl-lysine acetylation	28/2155	155/23210	0.000465497	0.00778183	0.00578526	Bend3/Taf10/Kat8/Msl1/Pole4/Chd5/Msl2/Tcf3/Iws1/Kansl2/Brd4/Actl6a/Crebbp/Kat6b/Zfp451/Kat6a/Prkaa1/Ctbp1/Kat2a/L3mbtl2/Arrb1/Nos1/Hat1/Wbp2/Pih1d1/Apbb1/Kat2b/Atg7	28
BP	GO:0008333	endosome to lysosome transport	14/2155	56/23210	0.00046612	0.00778183	0.00578526	Cacng7/Hook2/Rhob/Vps41/Vps4b/Mvb12a/Trak2/Cacng3/Hook1/Dennd3/Sort1/Gprasp1/Lyst/Kif13a	14
BP	GO:0051196	regulation of coenzyme metabolic process	14/2155	56/23210	0.00046612	0.00778183	0.00578526	Hsd11b1/Nupr1/Zbtb7a/Myc/Pptc7/Stat3/Zbtb20/Prkaa1/Ddit4/Hdac4/Insr/Entpd5/Slc2a6/Coq3	14
BP	GO:0007616	long-term memory	11/2155	38/23210	0.000486841	0.00806579	0.00599637	Sgk1/Apoe/Chst10/Srf/Btbd9/Kat2a/Pja2/Cpeb3/Snap25/Prkcz/Camk4	11
BP	GO:0046854	phosphatidylinositol phosphorylation	11/2155	38/23210	0.000486841	0.00806579	0.00599637	Socs2/Pi4k2a/Fam126b/Ttc7b/Pik3r3/Pik3r1/Ttc7/Pik3cd/Impad1/Pik3c2b/Fam126a	11
BP	GO:0045981	positive regulation of nucleotide metabolic process	13/2155	50/23210	0.000489953	0.00806579	0.00599637	Nupr1/Bend3/Myc/Stat3/Zbtb20/Prkaa1/Ccnb1/Insr/Nos1/Taz/Entpd5/COX2/Guca1a	13
BP	GO:0046189	phenol-containing compound biosynthetic process	13/2155	50/23210	0.000489953	0.00806579	0.00599637	Hand2/Nr4a2/Slc7a11/Zeb2/Wnt5a/Gipc1/Myo5a/Tgfb2/Gch1/Atp7a/Ddc/Th/Dbh	13
BP	GO:1900544	positive regulation of purine nucleotide metabolic process	13/2155	50/23210	0.000489953	0.00806579	0.00599637	Nupr1/Bend3/Myc/Stat3/Zbtb20/Prkaa1/Ccnb1/Insr/Nos1/Taz/Entpd5/COX2/Guca1a	13
BP	GO:0062012	regulation of small molecule metabolic process	53/2155	359/23210	0.000494046	0.00807814	0.00600555	Hsd11b1/Cox11/Nupr1/Slc7a11/Acacb/Nr4a3/Trib3/Bend3/Apoe/Akt2/Elovl5/Nr1h2/Zbtb7a/Wdtc1/Shmt2/Myc/Pptc7/Rdh10/Stat3/Cry1/Fam3c/Kit/Foxk1/Zbtb20/Prkaa1/Ddit4/Stk11/Sesn2/Rest/Igfbp4/Ccnb1/Hdac4/Akt1/Kat2a/Insr/Stard4/Nos1/Pex2/Taz/Atp2b4/Entpd5/Slc2a6/COX2/Atcay/Coq3/Gnb3/Gper1/Plek/Atp7a/Guca1a/Abcd1/Kat2b/Cpt1a	53
BP	GO:0036124	histone H3-K9 trimethylation	7/2155	17/23210	0.000495477	0.00807814	0.00600555	Bend3/Suv39h2/Kdm4a/Kdm4b/Lmna/Arid4a/Pih1d1	7
BP	GO:0035966	response to topologically incorrect protein	25/2155	133/23210	0.000497677	0.00807814	0.00600555	Uggt2/Ero1l/Hspa1b/Ptpn1/Ube2j2/Chac1/Crebrf/Ppp1r15a/Dnajb12/Upf3a/Bax/Herpud1/Hspa9/Tmbim6/Stt3b/Hspa4l/Creb3l2/Pik3r1/Serp1/Ccnd1/Fbxo6/Pacrg/Dnajb14/Optn/Clu	25
BP	GO:0030705	cytoskeleton-dependent intracellular transport	30/2155	171/23210	0.000497843	0.00807814	0.00600555	Nefm/Bloc1s4/Mgarp/Hook2/Spg7/Kif5a/Ssna1/Sfpq/Bicd2/Sun1/Kif3a/Rab1a/Fmr1/Trak2/Nefl/Tmem108/Myo5a/Ift22/Hook1/Map2/Kif1a/Hspb11/Mapt/Prkcz/Hap1/Cluap1/Tub/Ccdc88a/Kif13a/Actr1a	30
BP	GO:0001942	hair follicle development	22/2155	111/23210	0.000498904	0.00807814	0.00600555	Rela/Fst/Vangl2/Gnas/Notch1/Igfbp5/Ngfr/Wnt5a/Fzd6/Dkk1/Numa1/Ctnnb1/Akt1/Trpc4ap/Myo5a/Lgr5/Zdhhc21/Eda/Lgr4/Intu/Tgfb2/Atp7a	22
BP	GO:0008637	apoptotic mitochondrial changes	22/2155	111/23210	0.000498904	0.00807814	0.00600555	Nptx1/Hk2/Siva1/Bmf/Gclm/Bcl2l2/Gclc/Ppp2cb/Prelid1/Bax/Mcl1/Rnf7/Lmna/Akt1/Acaa2/Mllt11/Ppp2r2b/Mmp9/Mpv17l/Gper1/Atp7a/Camk2a	22
BP	GO:0009394	2'-deoxyribonucleotide metabolic process	9/2155	27/23210	0.000501769	0.00808026	0.00600713	Ak3/Samhd1/Shmt1/Ak2/Dctpp1/Dut/Dctd/Adk/Nudt18	9
BP	GO:0019692	deoxyribose phosphate metabolic process	9/2155	27/23210	0.000501769	0.00808026	0.00600713	Ak3/Samhd1/Shmt1/Ak2/Dctpp1/Dut/Dctd/Adk/Nudt18	9
BP	GO:0043242	negative regulation of protein complex disassembly	18/2155	83/23210	0.000514436	0.00823933	0.00612539	Gas2l1/Scaf4/Arhgef2/Tmod3/Eml4/Sptan1/Tmod2/Tpm1/Camsap1/Sptbn1/Lima1/Gsn/Add3/Dysf/Map2/Tmod1/Bmerb1/Dmtn	18
BP	GO:0097581	lamellipodium organization	18/2155	83/23210	0.000514436	0.00823933	0.00612539	Wasf2/Rac1/Akirin1/Sh2b1/Kit/Actr3/Arhgef7/Hdac4/Vcl/Ablim3/Arpc5/Aqp1/Ablim1/Atp7a/Ccdc88a/Abi1/Fgd4/Dmtn	18
BP	GO:0006278	RNA-dependent DNA biosynthetic process	15/2155	63/23210	0.000520836	0.00829687	0.00616816	Cct2/Hmbox1/Dkc1/Pif1/Nek2/Smg5/Smg6/Mapkapk5/Nat10/Telo2/Ctnnb1/Ctc1/Gnl3l/Pml/Xrcc5	15
BP	GO:0007004	telomere maintenance via telomerase	15/2155	63/23210	0.000520836	0.00829687	0.00616816	Cct2/Hmbox1/Dkc1/Pif1/Nek2/Smg5/Smg6/Mapkapk5/Nat10/Telo2/Ctnnb1/Ctc1/Gnl3l/Pml/Xrcc5	15
BP	GO:0032200	telomere organization	24/2155	126/23210	0.000522975	0.00830856	0.00617685	Cct2/Hmbox1/Naf1/Dkc1/Upf1/Myc/Pif1/Nek2/Smg5/Rif1/Smg6/Mapkapk5/Nat10/Telo2/Lmna/Ctnnb1/Ctc1/Gnl3l/Ccne2/Pml/Xrcc5/Ppp1r10/Smc6/Parp3	24
BP	GO:0098877	neurotransmitter receptor transport to plasma membrane	8/2155	22/23210	0.000529755	0.00835976	0.00621492	Grasp/Scrib/Snap47/Mapk10/Rab11a/Snap25/Nsg1/Vamp2	8
BP	GO:1903540	establishment of protein localization to postsynaptic membrane	8/2155	22/23210	0.000529755	0.00835976	0.00621492	Grasp/Scrib/Snap47/Mapk10/Rab11a/Snap25/Nsg1/Vamp2	8
BP	GO:0006814	sodium ion transport	35/2155	211/23210	0.000530442	0.00835976	0.00621492	Sgk1/Asic5/Slc38a7/Gnas/Akt2/Serpine2/Asic1/Slc22a5/Mllt6/Slc12a2/Slc5a3/Ikbkb/Akt1/Ano6/Akt3/Nos1/Scn2a/Atp1b1/Ptpn3/Atp1b3/Slc8a3/Gpd1l/Camk2d/Atp2b4/Stom/Fgf12/Dmpk/Klhl3/Scn3a/Scn9a/Ank3/Atp1a3/Maged2/Asic4/Slc38a11	35
BP	GO:0045665	negative regulation of neuron differentiation	41/2155	260/23210	0.000548281	0.00861793	0.00640685	Mylip/Phox2b/Id1/Nr2f1/Jag1/Efnb3/Apoe/Ascl1/Notch1/Ngfr/Spg20/Adam17/Wnt5a/Dkk1/Meis1/Id2/Ryk/Dpysl3/Actr3/Rest/Ppp3ca/Sez6/Inpp5f/Flna/Dync1i2/Fmr1/Itm2c/Trak2/Aatk/Mib1/Map2/Isl2/Apbb1/Gdf11/Dnm3/Rufy3/Sema3b/Rap1gap2/Lgals1/Cntn2/Bmp7	41
BP	GO:0006163	purine nucleotide metabolic process	63/2155	447/23210	0.000551654	0.00864794	0.00642916	Cox6a2/Nmnat1/Nupr1/Acacb/Hk2/Ak3/Samhd1/Acot12/Bend3/Mthfd1/Acsl1/Zbtb7a/Nme4/Shmt2/Adcy9/Myc/Pfas/Stat3/Ak2/Atic/Ran/Foxk1/Rab23/Zbtb20/Myh3/Prkaa1/Ddit4/Fasn/Ccnb1/Hdac4/Acot7/Insr/Nt5c2/Papss2/Acly/Gmps/Nos1/Acadsb/Acaa2/Atp1b1/Acat1/Pfkm/Gmpr/Adk/Nipsnap2/Nudt7/Hddc3/Taz/Gale/Acss2/Entpd5/Pank3/Slc2a6/COX2/Eno3/Eno2/Adssl1/Atp7a/Guca1a/Abcd1/ATP6/Nudt18/COX3	63
BP	GO:0042692	muscle cell differentiation	57/2155	395/23210	0.000553179	0.00864891	0.00642988	Cth/Klf5/Vangl2/Ramp2/Foxo4/Vegfa/Qk/Rxrb/Notch1/Cfl2/Igfbp5/Yy1/Nfatc3/Srf/Rara/Dkk1/Kdm6b/Ptgfrn/Maml1/Ybx1/Kit/Tmod3/Hdac4/Eif5a/Lmna/Ppp3ca/Ctnnb1/Akt1/Kat2a/Spag9/Tmod2/Wdr1/Tanc1/Syne1/Dysf/Npnt/Homer1/Camk2d/Capn2/Cdh2/Popdc3/Hira/Sorbs2/Dmpk/Pi16/Sort1/Akap6/Speg/Tmem119/Gper1/Tnnt3/Cacna2d2/Tmod1/Rgs4/Hdac9/Flnc/Atg7	57
BP	GO:0009636	response to toxic substance	51/2155	344/23210	0.000565446	0.00881738	0.00655512	Hmox1/Nr4a2/Rela/Nupr1/Slc7a11/Nr4a3/Oprd1/Chrnb4/Prdx6/Asic1/Rara/Fyn/Rhob/Kdm6b/Cat/Ppp2cb/Bax/Prkaa1/Actb/Impact/Map3k5/Stat6/Nefl/Mt3/Rdh11/Unc79/Ppp1r9a/Arnt/Ass1/Fbxo7/Blmh/Epor/Pld2/Kpna4/Cnp/Gstm7/Scn3a/Aqp1/Scn9a/Chrna3/Cryab/Gch1/Atp7a/Abat/Ddc/Slc30a4/Nqo1/Th/Usp46/Rnf112/Dbh	51
BP	GO:0000910	cytokinesis	28/2155	157/23210	0.000575592	0.00892848	0.00663772	Cenpv/E2f7/Bbs4/Spg20/Plk3/Sept11/Rhob/Cenpa/Usp8/Klhl21/Sept10/Actr3/Gipc1/Sept6/Snx9/Actr2/Vps4b/Sptbn1/Cetn2/Rab11a/Pstpip1/Sept9/Stambp/Map9/Sept5/Ank3/Efhc1/Kif13a	28
BP	GO:0048015	phosphatidylinositol-mediated signaling	28/2155	157/23210	0.000575592	0.00892848	0.00663772	Serpine2/Hax1/Rara/Fyn/Cat/Maz/Akt1/Insr/Inpp5f/Synj1/Pik3r1/Gsn/Plxnb1/Erbb3/Slc9a3r2/Plch1/Pirt/Pld2/Stambp/Entpd5/Tgfb2/Pik3ip1/Pik3cd/Pik3c2b/Nyap2/Gper1/Plce1/Ltk	28
BP	GO:0016197	endosomal transport	34/2155	204/23210	0.000578918	0.00895655	0.00665859	Cmtm6/Grasp/Vps37d/Scrib/Snx8/Tbc1d10a/Stx6/Vps26b/Pikfyve/Gga3/Spag9/Rab6a/Heatr5b/Snx9/Inpp5f/Vps4b/Vps53/Nsg2/Mvb12a/Stx5a/Prepl/Rab11a/Arl4c/Zfyve16/Gosr2/Rab13/Snap25/Sort1/Nsg1/Lyst/Ndrg4/Caly/Eipr1/Washc4	34
BP	GO:0014897	striated muscle hypertrophy	21/2155	105/23210	0.000584387	0.00897685	0.00667368	Hand2/Nr4a3/Fbxo32/Notch1/Igfbp5/Yy1/Nfatc3/Jarid2/Kdm4a/Akap1/Trpc3/Lmna/Ppp3ca/Inpp5f/Adk/Camk2d/Atp2b4/Sorbs2/Pi16/Akap6/Rgs4	21
BP	GO:0014741	negative regulation of muscle hypertrophy	10/2155	33/23210	0.000584787	0.00897685	0.00667368	Fbxo32/Notch1/Igfbp5/Yy1/Jarid2/Akap1/Lmna/Atp2b4/Pi16/Rgs4	10
BP	GO:0033598	mammary gland epithelial cell proliferation	10/2155	33/23210	0.000584787	0.00897685	0.00667368	Esr1/Cebpb/Wnt5a/Id2/Bax/Phb2/Robo1/Stat6/Btrc/Ccnd1	10
BP	GO:0044839	cell cycle G2/M phase transition	24/2155	127/23210	0.00058906	0.00901024	0.0066985	Lmnb1/Rcc2/Brsk2/Foxo4/Cenpf/Cdk4/Brd4/Ccny/Ccnb1/Ctc1/Calm2/Vps4b/Brcc3/Rab11a/Taf2/Camk2d/Ccnd1/Calm1/Dtl/Cdk14/Atf5/Ush1c/Tpd52l1/Ccng1	24
BP	GO:0045667	regulation of osteoblast differentiation	26/2155	142/23210	0.000590011	0.00901024	0.0066985	Cebpb/Hand2/Id1/Jag1/Gnas/Acvr2b/Vegfa/Notch1/Igfbp5/Esrra/Sox11/Id2/Noct/Rest/Hdac4/Il6st/Hdac7/Lmna/Ctnnb1/Pdlim7/Smoc1/Npnt/Tmem119/Atraid/Rassf2/Bmp7	26
BP	GO:0002028	regulation of sodium ion transport	19/2155	91/23210	0.000601737	0.00912776	0.00678587	Sgk1/Gnas/Akt2/Serpine2/Mllt6/Ikbkb/Akt1/Akt3/Nos1/Atp1b1/Ptpn3/Atp1b3/Gpd1l/Camk2d/Atp2b4/Stom/Fgf12/Dmpk/Ank3	19
BP	GO:0001974	blood vessel remodeling	13/2155	51/23210	0.000602339	0.00912776	0.00678587	Jag1/Acvr2b/Vegfa/Foxc1/Nfatc3/Chd7/Bax/Flna/Tgfb2/Abr/Atp7a/Angpt2/Dbh	13
BP	GO:0030834	regulation of actin filament depolymerization	13/2155	51/23210	0.000602339	0.00912776	0.00678587	Cfl2/Tmod3/Sptan1/Tmod2/Wdr1/Tpm1/Sptbn1/Lima1/Gsn/Add3/Plek/Tmod1/Dmtn	13
BP	GO:0008360	regulation of cell shape	27/2155	150/23210	0.000616605	0.00932004	0.00692882	Arhgef18/Shroom3/Myo10/Gna12/Vegfa/Dapk3/Fyn/Rhob/Ptn/Kit/Mark2/Wdr1/Kif3a/Epb41l3/Rhou/Plxnb1/Baiap2/Fmnl1/Arap1/Fn1/Plxnc1/Plxna1/Rnd2/Strip2/Plxna2/Fgd4/Dmtn	27
BP	GO:0014706	striated muscle tissue development	63/2155	449/23210	0.000620295	0.00935189	0.0069525	Nr4a1/Nupr1/Phox2b/Arntl/Klf5/Akirin1/Dmrta2/Vegfa/Foxc1/Rxrb/Notch1/Cfl2/Yy1/Nfatc3/Mbnl1/Srf/Cenpf/Chd7/Rara/Maff/Myc/Wnt5a/Dkk1/Kdm6b/Jarid2/Maml1/Sox11/Meis1/Id2/Nras/Prkaa1/Tbx20/Ybx3/Sap30/Ccnb1/Hdac4/Hdac7/Lmna/Ppp3ca/Ctnnb1/Kat2a/Hlf/Tpm1/Gpc1/Erbb3/Dysf/Homer1/Myl6/Camk2d/Taz/Popdc3/Epor/Emd/Sorbs2/Tgfb2/Pi16/Akap6/Speg/Rbfox1/Rgs4/Hdac9/Bmp7/Atg7	63
BP	GO:0098773	skin epidermis development	22/2155	113/23210	0.000643769	0.0096811	0.00719724	Rela/Fst/Vangl2/Gnas/Notch1/Igfbp5/Ngfr/Wnt5a/Fzd6/Dkk1/Numa1/Ctnnb1/Akt1/Trpc4ap/Myo5a/Lgr5/Zdhhc21/Eda/Lgr4/Intu/Tgfb2/Atp7a	22
BP	GO:0030326	embryonic limb morphogenesis	26/2155	143/23210	0.000658594	0.00985133	0.0073238	Hand2/Prrx2/Hoxd11/Sp9/Zbtb16/Gnas/Prrx1/Gna12/Notch1/Mbnl1/Chd7/Wnt5a/Fzd6/Rdh10/Dkk1/Rab23/Bax/Rarg/Ctnnb1/Gnaq/Intu/Tgfb2/Impad1/Tmem231/Bmp7/Lnpk	26
BP	GO:0035113	embryonic appendage morphogenesis	26/2155	143/23210	0.000658594	0.00985133	0.0073238	Hand2/Prrx2/Hoxd11/Sp9/Zbtb16/Gnas/Prrx1/Gna12/Notch1/Mbnl1/Chd7/Wnt5a/Fzd6/Rdh10/Dkk1/Rab23/Bax/Rarg/Ctnnb1/Gnaq/Intu/Tgfb2/Impad1/Tmem231/Bmp7/Lnpk	26
BP	GO:0010611	regulation of cardiac muscle hypertrophy	16/2155	71/23210	0.000661756	0.00985133	0.0073238	Hand2/Nr4a3/Fbxo32/Notch1/Yy1/Jarid2/Akap1/Trpc3/Lmna/Ppp3ca/Adk/Camk2d/Atp2b4/Pi16/Akap6/Rgs4	16
BP	GO:0032413	negative regulation of ion transmembrane transporter activity	16/2155	71/23210	0.000661756	0.00985133	0.0073238	Gem/Gsto1/1810037I17Rik/Oxsr1/Ppp2ca/Grk6/Gopc/Fmr1/Gnb5/Dysf/Camk2d/Mmp9/Gstm7/Fgf12/Ank3/Fkbp1b	16
BP	GO:0051348	negative regulation of transferase activity	39/2155	246/23210	0.000663852	0.0098577	0.00732853	Dusp2/Cox11/Gadd45b/Ptprt/Spred1/Trib3/Ptpn1/Mllt1/Apoe/Dusp4/Usp44/Akt1s1/Ppp2r5a/Spred2/Pif1/Sh3bp5l/Hexim1/Nf2/Setd7/Akt1/Actb/Aida/Chordc1/Gnaq/Mapk8ip1/Ubash3b/Pml/Smpd1/Prkar2b/Fbxo7/Dusp8/Dusp22/Dusp10/Ppm1e/Pik3ip1/Mapt/Kat2b/Bmp7/Parp3	39
BP	GO:0006575	cellular modified amino acid metabolic process	30/2155	174/23210	0.000670587	0.00993276	0.00738433	Gpx3/Cth/Slc7a11/Ero1l/Slc16a10/Folh1/Shmt1/Mthfd1/Plod2/Shmt2/Chac1/Gclm/Gclc/Slc22a5/Atic/Ethe1/Mthfd2/Serinc5/Serinc1/Ahcyl2/Ass1/Folr1/P4htm/Gstm7/Gamt/Ckb/Gch1/Cpt1a/Ckmt1/Asl	30
BP	GO:0051589	negative regulation of neurotransmitter transport	9/2155	28/23210	0.000678993	0.0100321	0.0074582	Asic1/Rap1a/Nos1/Fmr1/Gabbr1/Arl6ip5/Ppp1r9a/Abat/Rgs4	9
BP	GO:0051881	regulation of mitochondrial membrane potential	17/2155	78/23210	0.000684993	0.0100805	0.00749418	Oprd1/Hebp2/Akt2/Slc25a27/Ngfr/Spg20/Gclm/Myc/Gclc/Prelid1/Bax/Akt1/Arl6ip5/Tmem135/Mllt11/Mapt/Abcd1	17
BP	GO:0006606	protein import into nucleus	27/2155	151/23210	0.00068568	0.0100805	0.00749418	Pom121/Fam53b/Arntl/Nfkbia/Uaca/Stat3/Agap3/Ran/Nup188/Trim28/Rab23/Akap1/Nup50/Phb2/Ppp2ca/Nup153/Lmna/Ppp3ca/Akt1/Flna/Hikeshi/Cry2/Pml/Pik3r1/Ppp3r1/Kpna4/Tardbp	27
BP	GO:0060538	skeletal muscle organ development	34/2155	206/23210	0.000692227	0.0101515	0.00754697	Nr4a1/Nupr1/Phox2b/Arntl/Klf5/Akirin1/Dmrta2/Notch1/Cfl2/Nfatc3/Mbnl1/Maff/Myc/Dkk1/Sox11/Nras/Prkaa1/Ybx3/Sap30/Hdac4/Ppp3ca/Ctnnb1/Hlf/Gpc1/Disp1/Dysf/Homer1/Myl6/Taz/Popdc3/Emd/Rbfox1/Hdac9/Stra6	34
BP	GO:0006611	protein export from nucleus	23/2155	121/23210	0.000696839	0.0101687	0.00755973	Ranbp17/Rrs1/Xpo6/Ppm1a/Rbm15b/Ran/Iws1/Thoc3/Nol6/Strada/Smurf1/Gle1/Hspa9/Eif5a/Sarnp/Ddx39/Xpot/Ddx19b/Dnajc27/Chchd4/Stradb/Emd/Camk4	23
BP	GO:0009132	nucleoside diphosphate metabolic process	23/2155	121/23210	0.000696839	0.0101687	0.00755973	Ak7/Nupr1/Hk2/Ak3/Zbtb7a/Myc/Stat3/Ak2/Foxk1/Zbtb20/Prkaa1/Ddit4/Hdac4/Insr/Pfkm/Nudt7/Entpd3/Gale/Entpd5/Slc2a6/Eno3/Eno2/Nudt18	23
BP	GO:0050673	epithelial cell proliferation	60/2155	425/23210	0.000706175	0.0102795	0.00764214	Esr1/Cebpb/Nfib/Hmox1/Vegfd/Nr4a1/Nupr1/Fst/Nr4a3/Id1/Apoe/Vegfa/Notch1/Igfbp5/Ngfr/Myc/Adam17/Wnt5a/Bcl2l2/Stat3/Sox11/Id2/Ptn/Kit/Nras/Serpinf1/Bax/Lims1/Map2k2/Stk11/Igfbp4/Hmgn1/Phb2/Ctnnb1/Akt1/Akt3/Kif3a/Robo1/Stat6/Mtss1/Pex2/Lgr5/Btrc/BC004004/Itpr1/Dysf/Adk/Sparc/Ccnd1/Lgr4/Ecm1/Dusp10/Egfl7/Intu/Tgfb2/Sulf1/Pgf/Wfdc1/Atp7a/Sgpp2	60
BP	GO:0001933	negative regulation of protein phosphorylation	58/2155	408/23210	0.000723644	0.0104994	0.00780563	Dusp2/Gadd45b/Ptprt/Spred1/Trib3/Ptpn1/Mllt1/Apoe/Dusp4/Akt1s1/Rnf149/Ctdsp2/Vrk3/Spred2/Ppp1r15a/Dkk1/Sh3bp5l/Hexim1/Bax/Ddit4/Nf2/Ccnb1/Ppp2ca/Akt1/Actb/Fbln1/Arrb1/Insr/Inpp5f/Impact/Aida/Chordc1/Gnaq/Mapk8ip1/Nos1/Ubash3b/Smpd1/Dynlt1b/Ibtk/Prkar2b/Gpd1l/Fbxo7/Dusp8/Dusp22/Dusp10/Ppm1e/Dok2/Prkcz/Prnp/Rassf2/Gper1/Ppef2/Kat2b/Ptprr/Bmp7/Dmtn/Snx25/Tardbp	58
BP	GO:0022404	molting cycle process	22/2155	114/23210	0.000728986	0.0104994	0.00780563	Rela/Fst/Vangl2/Gnas/Notch1/Igfbp5/Ngfr/Wnt5a/Fzd6/Dkk1/Numa1/Ctnnb1/Akt1/Trpc4ap/Myo5a/Lgr5/Zdhhc21/Eda/Lgr4/Intu/Tgfb2/Atp7a	22
BP	GO:0022405	hair cycle process	22/2155	114/23210	0.000728986	0.0104994	0.00780563	Rela/Fst/Vangl2/Gnas/Notch1/Igfbp5/Ngfr/Wnt5a/Fzd6/Dkk1/Numa1/Ctnnb1/Akt1/Trpc4ap/Myo5a/Lgr5/Zdhhc21/Eda/Lgr4/Intu/Tgfb2/Atp7a	22
BP	GO:0006836	neurotransmitter transport	45/2155	297/23210	0.000729791	0.0104994	0.00780563	Slc7a11/Slc6a6/Asic1/Scrib/Slc6a9/Nrn1/Rims3/Gipc1/Syt11/Pfn2/Synj1/Stx2/Rap1a/Myo6/Nos1/Rims2/Fmr1/Gabbr1/Arl6ip5/Snap47/Prepl/Snap91/Pdzd11/Dgki/Sncg/Ppp1r9a/Slc18a3/Syt1/Snap25/Sept5/Syn2/Cyth1/Lin7a/Aqp1/Chrna3/Napb/Abat/Ddc/Rgs4/Vamp2/Syt17/Rab3a/Camk2a/Apba1/Th	45
BP	GO:0046390	ribose phosphate biosynthetic process	38/2155	239/23210	0.000730165	0.0104994	0.00780563	Nupr1/Acacb/Hk2/Ak3/Acsl1/Zbtb7a/Nme4/Adcy9/Myc/Pfas/Stat3/Ak2/Atic/Cad/Foxk1/Zbtb20/Prkaa1/Ddit4/Hdac4/Acot7/Insr/Papss2/Acly/Gmps/Acat1/Pfkm/Taz/Gale/Acss2/Entpd5/Pank3/Slc2a6/COX2/Eno3/Eno2/Adssl1/ATP6/Pygl	38
BP	GO:0045837	negative regulation of membrane potential	7/2155	18/23210	0.000746064	0.0106406	0.00791058	Hebp2/Slc25a27/Ptn/Prelid1/Bax/Arl6ip5/Mapt	7
BP	GO:0060947	cardiac vascular smooth muscle cell differentiation	7/2155	18/23210	0.000746064	0.0106406	0.00791058	Klf5/Vangl2/Vegfa/Notch1/Srf/Ctnnb1/Gper1	7
BP	GO:1903306	negative regulation of regulated secretory pathway	8/2155	23/23210	0.000746593	0.0106406	0.00791058	Hmox1/Notch1/Rest/Gnai2/Rap1a/Fmr1/Lgals9/Abr	8
BP	GO:0009152	purine ribonucleotide biosynthetic process	36/2155	223/23210	0.000747184	0.0106406	0.00791058	Nupr1/Acacb/Hk2/Ak3/Acsl1/Zbtb7a/Nme4/Adcy9/Myc/Pfas/Stat3/Ak2/Atic/Foxk1/Zbtb20/Prkaa1/Ddit4/Hdac4/Acot7/Insr/Papss2/Acly/Gmps/Acat1/Pfkm/Taz/Gale/Acss2/Entpd5/Pank3/Slc2a6/COX2/Eno3/Eno2/Adssl1/ATP6	36
BP	GO:0070507	regulation of microtubule cytoskeleton organization	33/2155	199/23210	0.000756398	0.0107097	0.0079619	Sgk1/Hspa1b/Rac1/Nin/Gas2l1/Arhgef2/Map1s/Nek2/Prkaa1/Mark2/Numa1/Eml4/Bicd2/Ctnnb1/Kat2a/Ranbp1/Chordc1/Camsap1/Trim37/Vps4b/Togaram1/Mapre2/Psrc1/Dysf/Map2/Map9/Mapt/Atf5/Eml2/Kat2b/Bmerb1/Parp3/Stmn4	33
BP	GO:0006140	regulation of nucleotide metabolic process	21/2155	107/23210	0.000757468	0.0107097	0.0079619	Hsd11b1/Nupr1/Bend3/Zbtb7a/Shmt2/Myc/Stat3/Zbtb20/Prkaa1/Ddit4/Ccnb1/Hdac4/Insr/Nos1/Taz/Entpd5/Slc2a6/COX2/Atp7a/Guca1a/Abcd1	21
BP	GO:0014896	muscle hypertrophy	21/2155	107/23210	0.000757468	0.0107097	0.0079619	Hand2/Nr4a3/Fbxo32/Notch1/Igfbp5/Yy1/Nfatc3/Jarid2/Kdm4a/Akap1/Trpc3/Lmna/Ppp3ca/Inpp5f/Adk/Camk2d/Atp2b4/Sorbs2/Pi16/Akap6/Rgs4	21
BP	GO:0032006	regulation of TOR signaling	20/2155	100/23210	0.000780719	0.011012	0.00818671	Arntl/Gna12/Slc7a1/Fam83d/Akt1s1/Lars/Prkaa1/Ddit4/Stk11/Sesn2/Telo2/Wdr59/Akt3/Pih1d1/Ubr1/Nim1k/Fnip1/Lin28a/Sesn3/Rragd	20
BP	GO:0048017	inositol lipid-mediated signaling	28/2155	160/23210	0.000783503	0.011025	0.00819634	Serpine2/Hax1/Rara/Fyn/Cat/Maz/Akt1/Insr/Inpp5f/Synj1/Pik3r1/Gsn/Plxnb1/Erbb3/Slc9a3r2/Plch1/Pirt/Pld2/Stambp/Entpd5/Tgfb2/Pik3ip1/Pik3cd/Pik3c2b/Nyap2/Gper1/Plce1/Ltk	28
BP	GO:0006417	regulation of translation	49/2155	332/23210	0.000792581	0.011071	0.0082305	Zfp36l2/Shmt1/Akt2/Qk/Igfbp5/Trim71/Rps27l/Zfp598/Shmt2/Dapk3/Rara/Upf1/Khsrp/Cnot11/Eif4ebp1/Tcof1/Trmt10c/Ppp1r15a/Cdk4/Stat3/Pus7/Gemin5/Upf3a/Rcc1l/Lsm14a/Trnau1ap/Sesn2/Ncl/Casc3/Mapkapk5/Nat10/Gle1/Eif5a/Sarnp/Akt1/Fxr1/Tnrc6b/Impact/Cpeb4/Fmr1/Pml/Enc1/Caprin2/Serp1/Eif4e3/Lin28a/Ltn1/Cpeb3/Akap6	49
BP	GO:0036473	cell death in response to oxidative stress	19/2155	93/23210	0.000796849	0.011071	0.0082305	Slc7a11/Nr4a3/Uaca/Fyn/Gfer/Mcl1/Rnf7/Rest/Sfpq/Ctnnb1/Map3k5/Arl6ip5/Pml/Fbxo7/Epor/Mapt/Ncoa7/Rnf112/Atg7	19
BP	GO:0009124	nucleoside monophosphate biosynthetic process	29/2155	168/23210	0.000800612	0.011071	0.0082305	Nupr1/Hk2/Ak3/Shmt1/Zbtb7a/Myc/Pfas/Stat3/Ak2/Atic/Dut/Foxk1/Zbtb20/Prkaa1/Ddit4/Hdac4/Dctd/Insr/Gmps/Pfkm/Taz/Gale/Entpd5/Slc2a6/COX2/Eno3/Eno2/Adssl1/ATP6	29
BP	GO:2001257	regulation of cation channel activity	29/2155	168/23210	0.000800612	0.011071	0.0082305	Cacng7/Gem/Shisa9/Gsto1/Ifngr1/Ikbkb/Fmr1/Myo5a/Gnb5/Cacng3/Dysf/Nipsnap2/Homer1/Pirt/Gsg1l/Stom/Mmp9/Gstm7/Fgf12/Akap6/Shank2/Hap1/Rnf207/Pde4b/Ank3/Cacnb1/Shisa7/Vamp2/Fkbp1b	29
BP	GO:0030099	myeloid cell differentiation	57/2155	401/23210	0.000801513	0.011071	0.0082305	Cebpb/Junb/Relb/Wasf2/Zbtb16/Csf1/Jag1/Gnas/Cebpg/Vegfa/Kat8/Zbtb7a/Gas2l1/Srf/Nfkbia/Hax1/Rara/Pabpc4/Myc/Stat5b/Lbr/Stat3/Lyar/Pir/Esrra/Tcf3/Meis1/Id2/Kit/Kat6a/Tmod3/Setd1a/Fasn/Gabpa/Rarg/Hspa9/Ctnnb1/Cul4a/Actn1/Sh3pxd2a/Ndfip1/Wdr1/Arid4a/Ubash3b/Pml/Pik3r1/Snx10/Nbeal2/Ostm1/Il23a/P4htm/Rabgap1l/Il34/Rassf2/Camk4/Abi1/Dmtn	57
BP	GO:0048638	regulation of developmental growth	57/2155	401/23210	0.000801513	0.011071	0.0082305	Adnp/Acacb/Cacng7/Csf1/Gnas/Apoe/Vegfa/Serpine1/Foxc1/Notch1/Yy1/Srf/Chd7/Socs2/Bbs4/Spg20/Wnt5a/Stat5b/Cdk4/Stat3/Jarid2/Ppib/Meis1/Ryk/Smurf1/Tbx20/Actr3/Ybx3/Ccnb1/Akt1/Insr/Dpysl2/Olfm1/Rims2/Itsn2/Aatk/Rab11a/Dscam/Serp1/Dusp10/Map2/Trpv2/Syt1/Dbn1/Fn1/Pi16/Mapt/Akap6/Gamt/Rufy3/Cpne5/Sema3b/Sgip1/Rnd2/Cacna2d2/Rgs4/Syt17	57
BP	GO:0009260	ribonucleotide biosynthetic process	37/2155	232/23210	0.000802846	0.011071	0.0082305	Nupr1/Acacb/Hk2/Ak3/Acsl1/Zbtb7a/Nme4/Adcy9/Myc/Pfas/Stat3/Ak2/Atic/Cad/Foxk1/Zbtb20/Prkaa1/Ddit4/Hdac4/Acot7/Insr/Papss2/Acly/Gmps/Acat1/Pfkm/Taz/Gale/Acss2/Entpd5/Pank3/Slc2a6/COX2/Eno3/Eno2/Adssl1/ATP6	37
BP	GO:0035304	regulation of protein dephosphorylation	18/2155	86/23210	0.000803628	0.011071	0.0082305	Bod1/Vrk3/Ppp2r5a/Ppp1r15a/Akap1/Cdca2/Ikbkb/Ppp2ca/Ppp1r12a/Ppp6r1/Gnai2/Cry2/Smpd1/Ppp2r2b/Mgat5/Vcan/Fkbp1b/Itga1	18
BP	GO:0043648	dicarboxylic acid metabolic process	18/2155	86/23210	0.000803628	0.011071	0.0082305	Slc7a11/Shmt1/Mthfd1/Shmt2/Gclm/Gclc/Gls/Atic/Pck2/Aldh18a1/Glud1/Acly/Ass1/Folr1/Atcay/Adssl1/Dglucy/Asl	18
BP	GO:0008064	regulation of actin polymerization or depolymerization	30/2155	176/23210	0.000813114	0.0111497	0.00828901	Rac1/Cfl2/Bbs4/Hax1/Tmod3/Actr3/Sptan1/Tmod2/Pfn2/Snx9/Actr2/Wdr1/Tpm1/Fchsd2/Sptbn1/Pick1/Lima1/Rhobtb1/Gsn/Baiap2/Add3/Gmfb/Cotl1/Ppp1r9a/Dbn1/Arpc5/Kank4/Plek/Tmod1/Dmtn	30
BP	GO:0048592	eye morphogenesis	30/2155	176/23210	0.000813114	0.0111497	0.00828901	Grk1/Jag1/Vegfa/Irx5/Yy1/Scrib/Bbs4/Stat3/Sox11/Meis1/Ptn/Bax/Phactr4/Ahi1/Hmgn1/Rarg/Ctnnb1/Man2a1/Dscam/Gdf11/Rom1/Aldh1a3/Bcar3/Aqp1/Ush1c/Miat/Sdk1/Bmp7/Th/Stra6	30
BP	GO:0090068	positive regulation of cell cycle process	39/2155	249/23210	0.000842162	0.0115104	0.0085572	Lmnb1/Rcc2/Cenpv/Foxo4/Fam83d/E2f7/Anapc11/Adam17/Wnt5a/Zbtb17/Cdk4/Casp2/Med25/Sh2b1/Id2/Brd4/Crebbp/Mepce/Tmod3/Gipc1/Sfpq/Phb2/Ccnb1/Numa1/Mybbp1a/Akt1/Anp32b/Ranbp1/Cul4a/Insr/Vps4b/Pml/Rab11a/Camk2d/Ccnd1/Prdm9/Dtl/Camk2b/Rnf112	39
BP	GO:0060537	muscle tissue development	65/2155	472/23210	0.000843317	0.0115104	0.0085572	Nr4a1/Nupr1/Phox2b/Arntl/Klf5/Akirin1/Dmrta2/Vegfa/Foxc1/Rxrb/Notch1/Cfl2/Igfbp5/Yy1/Nfatc3/Mbnl1/Srf/Cenpf/Chd7/Rara/Maff/Myc/Wnt5a/Dkk1/Kdm6b/Jarid2/Maml1/Sox11/Meis1/Id2/Nras/Prkaa1/Tbx20/Ybx3/Sap30/Ccnb1/Hdac4/Hdac7/Lmna/Ppp3ca/Ctnnb1/Kat2a/Hlf/Tpm1/Gpc1/Erbb3/Dysf/Homer1/Myl6/Camk2d/Taz/Popdc3/Epor/Emd/Sorbs2/Tgfb2/Pi16/Akap6/Speg/Rbfox1/Rgs4/Hdac9/Bmp7/Stra6/Atg7	65
BP	GO:0032922	circadian regulation of gene expression	15/2155	66/23210	0.000877804	0.0119535	0.00888662	Relb/Arntl/Ngfr/Ppp1cc/Cry1/Id2/Noct/Mybbp1a/Csnk1d/Kdm2a/Cry2/Pml/Lgr4/Bhlhe40/Crem	15
BP	GO:0003300	cardiac muscle hypertrophy	20/2155	101/23210	0.000889997	0.0120917	0.00898935	Hand2/Nr4a3/Fbxo32/Notch1/Yy1/Nfatc3/Jarid2/Kdm4a/Akap1/Trpc3/Lmna/Ppp3ca/Inpp5f/Adk/Camk2d/Atp2b4/Sorbs2/Pi16/Akap6/Rgs4	20
BP	GO:0017038	protein import	34/2155	209/23210	0.000898795	0.0121832	0.00905739	Pom121/Fam53b/Arntl/Apoe/Nfkbia/Uaca/Timm17a/Stat3/Agap3/Ran/Hnrnpm/Nup188/Trim28/Rab23/Akap1/Nup50/Phb2/Ppp2ca/Nup153/Lmna/Ppp3ca/Akt1/Flna/Hikeshi/Cry2/Pml/Chchd4/Pex2/Pik3r1/Agk/Ppp3r1/Kpna4/Clu/Tardbp	34
BP	GO:0006536	glutamate metabolic process	9/2155	29/23210	0.000904138	0.0121997	0.00906963	Slc7a11/Gclm/Gclc/Gls/Aldh18a1/Glud1/Atcay/Dglucy/Asl	9
BP	GO:0071880	adenylate cyclase-activating adrenergic receptor signaling pathway	9/2155	29/23210	0.000904138	0.0121997	0.00906963	Adra2c/Gnas/Adra2b/Adcy9/Gnai2/Nos1/Atp2b4/Arrdc3/Pde4b	9
BP	GO:0030111	regulation of Wnt signaling pathway	44/2155	292/23210	0.000930722	0.0125298	0.00931503	Fam53b/Arntl/Vangl2/Dact3/Apoe/Siah2/Nle1/Zeb2/Notch1/Ppm1a/Dapk3/Wnt5a/Fzd6/Mllt3/Dkk1/Ptk7/Usp8/Csnk1g1/Ccny/Stk11/Rnf220/Csnk1g2/G3bp1/Csnk1d/Axin1/Gnaq/Nlk/Ptpru/Lgr5/Btrc/Tle3/Tle2/Tmem131l/Caprin2/Eda/Lgr4/Cdh2/Folr1/Emd/Itga3/Cdk14/Sulf1/Ankrd6/Tmem170b	44
BP	GO:0071248	cellular response to metal ion	27/2155	154/23210	0.000935058	0.0125595	0.00933716	Nptx1/Hmox1/Junb/Slc41a1/Nfatc3/Id2/Prkaa1/Clic4/Akt1/Syt11/Anxa5/Mt3/Slc25a24/Gsn/Tfr2/Syt1/Mmp9/Fn1/Cpne7/Prnp/Cpne5/Aqp1/Ank3/Atp7a/Rasa4/Syt17/Dmtn	27
BP	GO:1903305	regulation of regulated secretory pathway	31/2155	186/23210	0.000986746	0.0130704	0.00971698	Hmox1/Notch1/Nrn1/Rims3/Gipc1/Rest/Syt11/Pfn2/Gnai2/Rap1a/Myo6/Rims2/Cacna1g/Fmr1/Prepl/Dgki/Syt1/Pld2/Sept5/Lgals9/Cyth1/Abr/Chrna3/Napb/Rph3al/Vamp2/Syt17/Rab3a/Camk2a/Apba1/Rab27a	31
BP	GO:0009108	coenzyme biosynthetic process	32/2155	194/23210	0.000987755	0.0130704	0.00971698	Nmnat1/Nupr1/Acacb/Hk2/Gsto1/Mthfd1/Acsl1/Zbtb7a/Myc/Pptc7/Stat3/Atic/Foxk1/Zbtb20/Prkaa1/Ddit4/Hdac4/Acot7/Insr/Acly/Acat1/Pfkm/Gale/Acss2/Entpd5/Pcbd1/Pank3/Slc2a6/Eno3/Coq3/Gch1/Eno2	32
BP	GO:0009263	deoxyribonucleotide biosynthetic process	6/2155	14/23210	0.000990788	0.0130704	0.00971698	Shmt1/Dut/Dctd/Rrm2/Adk/Rrm2b	6
BP	GO:0035970	peptidyl-threonine dephosphorylation	6/2155	14/23210	0.000990788	0.0130704	0.00971698	Dusp4/Ppm1a/Ppp2ca/Pdp2/Dusp10/Ppm1e	6
BP	GO:0048711	positive regulation of astrocyte differentiation	6/2155	14/23210	0.000990788	0.0130704	0.00971698	Notch1/Serpine2/Ttbk1/Id2/Actr3/Il6st	6
BP	GO:0090136	epithelial cell-cell adhesion	6/2155	14/23210	0.000990788	0.0130704	0.00971698	Itgb5/Srf/Kit/Vcl/Plekha7/Serpinb8	6
BP	GO:0097531	mast cell migration	6/2155	14/23210	0.000990788	0.0130704	0.00971698	Vegfd/Rac1/Vegfa/Stat5b/Kit/Pgf	6
BP	GO:1904948	midbrain dopaminergic neuron differentiation	6/2155	14/23210	0.000990788	0.0130704	0.00971698	Rac1/Wnt5a/Dkk1/Ryk/Csnk1d/Ctnnb1	6
BP	GO:0007346	regulation of mitotic cell cycle	67/2155	493/23210	0.00100636	0.0132169	0.00982586	Esr1/Lmnb1/Zfp36l2/Rcc2/Hspa1b/Pim3/Foxo4/Nle1/Foxc1/Ascl1/Rps27l/Usp44/E2f7/Cenpf/Anapc11/Scrib/Ctdsp2/Dapk3/Cks1b/Myc/Plk3/Adam17/Eif4ebp1/Stat5b/Cdk4/Casp2/Rbl1/Sh2b1/Tcf3/Eme1/Id2/Btg1/Brd4/Nek2/Crebbp/Mepce/Psme3/Tmod3/Asns/Bub1b/Phb2/Ccnb1/Numa1/Ctnnb1/Akt1/Anp32b/Ranbp1/Cul4a/Ctc1/Insr/Usp22/Vps4b/Pml/Ptpn3/Psrc1/Zwilch/Ppp1r10/Rab11a/Camk2d/Ccnd1/Fbxo7/Map9/Dtl/Bmp7/Parp3/Ccng1/Brinp2	67
BP	GO:0048568	embryonic organ development	67/2155	493/23210	0.00100636	0.0132169	0.00982586	Cebpb/Hand2/Prrx2/Junb/Nr4a3/Tcf7/Lrig3/Kcnq4/Rac1/Hoxd11/Hmx3/Vangl2/Gnas/Prrx1/Vegfa/En2/Foxc1/Notch1/Srf/E2f7/Tead1/Chd7/Scrib/Slc39a3/Rara/Fzd2/Myc/Wnt5a/Fzd6/Rdh10/Fbxw8/Sox11/Ptk7/Id2/Trim28/Kit/Kat6a/Phactr4/Zfp568/Tbx20/Ahi1/Rest/Rarg/Ctnnb1/Akt1/Axin1/Kdm2a/Myo6/Kif3a/Mib1/Arnt/Folr1/Plcd3/Tgfb2/Tubb2b/Aldh1a3/Abr/Col2a1/Ush1g/Cluap1/Ush1c/Myo7a/Bmp7/Th/Stra6/Tmie/Rnf112	67
BP	GO:0030336	negative regulation of cell migration	41/2155	268/23210	0.00101141	0.0132537	0.00985321	Ptprt/Spred1/Jag1/Apoe/Serpine1/Notch1/Igfbp5/Sinhcaf/Srf/Rhob/Stat3/Abhd2/Ptn/Serpinf1/Clic4/Dpysl3/Akt1/Pfn2/Tpm1/Olfm1/Robo1/Ptpru/Abhd6/Ccl25/Adam15/Dusp22/Dusp10/Srgap3/Egfl7/Cygb/Sulf1/Abr/Kiss1r/Angpt4/Cnn2/Bmerb1/Ptprr/Ndrg4/Gpr173/Angpt2/Limch1	41
BP	GO:0016578	histone deubiquitination	8/2155	24/23210	0.00102943	0.0134304	0.00998457	Usp36/Taf10/Asxl1/Sart3/Kat2a/Usp22/Brcc3/Usp15	8
BP	GO:1903204	negative regulation of oxidative stress-induced neuron death	8/2155	24/23210	0.00102943	0.0134304	0.00998457	Slc7a11/Nr4a3/Gfer/Rest/Ctnnb1/Fbxo7/Ncoa7/Atg7	8
BP	GO:0051170	import into nucleus	27/2155	155/23210	0.00103411	0.0134616	0.0100078	Pom121/Fam53b/Arntl/Nfkbia/Uaca/Stat3/Agap3/Ran/Nup188/Trim28/Rab23/Akap1/Nup50/Phb2/Ppp2ca/Nup153/Lmna/Ppp3ca/Akt1/Flna/Hikeshi/Cry2/Pml/Pik3r1/Ppp3r1/Kpna4/Tardbp	27
BP	GO:0043500	muscle adaptation	22/2155	117/23210	0.00104576	0.0135834	0.0100983	Hand2/Nr4a3/Fbxo32/Notch1/Igfbp5/Yy1/Nfatc3/Tead1/Jarid2/Kdm4a/Akap1/Trpc3/Lmna/Ppp3ca/Inpp5f/Gsn/Adk/Camk2d/Atp2b4/Pi16/Akap6/Rgs4	22
BP	GO:0031110	regulation of microtubule polymerization or depolymerization	18/2155	88/23210	0.00106572	0.0138122	0.0102685	Sgk1/Rac1/Nin/Gas2l1/Arhgef2/Map1s/Numa1/Eml4/Camsap1/Togaram1/Mapre2/Psrc1/Dysf/Map2/Mapt/Eml2/Bmerb1/Stmn4	18
BP	GO:0032874	positive regulation of stress-activated MAPK cascade	29/2155	171/23210	0.00106812	0.0138131	0.0102691	Lmnb1/Hand2/Gadd45b/Map3k3/Vangl2/Ptpn1/Vegfa/Zeb2/Wnt5a/Dkk1/Fzd4/Axin1/Spag9/Pja2/Mapk8ip1/Mlkl/Rb1cc1/Map3k5/Arl6ip5/Tnik/Dusp22/Tgfb2/Map3k12/Map4k1/Ankrd6/Rassf2/Tpd52l1/Fgd2/Fgd4	29
BP	GO:0009895	negative regulation of catabolic process	44/2155	294/23210	0.00107147	0.0138262	0.0102788	Timp4/Hmox1/Rela/Hnrnpa0/Nmnat1/Nupr1/Acacb/Usp36/Vegfa/Qk/Serpine2/N4bp1/Bmf/Naf1/Dkc1/Fyn/Stat3/Mdm4/Lars/Ybx1/Foxk1/Kdm4a/Ube2g2/Prkaa1/Ddit4/Mcl1/Gipc1/Noct/Pabpc1/Hdac4/Akt1/Flna/Fmr1/Wdr6/Nbas/Pml/Ptpn3/Mt3/Dysf/Atp2b4/Atraid/Svip/Atg7/Tardbp	44
BP	GO:0030832	regulation of actin filament length	30/2155	179/23210	0.00107648	0.0138432	0.0102915	Rac1/Cfl2/Bbs4/Hax1/Tmod3/Actr3/Sptan1/Tmod2/Pfn2/Snx9/Actr2/Wdr1/Tpm1/Fchsd2/Sptbn1/Pick1/Lima1/Rhobtb1/Gsn/Baiap2/Add3/Gmfb/Cotl1/Ppp1r9a/Dbn1/Arpc5/Kank4/Plek/Tmod1/Dmtn	30
BP	GO:0001667	ameboidal-type cell migration	57/2155	406/23210	0.00107967	0.0138432	0.0102915	Hmox1/Hand2/Nr4a1/Map3k3/Spred1/Rcc2/Phox2b/Wasf2/Cenpv/Rac1/Gna12/Apoe/Vegfa/Serpine1/Zeb2/Notch1/Srf/Adam17/Wnt5a/Rhob/Kit/Serpinf1/Phactr4/Actr3/Gipc1/Ephb4/Hdac7/Akt1/Nus1/Pfn2/Akap12/Anxa6/Akt3/Robo1/Pml/Pik3r3/Mapre2/Rab11a/Sparc/Folr1/Dusp10/Itga3/Cygb/Mmp9/Fn1/Capn7/Rab13/Arsb/Tgfb2/Aqp1/Sema3b/Angpt4/Hdac9/Ptprr/Bmp7/Angpt2/Dmtn	57
BP	GO:0006473	protein acetylation	31/2155	187/23210	0.00107981	0.0138432	0.0102915	Nupr1/Arntl/Bend3/Taf10/Kat8/Msl1/Pole4/Chd5/Msl2/Tcf3/Iws1/Kansl2/Brd4/Actl6a/Crebbp/Kat6b/Zfp451/Kat6a/Prkaa1/Ctbp1/Kat2a/L3mbtl2/Arrb1/Nos1/Hat1/Wbp2/Pih1d1/Apbb1/Fcor/Kat2b/Atg7	31
BP	GO:0019693	ribose phosphate metabolic process	62/2155	450/23210	0.0010824	0.0138463	0.0102938	Hsd11b1/Cox6a2/Nmnat1/Nupr1/Acacb/Hk2/Ak3/Acot12/Bend3/Acsl1/Zbtb7a/Nme4/Rpia/Shmt2/Adcy9/Myc/Pfas/Stat3/Ak2/Atic/Ran/Cad/Foxk1/Rab23/Zbtb20/Myh3/Prkaa1/Ddit4/Fasn/Ccnb1/Hdac4/Acot7/Insr/Nt5c2/Papss2/Acly/Gmps/Acadsb/Acaa2/Atp1b1/Acat1/Pfkm/Gmpr/Nipsnap2/Nudt7/Hddc3/Taz/Gale/Acss2/Entpd5/Pank3/Slc2a6/COX2/Eno3/Eno2/Adssl1/Atp7a/Abcd1/ATP6/Nudt18/COX3/Pygl	62
BP	GO:0006986	response to unfolded protein	21/2155	110/23210	0.00109944	0.0140339	0.0104332	Ero1l/Hspa1b/Ptpn1/Ube2j2/Chac1/Crebrf/Ppp1r15a/Upf3a/Bax/Herpud1/Hspa9/Tmbim6/Stt3b/Hspa4l/Creb3l2/Pik3r1/Serp1/Ccnd1/Fbxo6/Pacrg/Optn	21
BP	GO:0018107	peptidyl-threonine phosphorylation	23/2155	125/23210	0.00110789	0.0141113	0.0104908	Spred1/Ttbk1/Vrk3/Wnt5a/Spred2/Cad/Csnk1g1/Sbk1/Ddit4/Csnk1g2/Oxsr1/Tnks1bp1/Csnk1d/Akt1/Axin1/Nlk/Akt3/Camk2d/Map3k12/Ppef2/Bmp7/Camk2a/Dmtn	23
BP	GO:0048863	stem cell differentiation	36/2155	228/23210	0.00112568	0.0142055	0.0105608	Esr1/Hand2/Zfp36l2/Phox2b/Jag1/Foxo4/Foxc1/Ascl1/Zeb2/Notch1/Srf/Tcof1/Rdh10/Stat3/Pus7/Jarid2/Cdk13/Sox11/Ptn/Kit/Phactr4/Setd1a/Rest/Hspa9/Msi2/L3mbtl2/Ap2a2/Anxa6/Xrcc5/Folr1/Phf19/Lin28a/Fn1/Tgfb2/Sema3b/Bmp7	36
BP	GO:1903706	regulation of hemopoiesis	57/2155	407/23210	0.0011446	0.0142055	0.0105608	Cebpb/Zfp36l2/Il17d/Zbtb16/Csf1/Jag1/Gnas/Vegfa/Cd1d1/Foxc1/Zbtb7a/Notch1/Gas2l1/Nfkbia/Hax1/Rara/Zmiz1/Myc/Stat5b/Nfkbiz/Stat3/Pus7/Esrra/Tcf3/Meis1/Id2/Ptn/Sart1/Prelid1/Setd1a/Gabpa/Rarg/Hspa9/Ctnnb1/Kat2a/Cul4a/Rc3h2/Ndfip1/Ap2a2/Ubash3b/Tmem176b/Pik3r1/Zfp608/Tmem131l/Fbxo7/Fnip1/Il23a/Dusp10/P4htm/Lgals9/Tmem176a/Prkcz/Loxl3/Il34/Rassf2/Ace/Atg7	57
BP	GO:0009135	purine nucleoside diphosphate metabolic process	20/2155	103/23210	0.00114842	0.0142055	0.0105608	Nupr1/Hk2/Ak3/Zbtb7a/Myc/Stat3/Ak2/Foxk1/Zbtb20/Prkaa1/Ddit4/Hdac4/Insr/Pfkm/Gale/Entpd5/Slc2a6/Eno3/Eno2/Nudt18	20
BP	GO:0009179	purine ribonucleoside diphosphate metabolic process	20/2155	103/23210	0.00114842	0.0142055	0.0105608	Nupr1/Hk2/Ak3/Zbtb7a/Myc/Stat3/Ak2/Foxk1/Zbtb20/Prkaa1/Ddit4/Hdac4/Insr/Pfkm/Gale/Entpd5/Slc2a6/Eno3/Eno2/Nudt18	20
BP	GO:0030038	contractile actin filament bundle assembly	20/2155	103/23210	0.00114842	0.0142055	0.0105608	Wasf2/Rac1/Itgb5/Srf/Bbs4/Nf2/Ppfia1/Pfn2/Arrb1/Tpm1/Pik3r1/Zyx/Ppp1r9a/Arap1/Ppm1e/Kiss1r/Arhgef15/Kank4/Sorbs3/Limch1	20
BP	GO:0035601	protein deacylation	20/2155	103/23210	0.00114842	0.0142055	0.0105608	Abhd17c/Spred1/Vegfa/Jdp2/Spred2/Prkaa1/Suds3/Ctbp1/Rest/Sfpq/Hdac4/Hdac7/Pml/BC004004/Fry/Dysf/Hdac11/Lyplal1/Mapt/Hdac9	20
BP	GO:0043149	stress fiber assembly	20/2155	103/23210	0.00114842	0.0142055	0.0105608	Wasf2/Rac1/Itgb5/Srf/Bbs4/Nf2/Ppfia1/Pfn2/Arrb1/Tpm1/Pik3r1/Zyx/Ppp1r9a/Arap1/Ppm1e/Kiss1r/Arhgef15/Kank4/Sorbs3/Limch1	20
BP	GO:0098732	macromolecule deacylation	20/2155	103/23210	0.00114842	0.0142055	0.0105608	Abhd17c/Spred1/Vegfa/Jdp2/Spred2/Prkaa1/Suds3/Ctbp1/Rest/Sfpq/Hdac4/Hdac7/Pml/BC004004/Fry/Dysf/Hdac11/Lyplal1/Mapt/Hdac9	20
BP	GO:1900542	regulation of purine nucleotide metabolic process	20/2155	103/23210	0.00114842	0.0142055	0.0105608	Nupr1/Bend3/Zbtb7a/Shmt2/Myc/Stat3/Zbtb20/Prkaa1/Ddit4/Ccnb1/Hdac4/Insr/Nos1/Taz/Entpd5/Slc2a6/COX2/Atp7a/Guca1a/Abcd1	20
BP	GO:1903426	regulation of reactive oxygen species biosynthetic process	20/2155	103/23210	0.00114842	0.0142055	0.0105608	Esr1/Rac1/Akt2/Khsrp/Fyn/Stat3/Hdac4/Akt1/Insr/Clcn3/Ass1/Atp2b4/Epor/Ticam1/Mpv17l/COX2/Abcd1/Clu/Rab27a/Ptgis	20
BP	GO:0001503	ossification	54/2155	381/23210	0.00115741	0.0142055	0.0105608	Cebpb/Hand2/Junb/Aspn/Id1/Zbtb16/Slc26a2/Ank/Csf1/Jag1/Gnas/Acvr2b/Vegfa/Foxc1/Notch1/Igfbp5/Dchs1/Wnt5a/Dkk1/Esrra/Sox11/Id2/Ptn/Smurf1/Noct/Rest/Hdac4/Il6st/Hdac7/Lmna/Ctnnb1/Akt1/Ano6/Pdlim7/Gabbr1/Smoc1/Mtss1/Trp53inp2/Snx10/Plxnb1/Npnt/Lgr4/Ecm1/Hira/Bmp1/Intu/Impad1/Sort1/Tmem119/Col2a1/Atraid/Rassf2/Kazald1/Bmp7	54
BP	GO:0007034	vacuolar transport	24/2155	133/23210	0.00115981	0.0142055	0.0105608	Cacng7/Hook2/Vps37d/Rhob/Rab34/Vps41/Lars/Smurf1/Ndfip1/Vps13d/Vps4b/Vps53/Mvb12a/Trak2/Cacng3/Gnptab/Hook1/Zfyve16/Dennd3/Gosr2/Sort1/Gprasp1/Lyst/Kif13a	24
BP	GO:0018210	peptidyl-threonine modification	24/2155	133/23210	0.00115981	0.0142055	0.0105608	Spred1/Ttbk1/Vrk3/Wnt5a/Spred2/Cad/Csnk1g1/Sbk1/Ddit4/Csnk1g2/Oxsr1/Tnks1bp1/Csnk1d/Akt1/Axin1/Nlk/Galnt1/Akt3/Camk2d/Map3k12/Ppef2/Bmp7/Camk2a/Dmtn	24
BP	GO:0010288	response to lead ion	5/2155	10/23210	0.00116095	0.0142055	0.0105608	Cdk4/Ppp2cb/Ppp2ca/Anxa5/Mapt	5
BP	GO:0043201	response to leucine	5/2155	10/23210	0.00116095	0.0142055	0.0105608	Lars/Sesn2/Ubr1/Sesn3/Rragd	5
BP	GO:0071233	cellular response to leucine	5/2155	10/23210	0.00116095	0.0142055	0.0105608	Lars/Sesn2/Ubr1/Sesn3/Rragd	5
BP	GO:1902036	regulation of hematopoietic stem cell differentiation	5/2155	10/23210	0.00116095	0.0142055	0.0105608	Foxc1/Pus7/Setd1a/Hspa9/Ap2a2	5
BP	GO:1904526	regulation of microtubule binding	5/2155	10/23210	0.00116095	0.0142055	0.0105608	Ppp2cb/Gas8/Mark2/Ppp2ca/Map2	5
BP	GO:1990253	cellular response to leucine starvation	5/2155	10/23210	0.00116095	0.0142055	0.0105608	Lars/Sesn2/Impact/Sesn3/Rragd	5
BP	GO:0051972	regulation of telomerase activity	12/2155	48/23210	0.00116393	0.0142125	0.010566	Cct2/Hmbox1/Naf1/Dkc1/Myc/Pif1/Nek2/Mapkapk5/Ctnnb1/Pml/Parm1/Parp3	12
BP	GO:0070304	positive regulation of stress-activated protein kinase signaling cascade	29/2155	172/23210	0.0011731	0.0142917	0.0106249	Lmnb1/Hand2/Gadd45b/Map3k3/Vangl2/Ptpn1/Vegfa/Zeb2/Wnt5a/Dkk1/Fzd4/Axin1/Spag9/Pja2/Mapk8ip1/Mlkl/Rb1cc1/Map3k5/Arl6ip5/Tnik/Dusp22/Tgfb2/Map3k12/Map4k1/Ankrd6/Rassf2/Tpd52l1/Fgd2/Fgd4	29
BP	GO:0009100	glycoprotein metabolic process	49/2155	338/23210	0.00117525	0.0142917	0.0106249	Uggt2/Fut11/St6galnac2/Vangl2/Chst10/B3galnt2/Necab2/Mgat4b/B3galt1/Mogs/Ube2g2/Ctnnb1/Stt3b/Nus1/Insr/Man2a1/Pomgnt2/Galnt1/Rab1a/Alg5/Cela1/Itm2c/Trak2/Gpc1/Mt3/Dpy19l4/Spock2/Alg8/Gnptab/B3galnt1/Serp1/St6galnac5/Dpagt1/Mgat5/Fbxo6/Galnt7/Entpd5/Tet1/Impad1/Sulf1/Col2a1/Alg1/Poglut3/Phlda1/Tmtc1/Fut8/Atp7a/Ramp1/Crppa	49
BP	GO:0008380	RNA splicing	52/2155	364/23210	0.00118342	0.0143371	0.0106587	Akt2/Qk/Srsf9/Rnf219/Zbtb7a/Prdx6/Mbnl1/Dhx16/Isy1/Tsen2/Khsrp/Snrpb/Rbm15b/Cwc22/Gemin5/Cdk13/Iws1/Zmat2/Hnrnpm/Thoc3/Sart1/Ybx1/Cdc40/Tsen34/Rbm19/Casc3/Srrm2/Alyref/Luc7l3/Rest/Pabpc1/Snrpa/Sfpq/Sart3/Lsm8/Khdc4/Phf5a/Tmbim6/Rps13/Ddx39/Prpf40b/Mbnl2/Fmr1/Pik3r1/Celf4/Ptbp2/Nova1/Rbfox1/Ahnak2/Brdt/Rbm20/Tardbp	52
BP	GO:0099633	protein localization to postsynaptic specialization membrane	9/2155	30/23210	0.00118627	0.0143371	0.0106587	Nptx1/Cacng7/Rap1a/Tnik/Cacng3/Adam22/Prkcz/Adam10/Camk2a	9
BP	GO:0099645	neurotransmitter receptor localization to postsynaptic specialization membrane	9/2155	30/23210	0.00118627	0.0143371	0.0106587	Nptx1/Cacng7/Rap1a/Tnik/Cacng3/Adam22/Prkcz/Adam10/Camk2a	9
BP	GO:0006855	drug transmembrane transport	15/2155	68/23210	0.00121624	0.0146694	0.0109057	Slc7a11/Slc19a2/Slc7a1/Slc7a5/Slc25a30/Slc19a1/Arl6ip5/Tmem30a/Slc25a10/Folr1/Oscp1/Aqp1/Rgs4/Stra6/Stra6l	15
BP	GO:1901617	organic hydroxy compound biosynthetic process	36/2155	229/23210	0.00121886	0.014671	0.0109069	Hand2/Nr4a2/Slc7a11/Apoe/Cyb5r1/Npc1l1/Zeb2/Cyb5r2/Wnt5a/Lbr/Pck2/Plcl2/Prkaa1/Gipc1/Rest/Nus1/Stard4/Myo5a/Pex2/Ppip5k2/Plch1/Tm7sf2/Plcd3/Pcbd1/Tgfb2/Pltp/Gper1/Itpka/Gch1/Plce1/Plek/Atp7a/Plcb4/Ddc/Th/Dbh	36
BP	GO:0007229	integrin-mediated signaling pathway	18/2155	89/23210	0.00122199	0.0146788	0.0109127	Rcc2/Plp1/Itgb5/Tln1/Ptn/Phactr4/Lims1/Flna/Zyx/Adam15/Itga3/Itgal/Loxl3/Fut8/Plek/Dmtn/Tspan32/Itga1	18
BP	GO:0060563	neuroepithelial cell differentiation	16/2155	75/23210	0.00123967	0.0148169	0.0110154	Cebpb/Rac1/Jag1/Serpine1/Ascl1/Notch1/Scrib/Sox11/Bccip/Rest/Kdm2a/Myo6/Cdh2/Tmem231/Ush1c/Myo7a	16
BP	GO:0070528	protein kinase C signaling	10/2155	36/23210	0.00124101	0.0148169	0.0110154	Vegfa/Wnt5a/Sez6/Akap12/Gpd1l/Ulk4/Sez6l2/Prkcz/Plek/Sez6l	10
BP	GO:0072583	clathrin-dependent endocytosis	10/2155	36/23210	0.00124101	0.0148169	0.0110154	Tnk2/Syt11/Inpp5f/Ap2a2/Gpr107/Fchsd2/Dnajc6/Snap91/Dnm1/Sgip1	10
BP	GO:0031589	cell-substrate adhesion	49/2155	339/23210	0.00125284	0.014928	0.011098	Rcc2/Rac1/Csf1/Jag1/Vegfa/Serpine1/Notch1/Itgb5/Lamc1/Srf/Dapk3/Fbln2/Nid1/Fzd4/Ptn/Lims1/Ctnnb1/Actn1/Fbln1/Flna/Utrn/Rab1a/Smoc1/Pik3r1/Zyx/Spock2/Npnt/Rsu1/Ccl25/Eda/Adam15/Dusp22/Itga3/Dbn1/Fn1/Itgal/Col5a3/Epdr1/Prkcz/Parvg/Lgals1/Tyro3/Plekha2/Cntn2/Sorbs3/Angpt2/Dmtn/Limch1/Itga1	49
BP	GO:0007519	skeletal muscle tissue development	32/2155	197/23210	0.00128257	0.0152515	0.0113385	Nr4a1/Nupr1/Phox2b/Arntl/Klf5/Akirin1/Dmrta2/Notch1/Cfl2/Nfatc3/Mbnl1/Maff/Myc/Dkk1/Sox11/Nras/Prkaa1/Ybx3/Sap30/Hdac4/Ppp3ca/Ctnnb1/Hlf/Gpc1/Dysf/Homer1/Myl6/Taz/Popdc3/Emd/Rbfox1/Hdac9	32
BP	GO:0006633	fatty acid biosynthetic process	24/2155	134/23210	0.00129093	0.0152751	0.011356	Acacb/Trib3/Plp1/Acot12/Qk/Elovl5/Nr1h2/Wdtc1/Abhd2/Prkab1/Prkaa1/Fasn/Acot7/Acly/Fads3/Myo5a/Acsl3/Elovl4/Fads6/Lpl/Acss2/Abcd1/Ptgs1/Ptgis	24
BP	GO:0030042	actin filament depolymerization	13/2155	55/23210	0.00129302	0.0152751	0.011356	Cfl2/Tmod3/Sptan1/Tmod2/Wdr1/Tpm1/Sptbn1/Lima1/Gsn/Add3/Plek/Tmod1/Dmtn	13
BP	GO:0050775	positive regulation of dendrite morphogenesis	13/2155	55/23210	0.00129302	0.0152751	0.011356	Sgk1/Fbxw8/Actr3/Bhlhb9/Actr2/Lrp8/Xlr3b/Baiap2/Caprin2/Dbn1/Itpka/Camk2b/Ache	13
BP	GO:0042136	neurotransmitter biosynthetic process	20/2155	104/23210	0.00130006	0.0152751	0.011356	Esr1/Rac1/Shmt1/Akt2/Shmt2/Khsrp/Akt1/Insr/Nos1/Ass1/Atp2b4/Epor/Ticam1/Gch1/Abat/Ddc/Th/Clu/Ptgis/Dbh	20
BP	GO:1903825	organic acid transmembrane transport	20/2155	104/23210	0.00130006	0.0152751	0.011356	Slc7a11/Slc38a7/Akt2/Slc7a1/Slc7a5/Slc25a30/Myc/Slc3a2/Slc19a1/Akt1/Slc36a4/Arl6ip5/Slc25a10/Folr1/Lrrc8c/Slc7a8/Rgs4/Stra6/Stra6l/Slc38a11	20
BP	GO:1905039	carboxylic acid transmembrane transport	20/2155	104/23210	0.00130006	0.0152751	0.011356	Slc7a11/Slc38a7/Akt2/Slc7a1/Slc7a5/Slc25a30/Myc/Slc3a2/Slc19a1/Akt1/Slc36a4/Arl6ip5/Slc25a10/Folr1/Lrrc8c/Slc7a8/Rgs4/Stra6/Stra6l/Slc38a11	20
BP	GO:0031929	TOR signaling	22/2155	119/23210	0.00131734	0.0154473	0.011484	Arntl/Gna12/Slc7a1/Fam83d/Akt1s1/Eif4ebp1/Lars/Prkaa1/Ddit4/Stk11/Sesn2/Telo2/Wdr59/Akt3/Pih1d1/Ubr1/Nim1k/Fnip1/Lin28a/Sesn3/Rragd/Ccdc88a	22
BP	GO:0016052	carbohydrate catabolic process	25/2155	142/23210	0.00133277	0.0155973	0.0115956	Hsd11b1/Nupr1/Hk2/Pygm/Zbtb7a/Myc/Stat3/Foxk1/Zbtb20/Prkaa1/Ddit4/Hdac4/Pygb/Insr/Rb1cc1/Agl/Galk2/Pfkm/Gale/Entpd5/Slc2a6/Eno3/Eno2/Pygl/Glb1	25
BP	GO:0043502	regulation of muscle adaptation	19/2155	97/23210	0.00135373	0.0158114	0.0117547	Hand2/Nr4a3/Fbxo32/Notch1/Igfbp5/Yy1/Tead1/Jarid2/Akap1/Trpc3/Hdac4/Lmna/Ppp3ca/Adk/Camk2d/Atp2b4/Pi16/Akap6/Rgs4	19
BP	GO:0006936	muscle contraction	43/2155	289/23210	0.00136227	0.0158154	0.0117577	Adra2c/P2rx3/Adra2b/Chrnb4/Srf/Kit/Tmod3/Myh3/Tbx20/Hdac4/Tmod2/Anxa6/Flna/Tpm1/Nos1/Cacna1g/Atp1b1/Slc8a3/Npnt/Homer1/Gpd1l/Myl6/Tpm2/Camk2d/Kcnh2/Taz/Atp2b4/Synm/Dbn1/Dmpk/Akap6/Sulf1/Rnf207/Chrna3/Gper1/Pde4b/Tnnt3/Atp1a3/Abat/Tmod1/Ptgs1/Fkbp1b/Dock4	43
BP	GO:0010506	regulation of autophagy	38/2155	247/23210	0.00136299	0.0158154	0.0117577	Hmox1/Nupr1/Trib3/Hk2/Trim65/Trim8/Usp36/Kat8/Bmf/Plk3/Cisd2/Stat3/Lars/Foxk1/Kdm4a/Smurf1/Prkaa1/Stk11/Pikfyve/Sesn2/Mcl1/Akt1/Cdc37/Vps13d/Wdr6/Trp53inp2/Ralb/Mt3/Lrsam1/Tmem150c/Fbxo7/Ticam1/Mapt/Optn/Sesn3/Rragd/Svip/Atg7	38
BP	GO:0033673	negative regulation of kinase activity	34/2155	214/23210	0.00136419	0.0158154	0.0117577	Dusp2/Cox11/Gadd45b/Ptprt/Spred1/Trib3/Ptpn1/Mllt1/Apoe/Dusp4/Akt1s1/Ppp2r5a/Spred2/Sh3bp5l/Hexim1/Nf2/Akt1/Actb/Aida/Chordc1/Gnaq/Mapk8ip1/Ubash3b/Smpd1/Prkar2b/Fbxo7/Dusp8/Dusp22/Dusp10/Ppm1e/Pik3ip1/Mapt/Kat2b/Bmp7	34
BP	GO:0014013	regulation of gliogenesis	26/2155	150/23210	0.00136478	0.0158154	0.0117577	Rela/Csf1/Qk/Notch1/Serpine2/Ttbk1/Myc/Ppp1cc/Sox11/Id2/Ptn/Kdm4a/Actr3/Nf2/Il6st/Ctnnb1/Synj1/Wdr1/Cdh2/Dusp10/Lin28a/Atf5/Il34/Bmerb1/Cntn2/Rnf112	26
BP	GO:0006760	folic acid-containing compound metabolic process	8/2155	25/23210	0.00139177	0.0160338	0.01192	Folh1/Shmt1/Mthfd1/Shmt2/Atic/Mthfd2/Folr1/Gch1	8
BP	GO:0032469	endoplasmic reticulum calcium ion homeostasis	8/2155	25/23210	0.00139177	0.0160338	0.01192	Atp2a3/Bax/Herpud1/Tmbim6/Pml/Itpr1/Camk2d/Grina	8
BP	GO:1905809	negative regulation of synapse organization	8/2155	25/23210	0.00139177	0.0160338	0.01192	Apoe/Wnt5a/Fyn/Dkk1/Ptn/Dnm3/Arhgef15/Prnp	8
BP	GO:0060078	regulation of postsynaptic membrane potential	21/2155	112/23210	0.00139469	0.0160363	0.0119219	Begain/Ngfr/Ppp3ca/Sez6/Rims2/Tmem108/Syne1/Baiap2/Dgki/Celf4/Ppp1r9a/Rgs7/Dbn1/Mpp2/Dmpk/Shank2/Prkcz/Chrna3/Cbln1/Abat/Rgs4	21
BP	GO:0042594	response to starvation	28/2155	166/23210	0.00140266	0.0160653	0.0119435	Gas2l1/Bmf/Wipi1/Hrk/Eif4ebp1/Lars/Cad/Pck2/Slc2a1/Foxk1/Asns/Prkaa1/Sesn2/Mybbp1a/Wdr59/Impact/Cpeb4/Map3k5/Ralb/Pick1/Ripor1/Nim1k/Fnip1/Fcor/Pik3c2b/Sesn3/Rragd/Atg7	28
BP	GO:0045931	positive regulation of mitotic cell cycle	28/2155	166/23210	0.00140266	0.0160653	0.0119435	Lmnb1/Rcc2/Anapc11/Adam17/Eif4ebp1/Stat5b/Cdk4/Sh2b1/Brd4/Crebbp/Mepce/Tmod3/Asns/Phb2/Ccnb1/Numa1/Akt1/Anp32b/Ranbp1/Cul4a/Insr/Usp22/Vps4b/Ppp1r10/Rab11a/Camk2d/Ccnd1/Dtl	28
BP	GO:2000146	negative regulation of cell motility	42/2155	281/23210	0.00140689	0.0160827	0.0119564	Ptprt/Spred1/Jag1/Apoe/Serpine1/Notch1/Igfbp5/Sinhcaf/Srf/Rhob/Stat3/Abhd2/Ptn/Serpinf1/Clic4/Dpysl3/Akt1/Fbln1/Pfn2/Tpm1/Olfm1/Robo1/Ptpru/Abhd6/Ccl25/Adam15/Dusp22/Dusp10/Srgap3/Egfl7/Cygb/Sulf1/Abr/Kiss1r/Angpt4/Cnn2/Bmerb1/Ptprr/Ndrg4/Gpr173/Angpt2/Limch1	42
BP	GO:0009141	nucleoside triphosphate metabolic process	44/2155	298/23210	0.00141021	0.0160894	0.0119614	Ak7/Cox6a2/Nmnat1/Nupr1/Hk2/Ak3/Samhd1/Bend3/Zbtb7a/Nme4/Shmt2/Myc/Stat3/Ak2/Dctpp1/Dut/Ran/Cad/Foxk1/Rab23/Zbtb20/Myh3/Prkaa1/Ddit4/Ccnb1/Hdac4/Insr/Atp1b1/Pfkm/Adk/Nipsnap2/Taz/Entpd3/Rrm2b/Gale/Entpd5/Slc2a6/COX2/Eno3/Eno2/Atp7a/Abcd1/ATP6/COX3	44
BP	GO:0048146	positive regulation of fibroblast proliferation	15/2155	69/23210	0.00142289	0.0161717	0.0120225	Esr1/Serpine1/Ngfr/Zmiz1/Myc/Wnt5a/Cdk4/Nras/Kmt2c/Ccnb1/Ctc1/Fbln1/Pml/Fn1/Aqp1	15
BP	GO:0060997	dendritic spine morphogenesis	15/2155	69/23210	0.00142289	0.0161717	0.0120225	Actr3/Bhlhb9/Actr2/Lrp8/Sipa1l1/Xlr3b/Baiap2/Caprin2/Ppp1r9a/Dbn1/Dnm3/Shank2/Itpka/Camk2b/Adam10	15
BP	GO:0008088	axo-dendritic transport	16/2155	76/23210	0.00143723	0.0162721	0.0120972	Nefm/Bloc1s4/Mgarp/Spg7/Kif5a/Sfpq/Kif3a/Fmr1/Trak2/Nefl/Tmem108/Myo5a/Map2/Kif1a/Mapt/Hap1	16
BP	GO:1904029	regulation of cyclin-dependent protein kinase activity	16/2155	76/23210	0.00143723	0.0162721	0.0120972	Ccng2/Ttbk1/Adam17/Hexim1/Bccip/Ccny/Cnppd1/Ccnb1/Akt1/Actb/Ccne2/Psrc1/Ccnd1/Fbxo7/Kat2b/Ccng1	16
BP	GO:0009416	response to light stimulus	43/2155	290/23210	0.00145902	0.0164872	0.0122571	Grk1/Sgk1/Rela/Slc7a11/Nr2f6/Akt2/Yy1/N4bp1/Bmf/Uaca/Ppp1cc/Agap3/Cry1/Cat/Id2/Kit/Crebbp/Bax/Prkaa1/Stk11/Sde2/Hmgn1/Akt1/Arrb1/Impact/Cry2/Fmr1/Tanc1/Pml/Pik3r1/Mapk10/Rad18/Rdh11/Ccnd1/Apbb1/Dtl/Bhlhe40/Aqp1/Atp1a3/Guca1a/Ndrg4/Sct/Dbh	43
BP	GO:0032147	activation of protein kinase activity	38/2155	248/23210	0.00146875	0.0165654	0.0123153	Adnp/Gadd45b/Map3k3/Grm1/Adra2c/Zfp91/Ptpn1/Acvr2b/Vegfa/Adra2b/Wnt5a/Pak4/Kit/Strada/Map2k2/Stk11/Oxsr1/Axin1/Spag9/Arrb1/Insr/Mlkl/Map3k5/Tnik/Il23a/Stradb/Tgfb2/Lpar2/Map3k12/Kiss1r/Prkcz/Prnp/Map4k1/Chrna3/Plce1/Ccdc88a/Fgd4/Itga1	38
BP	GO:0031109	microtubule polymerization or depolymerization	22/2155	120/23210	0.0014744	0.0165795	0.0123257	Sgk1/Rac1/Nin/Gas2l1/Nedd1/Arhgef2/Map1s/Numa1/Eml4/Csnk1d/Camsap1/Togaram1/Mapre2/Psrc1/Dysf/Map2/Mapt/Tppp/Eml2/Cryab/Bmerb1/Stmn4	22
BP	GO:0072073	kidney epithelium development	25/2155	143/23210	0.0014756	0.0165795	0.0123257	Foxd1/Hoxd11/Pou3f3/Jag1/Vegfa/Foxc1/Notch1/Dchs1/Basp1/Rara/Myc/Cat/Ahi1/Ctnnb1/Mtss1/Npnt/Lgr4/Gdf11/Vcan/Klhl3/Aqp1/Pgf/Kif26b/Greb1l/Bmp7	25
BP	GO:0001649	osteoblast differentiation	32/2155	199/23210	0.00151921	0.0166632	0.012388	Cebpb/Hand2/Junb/Id1/Jag1/Gnas/Acvr2b/Vegfa/Notch1/Igfbp5/Esrra/Sox11/Id2/Noct/Rest/Hdac4/Il6st/Hdac7/Lmna/Ctnnb1/Akt1/Pdlim7/Gabbr1/Smoc1/Trp53inp2/Npnt/Lgr4/Hira/Tmem119/Atraid/Rassf2/Bmp7	32
BP	GO:0009070	serine family amino acid biosynthetic process	6/2155	15/23210	0.00152218	0.0166632	0.012388	Cth/Shmt1/Mthfd1/Psph/Shmt2/Sephs2	6
BP	GO:0010917	negative regulation of mitochondrial membrane potential	6/2155	15/23210	0.00152218	0.0166632	0.012388	Hebp2/Slc25a27/Prelid1/Bax/Arl6ip5/Mapt	6
BP	GO:0043217	myelin maintenance	6/2155	15/23210	0.00152218	0.0166632	0.012388	Mpp5/Akt2/Akt1/Epb41l3/Abcd1/Clu	6
BP	GO:1902430	negative regulation of amyloid-beta formation	6/2155	15/23210	0.00152218	0.0166632	0.012388	Apoe/Gga3/Olfm1/Prnp/Hap1/Clu	6
BP	GO:1902894	negative regulation of pri-miRNA transcription by RNA polymerase II	6/2155	15/23210	0.00152218	0.0166632	0.012388	Nfib/Rela/Yy1/Nfatc3/Srf/Hdac4	6
BP	GO:2001267	regulation of cysteine-type endopeptidase activity involved in apoptotic signaling pathway	6/2155	15/23210	0.00152218	0.0166632	0.012388	Nle1/Prr7/Bax/Pih1d1/Gsn/Mmp9	6
BP	GO:0010970	transport along microtubule	27/2155	159/23210	0.00152687	0.0166632	0.012388	Nefm/Bloc1s4/Mgarp/Spg7/Kif5a/Ssna1/Sfpq/Bicd2/Sun1/Kif3a/Rab1a/Fmr1/Trak2/Nefl/Tmem108/Myo5a/Ift22/Map2/Kif1a/Hspb11/Mapt/Prkcz/Hap1/Cluap1/Tub/Kif13a/Actr1a	27
BP	GO:0042552	myelination	27/2155	159/23210	0.00152687	0.0166632	0.012388	Plp1/Mpp5/Akt2/Qk/Fig4/Rxrb/Ngfr/Rara/Fyn/Ptn/Pikfyve/Rarg/Ctnnb1/Akt1/Serinc5/Cntnap1/Epb41l3/Gpc1/Myo5a/Slc8a3/Ppp3r1/Adam22/Cdh2/Abcd1/Fam126a/Cntn2/Clu	27
BP	GO:0099111	microtubule-based transport	27/2155	159/23210	0.00152687	0.0166632	0.012388	Nefm/Bloc1s4/Mgarp/Spg7/Kif5a/Ssna1/Sfpq/Bicd2/Sun1/Kif3a/Rab1a/Fmr1/Trak2/Nefl/Tmem108/Myo5a/Ift22/Map2/Kif1a/Hspb11/Mapt/Prkcz/Hap1/Cluap1/Tub/Kif13a/Actr1a	27
BP	GO:0010614	negative regulation of cardiac muscle hypertrophy	9/2155	31/23210	0.00153538	0.0166632	0.012388	Fbxo32/Notch1/Yy1/Jarid2/Akap1/Lmna/Atp2b4/Pi16/Rgs4	9
BP	GO:0045920	negative regulation of exocytosis	9/2155	31/23210	0.00153538	0.0166632	0.012388	Hmox1/Notch1/Rest/Gnai2/Rap1a/Fmr1/Vps4b/Lgals9/Abr	9
BP	GO:0071875	adrenergic receptor signaling pathway	9/2155	31/23210	0.00153538	0.0166632	0.012388	Adra2c/Gnas/Adra2b/Adcy9/Gnai2/Nos1/Atp2b4/Arrdc3/Pde4b	9
BP	GO:1901020	negative regulation of calcium ion transmembrane transporter activity	9/2155	31/23210	0.00153538	0.0166632	0.012388	Gem/Gsto1/1810037I17Rik/Ppp2ca/Fmr1/Gnb5/Dysf/Gstm7/Fkbp1b	9
BP	GO:0007041	lysosomal transport	19/2155	98/23210	0.00153588	0.0166632	0.012388	Cacng7/Hook2/Rhob/Rab34/Vps41/Lars/Vps4b/Vps53/Mvb12a/Trak2/Cacng3/Gnptab/Hook1/Zfyve16/Dennd3/Sort1/Gprasp1/Lyst/Kif13a	19
BP	GO:0046031	ADP metabolic process	19/2155	98/23210	0.00153588	0.0166632	0.012388	Nupr1/Hk2/Ak3/Zbtb7a/Myc/Stat3/Ak2/Foxk1/Zbtb20/Prkaa1/Ddit4/Hdac4/Insr/Pfkm/Gale/Entpd5/Slc2a6/Eno3/Eno2	19
BP	GO:0051403	stress-activated MAPK cascade	39/2155	257/23210	0.00153904	0.0166632	0.012388	Lmnb1/Hand2/Gadd45b/Map3k3/Vangl2/Ptpn1/Vegfa/Zeb2/Wnt5a/Dkk1/Fzd4/Map2k2/Nr2c2/Akt1/Axin1/Spag9/Aida/Pja2/Mapk8ip1/Mlkl/Rb1cc1/Map3k5/Arl6ip5/Tnik/Mapk10/Ulk4/Dusp22/Stradb/Dusp10/Fgf12/Tgfb2/Map3k12/Map4k1/Ankrd6/Rassf2/Cryab/Tpd52l1/Fgd2/Fgd4	39
BP	GO:0035303	regulation of dephosphorylation	28/2155	167/23210	0.00153906	0.0166632	0.012388	Bod1/Spred1/Vrk3/Ppp2r5a/Ppp1r15a/Mtmr4/Wdr81/Akap1/Smg5/Cdca2/Uri1/Ikbkb/Ppp2ca/Ppp1r12a/Ppp6r1/Gnai2/Cry2/Smpd1/Npnt/Ppp2r2b/Elfn2/Mgat5/Elfn1/Vcan/Tgfb2/Plek/Fkbp1b/Itga1	28
BP	GO:0009200	deoxyribonucleoside triphosphate metabolic process	7/2155	20/23210	0.00153944	0.0166632	0.012388	Ak3/Samhd1/Ak2/Dctpp1/Dut/Adk/Rrm2b	7
BP	GO:0035855	megakaryocyte development	7/2155	20/23210	0.00153944	0.0166632	0.012388	Wasf2/Srf/Meis1/Kit/Nbeal2/Rabgap1l/Abi1	7
BP	GO:0051258	protein polymerization	41/2155	274/23210	0.00155715	0.0168033	0.0124921	Sgk1/Rac1/Nin/Ttbk1/Bbs4/Hax1/Tmod3/Actr3/Numa1/Csnk1d/Sptan1/Tmod2/Pfn2/Snx9/Actr2/Tpm1/Camsap1/Fchsd2/Sptbn1/Mtss1/Nefl/Togaram1/Pick1/Psrc1/Rhobtb1/Gsn/Baiap2/Add3/Gmfb/Cotl1/Ppp1r9a/Pstpip1/Map2/Dbn1/Mapt/Tppp/Arpc5/Eml2/Kank4/Tmod1/Dmtn	41
BP	GO:0030810	positive regulation of nucleotide biosynthetic process	10/2155	37/23210	0.00156091	0.0168033	0.0124921	Myc/Stat3/Zbtb20/Prkaa1/Insr/Nos1/Taz/Entpd5/COX2/Guca1a	10
BP	GO:1900373	positive regulation of purine nucleotide biosynthetic process	10/2155	37/23210	0.00156091	0.0168033	0.0124921	Myc/Stat3/Zbtb20/Prkaa1/Insr/Nos1/Taz/Entpd5/COX2/Guca1a	10
BP	GO:2000177	regulation of neural precursor cell proliferation	21/2155	113/23210	0.0015661	0.0168284	0.0125108	Dmrta2/Vegfa/Ascl1/Notch1/Trim71/Ngfr/Wnt5a/Id2/Ptn/Nap1l1/Setd1a/Lims1/Nf2/Ctnnb1/Gnai2/Flna/Rsu1/Ptbp2/Cdh2/Cend1/Optn	21
BP	GO:0021537	telencephalon development	38/2155	249/23210	0.00158159	0.0169641	0.0126116	Nfib/Slc7a11/Nr4a3/Rac1/Nr2f1/Pou3f3/Nin/Dmrta2/Ascl1/Zeb2/Srf/Chd7/Bbs4/Wnt5a/Kdm6b/Id2/Ryk/Bax/Nf2/Rnf7/Ctnnb1/Kat2a/Sun1/Kif3a/Lrp8/Robo1/Tmem108/Ulk4/Cdh2/Aldh1a3/Atf5/Uba6/Aqp1/Efhc1/Bmerb1/Cntn2/Sct/Atg7	38
BP	GO:0042471	ear morphogenesis	24/2155	136/23210	0.00159179	0.0169991	0.0126376	Prrx2/Nr4a3/Lrig3/Kcnq4/Rac1/Hmx3/Vangl2/Prrx1/Chd7/Scrib/Fzd2/Myc/Wnt5a/Fzd6/Ptk7/Rest/Myo6/Aldh1a3/Abr/Col2a1/Ush1g/Ush1c/Myo7a/Tmie	24
BP	GO:0045685	regulation of glial cell differentiation	18/2155	91/23210	0.00159348	0.0169991	0.0126376	Rela/Qk/Notch1/Serpine2/Ttbk1/Id2/Ptn/Kdm4a/Actr3/Il6st/Ctnnb1/Wdr1/Dusp10/Lin28a/Atf5/Il34/Cntn2/Rnf112	18
BP	GO:1903578	regulation of ATP metabolic process	18/2155	91/23210	0.00159348	0.0169991	0.0126376	Nupr1/Bend3/Zbtb7a/Shmt2/Myc/Stat3/Zbtb20/Prkaa1/Ddit4/Ccnb1/Hdac4/Insr/Taz/Entpd5/Slc2a6/COX2/Atp7a/Abcd1	18
BP	GO:0070059	intrinsic apoptotic signaling pathway in response to endoplasmic reticulum stress	14/2155	63/23210	0.00162182	0.0172702	0.0128392	Cebpb/Ero1l/Trib3/Brsk2/Ptpn1/Chac1/Bax/Herpud1/Tmbim6/Map3k5/Pml/Itpr1/Grina/Tmem117	14
BP	GO:0032388	positive regulation of intracellular transport	32/2155	200/23210	0.0016511	0.0175503	0.0130475	Akt2/Ppm1a/Crebrf/Plk3/Uaca/Fyn/Ran/Trim28/Prkaa1/Actr3/Ice1/Cpsf6/Numa1/Sar1b/Flna/Kif3a/Tmem30a/Pik3r1/Ripor1/Sec16b/Map2/Syt1/Stom/Emd/Pld2/Rufy3/Prnp/Camk4/Ank3/Vamp2/Eipr1/Tardbp	32
BP	GO:0120034	positive regulation of plasma membrane bounded cell projection assembly	20/2155	106/23210	0.00165505	0.0175608	0.0130553	Wasf2/Rac1/Akirin1/Srf/Bbs4/Cep135/Kit/Plekhm1/Dpysl3/Actr3/Hdac4/Fmr1/Mns1/Sept9/Arap1/Dnm3/Hap1/Aqp1/Atp7a/Ccdc88a	20
BP	GO:0010833	telomere maintenance via telomere lengthening	16/2155	77/23210	0.00166061	0.0175747	0.0130656	Cct2/Hmbox1/Naf1/Dkc1/Pif1/Nek2/Smg5/Smg6/Mapkapk5/Nat10/Telo2/Ctnnb1/Ctc1/Gnl3l/Pml/Xrcc5	16
BP	GO:0030278	regulation of ossification	36/2155	233/23210	0.00166231	0.0175747	0.0130656	Cebpb/Hand2/Id1/Zbtb16/Ank/Csf1/Jag1/Gnas/Acvr2b/Vegfa/Notch1/Igfbp5/Wnt5a/Dkk1/Esrra/Sox11/Id2/Ptn/Smurf1/Noct/Rest/Hdac4/Il6st/Hdac7/Lmna/Ctnnb1/Ano6/Pdlim7/Smoc1/Npnt/Ecm1/Intu/Tmem119/Atraid/Rassf2/Bmp7	36
BP	GO:0007018	microtubule-based movement	41/2155	275/23210	0.00166957	0.0176199	0.0130992	Ak7/Nefm/Bloc1s4/Mgarp/Bbs4/Spg7/Kif7/Ktn1/Gas8/Actr3/Kif5a/Ssna1/Sfpq/Bicd2/Actr2/Sun1/Dync1i2/Kif3a/Rab1a/Kif2a/Fmr1/Trak2/Nefl/Tmem108/Myo5a/Dync1li2/Ulk4/Ift22/Kif6/Map2/Kif1a/Hspb11/Mapt/Prkcz/Hap1/Kifc2/Cluap1/Tub/Kif13a/Actr1a/Dnah1	41
BP	GO:0009150	purine ribonucleotide metabolic process	58/2155	423/23210	0.00171857	0.0181047	0.0134597	Cox6a2/Nmnat1/Nupr1/Acacb/Hk2/Ak3/Acot12/Bend3/Acsl1/Zbtb7a/Nme4/Shmt2/Adcy9/Myc/Pfas/Stat3/Ak2/Atic/Ran/Foxk1/Rab23/Zbtb20/Myh3/Prkaa1/Ddit4/Fasn/Ccnb1/Hdac4/Acot7/Insr/Nt5c2/Papss2/Acly/Gmps/Acadsb/Acaa2/Atp1b1/Acat1/Pfkm/Gmpr/Nipsnap2/Nudt7/Hddc3/Taz/Gale/Acss2/Entpd5/Pank3/Slc2a6/COX2/Eno3/Eno2/Adssl1/Atp7a/Abcd1/ATP6/Nudt18/COX3	58
BP	GO:0044262	cellular carbohydrate metabolic process	42/2155	284/23210	0.00172965	0.018189	0.0135223	Hsd11b1/Cox11/Nupr1/Acacb/Hk2/Pygm/Akt2/Stk40/Stat3/Cry1/Fam3c/Pck2/Foxk1/Ddit4/Stk11/Sesn2/Slc5a3/Igfbp4/Hdac4/Il6st/Akt1/Kat2a/Pygb/Insr/Synj1/Rb1cc1/Agl/Galk2/Ppip5k2/Pfkm/Phkb/Dysf/Gnptab/Nagk/Coq3/Gnb3/Gper1/Itpka/Plek/Kat2b/Pygl/Glb1	42
BP	GO:0009611	response to wounding	66/2155	495/23210	0.00177276	0.0186092	0.0138347	Hmox1/Zfp36l2/Nmnat1/Slc7a11/Adra2c/Bloc1s4/Klf5/Akirin1/Vangl2/Gnas/Apoe/Serpine1/Matn4/Serpine2/Srf/Scrib/Ngfr/Adam17/Wnt5a/Fzd6/Abhd2/Ptgfrn/Ptk7/Ptn/Bax/Map2k2/Dpysl3/Fgfr1op2/Syt11/Fbln1/Inpp5f/Papss2/Ano6/Anxa6/Flna/Tpm1/Elk3/Ubash3b/Nefl/Anxa5/BC004004/Dysf/Ripor1/Nbeal2/Folr1/Dusp10/Fn1/F7/Tgfb2/Nrep/Aqp1/Wfdc1/Plek/Atp7a/Morn4/Abat/Lyst/Tyro3/Fkbp1b/Cnn2/Rab3a/F2rl2/Rab27a/Dmtn/Tspan32/L…	66
BP	GO:0051056	regulation of small GTPase mediated signal transduction	39/2155	259/23210	0.00177716	0.0186223	0.0138444	Arhgef18/Fbxo8/Csf1/Apoe/Notch1/Arhgef2/Ngfr/Itsn1/Cd2ap/Ppp2cb/Arhgef7/Arrb1/Sipa1l1/Robo1/Garnl3/Arfgap1/Itsn2/Mapre2/Dgki/Sipa1l2/Ripor1/Camk2d/Cdh2/Itga3/Stambp/Tgfb2/Arhgap26/Lpar2/Cyth1/Abr/Arhgef15/Rap1gap2/Plce1/Cyth4/Fgd2/Rasa4/Fgd4/F2rl2/Dock2	39
BP	GO:0006476	protein deacetylation	18/2155	92/23210	0.00181242	0.0189582	0.0140942	Spred1/Vegfa/Jdp2/Spred2/Prkaa1/Suds3/Ctbp1/Rest/Sfpq/Hdac4/Hdac7/Pml/BC004004/Fry/Dysf/Hdac11/Mapt/Hdac9	18
BP	GO:0009259	ribonucleotide metabolic process	59/2155	433/23210	0.00182723	0.0189797	0.0141101	Cox6a2/Nmnat1/Nupr1/Acacb/Hk2/Ak3/Acot12/Bend3/Acsl1/Zbtb7a/Nme4/Shmt2/Adcy9/Myc/Pfas/Stat3/Ak2/Atic/Ran/Cad/Foxk1/Rab23/Zbtb20/Myh3/Prkaa1/Ddit4/Fasn/Ccnb1/Hdac4/Acot7/Insr/Nt5c2/Papss2/Acly/Gmps/Acadsb/Acaa2/Atp1b1/Acat1/Pfkm/Gmpr/Nipsnap2/Nudt7/Hddc3/Taz/Gale/Acss2/Entpd5/Pank3/Slc2a6/COX2/Eno3/Eno2/Adssl1/Atp7a/Abcd1/ATP6/Nudt18/COX3	59
BP	GO:0051188	cofactor biosynthetic process	38/2155	251/23210	0.00183011	0.0189797	0.0141101	Nmnat1/Nupr1/Slc7a11/Acacb/Hk2/Gsto1/Mthfd1/Acsl1/Zbtb7a/Gclm/Myc/Fyn/Pptc7/Gclc/Stat3/Atic/Foxk1/Zbtb20/Prkaa1/Ddit4/Hdac4/Acot7/Insr/Acly/Acat1/Pfkm/Gale/Acss2/Entpd5/Mpv17l/Pcbd1/Pank3/Slc2a6/COX2/Eno3/Coq3/Gch1/Eno2	38
BP	GO:0001736	establishment of planar polarity	13/2155	57/23210	0.00183176	0.0189797	0.0141101	Rac1/Brsk2/Vangl2/Dchs1/Fzd2/Wnt5a/Fzd6/Mllt3/Ptk7/Ryk/Wdr1/Intu/Ankrd6	13
BP	GO:0010463	mesenchymal cell proliferation	13/2155	57/23210	0.00183176	0.0189797	0.0141101	Nfib/Hand2/Prrx2/Prrx1/Vegfa/Dchs1/Myc/Wnt5a/Ptn/Lmna/Ctnnb1/Syne1/Bmp7	13
BP	GO:0048260	positive regulation of receptor-mediated endocytosis	13/2155	57/23210	0.00183176	0.0189797	0.0141101	Vegfa/Atad1/Serpine1/Ahi1/Arrb1/Synj1/Kif3a/Fmr1/Pick1/Syne1/Pld2/Sgip1/Clu	13
BP	GO:0018022	peptidyl-lysine methylation	22/2155	122/23210	0.00183695	0.0189797	0.0141101	Eef2kmt/Bend3/Suv39h2/Chd5/Dnmt3b/Jarid2/Iws1/Mllt6/Kdm4a/Setd1a/Rif1/Kdm4b/Ehmt1/Kmt5a/Setd7/Lmna/Ctnnb1/Arid4a/Pih1d1/Mettl21a/Prdm9/Phf19	22
BP	GO:0048284	organelle fusion	22/2155	122/23210	0.00183695	0.0189797	0.0141101	Akt2/Rab34/Vps41/Rcc1l/Stx6/Bax/Afg3l1/Stx2/Vps8/Gdap1/Snap47/Uso1/Stx5a/Dysf/Vat1/Syt1/Gosr2/Stx7/Snap25/Miga1/Vamp2/Rab3a	22
BP	GO:0009713	catechol-containing compound biosynthetic process	8/2155	26/23210	0.0018484	0.0189891	0.0141171	Hand2/Nr4a2/Tgfb2/Gch1/Atp7a/Ddc/Th/Dbh	8
BP	GO:0042423	catecholamine biosynthetic process	8/2155	26/23210	0.0018484	0.0189891	0.0141171	Hand2/Nr4a2/Tgfb2/Gch1/Atp7a/Ddc/Th/Dbh	8
BP	GO:0051570	regulation of histone H3-K9 methylation	8/2155	26/23210	0.0018484	0.0189891	0.0141171	Dnmt3b/Jarid2/Kdm4a/Rif1/Kdm4b/Setd7/Lmna/Pih1d1	8
BP	GO:0009123	nucleoside monophosphate metabolic process	42/2155	285/23210	0.00185071	0.0189891	0.0141171	Cox6a2/Nmnat1/Nupr1/Hk2/Ak3/Bend3/Shmt1/Zbtb7a/Shmt2/Myc/Pfas/Stat3/Ak2/Atic/Dut/Foxk1/Zbtb20/Myh3/Prkaa1/Ddit4/Ccnb1/Hdac4/Dctd/Insr/Nt5c2/Gmps/Atp1b1/Pfkm/Nipsnap2/Taz/Gale/Entpd5/Slc2a6/COX2/Eno3/Eno2/Adssl1/Nt5c1a/Atp7a/Abcd1/ATP6/COX3	42
BP	GO:0009185	ribonucleoside diphosphate metabolic process	20/2155	107/23210	0.00186139	0.0190326	0.0141494	Nupr1/Hk2/Ak3/Zbtb7a/Myc/Stat3/Ak2/Foxk1/Zbtb20/Prkaa1/Ddit4/Hdac4/Insr/Pfkm/Gale/Entpd5/Slc2a6/Eno3/Eno2/Nudt18	20
BP	GO:0043487	regulation of RNA stability	20/2155	107/23210	0.00186139	0.0190326	0.0141494	Zfp36l2/Hnrnpa0/Cacng7/Vegfa/Qk/Trim71/Naf1/Dkc1/Upf1/Pabpc4/Khsrp/Hnrnpm/Ybx1/Smg6/Noct/Tbrg4/Fxr1/Fmr1/Cpeb3/Tardbp	20
BP	GO:2000736	regulation of stem cell differentiation	14/2155	64/23210	0.00190158	0.01941	0.01443	Zfp36l2/Jag1/Foxc1/Notch1/Stat3/Pus7/Cdk13/Ptn/Setd1a/Rest/Hspa9/Ap2a2/Tgfb2/Bmp7	14
BP	GO:0060976	coronary vasculature development	16/2155	78/23210	0.00191239	0.0194866	0.0144869	Hand2/Mmp21/Spred1/Klf5/Vangl2/Cntrl/Vegfa/Notch1/Srf/Kif7/Ptk7/Ctnnb1/Robo1/Epor/Gper1/Ace	16
BP	GO:0042733	embryonic digit morphogenesis	15/2155	71/23210	0.00192506	0.0195819	0.0145578	Hand2/Hoxd11/Zbtb16/Gna12/Notch1/Wnt5a/Fzd6/Rab23/Bax/Ctnnb1/Gnaq/Intu/Impad1/Tmem231/Lnpk	15
BP	GO:0032886	regulation of microtubule-based process	36/2155	235/23210	0.00193239	0.0196228	0.0145882	Sgk1/Hspa1b/Rac1/Nin/Gas2l1/Arhgef2/Bbs4/Map1s/Nek2/Prkaa1/Mark2/Numa1/Eml4/Bicd2/Ctnnb1/Kat2a/Ranbp1/Chordc1/Camsap1/Kif3a/Trim37/Vps4b/Togaram1/Mapre2/Psrc1/Dysf/Map2/Map9/Mapt/Atf5/Hap1/Eml2/Kat2b/Bmerb1/Parp3/Stmn4	36
BP	GO:0032594	protein transport within lipid bilayer	10/2155	38/23210	0.00194451	0.0196276	0.0145918	Grasp/Cacng7/Scrib/Snap47/Mapk10/Cacng3/Rab11a/Snap25/Nsg1/Vamp2	10
BP	GO:0042149	cellular response to glucose starvation	10/2155	38/23210	0.00194451	0.0196276	0.0145918	Slc2a1/Asns/Prkaa1/Sesn2/Mybbp1a/Impact/Cpeb4/Pick1/Nim1k/Sesn3	10
BP	GO:0120031	plasma membrane bounded cell projection assembly	65/2155	488/23210	0.00195949	0.0196276	0.0145918	Ak7/Rcc2/Wasf2/Rac1/Klf5/Akirin1/Vangl2/Myo10/Prdx6/Srf/Bbs4/Cep135/Sh2b1/Kit/Plekhm1/Rab23/Gas8/Dpysl3/Ahi1/Actr3/Arhgef7/Dnaaf2/Hdac4/Cep83/Csnk1d/Sept6/Pfn2/Wdr11/Actr2/Ano6/Flna/Stx2/Kif3a/Vcl/Fmr1/Tnik/Dnal1/Snx10/Gsn/Syne1/Ulk4/Ppp1r9a/Tctn3/Mns1/Armc9/Sept9/Arap1/Dbn1/Intu/Ablim3/Dnm3/Tmem231/Hap1/Aqp1/Sdccag8/Rsph1/Cluap1/Ablim1/Atp7a/Pla2g3/Ccdc88a/Emp3/Fgd4/Dmtn/Dnah1	65
BP	GO:0036475	neuron death in response to oxidative stress	9/2155	32/23210	0.00196235	0.0196276	0.0145918	Slc7a11/Nr4a3/Gfer/Mcl1/Rest/Ctnnb1/Fbxo7/Ncoa7/Atg7	9
BP	GO:0042558	pteridine-containing compound metabolic process	9/2155	32/23210	0.00196235	0.0196276	0.0145918	Folh1/Shmt1/Mthfd1/Shmt2/Atic/Mthfd2/Folr1/Pcbd1/Gch1	9
BP	GO:0060561	apoptotic process involved in morphogenesis	9/2155	32/23210	0.00196235	0.0196276	0.0145918	Hand2/Foxc1/Notch1/Scrib/Bax/Pml/Tgfb2/Cryab/Bmp7	9
BP	GO:1903203	regulation of oxidative stress-induced neuron death	9/2155	32/23210	0.00196235	0.0196276	0.0145918	Slc7a11/Nr4a3/Gfer/Mcl1/Rest/Ctnnb1/Fbxo7/Ncoa7/Atg7	9
BP	GO:0048845	venous blood vessel morphogenesis	5/2155	11/23210	0.00196608	0.0196276	0.0145918	Vegfa/Notch1/Ccm2/Tbx20/Ephb4	5
BP	GO:0051764	actin crosslink formation	5/2155	11/23210	0.00196608	0.0196276	0.0145918	Marcks/Dpysl3/Actn1/Flna/Baiap2	5
BP	GO:0097421	liver regeneration	5/2155	11/23210	0.00196608	0.0196276	0.0145918	Cebpb/Hmox1/Gfer/Itpr1/Ccnd1	5
BP	GO:0007033	vacuole organization	27/2155	162/23210	0.00201838	0.0200481	0.0149044	Nupr1/Hook2/Fig4/Atg101/Wipi1/Rab34/Vps41/Rab23/Smurf1/Emc6/Pikfyve/Ubxn2a/Man2a1/Rab1a/Rb1cc1/Vps4b/Trp53inp2/Ralb/Mt3/Lrsam1/Atg9b/Gnptab/Hook1/Pik3c2b/Myo7a/Lyst/Atg7	27
BP	GO:0007272	ensheathment of neurons	27/2155	162/23210	0.00201838	0.0200481	0.0149044	Plp1/Mpp5/Akt2/Qk/Fig4/Rxrb/Ngfr/Rara/Fyn/Ptn/Pikfyve/Rarg/Ctnnb1/Akt1/Serinc5/Cntnap1/Epb41l3/Gpc1/Myo5a/Slc8a3/Ppp3r1/Adam22/Cdh2/Abcd1/Fam126a/Cntn2/Clu	27
BP	GO:0008366	axon ensheathment	27/2155	162/23210	0.00201838	0.0200481	0.0149044	Plp1/Mpp5/Akt2/Qk/Fig4/Rxrb/Ngfr/Rara/Fyn/Ptn/Pikfyve/Rarg/Ctnnb1/Akt1/Serinc5/Cntnap1/Epb41l3/Gpc1/Myo5a/Slc8a3/Ppp3r1/Adam22/Cdh2/Abcd1/Fam126a/Cntn2/Clu	27
BP	GO:0017157	regulation of exocytosis	37/2155	244/23210	0.00202454	0.0200755	0.0149248	Hmox1/Notch1/Nrn1/Rims3/Gipc1/Rest/Syt11/Pfn2/Exoc2/Gnai2/Rap1a/Myo6/Rims2/Cacna1g/Fmr1/Vps4b/Ralb/Myo5a/Prepl/Dgki/Syt1/Pld2/Sept5/Lgals9/Cyth1/Abr/Hap1/Chrna3/Napb/Rph3al/Rab15/Vamp2/Syt17/Rab3a/Camk2a/Apba1/Rab27a	37
BP	GO:0010921	regulation of phosphatase activity	22/2155	123/23210	0.00204499	0.0202444	0.0150503	Bod1/Spred1/Vrk3/Ppp1r15a/Wdr81/Uri1/Ikbkb/Ppp2ca/Ppp1r12a/Ppp6r1/Gnai2/Cry2/Npnt/Ppp2r2b/Elfn2/Mgat5/Elfn1/Vcan/Tgfb2/Plek/Fkbp1b/Itga1	22
BP	GO:0043506	regulation of JUN kinase activity	18/2155	93/23210	0.00205616	0.0202869	0.015082	Vangl2/Ptpn1/Zeb2/Wnt5a/Dkk1/Fzd4/Axin1/Spag9/Aida/Mapk8ip1/Mlkl/Map3k5/Tnik/Dusp10/Map3k12/Map4k1/Fgd2/Fgd4	18
BP	GO:0061640	cytoskeleton-dependent cytokinesis	18/2155	93/23210	0.00205616	0.0202869	0.015082	Bbs4/Sept11/Rhob/Cenpa/Usp8/Sept10/Actr3/Sept6/Snx9/Actr2/Vps4b/Sptbn1/Sept9/Stambp/Map9/Sept5/Ank3/Efhc1	18
BP	GO:0010810	regulation of cell-substrate adhesion	33/2155	211/23210	0.00206923	0.0203819	0.0151526	Rcc2/Rac1/Csf1/Jag1/Vegfa/Serpine1/Notch1/Dapk3/Fbln2/Nid1/Fzd4/Ptn/Lims1/Fbln1/Flna/Utrn/Smoc1/Pik3r1/Spock2/Npnt/Rsu1/Ccl25/Adam15/Dusp22/Itga3/Dbn1/Fn1/Prkcz/Lgals1/Plekha2/Angpt2/Dmtn/Limch1	33
BP	GO:0051028	mRNA transport	20/2155	108/23210	0.0020891	0.0205434	0.0152726	Ranbp17/Pom121/Qk/Khsrp/Rbm15b/Iws1/Thoc3/Nup188/Casc3/Alyref/Gle1/Eif5a/Sarnp/Bicd2/Ddx39/Ddx19b/Fmr1/G3bp2/Cetn2/Mapt	20
BP	GO:0042303	molting cycle	23/2155	131/23210	0.00210831	0.0206635	0.0153619	Rela/Fst/Arntl/Vangl2/Gnas/Notch1/Igfbp5/Ngfr/Wnt5a/Fzd6/Dkk1/Numa1/Ctnnb1/Akt1/Trpc4ap/Myo5a/Lgr5/Zdhhc21/Eda/Lgr4/Intu/Tgfb2/Atp7a	23
BP	GO:0042633	hair cycle	23/2155	131/23210	0.00210831	0.0206635	0.0153619	Rela/Fst/Arntl/Vangl2/Gnas/Notch1/Igfbp5/Ngfr/Wnt5a/Fzd6/Dkk1/Numa1/Ctnnb1/Akt1/Trpc4ap/Myo5a/Lgr5/Zdhhc21/Eda/Lgr4/Intu/Tgfb2/Atp7a	23
BP	GO:0006541	glutamine metabolic process	7/2155	21/23210	0.00212575	0.0207656	0.0154378	Pfas/Gls/Cad/Asns/Glud1/Gmps/Asl	7
BP	GO:0070230	positive regulation of lymphocyte apoptotic process	7/2155	21/23210	0.00212575	0.0207656	0.0154378	Myc/Wnt5a/Pdcd7/Prelid1/Bax/Fnip1/Tgfb2	7
BP	GO:0007164	establishment of tissue polarity	13/2155	58/23210	0.00216366	0.0210663	0.0156613	Rac1/Brsk2/Vangl2/Dchs1/Fzd2/Wnt5a/Fzd6/Mllt3/Ptk7/Ryk/Wdr1/Intu/Ankrd6	13
BP	GO:0032835	glomerulus development	13/2155	58/23210	0.00216366	0.0210663	0.0156613	Vangl2/Jag1/Foxc1/Notch1/Basp1/Nid1/Mtss1/Lgr4/Sulf1/Aqp1/Plce1/Bmp7/Angpt2	13
BP	GO:0043010	camera-type eye development	49/2155	348/23210	0.00218009	0.0211913	0.0157543	Grk1/Jag1/Acvr2b/Vegfa/Foxc1/Zeb2/Irx5/Yy1/Srf/Chd7/Scrib/Mab21l2/Rara/Rdh10/Sox11/Meis1/Fzd4/Ptn/Bax/Phactr4/Clic4/Ahi1/Nf2/Pds5a/Kmt2c/Hmgn1/Rarg/Ctnnb1/Man2a1/Celf4/Dscam/Gdf11/Rom1/Tgfb2/Aldh1a3/Tmem231/Arhgef15/Bcar3/Aqp1/Cryab/Ush1c/Tmod1/Miat/Tub/Sdk1/Bmp7/Th/Ache/Stra6	49
BP	GO:0060249	anatomical structure homeostasis	54/2155	392/23210	0.00218997	0.0212524	0.0157997	Rac1/Col11a2/Csf1/Gnas/Cct2/Vegfa/Foxc1/Notch1/Cfl2/Srf/Hmbox1/Naf1/Bbs4/Dkc1/Upf1/Myc/Slc22a5/Pif1/Ankrd11/Plekhm1/Nek2/Bax/Smg5/Prkaa1/Stk11/Rif1/Smg6/Mapkapk5/Nat10/Telo2/Lmna/Ctnnb1/Ctc1/Gnl3l/Clcn3/Akt3/Ccne2/Ubash3b/Pml/Xrcc5/Trp53inp2/Snx10/Pfkm/Ppp1r10/Homer1/Tmem119/Col2a1/Ush1g/Ush1c/Smc6/Tyro3/Tub/Parp3/Abca4	54
BP	GO:0062013	positive regulation of small molecule metabolic process	26/2155	155/23210	0.00220393	0.0213528	0.0158744	Nupr1/Nr4a3/Bend3/Akt2/Elovl5/Nr1h2/Myc/Rdh10/Stat3/Zbtb20/Prkaa1/Stk11/Ccnb1/Akt1/Kat2a/Insr/Stard4/Nos1/Taz/Entpd5/COX2/Gper1/Guca1a/Abcd1/Kat2b/Cpt1a	26
BP	GO:0031532	actin cytoskeleton reorganization	19/2155	101/23210	0.00221167	0.0213927	0.015904	Brsk2/Ptpn1/Dapk3/Hax1/Ptk7/Cd2ap/Kit/Actr3/Sptan1/Flna/Sipa1l1/Tnik/Rhobtb1/Gsn/Baiap2/Thsd7a/Parvg/Plek/Dmtn	19
BP	GO:0006487	protein N-linked glycosylation	14/2155	65/23210	0.00222018	0.0214039	0.0159123	Uggt2/Mgat4b/B3galt1/Mogs/Ube2g2/Stt3b/Nus1/Alg5/Alg8/B3galnt1/Dpagt1/Mgat5/Entpd5/Fut8	14
BP	GO:0000079	regulation of cyclin-dependent protein serine/threonine kinase activity	15/2155	72/23210	0.00222676	0.0214039	0.0159123	Ccng2/Adam17/Hexim1/Bccip/Ccny/Cnppd1/Ccnb1/Akt1/Actb/Ccne2/Psrc1/Ccnd1/Fbxo7/Kat2b/Ccng1	15
BP	GO:0003254	regulation of membrane depolarization	11/2155	45/23210	0.00224193	0.0214039	0.0159123	Ngfr/Gclm/Gclc/Cacna1g/Ptpn3/Gpd1l/Mllt11/Camk2d/Fgf12/Ank3/Abcd1	11
BP	GO:1902893	regulation of pri-miRNA transcription by RNA polymerase II	11/2155	45/23210	0.00224193	0.0214039	0.0159123	Nfib/Rela/Klf5/Yy1/Nfatc3/Srf/Tead1/Ngfr/Stat3/Hdac4/Tgfb2	11
BP	GO:1903580	positive regulation of ATP metabolic process	11/2155	45/23210	0.00224193	0.0214039	0.0159123	Nupr1/Bend3/Myc/Stat3/Zbtb20/Prkaa1/Ccnb1/Insr/Taz/Entpd5/COX2	11
BP	GO:0006534	cysteine metabolic process	6/2155	16/23210	0.00224542	0.0214039	0.0159123	Cth/Slc7a11/Mthfd1/Gclm/Gclc/Ahcyl2	6
BP	GO:0032252	secretory granule localization	6/2155	16/23210	0.00224542	0.0214039	0.0159123	Kif5a/Uso1/Myo5a/Map2/Kif1a/Eipr1	6
BP	GO:0106070	regulation of adenylate cyclase-activating G protein-coupled receptor signaling pathway	6/2155	16/23210	0.00224542	0.0214039	0.0159123	Gnai2/Nos1/Atp2b4/Arrdc3/Mrap/Pde4b	6
BP	GO:1902337	regulation of apoptotic process involved in morphogenesis	6/2155	16/23210	0.00224542	0.0214039	0.0159123	Foxc1/Notch1/Bax/Pml/Tgfb2/Bmp7	6
BP	GO:0006486	protein glycosylation	31/2155	196/23210	0.00232312	0.0220733	0.01641	Uggt2/Fut11/St6galnac2/B3galnt2/Mgat4b/B3galt1/Mogs/Ube2g2/Stt3b/Nus1/Pomgnt2/Galnt1/Alg5/Trak2/Mt3/Dpy19l4/Alg8/B3galnt1/Serp1/St6galnac5/Dpagt1/Mgat5/Galnt7/Entpd5/Tet1/Alg1/Poglut3/Tmtc1/Fut8/Ramp1/Crppa	31
BP	GO:0043413	macromolecule glycosylation	31/2155	196/23210	0.00232312	0.0220733	0.01641	Uggt2/Fut11/St6galnac2/B3galnt2/Mgat4b/B3galt1/Mogs/Ube2g2/Stt3b/Nus1/Pomgnt2/Galnt1/Alg5/Trak2/Mt3/Dpy19l4/Alg8/B3galnt1/Serp1/St6galnac5/Dpagt1/Mgat5/Galnt7/Entpd5/Tet1/Alg1/Poglut3/Tmtc1/Fut8/Ramp1/Crppa	31
BP	GO:0006612	protein targeting to membrane	20/2155	109/23210	0.00233988	0.0221614	0.0164755	Akt2/Vps37d/Fyn/Zfand2b/Golga7/Actr3/Sec61a1/Srp72/Srp68/Zdhhc20/Chm/Zdhhc21/Folr1/Zdhhc2/Stom/Srp19/Prnp/Ank3/Cacnb1/Dmtn	20
BP	GO:0072009	nephron epithelium development	20/2155	109/23210	0.00233988	0.0221614	0.0164755	Foxd1/Hoxd11/Pou3f3/Jag1/Vegfa/Foxc1/Notch1/Dchs1/Basp1/Myc/Ahi1/Ctnnb1/Mtss1/Npnt/Lgr4/Klhl3/Aqp1/Pgf/Kif26b/Greb1l	20
BP	GO:0003007	heart morphogenesis	41/2155	280/23210	0.00234415	0.0221662	0.0164791	Hand2/Vangl2/Jag1/Vegfa/Foxc1/Notch1/Dchs1/Srf/Slit3/Tead1/Chd7/Rara/Zmiz1/Fzd2/Wnt5a/Dkk1/Asxl1/Mdm4/Sox11/Id2/Kat6a/Tbx20/Ahi1/Pds5a/Ephb4/Ctnnb1/Kdm2a/Insr/Flna/Tpm1/Kif3a/Robo1/Cpe/Mib1/Adam15/Folr1/Epor/Tgfb2/Col2a1/Cluap1/Bmp7	41
BP	GO:0009069	serine family amino acid metabolic process	10/2155	39/23210	0.00240063	0.0226641	0.0168492	Cth/Slc7a11/Shmt1/Mthfd1/Psph/Shmt2/Gclm/Gclc/Sephs2/Ahcyl2	10
BP	GO:1901532	regulation of hematopoietic progenitor cell differentiation	8/2155	27/23210	0.00241541	0.0227061	0.0168805	Vegfa/Foxc1/Notch1/Pus7/Setd1a/Hspa9/Ap2a2/Fnip1	8
BP	GO:0030902	hindbrain development	27/2155	164/23210	0.00241652	0.0227061	0.0168805	Nfib/Phox2b/En2/Foxc1/Ascl1/Serpine2/Scrib/Fzd4/Nr2c2/Ahi1/Rnf7/Ctnnb1/Kat2a/Sez6/Flna/Sez6l2/Faim2/Cend1/Atf5/Hap1/Cbln1/Atp7a/Psmg1/Plxna2/Bmp7/Sez6l/Atg7	27
BP	GO:1901342	regulation of vasculature development	48/2155	341/23210	0.00241661	0.0227061	0.0168805	Cth/Hmox1/Vegfd/Map3k3/Spred1/Hk2/Id1/Klf5/Ramp2/Foxo4/Vegfa/Serpine1/Foxc1/Notch1/Nfatc3/Ngfr/Wnt5a/Pak4/Rhob/Stat3/Btg1/Ptn/Kit/Nras/Serpinf1/Ephb4/Hdac7/Ctnnb1/Tcf4/Rap1a/Akt3/Cela1/Pml/Sparc/Ecm1/Mmp9/Tgfb2/Sulf1/Aqp1/Pgf/Gper1/Angpt4/Hdac9/Bmp7/Adam10/Angpt2/Optc/Ptgis	48
BP	GO:0002690	positive regulation of leukocyte chemotaxis	17/2155	87/23210	0.00242931	0.022763	0.0169227	Vegfd/Mospd2/Rac1/Akirin1/Csf1/Vegfa/Serpine1/Adam17/Wnt5a/Ptn/Oxsr1/Ano6/Dysf/Il23a/F7/Pgf/Adam10	17
BP	GO:0034330	cell junction organization	38/2155	255/23210	0.00243036	0.022763	0.0169227	Rcc2/Rac1/Mpp5/Ramp2/Vegfa/Lamc1/Srf/Dapk3/Tln1/Lims1/Ccm2/Nf2/Ikbkb/Hdac7/Ctnnb1/Actn1/Wdr1/Flna/Rap1a/Cntnap1/Vcl/Epb41l3/Mtss1/Mapre2/Dusp22/Cdh2/Plekha7/Fn1/Cdh11/Cldn3/Rab13/Cdh22/Tgfb2/Arvcf/Ace/Cdh15/Dmtn/Limch1	38
BP	GO:0035924	cellular response to vascular endothelial growth factor stimulus	12/2155	52/23210	0.00243608	0.0227804	0.0169357	Vegfd/Nr4a1/Rela/Ramp2/Vegfa/Foxc1/Notch1/Akt1/Tcf4/Nus1/Robo1/Pgf	12
BP	GO:0051099	positive regulation of binding	32/2155	205/23210	0.00246956	0.0230571	0.0171414	Hand2/Fam220a/Trib3/Apoe/Foxc1/Hmbox1/Rara/Myc/Wnt5a/Med25/Ran/Brd4/Ppp2cb/Trim28/Plcl2/Actr3/Arhgef7/Ppp2ca/Ctnnb1/Gnl3l/Arrb1/Fmr1/Ralb/Ripor1/Caprin2/Ticam1/Calm1/Mmp9/Tgfb2/Lgals9/Ace/Kat2b	32
BP	GO:0061842	microtubule organizing center localization	9/2155	33/23210	0.00247893	0.0230716	0.0171522	Nin/Spout1/Cep83/Bicd2/Sun1/Syne1/Dync1li2/Arpc5/Plxna2	9
BP	GO:2000108	positive regulation of leukocyte apoptotic process	9/2155	33/23210	0.00247893	0.0230716	0.0171522	Nr4a3/Myc/Wnt5a/Pdcd7/Prelid1/Bax/Fnip1/Tgfb2/Pik3cd	9
BP	GO:0010035	response to inorganic substance	65/2155	493/23210	0.00250883	0.0232838	0.01731	Nptx1/Hmox1/Nr4a1/Nr4a2/Rela/Junb/Nr4a3/Slc41a1/Nfatc3/Fyn/Rhob/Cdk4/Kdm6b/Cat/Id2/Ppp2cb/Prkaa1/Clic4/Trpc3/Ppp2ca/Glud1/Ppp3ca/Akt1/Syt11/Impact/Cacna1g/Fmr1/Map3k5/Stat6/Nefl/S100a16/Anxa5/Mt3/Slc25a24/Gsn/Homer1/Kcnmb2/Ass1/Tfr2/Fbxo7/Atp2b4/Syt1/Epor/Pld2/Kpna4/Mmp9/Fn1/Mapt/Cpne7/Prnp/Cpne5/Aqp1/Cryab/Gch1/Camk2b/Ank3/Itpr3/Atp7a/Abat/Slc30a4/Nqo1/Rasa4/Syt17/Dmtn/Rnf112	65
BP	GO:0031330	negative regulation of cellular catabolic process	37/2155	247/23210	0.00250961	0.0232838	0.01731	Timp4/Hmox1/Hnrnpa0/Nmnat1/Nupr1/Acacb/Usp36/Vegfa/Qk/N4bp1/Bmf/Naf1/Dkc1/Stat3/Lars/Ybx1/Foxk1/Kdm4a/Ube2g2/Ddit4/Mcl1/Gipc1/Noct/Pabpc1/Hdac4/Akt1/Fmr1/Wdr6/Nbas/Pml/Ptpn3/Mt3/Atp2b4/Atraid/Svip/Atg7/Tardbp	37
BP	GO:0030900	forebrain development	53/2155	386/23210	0.00256436	0.0237545	0.0176598	Nfib/Nr4a2/Slc7a11/Nr4a3/Rac1/Nr2f1/Pou3f3/Nin/Dmrta2/Ascl1/Zeb2/Notch1/Srf/Chd7/Bbs4/D16Ertd472e/Chd5/Wnt5a/Akna/Fyn/Dkk1/Kdm6b/Id2/Ryk/Bax/Nf2/Rnf7/Ctnnb1/Kat2a/Gnaq/Sun1/Kif3a/Lrp8/Robo1/Tmem108/Gdpd5/Ulk4/Cdh2/Kif1a/Aldh1a3/Atf5/Hap1/Uba6/Aqp1/Dclk1/Efhc1/Atp7a/Tyro3/Bmerb1/Cntn2/Sct/Cntnap2/Atg7	53
BP	GO:0031098	stress-activated protein kinase signaling cascade	42/2155	290/23210	0.00257307	0.0237979	0.0176921	Lmnb1/Hand2/Gadd45b/Map3k3/Vangl2/Ptpn1/Vegfa/Zeb2/Wnt5a/Pak4/Dkk1/Fzd4/Strada/Map2k2/Nr2c2/Oxsr1/Akt1/Axin1/Spag9/Aida/Pja2/Mapk8ip1/Mlkl/Rb1cc1/Map3k5/Arl6ip5/Tnik/Mapk10/Ulk4/Dusp22/Stradb/Dusp10/Fgf12/Tgfb2/Map3k12/Map4k1/Ankrd6/Rassf2/Cryab/Tpd52l1/Fgd2/Fgd4	42
BP	GO:0001837	epithelial to mesenchymal transition	23/2155	133/23210	0.00257911	0.023804	0.0176966	Hnrnpab/Vangl2/Jag1/Dact3/Vegfa/Foxc1/Usf3/Notch1/Fam83d/Wnt5a/Akna/Tcof1/Mcrip1/Trim28/Tbx20/Ppp2ca/Ctnnb1/Flna/Ppp3r1/Adam15/Tgfb2/Loxl3/Bmp7	23
BP	GO:0009314	response to radiation	54/2155	395/23210	0.0025841	0.023804	0.0176966	Grk1/Sgk1/Rela/Junb/Slc7a11/Nr2f6/Akt2/H2afx/Yy1/N4bp1/Bmf/Myc/Plk3/Uaca/Ppp1cc/Rhob/Agap3/Cry1/Cat/Id2/Tmem109/Kit/Crebbp/Bax/Prkaa1/Stk11/Sde2/Hmgn1/Eef1d/Tnks1bp1/Akt1/Arrb1/Impact/Cry2/Fmr1/Tanc1/Pml/Xrcc5/Brcc3/Pik3r1/Mapk10/Rad18/Rdh11/Ccnd1/Apbb1/Dtl/Bhlhe40/Aqp1/Cryab/Atp1a3/Guca1a/Ndrg4/Sct/Dbh	54
BP	GO:0051146	striated muscle cell differentiation	45/2155	316/23210	0.00258581	0.023804	0.0176966	Klf5/Vegfa/Rxrb/Notch1/Cfl2/Igfbp5/Yy1/Nfatc3/Srf/Rara/Dkk1/Kdm6b/Ptgfrn/Maml1/Ybx1/Tmod3/Hdac4/Lmna/Ppp3ca/Akt1/Kat2a/Spag9/Tmod2/Wdr1/Tanc1/Dysf/Homer1/Camk2d/Capn2/Cdh2/Popdc3/Sorbs2/Dmpk/Pi16/Sort1/Akap6/Speg/Tmem119/Tnnt3/Cacna2d2/Tmod1/Rgs4/Hdac9/Flnc/Atg7	45
BP	GO:0031644	regulation of neurological system process	28/2155	173/23210	0.00262199	0.0240621	0.0178885	Nptx1/Begain/Grm1/Adra2c/Fgfbp3/Shisa9/Oprd1/Fig4/P2rx3/Chrnb4/Ngfr/Nos1/Rims2/Fmr1/Tmem108/Syne1/Baiap2/Homer1/Celf4/Dbn1/Fgf12/Dmpk/Shank2/Prkcz/Cbln1/Shisa7/Abat/Rgs4	28
BP	GO:0051100	negative regulation of binding	28/2155	173/23210	0.00262199	0.0240621	0.0178885	Adnp/Nfib/Hmox1/Hand2/Id1/Ttbk1/Myc/Dkk1/Sox11/Id2/Nek2/Mepce/Bax/1810037I17Rik/Rest/Tmbim6/Ppp3ca/Akt1/Spag9/Gnl3l/Actb/Ralb/Dysf/Ripor1/Adam15/Map2/Ace/Ckmt1	28
BP	GO:0046486	glycerolipid metabolic process	46/2155	325/23210	0.00263465	0.0241407	0.017947	Esr1/Pigc/Apoe/Abhd4/Plpp1/Fig4/Acsl1/Nr1h2/Prdx6/Socs2/Abhd2/Mtmr4/Cat/Pi4k2a/Pck2/Pikfyve/Il6st/Inpp5f/Gdpd1/Synj1/Serinc5/Serinc1/Fam126b/Ttc7b/Pik3r3/Pik3r1/Acsl3/Pcyt1a/Dgki/Abhd6/Capn2/Taz/Lpl/Pld2/Ttc7/Pik3cd/Impad1/Pigt/Pik3c2b/Gnb3/Pigl/Plek/Cpt1a/Pla2g3/Fam126a/Pnpla6	46
BP	GO:0070482	response to oxygen levels	41/2155	282/23210	0.00267374	0.024461	0.0181851	Hmox1/Vegfd/Nr4a2/Pygm/Mgarp/Oprd1/Vegfa/P2rx3/Notch1/Nfatc3/Suv39h2/Myc/Plk3/Adam17/Eif4ebp1/Cat/Ddit4/Rest/Chchd2/Tmbim6/Akt1/Cpeb4/Acaa2/Scn2a/Atp1b1/Pml/Pick1/Itpr1/Slc8a3/Camk2d/Arnt/Pld2/Tgfb2/Fundc1/Aqp1/Pgf/Cryab/Abat/Th/Ptgis/Atg7	41
BP	GO:0042176	regulation of protein catabolic process	52/2155	378/23210	0.0026875	0.0245489	0.0182504	Timp4/Mylip/Rela/Nupr1/Trib3/Hspa1b/Arntl/Gna12/Apoe/Serpine2/N4bp1/Fam83d/Crebrf/Plk3/Wnt5a/Fyn/Gclc/Mdm4/Rnf217/Fbxw8/Usp8/Rad23a/Psme3/Smurf1/Ube2g2/Hspbp1/Gipc1/Herpud1/Ppp2ca/Gga3/Csnk1d/Akt1/Axin1/Cul4a/Rchy1/Snx9/Ndfip1/Ubxn2a/Flna/Fmr1/Pml/Ptpn3/Stx5a/Btrc/Dysf/Zfand2a/Dtl/Atraid/Wwp1/Svip/Clu/Atg7	52
BP	GO:0042593	glucose homeostasis	39/2155	265/23210	0.00269346	0.0245653	0.0182626	Hk2/Rac1/Pim3/Brsk2/Foxo4/Igfbp5/Ngfr/Stat3/Rab34/Cry1/Pck2/Foxk1/Zbtb20/Prkaa1/Aspscr1/Stk11/Sesn2/Ppp2ca/Ppp3ca/Akt1/Arrb1/Insr/Cry2/Pih1d1/Hmgn3/Pik3r1/Pfkm/Mcu/Lin28a/Fcor/Rph3al/Gper1/Sesn3/Fkbp1b/Ffar3/Ppp3cb/Pygl/Dbh/Atg7	39
BP	GO:0006110	regulation of glycolytic process	11/2155	46/23210	0.00270337	0.0245798	0.0182734	Nupr1/Zbtb7a/Myc/Stat3/Zbtb20/Prkaa1/Ddit4/Hdac4/Insr/Entpd5/Slc2a6	11
BP	GO:0030811	regulation of nucleotide catabolic process	11/2155	46/23210	0.00270337	0.0245798	0.0182734	Nupr1/Zbtb7a/Myc/Stat3/Zbtb20/Prkaa1/Ddit4/Hdac4/Insr/Entpd5/Slc2a6	11
BP	GO:0048167	regulation of synaptic plasticity	50/2155	361/23210	0.00278758	0.0253066	0.0188137	Rac1/Shisa9/Apoe/P2rx3/Serpine2/Srf/Rara/Sqstm1/Ptn/Kit/Rims3/Gipc1/Kat2a/Myo6/Nos1/Rims2/Sipa1l1/Fmr1/Snap47/Pick1/Slc8a3/Baiap2/Dgki/Rab11a/Abhd6/Ppp1r9a/Syngr1/Cpeb3/Dbn1/Mmp9/Mpp2/Snap25/Mapt/Cyp46a1/Shank2/Prkcz/Prnp/Itpka/Camk2b/Slc24a2/Nsg1/Cbln1/Itpr3/Shisa7/Vamp2/Sorcs2/Cntn2/Rab3a/Camk2a/Sct	50
BP	GO:0010876	lipid localization	51/2155	370/23210	0.00281596	0.0255155	0.0189691	Prelid3a/Soat2/Acacb/Apoe/Akt2/Npc1l1/Acsl1/Plekha3/Nr1h2/Nme4/Osbpl5/Slco3a1/Nfkbia/Stat5b/Cry1/Fzd4/Stard7/Prelid1/Slc25a17/Akt1/Nus1/Tex2/Stard4/Ano6/Cry2/Vps4b/Tmem30a/Pdzd8/Osbpl1a/Mest/Esyt1/Tmem135/Acsl3/Lima1/Osbpl6/Dysf/Osbpl10/Ano3/Lpl/Atp10d/Atp9a/Atp9b/Pltp/Kiss1r/Abca3/Ace/Abcd1/Abca4/Spns3/Stra6/Stra6l	51
BP	GO:0120032	regulation of plasma membrane bounded cell projection assembly	29/2155	182/23210	0.00281923	0.0255155	0.0189691	Rcc2/Wasf2/Rac1/Klf5/Akirin1/Myo10/Srf/Bbs4/Cep135/Kit/Plekhm1/Dpysl3/Actr3/Hdac4/Pfn2/Fmr1/Syne1/Ppp1r9a/Mns1/Sept9/Arap1/Dbn1/Dnm3/Hap1/Aqp1/Sdccag8/Atp7a/Ccdc88a/Dmtn	29
BP	GO:0006091	generation of precursor metabolites and energy	52/2155	379/23210	0.0028407	0.0256706	0.0190843	Cox6a2/Nupr1/Nr4a3/Hk2/Pygm/Gnas/Akt2/Zbtb7a/Stk40/Nfatc3/Shmt2/Myc/Noa1/Stat3/Cat/Prelid1/Foxk1/Bax/Zbtb20/Prkaa1/Ddit4/Tbrg4/Phb2/Ccnb1/Hdac4/Il6st/Mybbp1a/Akt1/Pygb/Insr/Rb1cc1/Agl/Chchd4/Acat1/Mt3/Pfkm/Phkb/Nipsnap2/Taz/Gale/Entpd5/Slc2a6/COX2/Eno3/Eno2/Atp7a/Lyrm7/Abcd1/Hmgcll1/COX3/Cyb561/Pygl	52
BP	GO:0030041	actin filament polymerization	28/2155	174/23210	0.00285439	0.0257435	0.0191386	Rac1/Bbs4/Hax1/Tmod3/Actr3/Sptan1/Tmod2/Pfn2/Snx9/Actr2/Tpm1/Fchsd2/Sptbn1/Mtss1/Pick1/Rhobtb1/Gsn/Baiap2/Add3/Gmfb/Cotl1/Ppp1r9a/Pstpip1/Dbn1/Arpc5/Kank4/Tmod1/Dmtn	28
BP	GO:0010666	positive regulation of cardiac muscle cell apoptotic process	7/2155	22/23210	0.00287055	0.0257435	0.0191386	Fbxo32/Eif5a/Map3k5/Camk2d/Capn2/Camk2a/Ltk	7
BP	GO:0043153	entrainment of circadian clock by photoperiod	7/2155	22/23210	0.00287055	0.0257435	0.0191386	Nr2f6/Ppp1cc/Cry1/Id2/Cry2/Pml/Bhlhe40	7
BP	GO:0051602	response to electrical stimulus	7/2155	22/23210	0.00287055	0.0257435	0.0191386	Fbxo32/Grm1/Nrf1/Rest/Actb/Myo6/Rab3a	7
BP	GO:0071870	cellular response to catecholamine stimulus	7/2155	22/23210	0.00287055	0.0257435	0.0191386	Nr4a3/Gnas/Gabpa/Nos1/Atp2b4/Akap6/Pde4b	7
BP	GO:0033500	carbohydrate homeostasis	39/2155	266/23210	0.00288028	0.0257549	0.019147	Hk2/Rac1/Pim3/Brsk2/Foxo4/Igfbp5/Ngfr/Stat3/Rab34/Cry1/Pck2/Foxk1/Zbtb20/Prkaa1/Aspscr1/Stk11/Sesn2/Ppp2ca/Ppp3ca/Akt1/Arrb1/Insr/Cry2/Pih1d1/Hmgn3/Pik3r1/Pfkm/Mcu/Lin28a/Fcor/Rph3al/Gper1/Sesn3/Fkbp1b/Ffar3/Ppp3cb/Pygl/Dbh/Atg7	39
BP	GO:0046902	regulation of mitochondrial membrane permeability	12/2155	53/23210	0.00288769	0.0257549	0.019147	Hk2/Hebp2/Siva1/Bcl2l2/Gclc/Stat3/Spg7/Bax/Acaa2/Cnp/Mpv17l/Camk2a	12
BP	GO:0098815	modulation of excitatory postsynaptic potential	12/2155	53/23210	0.00288769	0.0257549	0.019147	Ngfr/Rims2/Tmem108/Syne1/Baiap2/Celf4/Dbn1/Dmpk/Shank2/Prkcz/Cbln1/Rgs4	12
BP	GO:0009127	purine nucleoside monophosphate biosynthetic process	26/2155	158/23210	0.00289361	0.0257549	0.019147	Nupr1/Hk2/Ak3/Zbtb7a/Myc/Pfas/Stat3/Ak2/Atic/Foxk1/Zbtb20/Prkaa1/Ddit4/Hdac4/Insr/Gmps/Pfkm/Taz/Gale/Entpd5/Slc2a6/COX2/Eno3/Eno2/Adssl1/ATP6	26
BP	GO:0009168	purine ribonucleoside monophosphate biosynthetic process	26/2155	158/23210	0.00289361	0.0257549	0.019147	Nupr1/Hk2/Ak3/Zbtb7a/Myc/Pfas/Stat3/Ak2/Atic/Foxk1/Zbtb20/Prkaa1/Ddit4/Hdac4/Insr/Gmps/Pfkm/Taz/Gale/Entpd5/Slc2a6/COX2/Eno3/Eno2/Adssl1/ATP6	26
BP	GO:0015711	organic anion transport	56/2155	415/23210	0.00290644	0.0258302	0.019203	Prelid3a/Slc7a11/Slc38a7/Slc35a1/Abcc5/Slc6a6/Apoe/Akt2/Acsl1/Slc7a1/Osbpl5/Slc7a5/Slco3a1/Slc25a30/Slc6a9/Myc/Slc3a2/Stard7/Slc2a1/Prelid1/Slc25a17/Slc19a1/Gipc1/Akt1/Slc4a3/Dpysl2/Slc36a4/Myo6/Gabbr1/Arl6ip5/Tmem30a/Acsl3/Slc25a24/Slc25a10/Slc2a3/Folr1/Atp10d/Atp9a/Slc7a4/Atp9b/Pltp/Kiss1r/Lrrc8c/Slc37a1/Ace/Slc35a3/Slc7a8/Abat/Rgs4/Abcd1/Slc2a9/Apba1/Abca4/Stra6/Stra6l/Slc38a11	56
BP	GO:0042398	cellular modified amino acid biosynthetic process	10/2155	40/23210	0.00293869	0.0260385	0.0193578	Slc7a11/Mthfd1/Plod2/Gclm/Gclc/Atic/Gamt/Ckb/Gch1/Ckmt1	10
BP	GO:0110111	negative regulation of animal organ morphogenesis	10/2155	40/23210	0.00293869	0.0260385	0.0193578	Nfib/Aspn/Foxc1/Notch1/Wnt5a/Lims1/Ctnnb1/Tgfb2/Sulf1/Bmp7	10
BP	GO:2000573	positive regulation of DNA biosynthetic process	15/2155	74/23210	0.00294829	0.0260844	0.019392	Cct2/Vegfa/Hmbox1/Naf1/Dkc1/Myc/Gfer/Nek2/Mapkapk5/Chtf8/Ctnnb1/Xrcc5/Camk2d/Parm1/Rfc2	15
BP	GO:0071156	regulation of cell cycle arrest	13/2155	60/23210	0.00297604	0.0262906	0.0195453	Foxo4/Zbtb17/Cdk4/Casp2/Mdm4/Med25/Id2/Sde2/Mybbp1a/Pml/Ccnd1/Gper1/Rnf112	13
BP	GO:0048762	mesenchymal cell differentiation	33/2155	216/23210	0.00303231	0.0267477	0.0198851	Hand2/Hnrnpab/Phox2b/Vangl2/Jag1/Dact3/Vegfa/Foxc1/Zeb2/Usf3/Notch1/Fam83d/Wnt5a/Akna/Tcof1/Rdh10/Sox11/Mcrip1/Trim28/Phactr4/Tbx20/Ppp2ca/Ctnnb1/Anxa6/Flna/Ppp3r1/Adam15/Folr1/Fn1/Tgfb2/Loxl3/Sema3b/Bmp7	33
BP	GO:0090092	regulation of transmembrane receptor protein serine/threonine kinase signaling pathway	35/2155	233/23210	0.00307817	0.0271117	0.0201557	Foxd1/Fst/Rnf165/Aspn/Acvr2b/Rbpms/Zbtb7a/Notch1/Ppm1a/Spg20/Adam17/Wnt5a/Dkk1/Zic2/Sox11/Crebbp/Zfp451/Smurf1/Stk11/Tbx20/Gipc1/Numa1/Axin1/Peg10/Sptbn1/Npnt/Folr1/Gdf11/Itga3/Tgfb2/Sulf1/Lgals9/Nrep/Bmp7/Snx25	35
BP	GO:0014065	phosphatidylinositol 3-kinase signaling	22/2155	127/23210	0.00308846	0.0271619	0.020193	Serpine2/Hax1/Rara/Fyn/Cat/Maz/Akt1/Insr/Pik3r1/Plxnb1/Erbb3/Slc9a3r2/Pld2/Stambp/Entpd5/Tgfb2/Pik3ip1/Pik3cd/Pik3c2b/Nyap2/Gper1/Ltk	22
BP	GO:2000232	regulation of rRNA processing	5/2155	12/23210	0.00311402	0.027346	0.0203299	Usp36/Heatr1/Trmt112/Ncl/Wdr43	5
BP	GO:0061326	renal tubule development	19/2155	104/23210	0.00312165	0.0273723	0.0203494	Foxd1/Hoxd11/Pou3f3/Jag1/Vegfa/Notch1/Dchs1/Myc/Ahi1/Ctnnb1/Mtss1/Lgr5/Npnt/Lgr4/Klhl3/Aqp1/Pgf/Kif26b/Greb1l	19
BP	GO:0071897	DNA biosynthetic process	27/2155	167/23210	0.00313832	0.0274778	0.0204278	Cct2/Vegfa/Hmbox1/Naf1/Dkc1/Myc/Gfer/Pif1/Sh2b1/Nek2/Smg5/Smg6/Mapkapk5/Nat10/Chtf8/Telo2/Ctnnb1/Ctc1/Gnl3l/Pml/Xrcc5/Camk2d/Parp10/Dtl/Parm1/Parp3/Rfc2	27
BP	GO:0030833	regulation of actin filament polymerization	26/2155	159/23210	0.00316079	0.0275278	0.020465	Rac1/Bbs4/Hax1/Tmod3/Actr3/Sptan1/Tmod2/Pfn2/Snx9/Actr2/Tpm1/Fchsd2/Sptbn1/Pick1/Rhobtb1/Gsn/Baiap2/Add3/Gmfb/Cotl1/Ppp1r9a/Dbn1/Arpc5/Kank4/Tmod1/Dmtn	26
BP	GO:0009267	cellular response to starvation	24/2155	143/23210	0.00316196	0.0275278	0.020465	Gas2l1/Bmf/Wipi1/Hrk/Lars/Slc2a1/Asns/Prkaa1/Sesn2/Mybbp1a/Wdr59/Impact/Cpeb4/Map3k5/Ralb/Pick1/Ripor1/Nim1k/Fnip1/Fcor/Pik3c2b/Sesn3/Rragd/Atg7	24
BP	GO:0046330	positive regulation of JNK cascade	24/2155	143/23210	0.00316196	0.0275278	0.020465	Lmnb1/Gadd45b/Vangl2/Ptpn1/Zeb2/Wnt5a/Dkk1/Fzd4/Axin1/Spag9/Pja2/Mapk8ip1/Mlkl/Rb1cc1/Map3k5/Tnik/Dusp22/Map3k12/Map4k1/Ankrd6/Rassf2/Tpd52l1/Fgd2/Fgd4	24
BP	GO:0000188	inactivation of MAPK activity	6/2155	17/23210	0.00319993	0.0275278	0.020465	Dusp2/Spred1/Dusp4/Spred2/Dusp8/Dusp10	6
BP	GO:0000463	maturation of LSU-rRNA from tricistronic rRNA transcript (SSU-rRNA, 5.8S rRNA, LSU-rRNA)	6/2155	17/23210	0.00319993	0.0275278	0.020465	Nol9/Znhit6/Ddx18/Rpl7l1/Urb1/Bop1	6
BP	GO:0003184	pulmonary valve morphogenesis	6/2155	17/23210	0.00319993	0.0275278	0.020465	Jag1/Notch1/Tbx20/Robo1/Tgfb2/Stra6	6
BP	GO:0009886	post-embryonic animal morphogenesis	6/2155	17/23210	0.00319993	0.0275278	0.020465	Grk1/Gnas/Bax/Hmgn1/Dscam/Myo7a	6
BP	GO:0060973	cell migration involved in heart development	6/2155	17/23210	0.00319993	0.0275278	0.020465	Hand2/Notch1/Dchs1/Folr1/Bmp7/Ndrg4	6
BP	GO:0061158	3'-UTR-mediated mRNA destabilization	6/2155	17/23210	0.00319993	0.0275278	0.020465	Zfp36l2/Qk/Trim71/Upf1/Khsrp/Cpeb3	6
BP	GO:1902992	negative regulation of amyloid precursor protein catabolic process	6/2155	17/23210	0.00319993	0.0275278	0.020465	Apoe/Gga3/Olfm1/Prnp/Hap1/Clu	6
BP	GO:1903960	negative regulation of anion transmembrane transport	6/2155	17/23210	0.00319993	0.0275278	0.020465	Akt2/Grk6/Akt1/Gopc/Arl6ip5/Rgs4	6
BP	GO:1904748	regulation of apoptotic process involved in development	6/2155	17/23210	0.00319993	0.0275278	0.020465	Foxc1/Notch1/Bax/Pml/Tgfb2/Bmp7	6
BP	GO:0061458	reproductive system development	60/2155	453/23210	0.00323305	0.0277723	0.0206468	Spo11/Esr1/Cebpb/Junb/Nupr1/Fst/Tcf7/Vegfa/Ube2q1/Il11ra1/Serpine1/Foxc1/Rxrb/Notch1/Serpine2/E2f7/Chd7/Rara/Wnt5a/Bcl2l2/Stat5b/Rdh10/Slc22a5/Fbxw8/Fzd4/Ptn/Trim28/Kit/Serpinf1/Bax/Stk11/Zfp568/Ybx3/Taf4/Rarg/Ctnnb1/Akt1/Arrb1/Peg10/Insr/Flna/Arid4a/Arnt/Ccnd1/Lgr4/Ctsb/Epor/Plcd3/Lhx4/Map7/Rab13/Tgfb2/Sulf1/Ermp1/Greb1l/Tyro3/Bmp7/Stra6/Ptgis/Rec8	60
BP	GO:0032436	positive regulation of proteasomal ubiquitin-dependent protein catabolic process	16/2155	82/23210	0.0032604	0.027926	0.0207611	Trib3/Hspa1b/Plk3/Gclc/Rnf217/Fbxw8/Rad23a/Hspbp1/Herpud1/Csnk1d/Akt1/Axin1/Rchy1/Zfand2a/Clu/Atg7	16
BP	GO:0051899	membrane depolarization	16/2155	82/23210	0.0032604	0.027926	0.0207611	Ngfr/Gclm/Gclc/Cacna1g/Scn2a/Ptpn3/Gpd1l/Mllt11/Camk2d/Kcnh2/Fgf12/Prkcz/Scn3a/Scn9a/Ank3/Abcd1	16
BP	GO:0060491	regulation of cell projection assembly	29/2155	184/23210	0.00331782	0.0283767	0.0210961	Rcc2/Wasf2/Rac1/Klf5/Akirin1/Myo10/Srf/Bbs4/Cep135/Kit/Plekhm1/Dpysl3/Actr3/Hdac4/Pfn2/Fmr1/Syne1/Ppp1r9a/Mns1/Sept9/Arap1/Dbn1/Dnm3/Hap1/Aqp1/Sdccag8/Atp7a/Ccdc88a/Dmtn	29
BP	GO:0030808	regulation of nucleotide biosynthetic process	15/2155	75/23210	0.00337544	0.0286621	0.0213084	Nupr1/Zbtb7a/Myc/Stat3/Zbtb20/Prkaa1/Ddit4/Hdac4/Insr/Nos1/Taz/Entpd5/Slc2a6/COX2/Guca1a	15
BP	GO:0032272	negative regulation of protein polymerization	15/2155	75/23210	0.00337544	0.0286621	0.0213084	Sgk1/Bbs4/Tmod3/Sptan1/Tmod2/Pfn2/Tpm1/Sptbn1/Gsn/Add3/Map2/Eml2/Kank4/Tmod1/Dmtn	15
BP	GO:0051303	establishment of chromosome localization	15/2155	75/23210	0.00337544	0.0286621	0.0213084	Spo11/Bod1/Gem/Rrs1/Fam83d/Cenpf/Actr3/Ccnb1/Numa1/Actr2/Sun1/Vps4b/Psrc1/Rab11a/Mlh1	15
BP	GO:1900182	positive regulation of protein localization to nucleus	15/2155	75/23210	0.00337544	0.0286621	0.0213084	Trim8/Ngfr/Uaca/Fyn/Ran/Cd2ap/Hnrnpm/Trim28/Stk11/Sesn2/Akt1/Flna/Pik3r1/Tgfb2/Tardbp	15
BP	GO:1900371	regulation of purine nucleotide biosynthetic process	15/2155	75/23210	0.00337544	0.0286621	0.0213084	Nupr1/Zbtb7a/Myc/Stat3/Zbtb20/Prkaa1/Ddit4/Hdac4/Insr/Nos1/Taz/Entpd5/Slc2a6/COX2/Guca1a	15
BP	GO:2000116	regulation of cysteine-type endopeptidase activity	34/2155	226/23210	0.00340946	0.0289095	0.0214922	Nr4a1/Hspa1b/Vegfa/Akt2/Siah2/Nle1/Prr7/Rps27l/Ttbk1/Ngfr/Myc/Uaca/Fyn/Tbc1d10a/Bax/Mtch1/Rnf7/Rest/Herpud1/Ppp2ca/Akt1/Arrb1/Cyfip2/Robo1/Map3k5/Arl6ip5/Pml/Pih1d1/Gsn/Fnip1/Mmp9/Aqp1/Cryab/Gper1	34
BP	GO:0051291	protein heterooligomerization	26/2155	160/23210	0.00344854	0.0290876	0.0216247	Kcnh6/Chrnb4/Sept11/Sqstm1/Strada/Prkab1/Lims1/Prkaa1/Stk11/Ppp2ca/Cpsf6/Ctnnb1/Insr/Gnaq/Kcnab2/Rrm2/Kcnh2/Cdh2/Syt1/Sept9/Cldn3/Pcbd1/Prkcz/Chrna3/Gch1/Itpr3	26
BP	GO:0045669	positive regulation of osteoblast differentiation	14/2155	68/23210	0.00344989	0.0290876	0.0216247	Cebpb/Jag1/Gnas/Acvr2b/Vegfa/Sox11/Il6st/Lmna/Ctnnb1/Pdlim7/Npnt/Tmem119/Atraid/Bmp7	14
BP	GO:0017148	negative regulation of translation	23/2155	136/23210	0.00345015	0.0290876	0.0216247	Zfp36l2/Shmt1/Qk/Igfbp5/Trim71/Dapk3/Rara/Upf1/Khsrp/Eif4ebp1/Stat3/Pus7/Sesn2/Ncl/Fxr1/Tnrc6b/Cpeb4/Fmr1/Pml/Enc1/Caprin2/Lin28a/Cpeb3	23
BP	GO:0050905	neuromuscular process	23/2155	136/23210	0.00345015	0.0290876	0.0216247	Tcf15/Nr4a3/Bloc1s4/Hmx3/Opa3/Spg20/Rest/Kcnab2/Cntnap1/Nefl/Myo5a/Tmem150c/Dbn1/Fgf12/Aldh1a3/Abr/Rbfox1/Ush1g/Gch1/Camk2b/Ush1c/Myo7a/Stra6	23
BP	GO:0043266	regulation of potassium ion transport	19/2155	105/23210	0.00348689	0.0293554	0.0218238	Oxsr1/Gnaq/Kcnab2/Ano6/Flna/Nos1/Atp1b1/Atp1b3/Kcnh2/Rgs7/Akap6/Prnp/Rnf207/Ank3/Kcnip4/Plcb4/Rgs4/Vamp2/Dpp6	19
BP	GO:0051495	positive regulation of cytoskeleton organization	33/2155	218/23210	0.003513	0.0295106	0.0219392	Rac1/Id1/Nin/Cfl2/Hax1/Actr3/Nf2/Numa1/Ranbp1/Pfn2/Snx9/Actr2/Wdr1/Flna/Tpm1/Fchsd2/Vps4b/Mtss1/Togaram1/Pick1/Psrc1/Rhobtb1/Gsn/Baiap2/Gmfb/Ppm1e/Mapt/Kiss1r/Arpc5/Arhgef15/Plek/Sorbs3/Limch1	33
BP	GO:0006096	glycolytic process	17/2155	90/23210	0.00351866	0.0295106	0.0219392	Nupr1/Hk2/Zbtb7a/Myc/Stat3/Foxk1/Zbtb20/Prkaa1/Ddit4/Hdac4/Insr/Pfkm/Gale/Entpd5/Slc2a6/Eno3/Eno2	17
BP	GO:0048771	tissue remodeling	30/2155	193/23210	0.0035203	0.0295106	0.0219392	Hand2/Rac1/Jag1/Acvr2b/Vegfa/Foxc1/Igfbp5/Nfatc3/Chd7/Ptn/Plekhm1/Bax/Ppp3ca/Ctnnb1/Flna/Cela1/Ubash3b/Pml/Snx10/Lgr4/Il23a/Mmp9/Tgfb2/Tmem119/Abr/Rassf2/Atp7a/Spp2/Angpt2/Dbh	30
BP	GO:0043405	regulation of MAP kinase activity	42/2155	295/23210	0.00352719	0.0295265	0.0219509	Dusp2/Gadd45b/Spred1/Grm1/Trib3/Vangl2/Ptpn1/Apoe/Vegfa/Dusp4/Adra2b/Zeb2/Wnt5a/Spred2/Dkk1/Fzd4/Kit/Map2k2/Axin1/Spag9/Arrb1/Insr/Aida/Mapk8ip1/Mlkl/Robo1/Map3k5/Tnik/Smpd1/Dusp8/Dusp10/Lpar2/Mst1r/Map3k12/Kiss1r/Map4k1/Plce1/Tpd52l1/Fgd2/Bmp7/Fgd4/Itga1	42
BP	GO:0097484	dendrite extension	10/2155	41/23210	0.00356869	0.0297474	0.0221152	Cacng7/Smurf1/Stk11/Cyfip2/Rims2/Itsn2/Tmem108/Syt1/Cpne5/Syt17	10
BP	GO:1903170	negative regulation of calcium ion transmembrane transport	10/2155	41/23210	0.00356869	0.0297474	0.0221152	Gem/Gsto1/1810037I17Rik/Ppp2ca/Fmr1/Gnb5/Dysf/Gstm7/Tgfb2/Fkbp1b	10
BP	GO:2001258	negative regulation of cation channel activity	10/2155	41/23210	0.00356869	0.0297474	0.0221152	Gem/Gsto1/Fmr1/Gnb5/Dysf/Mmp9/Gstm7/Fgf12/Ank3/Fkbp1b	10
BP	GO:1901019	regulation of calcium ion transmembrane transporter activity	16/2155	83/23210	0.00369828	0.0307148	0.0228344	Gem/Gsto1/1810037I17Rik/Ppp2ca/Fmr1/Atp1b1/Myo5a/Gnb5/Dysf/Nipsnap2/Gstm7/Akap6/Hap1/Pde4b/Cacnb1/Fkbp1b	16
BP	GO:1900180	regulation of protein localization to nucleus	21/2155	121/23210	0.00370033	0.0307148	0.0228344	Trim8/Ngfr/Uaca/Fyn/Ran/Cd2ap/Hnrnpm/Trim28/Rab23/Akap1/Stk11/Sesn2/Nf2/Ppp2ca/Lmna/Akt1/Flna/Pik3r1/Tgfb2/Dclk1/Tardbp	21
BP	GO:1903409	reactive oxygen species biosynthetic process	21/2155	121/23210	0.00370033	0.0307148	0.0228344	Esr1/Rac1/Akt2/Khsrp/Fyn/Stat3/Hdac4/Akt1/Insr/Clcn3/Nos1/Ass1/Atp2b4/Epor/Ticam1/Mpv17l/COX2/Abcd1/Clu/Rab27a/Ptgis	21
BP	GO:0043270	positive regulation of ion transport	45/2155	322/23210	0.0037066	0.0307181	0.0228369	Cebpb/Sgk1/Htr3a/Gnas/Apoe/Gsto1/Akt2/Serpine1/Ifngr1/Mllt6/Prelid1/Bax/Trpc3/Ikbkb/Akt1/Ano6/Dpysl2/Flna/Akt3/Nos1/Gabbr1/Atp1b1/Atp1b3/Itpr1/Cacng3/Nipsnap2/Homer1/Slc9a3r2/Gpd1l/Pirt/Kcnh2/Rgs7/Trpv2/Gstm7/Fgf12/Akap6/Hap1/Atp2c2/Rnf207/Gper1/Ank3/Mchr1/Abat/Camk2a/Dpp6	45
BP	GO:0007254	JNK cascade	31/2155	202/23210	0.00371113	0.0307181	0.0228369	Lmnb1/Gadd45b/Vangl2/Ptpn1/Zeb2/Wnt5a/Dkk1/Fzd4/Akt1/Axin1/Spag9/Aida/Pja2/Mapk8ip1/Mlkl/Rb1cc1/Map3k5/Tnik/Mapk10/Ulk4/Dusp22/Stradb/Dusp10/Fgf12/Map3k12/Map4k1/Ankrd6/Rassf2/Tpd52l1/Fgd2/Fgd4	31
BP	GO:0072080	nephron tubule development	18/2155	98/23210	0.0037261	0.0307989	0.0228969	Foxd1/Hoxd11/Pou3f3/Jag1/Vegfa/Notch1/Dchs1/Myc/Ahi1/Ctnnb1/Mtss1/Npnt/Lgr4/Klhl3/Aqp1/Pgf/Kif26b/Greb1l	18
BP	GO:0030324	lung development	33/2155	219/23210	0.00377672	0.0309614	0.0230177	Hsd11b1/Nfib/Slc7a11/Id1/Vangl2/Acvr2b/Vegfa/Ascl1/Stk40/Notch1/Igfbp5/Srf/Wnt5a/Rdh10/Asxl1/Sox11/Ptk7/Map2k2/Numa1/Ctnnb1/Rc3h2/Man2a1/Hikeshi/Ppp3r1/Sparc/Itga3/Hspb11/Loxl3/Wwp1/Ace/Atp7a/Rab3a/Stra6	33
BP	GO:1903311	regulation of mRNA metabolic process	37/2155	253/23210	0.00378568	0.0309614	0.0230177	Zfp36l2/Hnrnpa0/Cacng7/Vegfa/Qk/Srsf9/Rnf219/Zbtb7a/Prdx6/Trim71/Mbnl1/Upf1/Pabpc4/Khsrp/Rbm15b/Iws1/Hnrnpm/Ybx1/Rbm19/Noct/Rest/Pabpc1/Tbrg4/Sart3/Ccnb1/Cpsf6/Sltm/Fxr1/Tnrc6b/Mbnl2/Fmr1/Nbas/Celf4/Nova1/Cpeb3/Rbfox1/Tardbp	37
BP	GO:0010950	positive regulation of endopeptidase activity	25/2155	153/23210	0.00378694	0.0309614	0.0230177	Akirin2/Prr7/Rps27l/Ttbk1/Ngfr/Myc/Uaca/Fyn/Stat3/Tbc1d10a/Prelid1/Psme3/Bax/Mtch1/Rnf7/Rest/Ppp2ca/Arrb1/Cyfip2/Robo1/Map3k5/Arl6ip5/Pml/Gsn/Gper1	25
BP	GO:0045216	cell-cell junction organization	24/2155	145/23210	0.00379871	0.0309614	0.0230177	Rac1/Mpp5/Ramp2/Srf/Lims1/Ccm2/Nf2/Ikbkb/Hdac7/Wdr1/Flna/Cntnap1/Vcl/Epb41l3/Cdh2/Plekha7/Cdh11/Cldn3/Rab13/Cdh22/Tgfb2/Arvcf/Ace/Cdh15	24
BP	GO:0009648	photoperiodism	7/2155	23/23210	0.00379979	0.0309614	0.0230177	Nr2f6/Ppp1cc/Cry1/Id2/Cry2/Pml/Bhlhe40	7
BP	GO:0010592	positive regulation of lamellipodium assembly	7/2155	23/23210	0.00379979	0.0309614	0.0230177	Wasf2/Rac1/Akirin1/Actr3/Hdac4/Aqp1/Atp7a	7
BP	GO:0010663	positive regulation of striated muscle cell apoptotic process	7/2155	23/23210	0.00379979	0.0309614	0.0230177	Fbxo32/Eif5a/Map3k5/Camk2d/Capn2/Camk2a/Ltk	7
BP	GO:0071868	cellular response to monoamine stimulus	7/2155	23/23210	0.00379979	0.0309614	0.0230177	Nr4a3/Gnas/Gabpa/Nos1/Atp2b4/Akap6/Pde4b	7
BP	GO:0071869	response to catecholamine	7/2155	23/23210	0.00379979	0.0309614	0.0230177	Nr4a3/Gnas/Gabpa/Nos1/Atp2b4/Akap6/Pde4b	7
BP	GO:0006469	negative regulation of protein kinase activity	30/2155	194/23210	0.00380339	0.0309614	0.0230177	Dusp2/Gadd45b/Ptprt/Spred1/Trib3/Ptpn1/Mllt1/Apoe/Dusp4/Akt1s1/Spred2/Sh3bp5l/Hexim1/Nf2/Akt1/Actb/Aida/Chordc1/Gnaq/Mapk8ip1/Ubash3b/Smpd1/Prkar2b/Fbxo7/Dusp8/Dusp22/Dusp10/Ppm1e/Kat2b/Bmp7	30
BP	GO:0031669	cellular response to nutrient levels	30/2155	194/23210	0.00380339	0.0309614	0.0230177	P2rx3/Usf2/Gas2l1/Srf/Bmf/Wipi1/Hrk/Fyn/Lars/Slc2a1/Asns/Prkaa1/Sesn2/Mybbp1a/Wdr59/Impact/Cpeb4/Map3k5/Ralb/Pick1/Ripor1/Nim1k/Fnip1/Folr1/Lpl/Fcor/Pik3c2b/Sesn3/Rragd/Atg7	30
BP	GO:0048147	negative regulation of fibroblast proliferation	9/2155	35/23210	0.0038319	0.0310652	0.0230949	Nupr1/Myc/Med25/Bax/Fth1/Pex2/Emd/Parp10/Mmp9	9
BP	GO:0048710	regulation of astrocyte differentiation	9/2155	35/23210	0.0038319	0.0310652	0.0230949	Notch1/Serpine2/Ttbk1/Id2/Kdm4a/Actr3/Il6st/Atf5/Cntn2	9
BP	GO:0051973	positive regulation of telomerase activity	9/2155	35/23210	0.0038319	0.0310652	0.0230949	Cct2/Hmbox1/Naf1/Dkc1/Myc/Nek2/Mapkapk5/Ctnnb1/Parm1	9
BP	GO:0050000	chromosome localization	15/2155	76/23210	0.00385205	0.031083	0.0231081	Spo11/Bod1/Gem/Rrs1/Fam83d/Cenpf/Actr3/Ccnb1/Numa1/Actr2/Sun1/Vps4b/Psrc1/Rab11a/Mlh1	15
BP	GO:0008089	anterograde axonal transport	11/2155	48/23210	0.00385514	0.031083	0.0231081	Bloc1s4/Mgarp/Spg7/Kif5a/Kif3a/Fmr1/Trak2/Nefl/Map2/Kif1a/Hap1	11
BP	GO:0031648	protein destabilization	11/2155	48/23210	0.00385514	0.031083	0.0231081	Mylip/Id1/Utp25/Rad23a/Crebbp/Gga3/Pex2/Btrc/Gsn/Prnp/Isoc2a	11
BP	GO:0090311	regulation of protein deacetylation	11/2155	48/23210	0.00385514	0.031083	0.0231081	Spred1/Vegfa/Jdp2/Spred2/Prkaa1/Ctbp1/Pml/BC004004/Fry/Dysf/Mapt	11
BP	GO:0045185	maintenance of protein location	19/2155	106/23210	0.00388694	0.0312542	0.0232354	Hk2/Nfkbia/Bbs4/Tln1/Akt1/Get4/Sun1/Flna/Gopc/Keap1/Vps13d/Epb41l3/Pml/Gsn/Syne1/Dbn1/Lgals9/Ankrd13c/Ank3	19
BP	GO:1902803	regulation of synaptic vesicle transport	19/2155	106/23210	0.00388694	0.0312542	0.0232354	Nrn1/Rims3/Gipc1/Pfn2/Rap1a/Myo6/Rims2/Fmr1/Prepl/Dgki/Map2/Syt1/Sept5/Cyth1/Chrna3/Napb/Rab3a/Camk2a/Apba1	19
BP	GO:0051054	positive regulation of DNA metabolic process	36/2155	245/23210	0.00392686	0.0315323	0.0234421	Shld1/Rac1/Atf1/Cct2/Cebpg/Vegfa/Exosc3/E2f7/Hmbox1/Naf1/Dkc1/Myc/Gfer/Atf7ip/Trim28/Nek2/Bax/Rif1/Mapkapk5/Chtf8/Ctnnb1/Akt1/Ctc1/Actr2/Stat6/Pml/Xrcc5/Brcc3/Ppp1r10/Camk2d/Prdm9/Mlh1/Apbb1/Parm1/Parp3/Rfc2	36
BP	GO:0033137	negative regulation of peptidyl-serine phosphorylation	8/2155	29/23210	0.00395029	0.0316732	0.0235469	Dkk1/Bax/Ddit4/Inpp5f/Nos1/Gpd1l/Rassf2/Dmtn	8
BP	GO:0006757	ATP generation from ADP	17/2155	91/23210	0.00396093	0.0316732	0.0235469	Nupr1/Hk2/Zbtb7a/Myc/Stat3/Foxk1/Zbtb20/Prkaa1/Ddit4/Hdac4/Insr/Pfkm/Gale/Entpd5/Slc2a6/Eno3/Eno2	17
BP	GO:0021954	central nervous system neuron development	17/2155	91/23210	0.00396093	0.0316732	0.0235469	Nfib/Nr4a2/Phox2b/Rac1/Nin/Ascl1/Zeb2/Wnt5a/Gnaq/Robo1/Map2/Cdh11/Atf5/Dclk1/Atp7a/Cntn2/Atg7	17
BP	GO:0050885	neuromuscular process controlling balance	14/2155	69/23210	0.00396585	0.0316732	0.0235469	Nr4a3/Bloc1s4/Hmx3/Rest/Cntnap1/Nefl/Myo5a/Aldh1a3/Abr/Rbfox1/Ush1g/Camk2b/Ush1c/Myo7a	14
BP	GO:0043470	regulation of carbohydrate catabolic process	12/2155	55/23210	0.0039942	0.0318566	0.0236832	Hsd11b1/Nupr1/Zbtb7a/Myc/Stat3/Zbtb20/Prkaa1/Ddit4/Hdac4/Insr/Entpd5/Slc2a6	12
BP	GO:0060401	cytosolic calcium ion transport	27/2155	170/23210	0.00403494	0.0321381	0.0238925	Ero1l/Gsto1/Chd7/Mcur1/Fyn/Bax/Trpc3/Tmbim6/Cacna1g/Ubash3b/Pml/Myo5a/Ibtk/Itpr1/Slc8a3/Plch1/Camk2d/Mcu/Gstm7/Tgfb2/Akap6/Prnp/Hap1/Gper1/Itpr3/Plce1/Fkbp1b	27
BP	GO:0006997	nucleus organization	21/2155	122/23210	0.00408777	0.0324507	0.0241249	Pom121/Reep4/Usp36/Pygo1/Mfsd14a/Chd5/Agap3/Wdr73/Nup153/Lmna/Sun1/Ubxn2a/Golm1/Gopc/Vps4b/Pml/Syne1/Map7/Dmpk/Gper1/Tardbp	21
BP	GO:0042752	regulation of circadian rhythm	21/2155	122/23210	0.00408777	0.0324507	0.0241249	Cort/Nr2f6/Arntl/Siah2/Suv39h2/Ppp1cc/Cry1/Id2/Prkaa1/Noct/Sfpq/Csnk1d/Kdm2a/Cry2/Pml/Btrc/Mapk10/Bhlhe40/Spsb4/Atg7/Tardbp	21
BP	GO:0009156	ribonucleoside monophosphate biosynthetic process	26/2155	162/23210	0.00409066	0.0324507	0.0241249	Nupr1/Hk2/Ak3/Zbtb7a/Myc/Pfas/Stat3/Ak2/Atic/Foxk1/Zbtb20/Prkaa1/Ddit4/Hdac4/Insr/Gmps/Pfkm/Taz/Gale/Entpd5/Slc2a6/COX2/Eno3/Eno2/Adssl1/ATP6	26
BP	GO:1902905	positive regulation of supramolecular fiber organization	30/2155	195/23210	0.00410549	0.03248	0.0241467	Rac1/Id1/Nin/Cfl2/Actr3/Nf2/Numa1/Pfn2/Snx9/Actr2/Wdr1/Flna/Tpm1/Fchsd2/Mtss1/Togaram1/Pick1/Psrc1/Rhobtb1/Gsn/Baiap2/Gmfb/Ppm1e/Mapt/Kiss1r/Arpc5/Arhgef15/Plek/Sorbs3/Limch1	30
BP	GO:0048732	gland development	61/2155	467/23210	0.00410919	0.03248	0.0241467	Esr1/Cebpb/Nfib/Hmox1/Hand2/Rela/Csf1/Taf10/Vegfa/Foxc1/Ascl1/Notch1/Igfbp5/Usf2/Serpine2/Nfatc3/Srf/E2f7/Scrib/Socs2/Rara/Wnt5a/Gfer/Stat5b/Asxl1/Jarid2/Id2/Ptn/Pck2/Slc12a2/Serpinf1/Bax/Lims1/Map2k2/Stk11/Fasn/Phb2/Rarg/Ctnnb1/Ctc1/Insr/Man2a1/Robo1/Rb1cc1/Cela1/Stat6/Pml/Btrc/Itpr1/Igsf3/Zdhhc21/Eda/Ccnd1/Aldh1a3/Sulf1/Plxna1/Atp2c2/Bmp7/Stra6/Asl/Atg7	61
BP	GO:0048872	homeostasis of number of cells	44/2155	315/23210	0.00411084	0.03248	0.0241467	Hmox1/Slc7a11/Rac1/Csf1/Cebpg/Vegfa/Mthfd1/Nle1/Zbtb7a/Siva1/Notch1/Gas2l1/Srf/Slc39a3/Adam17/Stat5b/Stat3/Lyar/Asxl1/Tcf3/Id2/Kit/Bax/Tmod3/Setd1a/Sart3/Ikbkb/Hspa9/Akt1/Axin1/Rc3h2/Akt3/Kif3a/Arid4a/Lgr4/Cdh2/P4htm/Map7/Tgfb2/Pik3cd/Rassf2/Pde4b/Ppp3cb/Dmtn	44
BP	GO:0048608	reproductive structure development	59/2155	449/23210	0.00413841	0.0326542	0.0242762	Spo11/Esr1/Cebpb/Junb/Nupr1/Fst/Tcf7/Vegfa/Il11ra1/Serpine1/Foxc1/Rxrb/Notch1/Serpine2/E2f7/Chd7/Rara/Wnt5a/Bcl2l2/Stat5b/Rdh10/Slc22a5/Fbxw8/Fzd4/Ptn/Trim28/Kit/Serpinf1/Bax/Stk11/Zfp568/Ybx3/Taf4/Rarg/Ctnnb1/Akt1/Arrb1/Peg10/Insr/Flna/Arid4a/Arnt/Ccnd1/Lgr4/Ctsb/Epor/Plcd3/Lhx4/Map7/Rab13/Tgfb2/Sulf1/Ermp1/Greb1l/Tyro3/Bmp7/Stra6/Ptgis/Rec8	59
BP	GO:0016571	histone methylation	23/2155	138/23210	0.00415837	0.032768	0.0243608	Bend3/Fbl/Suv39h2/Chd5/Dnmt3b/Jarid2/Iws1/Mllt6/Kdm4a/Setd1a/Rif1/Kdm4b/Kmt2c/Ehmt1/Setd7/Lmna/Ctnnb1/L3mbtl2/Arid4a/Pih1d1/Prdm9/Phf19/Tet1	23
BP	GO:0003151	outflow tract morphogenesis	16/2155	84/23210	0.00418332	0.0328377	0.0244126	Hand2/Vangl2/Jag1/Vegfa/Foxc1/Notch1/Rara/Fzd2/Wnt5a/Sox11/Tbx20/Ctnnb1/Robo1/Folr1/Tgfb2/Bmp7	16
BP	GO:1901379	regulation of potassium ion transmembrane transport	16/2155	84/23210	0.00418332	0.0328377	0.0244126	Oxsr1/Kcnab2/Ano6/Flna/Atp1b1/Atp1b3/Kcnh2/Rgs7/Akap6/Prnp/Rnf207/Ank3/Kcnip4/Rgs4/Vamp2/Dpp6	16
BP	GO:0035264	multicellular organism growth	32/2155	212/23210	0.00418388	0.0328377	0.0244126	Csf1/Gnas/Taf10/Stk40/Wdtc1/Chd7/Socs2/Bbs4/Rara/Stat5b/Cdk4/Stat3/Ankrd11/Ppib/Slc12a2/Ccm2/Clic4/Kmt2c/Rarg/Kdm2a/Kat2a/Ctc1/Wdr11/Rc3h2/Cela1/Unc79/Slc12a5/Gamt/Atf5/Sgip1/Cacna2d2/Apba1	32
BP	GO:0030835	negative regulation of actin filament depolymerization	10/2155	42/23210	0.00430114	0.0336449	0.0250127	Tmod3/Sptan1/Tmod2/Tpm1/Sptbn1/Lima1/Gsn/Add3/Tmod1/Dmtn	10
BP	GO:0007160	cell-matrix adhesion	31/2155	204/23210	0.00430784	0.0336449	0.0250127	Rcc2/Rac1/Csf1/Jag1/Vegfa/Serpine1/Itgb5/Srf/Dapk3/Nid1/Lims1/Ctnnb1/Actn1/Utrn/Pik3r1/Zyx/Npnt/Ccl25/Eda/Adam15/Dusp22/Fn1/Itgal/Col5a3/Epdr1/Prkcz/Plekha2/Cntn2/Dmtn/Limch1/Itga1	31
BP	GO:0071560	cellular response to transforming growth factor beta stimulus	31/2155	204/23210	0.00430784	0.0336449	0.0250127	Zfp36l2/Aspn/Acvr2b/Serpine1/Zbtb7a/Itgb5/Ppm1a/Adam17/Fyn/Mtmr4/Crebbp/Zfp451/Smurf1/Stk11/Actr3/Gipc1/Axin1/Peg10/Nlk/Pml/Zyx/Npnt/Dusp22/Folr1/Itga3/Dbn1/Tgfb2/Usp15/Nrep/Fut8/Snx25	31
BP	GO:0042060	wound healing	49/2155	360/23210	0.00430951	0.0336449	0.0250127	Hmox1/Slc7a11/Adra2c/Bloc1s4/Klf5/Akirin1/Vangl2/Gnas/Apoe/Serpine1/Serpine2/Srf/Scrib/Wnt5a/Fzd6/Ptgfrn/Ptk7/Ptn/Fgfr1op2/Syt11/Fbln1/Papss2/Ano6/Anxa6/Flna/Tpm1/Elk3/Ubash3b/Anxa5/BC004004/Dysf/Nbeal2/Dusp10/Fn1/F7/Tgfb2/Aqp1/Wfdc1/Plek/Abat/Lyst/Tyro3/Cnn2/Rab3a/F2rl2/Rab27a/Dmtn/Tspan32/Lnpk	49
BP	GO:0051090	regulation of DNA-binding transcription factor activity	53/2155	396/23210	0.0043716	0.0340661	0.0253258	Esr1/Cth/Hmox1/Hand2/Rela/Nupr1/Peli1/Id1/Trim8/Cebpg/Vegfa/Zbtb7a/Siva1/Srf/Nfkbia/Arhgef2/Fzd2/Wnt5a/Fzd6/Stat3/Zic2/Tcf3/Cat/Rbck1/Fzd4/Id2/Crebzf/Kit/Crebbp/Kat6a/Pprc1/Phb2/Ikbkb/Hdac4/Ppp3ca/Ctnnb1/Akt1/Ube2i/Arrb1/Flna/Trim37/Keap1/Lrp8/Hmgn3/Ticam1/Parp10/Bhlhe40/Prkcz/Prnp/Camk2a/Clu/Lrrfip1/Ptgis	53
BP	GO:0001738	morphogenesis of a polarized epithelium	15/2155	77/23210	0.00438223	0.0340661	0.0253258	Tcf15/Rac1/Brsk2/Vangl2/Dchs1/Fzd2/Wnt5a/Fzd6/Mllt3/Ptk7/Ryk/Ahi1/Wdr1/Intu/Ankrd6	15
BP	GO:0061180	mammary gland epithelium development	15/2155	77/23210	0.00438223	0.0340661	0.0253258	Esr1/Cebpb/Csf1/Scrib/Wnt5a/Id2/Slc12a2/Bax/Phb2/Robo1/Stat6/Pml/Btrc/Ccnd1/Atp2c2	15
BP	GO:1901987	regulation of cell cycle phase transition	41/2155	290/23210	0.0044226	0.0340661	0.0253258	Lmnb1/Zfp36l2/Rcc2/Foxo4/Rps27l/Fam83d/Usp44/E2f7/Cenpf/Anapc11/Ctdsp2/Plk3/Adam17/Cdk4/Casp2/Rbl1/Tcf3/Id2/Brd4/Crebbp/Mepce/Psme3/Tmod3/Bub1b/Phb2/Ccnb1/Akt1/Anp32b/Cul4a/Ctc1/Vps4b/Pml/Brcc3/Rab11a/Camk2d/Ccnd1/Fbxo7/Atp2b4/Dtl/Atf5/Ccng1	41
BP	GO:0005980	glycogen catabolic process	6/2155	18/23210	0.00442686	0.0340661	0.0253258	Pygm/Pygb/Rb1cc1/Agl/Pfkm/Pygl	6
BP	GO:0009251	glucan catabolic process	6/2155	18/23210	0.00442686	0.0340661	0.0253258	Pygm/Pygb/Rb1cc1/Agl/Pfkm/Pygl	6
BP	GO:0030540	female genitalia development	6/2155	18/23210	0.00442686	0.0340661	0.0253258	Esr1/Chd7/Wnt5a/Bax/Tyro3/Stra6	6
BP	GO:0048791	calcium ion-regulated exocytosis of neurotransmitter	6/2155	18/23210	0.00442686	0.0340661	0.0253258	Rims3/Syt11/Rims2/Syt1/Snap25/Syt17	6
BP	GO:0060841	venous blood vessel development	6/2155	18/23210	0.00442686	0.0340661	0.0253258	Acvr2b/Vegfa/Notch1/Ccm2/Tbx20/Ephb4	6
BP	GO:1903599	positive regulation of autophagy of mitochondrion	6/2155	18/23210	0.00442686	0.0340661	0.0253258	Hk2/Smurf1/Cdc37/Vps13d/Fbxo7/Optn	6
BP	GO:1903909	regulation of receptor clustering	6/2155	18/23210	0.00442686	0.0340661	0.0253258	Slc7a11/Ptn/Mesd/Gsn/Sorbs2/Shisa7	6
BP	GO:0006888	ER to Golgi vesicle-mediated transport	21/2155	123/23210	0.00450834	0.034648	0.0257584	Rab43/Mia2/Lman2/Ergic2/Copa/Trappc6b/Use1/Sar1b/Rab1a/Trappc1/Uso1/Stx5a/Creb3l2/Sec23ip/Tmed5/Bcap29/Sec16b/Gosr2/Arfgap3/Rab30/Sec23a	21
BP	GO:0009126	purine nucleoside monophosphate metabolic process	39/2155	273/23210	0.0045274	0.0347493	0.0258337	Cox6a2/Nmnat1/Nupr1/Hk2/Ak3/Bend3/Zbtb7a/Shmt2/Myc/Pfas/Stat3/Ak2/Atic/Foxk1/Zbtb20/Myh3/Prkaa1/Ddit4/Ccnb1/Hdac4/Insr/Nt5c2/Gmps/Atp1b1/Pfkm/Nipsnap2/Taz/Gale/Entpd5/Slc2a6/COX2/Eno3/Eno2/Adssl1/Nt5c1a/Atp7a/Abcd1/ATP6/COX3	39
BP	GO:0008643	carbohydrate transport	24/2155	147/23210	0.00453963	0.0347529	0.0258364	Esr1/Nr4a3/Trib3/Hk2/Slc35a1/Akt2/Slc25a27/Myc/Slc2a1/Aspscr1/Sesn2/Ahi1/Akt1/Insr/Rap1a/Erbb3/Slc50a1/Slc2a3/Sort1/Slc37a1/Aqp1/Ace/Slc35a3/Slc2a9	24
BP	GO:0016482	cytosolic transport	24/2155	147/23210	0.00453963	0.0347529	0.0258364	Hook2/Wipi1/Snx8/Wdr81/Tbc1d10a/Stx6/Map2k2/Vps26b/Pikfyve/Kif5a/Spag9/Rab6a/Heatr5b/Actr2/Flna/Vps53/Stx5a/Prepl/Hook1/Map2/Gosr2/Kif1a/Sort1/Eipr1	24
BP	GO:0045927	positive regulation of growth	43/2155	308/23210	0.00455983	0.0348624	0.0259178	Adnp/Sgk1/Adnp2/Acacb/Cacng7/Csf1/Apoe/Vegfa/Serpine1/Notch1/Srf/Chd7/Bbs4/Adam17/Stat5b/Ppib/Smurf1/Tbx20/Ahi1/Ybx3/Ccnb1/Akt1/Insr/Rims2/Itsn2/Rab11a/Dscam/Serp1/Trpv2/Syt1/Dbn1/Fn1/Tgfb2/Mapt/Akap6/Rufy3/Cpne5/Sgip1/Rnd2/Cacna2d2/Hdgfl2/Syt17/Adam10	43
BP	GO:0031345	negative regulation of cell projection organization	31/2155	205/23210	0.00463535	0.0353417	0.0262742	Mylip/Id1/Nr2f1/Efnb3/Apoe/Ngfr/Spg20/Adam17/Wnt5a/Fyn/Dkk1/Ryk/Dpysl3/Actr3/Ppp3ca/Sez6/Pfn2/Inpp5f/Flna/Dync1i2/Itm2c/Trak2/Aatk/Map2/Itga3/Dnm3/Rufy3/Prnp/Sema3b/Rap1gap2/Lgals1	31
BP	GO:2001169	regulation of ATP biosynthetic process	13/2155	63/23210	0.004645	0.0353417	0.0262742	Nupr1/Zbtb7a/Myc/Stat3/Zbtb20/Prkaa1/Ddit4/Hdac4/Insr/Taz/Entpd5/Slc2a6/COX2	13
BP	GO:0045778	positive regulation of ossification	18/2155	100/23210	0.00465178	0.0353417	0.0262742	Cebpb/Zbtb16/Jag1/Gnas/Acvr2b/Vegfa/Wnt5a/Sox11/Ptn/Il6st/Lmna/Ctnnb1/Ano6/Pdlim7/Npnt/Tmem119/Atraid/Bmp7	18
BP	GO:0030323	respiratory tube development	33/2155	222/23210	0.00467087	0.0353417	0.0262742	Hsd11b1/Nfib/Slc7a11/Id1/Vangl2/Acvr2b/Vegfa/Ascl1/Stk40/Notch1/Igfbp5/Srf/Wnt5a/Rdh10/Asxl1/Sox11/Ptk7/Map2k2/Numa1/Ctnnb1/Rc3h2/Man2a1/Hikeshi/Ppp3r1/Sparc/Itga3/Hspb11/Loxl3/Wwp1/Ace/Atp7a/Rab3a/Stra6	33
BP	GO:0002551	mast cell chemotaxis	5/2155	13/23210	0.00467635	0.0353417	0.0262742	Vegfd/Rac1/Vegfa/Kit/Pgf	5
BP	GO:0045955	negative regulation of calcium ion-dependent exocytosis	5/2155	13/23210	0.00467635	0.0353417	0.0262742	Notch1/Rest/Gnai2/Rap1a/Fmr1	5
BP	GO:0060272	embryonic skeletal joint morphogenesis	5/2155	13/23210	0.00467635	0.0353417	0.0262742	Hoxd11/Ctnnb1/Axin1/Col2a1/Bmp7	5
BP	GO:0090239	regulation of histone H4 acetylation	5/2155	13/23210	0.00467635	0.0353417	0.0262742	Iws1/Ctbp1/Arrb1/Pih1d1/Atg7	5
BP	GO:0106072	negative regulation of adenylate cyclase-activating G protein-coupled receptor signaling pathway	5/2155	13/23210	0.00467635	0.0353417	0.0262742	Gnai2/Atp2b4/Arrdc3/Mrap/Pde4b	5
BP	GO:0006903	vesicle targeting	9/2155	36/23210	0.00469554	0.0354143	0.0263282	Scrib/Wipi1/Ahi1/Wdr11/Sar1b/5730455P16Rik/Sec16b/Arfgap3/Stard3nl	9
BP	GO:0048511	rhythmic process	41/2155	291/23210	0.00469794	0.0354143	0.0263282	Esr1/Cort/Nr2f6/Relb/Id1/Arntl/Siah2/Suv39h2/Ngfr/Ppp1cc/Stat5b/Cry1/Fzd4/Id2/Ptn/Crebbp/Prkaa1/Btbd9/Noct/Sfpq/Mybbp1a/Csnk1d/Kdm2a/Cul4a/Arrb1/Hlf/Cry2/Pml/Btrc/Mapk10/Ass1/Lgr4/Dtl/Bhlhe40/Crem/Atf5/Spsb4/Kat2b/Tyro3/Atg7/Tardbp	41
BP	GO:0035725	sodium ion transmembrane transport	19/2155	108/23210	0.00480145	0.0361025	0.0268398	Asic5/Asic1/Slc12a2/Ano6/Nos1/Scn2a/Atp1b1/Ptpn3/Atp1b3/Slc8a3/Gpd1l/Camk2d/Atp2b4/Stom/Fgf12/Scn3a/Scn9a/Ank3/Atp1a3	19
BP	GO:1904659	glucose transmembrane transport	19/2155	108/23210	0.00480145	0.0361025	0.0268398	Esr1/Nr4a3/Trib3/Hk2/Akt2/Slc25a27/Myc/Slc2a1/Aspscr1/Sesn2/Ahi1/Akt1/Insr/Rap1a/Erbb3/Slc2a3/Sort1/Ace/Slc2a9	19
BP	GO:0007596	blood coagulation	25/2155	156/23210	0.00490062	0.0368013	0.0273593	Slc7a11/Adra2c/Bloc1s4/Gnas/Apoe/Serpine1/Serpine2/Srf/Fzd6/Fbln1/Papss2/Ano6/Ubash3b/Anxa5/Nbeal2/F7/Plek/Abat/Lyst/Tyro3/F2rl2/Rab27a/Dmtn/Tspan32/Lnpk	25
BP	GO:0043496	regulation of protein homodimerization activity	7/2155	24/23210	0.00494052	0.0369601	0.0274773	Id1/Bax/Spag9/Gnl3l/Aida/Ticam1/Pcbd1	7
BP	GO:0071867	response to monoamine	7/2155	24/23210	0.00494052	0.0369601	0.0274773	Nr4a3/Gnas/Gabpa/Nos1/Atp2b4/Akap6/Pde4b	7
BP	GO:2000637	positive regulation of gene silencing by miRNA	7/2155	24/23210	0.00494052	0.0369601	0.0274773	Nr2f1/Trim71/Stat3/Map2k2/Fxr1/Fmr1/Lin28a	7
BP	GO:0048384	retinoic acid receptor signaling pathway	8/2155	30/23210	0.00495539	0.0370244	0.0275252	Nr1h2/Rxrb/Rara/Asxl1/Rarg/Pml/Aldh1a3/Esrrg	8
BP	GO:0043507	positive regulation of JUN kinase activity	15/2155	78/23210	0.00497029	0.037032	0.0275308	Vangl2/Ptpn1/Zeb2/Wnt5a/Dkk1/Fzd4/Axin1/Spag9/Mlkl/Map3k5/Tnik/Map3k12/Map4k1/Fgd2/Fgd4	15
BP	GO:0007215	glutamate receptor signaling pathway	17/2155	93/23210	0.00498292	0.037032	0.0275308	Grm1/Cacng7/Shisa9/Necab2/Fyn/Ifngr1/Gnaq/Cpeb4/Fmr1/Cacng3/Homer1/Gsg1l/Shank2/Prnp/Atp1a3/Shisa7/Camk2a	17
BP	GO:2000060	positive regulation of ubiquitin-dependent protein catabolic process	17/2155	93/23210	0.00498292	0.037032	0.0275308	Trib3/Hspa1b/Plk3/Gclc/Rnf217/Fbxw8/Rad23a/Smurf1/Hspbp1/Herpud1/Csnk1d/Akt1/Axin1/Rchy1/Zfand2a/Clu/Atg7	17
BP	GO:0034329	cell junction assembly	31/2155	206/23210	0.00498358	0.037032	0.0275308	Rcc2/Rac1/Mpp5/Ramp2/Vegfa/Lamc1/Srf/Dapk3/Tln1/Lims1/Ikbkb/Hdac7/Ctnnb1/Actn1/Wdr1/Rap1a/Cntnap1/Vcl/Epb41l3/Dusp22/Cdh2/Fn1/Cdh11/Cldn3/Rab13/Cdh22/Arvcf/Ace/Cdh15/Dmtn/Limch1	31
BP	GO:0097193	intrinsic apoptotic signaling pathway	41/2155	292/23210	0.00498773	0.037032	0.0275308	Cebpb/Hmox1/Nupr1/Ero1l/Trib3/Brsk2/Ptpn1/Rps27l/Chac1/Myc/Uaca/Bcl2l2/Tmem109/Bax/Ddit4/Stk11/Mcl1/Ybx3/Rnf7/Uri1/Herpud1/Sfpq/Mybbp1a/Tmbim6/Mapk8ip1/Scn2a/Map3k5/Arl6ip5/Pml/Pik3r1/Itpr1/Mllt11/Grina/Mlh1/Rrm2b/Mmp9/Mapt/Tmem117/Shisa5/Clu/Ackr3	41
BP	GO:0031668	cellular response to extracellular stimulus	33/2155	223/23210	0.00500607	0.0371215	0.0275973	Nr4a2/P2rx3/Usf2/Gas2l1/Srf/Bmf/Wipi1/Hrk/Fyn/Dctpp1/Lars/Slc2a1/Asns/Prkaa1/Sesn2/Mybbp1a/Wdr59/Impact/Cpeb4/Map3k5/Ralb/Pick1/Ripor1/Nim1k/Fnip1/Folr1/Lpl/Mmp9/Fcor/Pik3c2b/Sesn3/Rragd/Atg7	33
BP	GO:0006890	retrograde vesicle-mediated transport, Golgi to ER	10/2155	43/23210	0.00514705	0.0380238	0.0282681	Golph3l/Lman2/Ergic2/Bicd2/Copa/Rab6a/Nbas/Atp9a/Atp9b/Arfgap3	10
BP	GO:0030490	maturation of SSU-rRNA	10/2155	43/23210	0.00514705	0.0380238	0.0282681	Utp23/Rrs1/Utp25/Rrp36/Heatr1/Wdr46/Pwp2/Utp3/Nat10/Riok3	10
BP	GO:0031057	negative regulation of histone modification	10/2155	43/23210	0.00514705	0.0380238	0.0282681	Dnmt3b/Jarid2/Mllt6/Kdm4a/Zfp451/Ctbp1/Kdm4b/L3mbtl2/Pih1d1/Atg7	10
BP	GO:0032872	regulation of stress-activated MAPK cascade	34/2155	232/23210	0.00516959	0.0381314	0.0283481	Lmnb1/Hand2/Gadd45b/Map3k3/Vangl2/Ptpn1/Vegfa/Zeb2/Wnt5a/Dkk1/Fzd4/Map2k2/Akt1/Axin1/Spag9/Aida/Pja2/Mapk8ip1/Mlkl/Rb1cc1/Map3k5/Arl6ip5/Tnik/Ulk4/Dusp22/Dusp10/Tgfb2/Map3k12/Map4k1/Ankrd6/Rassf2/Tpd52l1/Fgd2/Fgd4	34
BP	GO:0110110	positive regulation of animal organ morphogenesis	18/2155	101/23210	0.00518097	0.0381314	0.0283481	Hand2/Hoxd11/Csf1/Jag1/Vegfa/Notch1/Ngfr/Myc/Dkk1/Ptn/Bax/Ctnnb1/Robo1/Pml/Itpr1/Lgr4/Tgfb2/Bmp7	18
BP	GO:2000300	regulation of synaptic vesicle exocytosis	18/2155	101/23210	0.00518097	0.0381314	0.0283481	Nrn1/Rims3/Gipc1/Pfn2/Rap1a/Myo6/Rims2/Fmr1/Prepl/Dgki/Syt1/Sept5/Cyth1/Chrna3/Napb/Rab3a/Camk2a/Apba1	18
BP	GO:0007179	transforming growth factor beta receptor signaling pathway	26/2155	165/23210	0.00524007	0.0385184	0.0286358	Aspn/Acvr2b/Zbtb7a/Itgb5/Ppm1a/Adam17/Mtmr4/Crebbp/Zfp451/Smurf1/Stk11/Gipc1/Axin1/Peg10/Nlk/Pml/Zyx/Npnt/Dusp22/Folr1/Itga3/Tgfb2/Usp15/Nrep/Fut8/Snx25	26
BP	GO:1904951	positive regulation of establishment of protein localization	59/2155	454/23210	0.00525083	0.0385495	0.028659	Rac1/Cct2/Frmd8/Akt2/Nr1h2/Ppm1a/Dkc1/Crebrf/Plk3/Uaca/Wnt5a/Fyn/Golph3l/Ifngr1/Rab34/Cep135/Ran/Cd2ap/Hnrnpm/Pck2/Trim28/Prkaa1/Ncl/Actr3/Ice1/Glud1/Arrb1/Akap12/Sar1b/Flna/Kif3a/Sptbn1/Tmem30a/Pik3r1/Acsl3/Pfkm/Ripor1/Serp1/Mcu/Lpl/Sec16b/Apbb1/Stom/Emd/Tgfb2/Lgals9/Rufy3/Prkcz/Prnp/Il17rc/Camk4/Rph3al/Gper1/Ank3/Abat/Vamp2/Ppp3cb/Atg7/Tardbp	59
BP	GO:0052548	regulation of endopeptidase activity	46/2155	337/23210	0.00525951	0.0385654	0.0286707	Timp4/Nr4a1/Hspa1b/Akirin2/Vegfa/Akt2/Siah2/Nle1/Serpine1/Prr7/Serpine2/Rps27l/Ttbk1/Ngfr/Myc/Uaca/Fyn/Stat3/Tbc1d10a/Prelid1/Serpinf1/Psme3/Bax/Mtch1/Rnf7/Rest/Herpud1/Ppp2ca/Akt1/Arrb1/Cyfip2/Renbp/Robo1/Map3k5/Arl6ip5/Pml/Pih1d1/Gsn/Fnip1/Serpinb8/Psmb8/Mmp9/Serpinh1/Aqp1/Cryab/Gper1	46
BP	GO:0008645	hexose transmembrane transport	19/2155	109/23210	0.00532111	0.0388722	0.0288988	Esr1/Nr4a3/Trib3/Hk2/Akt2/Slc25a27/Myc/Slc2a1/Aspscr1/Sesn2/Ahi1/Akt1/Insr/Rap1a/Erbb3/Slc2a3/Sort1/Ace/Slc2a9	19
BP	GO:0034968	histone lysine methylation	19/2155	109/23210	0.00532111	0.0388722	0.0288988	Bend3/Suv39h2/Chd5/Dnmt3b/Jarid2/Iws1/Mllt6/Kdm4a/Setd1a/Rif1/Kdm4b/Ehmt1/Setd7/Lmna/Ctnnb1/Arid4a/Pih1d1/Prdm9/Phf19	19
BP	GO:0033135	regulation of peptidyl-serine phosphorylation	25/2155	157/23210	0.00532766	0.0388722	0.0288988	Oprd1/Vegfa/Akt2/Hax1/Wnt5a/Ppp1r15a/Dkk1/Bax/Plcl2/Prkaa1/Ddit4/Tnks1bp1/Akt1/Axin1/Pfn2/Arrb1/Inpp5f/Nos1/Gpd1l/Caprin2/Fnip1/Atp2b4/Bcar3/Rassf2/Dmtn	25
BP	GO:0060402	calcium ion transport into cytosol	25/2155	157/23210	0.00532766	0.0388722	0.0288988	Ero1l/Gsto1/Chd7/Fyn/Bax/Trpc3/Tmbim6/Cacna1g/Ubash3b/Pml/Myo5a/Ibtk/Itpr1/Slc8a3/Plch1/Camk2d/Gstm7/Tgfb2/Akap6/Prnp/Hap1/Gper1/Itpr3/Plce1/Fkbp1b	25
BP	GO:0032233	positive regulation of actin filament bundle assembly	13/2155	64/23210	0.0053443	0.0388733	0.0288996	Rac1/Id1/Nf2/Pfn2/Flna/Tpm1/Mtss1/Ppm1e/Kiss1r/Arhgef15/Plek/Sorbs3/Limch1	13
BP	GO:0051926	negative regulation of calcium ion transport	13/2155	64/23210	0.0053443	0.0388733	0.0288996	Gem/Gsto1/1810037I17Rik/Ppp2ca/Tmbim6/Nos1/Fmr1/Gnb5/Dysf/Gstm7/Tgfb2/Ace/Fkbp1b	13
BP	GO:0009914	hormone transport	50/2155	373/23210	0.00534754	0.0388733	0.0288996	Foxd1/Slc16a10/Rac1/Arntl/Pim3/Brsk2/Gnas/Acvr2b/Ube2q1/Chd7/Itsn1/Cry1/Sox11/Fzd4/Pck2/Arhgef7/Rest/Glud1/Ppp3ca/Arrb1/Nos1/Cry2/Rims2/Rab1a/Gabbr1/Cpe/Myo5a/Hmgn3/Anxa5/Pfkm/Serp1/Tfr2/Mcu/Slc18a3/Snap25/Kiss1r/Scg5/Aqp1/Chrna3/Rph3al/Gper1/Abat/Ptgs1/Vamp2/Cpt1a/Fkbp1b/Ffar3/Ppp3cb/Sct/Atg7	50
BP	GO:0051283	negative regulation of sequestering of calcium ion	20/2155	117/23210	0.00541091	0.0392856	0.0292062	Ero1l/Gsto1/Chd7/Bax/Anxa6/Ubash3b/Myo5a/Anxa5/Ibtk/Itpr1/Plch1/Camk2d/Gstm7/Tgfb2/Akap6/Hap1/Gper1/Itpr3/Plce1/Fkbp1b	20
BP	GO:0035051	cardiocyte differentiation	28/2155	182/23210	0.00542487	0.0393387	0.0292456	Hand2/Klf5/Vangl2/Jag1/Vegfa/Rxrb/Notch1/Yy1/Srf/Rara/Dkk1/Kdm6b/Maml1/Rest/Lmna/Ctnnb1/Kat2a/Camk2d/Folr1/Sorbs2/Tgfb2/Pi16/Akap6/Speg/Gper1/Rgs4/Bmp7/Atg7	28
BP	GO:0006338	chromatin remodeling	23/2155	141/23210	0.00544522	0.0394378	0.0293194	Cecr2/Cenpv/Cebpg/Zbtb7a/Chd7/Suv39h2/Zmiz1/Myc/Chd5/Kdm6b/Jarid2/Vps72/Actl6a/Kdm4a/Setd1a/Srcap/Kdm4b/Hdac4/Ptma/Ctnnb1/Pih1d1/Brdt/Kat2b	23
BP	GO:0061448	connective tissue development	40/2155	285/23210	0.00553514	0.0399911	0.0297307	Foxd1/Nfib/Hand2/Prrx2/Rela/Hoxd11/Col11a2/Zbtb16/Csf1/Gnas/Prrx1/Zbtb7a/Notch1/Matn4/Srf/Col20a1/Bbs4/Spg20/Rara/Wnt5a/Cdk4/Esrra/Id2/Rarg/Lmna/Ctnnb1/Anxa6/Creb3l2/Ecm1/Bmp1/Tgfb2/Impad1/Sulf1/Arrdc3/Col2a1/Serpinh1/Atp7a/Creb5/Bmp7/Lnpk	40
BP	GO:0071496	cellular response to external stimulus	40/2155	285/23210	0.00553514	0.0399911	0.0297307	Nr4a2/Rac1/P2rx3/Usf2/Gas2l1/Srf/Bmf/Wipi1/Hrk/Fyn/Dctpp1/Lars/Slc2a1/Asns/Prkaa1/Sesn2/Mybbp1a/Ctnnb1/Akt1/Wdr59/Impact/Cpeb4/Nos1/Map3k5/Ralb/Pick1/Ripor1/Nim1k/Tmem150c/Fnip1/Folr1/Lpl/Mmp9/Fcor/Aqp1/Pik3c2b/Sesn3/Rragd/Cnn2/Atg7	40
BP	GO:0042866	pyruvate biosynthetic process	17/2155	94/23210	0.00556933	0.0401399	0.0298413	Nupr1/Hk2/Zbtb7a/Myc/Stat3/Foxk1/Zbtb20/Prkaa1/Ddit4/Hdac4/Insr/Pfkm/Gale/Entpd5/Slc2a6/Eno3/Eno2	17
BP	GO:1902882	regulation of response to oxidative stress	17/2155	94/23210	0.00556933	0.0401399	0.0298413	Slc7a11/Nr4a3/Fyn/Gfer/Sesn2/Mcl1/Rest/Sfpq/Ctnnb1/Fbxo7/Epor/Ncoa7/Gch1/Sesn3/Fut8/Abcd1/Atg7	17
BP	GO:1901990	regulation of mitotic cell cycle phase transition	37/2155	259/23210	0.00557781	0.0401521	0.0298504	Lmnb1/Zfp36l2/Rcc2/Foxo4/Rps27l/Usp44/E2f7/Cenpf/Anapc11/Ctdsp2/Plk3/Adam17/Cdk4/Casp2/Rbl1/Tcf3/Id2/Brd4/Crebbp/Mepce/Psme3/Tmod3/Bub1b/Phb2/Ccnb1/Akt1/Anp32b/Cul4a/Ctc1/Vps4b/Pml/Rab11a/Camk2d/Ccnd1/Fbxo7/Dtl/Ccng1	37
BP	GO:0046879	hormone secretion	49/2155	365/23210	0.0056213	0.0404159	0.0300465	Foxd1/Slc16a10/Rac1/Arntl/Pim3/Brsk2/Gnas/Acvr2b/Ube2q1/Chd7/Itsn1/Cry1/Sox11/Fzd4/Pck2/Arhgef7/Rest/Glud1/Ppp3ca/Arrb1/Nos1/Cry2/Rims2/Rab1a/Gabbr1/Cpe/Myo5a/Hmgn3/Anxa5/Pfkm/Serp1/Tfr2/Mcu/Snap25/Kiss1r/Scg5/Aqp1/Chrna3/Rph3al/Gper1/Abat/Ptgs1/Vamp2/Cpt1a/Fkbp1b/Ffar3/Ppp3cb/Sct/Atg7	49
BP	GO:0045746	negative regulation of Notch signaling pathway	9/2155	37/23210	0.00570309	0.0408549	0.0303728	Jag1/Zbtb7a/Nfkbia/Chac1/Arrb1/Gdpd5/Bend6/Egfl7/Bmp7	9
BP	GO:0051693	actin filament capping	9/2155	37/23210	0.00570309	0.0408549	0.0303728	Tmod3/Sptan1/Tmod2/Tpm1/Sptbn1/Gsn/Add3/Tmod1/Dmtn	9
BP	GO:0060071	Wnt signaling pathway, planar cell polarity pathway	9/2155	37/23210	0.00570309	0.0408549	0.0303728	Rac1/Vangl2/Fzd2/Wnt5a/Fzd6/Mllt3/Ptk7/Ryk/Ankrd6	9
BP	GO:0006650	glycerophospholipid metabolic process	33/2155	225/23210	0.00573746	0.0410513	0.0305189	Pigc/Abhd4/Fig4/Prdx6/Socs2/Mtmr4/Pi4k2a/Pikfyve/Inpp5f/Gdpd1/Synj1/Serinc5/Serinc1/Fam126b/Ttc7b/Pik3r3/Pik3r1/Acsl3/Pcyt1a/Abhd6/Capn2/Taz/Pld2/Ttc7/Pik3cd/Impad1/Pigt/Pik3c2b/Pigl/Plek/Pla2g3/Fam126a/Pnpla6	33
BP	GO:0071559	response to transforming growth factor beta	31/2155	208/23210	0.00574624	0.0410644	0.0305286	Zfp36l2/Aspn/Acvr2b/Serpine1/Zbtb7a/Itgb5/Ppm1a/Adam17/Fyn/Mtmr4/Crebbp/Zfp451/Smurf1/Stk11/Actr3/Gipc1/Axin1/Peg10/Nlk/Pml/Zyx/Npnt/Dusp22/Folr1/Itga3/Dbn1/Tgfb2/Usp15/Nrep/Fut8/Snx25	31
BP	GO:1905477	positive regulation of protein localization to membrane	18/2155	102/23210	0.00575841	0.0411017	0.0305563	Akt2/Necab2/Fyn/Sqstm1/Ptn/Actr3/Akt1/Mesd/Sptbn1/Myo5a/Acsl3/Rab11a/Stom/Itga3/Prnp/Gper1/Ank3/Dpp6	18
BP	GO:0007599	hemostasis	25/2155	158/23210	0.00578519	0.0411438	0.0305876	Slc7a11/Adra2c/Bloc1s4/Gnas/Apoe/Serpine1/Serpine2/Srf/Fzd6/Fbln1/Papss2/Ano6/Ubash3b/Anxa5/Nbeal2/F7/Plek/Abat/Lyst/Tyro3/F2rl2/Rab27a/Dmtn/Tspan32/Lnpk	25
BP	GO:0021543	pallium development	25/2155	158/23210	0.00578519	0.0411438	0.0305876	Nr4a3/Rac1/Nr2f1/Pou3f3/Dmrta2/Ascl1/Zeb2/Srf/Bbs4/Kdm6b/Bax/Nf2/Rnf7/Ctnnb1/Sun1/Kif3a/Lrp8/Robo1/Tmem108/Cdh2/Uba6/Efhc1/Bmerb1/Sct/Atg7	25
BP	GO:0046496	nicotinamide nucleotide metabolic process	25/2155	158/23210	0.00578519	0.0411438	0.0305876	Hsd11b1/Nmnat1/Nupr1/Hk2/Zbtb7a/Rpia/Myc/Stat3/Pck2/Foxk1/Zbtb20/Prkaa1/Ddit4/Hdac4/Nnt/Insr/Kcnab2/Pfkm/Gpd1l/Naxe/Gale/Entpd5/Slc2a6/Eno3/Eno2	25
BP	GO:0006869	lipid transport	45/2155	330/23210	0.00583038	0.0414153	0.0307895	Prelid3a/Soat2/Apoe/Akt2/Npc1l1/Acsl1/Plekha3/Nr1h2/Nme4/Osbpl5/Slco3a1/Nfkbia/Cry1/Fzd4/Stard7/Prelid1/Slc25a17/Akt1/Nus1/Tex2/Stard4/Ano6/Cry2/Vps4b/Tmem30a/Pdzd8/Osbpl1a/Esyt1/Acsl3/Lima1/Osbpl6/Osbpl10/Ano3/Atp10d/Atp9a/Atp9b/Pltp/Kiss1r/Abca3/Ace/Abcd1/Abca4/Spns3/Stra6/Stra6l	45
BP	GO:0090100	positive regulation of transmembrane receptor protein serine/threonine kinase signaling pathway	19/2155	110/23210	0.00588601	0.0417603	0.0310459	Foxd1/Rnf165/Acvr2b/Rbpms/Notch1/Adam17/Zic2/Sox11/Crebbp/Stk11/Gipc1/Numa1/Axin1/Npnt/Gdf11/Tgfb2/Sulf1/Lgals9/Bmp7	19
BP	GO:0070302	regulation of stress-activated protein kinase signaling cascade	34/2155	234/23210	0.00590477	0.0418432	0.0311076	Lmnb1/Hand2/Gadd45b/Map3k3/Vangl2/Ptpn1/Vegfa/Zeb2/Wnt5a/Dkk1/Fzd4/Map2k2/Akt1/Axin1/Spag9/Aida/Pja2/Mapk8ip1/Mlkl/Rb1cc1/Map3k5/Arl6ip5/Tnik/Ulk4/Dusp22/Dusp10/Tgfb2/Map3k12/Map4k1/Ankrd6/Rassf2/Tpd52l1/Fgd2/Fgd4	34
BP	GO:0003215	cardiac right ventricle morphogenesis	6/2155	19/23210	0.00596828	0.0422425	0.0314045	Hand2/Jag1/Notch1/Chd7/Tbx20/Tgfb2	6
BP	GO:0010977	negative regulation of neuron projection development	27/2155	175/23210	0.00600485	0.0424505	0.0315591	Mylip/Id1/Nr2f1/Efnb3/Apoe/Ngfr/Spg20/Adam17/Wnt5a/Dkk1/Ryk/Dpysl3/Actr3/Ppp3ca/Sez6/Inpp5f/Flna/Dync1i2/Itm2c/Trak2/Aatk/Map2/Dnm3/Rufy3/Sema3b/Rap1gap2/Lgals1	27
BP	GO:0070527	platelet aggregation	10/2155	44/23210	0.00611782	0.0430292	0.0319893	Slc7a11/Bloc1s4/Gnas/Serpine2/Ubash3b/Plek/Abat/Tyro3/Dmtn/Tspan32	10
BP	GO:0000422	autophagy of mitochondrion	13/2155	65/23210	0.00612534	0.0430292	0.0319893	Hk2/Wipi1/Cisd2/Sqstm1/Smurf1/Cdc37/Vps13d/Rb1cc1/Atg9b/Fbxo7/Fundc1/Optn/Atg7	13
BP	GO:0061726	mitochondrion disassembly	13/2155	65/23210	0.00612534	0.0430292	0.0319893	Hk2/Wipi1/Cisd2/Sqstm1/Smurf1/Cdc37/Vps13d/Rb1cc1/Atg9b/Fbxo7/Fundc1/Optn/Atg7	13
BP	GO:0090559	regulation of membrane permeability	13/2155	65/23210	0.00612534	0.0430292	0.0319893	Hk2/Hebp2/Siva1/Bcl2l2/Gclc/Stat3/Spg7/Bax/Acaa2/Mt3/Cnp/Mpv17l/Camk2a	13
BP	GO:0009101	glycoprotein biosynthetic process	39/2155	278/23210	0.00614379	0.0430292	0.0319893	Uggt2/Fut11/St6galnac2/Vangl2/Chst10/B3galnt2/Necab2/Mgat4b/B3galt1/Mogs/Ube2g2/Ctnnb1/Stt3b/Nus1/Insr/Pomgnt2/Galnt1/Alg5/Itm2c/Trak2/Mt3/Dpy19l4/Alg8/B3galnt1/Serp1/St6galnac5/Dpagt1/Mgat5/Galnt7/Entpd5/Tet1/Alg1/Poglut3/Phlda1/Tmtc1/Fut8/Atp7a/Ramp1/Crppa	39
BP	GO:0000462	maturation of SSU-rRNA from tricistronic rRNA transcript (SSU-rRNA, 5.8S rRNA, LSU-rRNA)	8/2155	31/23210	0.00614495	0.0430292	0.0319893	Utp23/Rrs1/Utp25/Rrp36/Heatr1/Wdr46/Pwp2/Utp3	8
BP	GO:0001893	maternal placenta development	8/2155	31/23210	0.00614495	0.0430292	0.0319893	Junb/Il11ra1/Rxrb/Ptn/Akt1/Ctsb/Epor/Ptgis	8
BP	GO:1903421	regulation of synaptic vesicle recycling	8/2155	31/23210	0.00614495	0.0430292	0.0319893	Btbd9/Syt11/Synj1/Snap91/Dnm1/Dnm3/Vamp2/Ppp3cb	8
BP	GO:0048880	sensory system development	53/2155	403/23210	0.00620908	0.0434268	0.0322849	Grk1/Phox2b/Jag1/Acvr2b/Vegfa/Foxc1/Zeb2/Irx5/Yy1/Srf/Chd7/Scrib/Mab21l2/Bbs4/Rara/Rdh10/Stat3/Sox11/Meis1/Fzd4/Ptn/Bax/Phactr4/Clic4/Ahi1/Nf2/Pds5a/Kmt2c/Hmgn1/Rarg/Ctnnb1/Man2a1/Smoc1/Celf4/Dscam/Gdf11/Rom1/Tgfb2/Aldh1a3/Tmem231/Arhgef15/Bcar3/Aqp1/Cryab/Ush1c/Tmod1/Miat/Tub/Sdk1/Bmp7/Th/Ache/Stra6	53
BP	GO:0002011	morphogenesis of an epithelial sheet	12/2155	58/23210	0.00626648	0.0435774	0.0323968	Mpp5/Vangl2/Jag1/Notch1/Srf/Wnt5a/Sox11/Phactr4/Zfp568/Tbx20/Flna/Bmp7	12
BP	GO:0046128	purine ribonucleoside metabolic process	12/2155	58/23210	0.00626648	0.0435774	0.0323968	Ak3/Nme4/Ran/Rab23/Nt5c2/Ahcyl2/Gmps/Adk/Hddc3/Gamt/Nt5c1a/Nudt18	12
BP	GO:0060443	mammary gland morphogenesis	12/2155	58/23210	0.00626648	0.0435774	0.0323968	Esr1/Csf1/Igfbp5/Scrib/Wnt5a/Slc12a2/Bax/Phb2/Robo1/Stat6/Pml/Btrc	12
BP	GO:0098930	axonal transport	12/2155	58/23210	0.00626648	0.0435774	0.0323968	Bloc1s4/Mgarp/Spg7/Kif5a/Kif3a/Fmr1/Trak2/Nefl/Tmem108/Map2/Kif1a/Hap1	12
BP	GO:0050817	coagulation	25/2155	159/23210	0.00627482	0.0435774	0.0323968	Slc7a11/Adra2c/Bloc1s4/Gnas/Apoe/Serpine1/Serpine2/Srf/Fzd6/Fbln1/Papss2/Ano6/Ubash3b/Anxa5/Nbeal2/F7/Plek/Abat/Lyst/Tyro3/F2rl2/Rab27a/Dmtn/Tspan32/Lnpk	25
BP	GO:0070265	necrotic cell death	11/2155	51/23210	0.00628222	0.0435774	0.0323968	Peli1/Hebp2/Rbck1/Bax/Ybx3/Mlkl/Map3k5/Mt3/Tmem123/COX2/Pygl	11
BP	GO:0072132	mesenchyme morphogenesis	11/2155	51/23210	0.00628222	0.0435774	0.0323968	Foxc1/Notch1/Dchs1/Myc/Wnt5a/Mdm4/Tbx20/Ctnnb1/Robo1/Tgfb2/Bmp7	11
BP	GO:0009649	entrainment of circadian clock	7/2155	25/23210	0.00632059	0.0436386	0.0324424	Nr2f6/Ppp1cc/Cry1/Id2/Cry2/Pml/Bhlhe40	7
BP	GO:0032515	negative regulation of phosphoprotein phosphatase activity	7/2155	25/23210	0.00632059	0.0436386	0.0324424	Bod1/Ppp1r15a/Ikbkb/Gnai2/Cry2/Mgat5/Fkbp1b	7
BP	GO:0060148	positive regulation of posttranscriptional gene silencing	7/2155	25/23210	0.00632059	0.0436386	0.0324424	Nr2f1/Trim71/Stat3/Map2k2/Fxr1/Fmr1/Lin28a	7
BP	GO:2000737	negative regulation of stem cell differentiation	7/2155	25/23210	0.00632059	0.0436386	0.0324424	Zfp36l2/Jag1/Notch1/Stat3/Cdk13/Rest/Hspa9	7
BP	GO:0000302	response to reactive oxygen species	30/2155	201/23210	0.00637507	0.0438428	0.0325942	Hmox1/Rela/Nr4a3/Prdx6/Plk3/Fyn/Rhob/Agap3/Kdm6b/Cat/Ppp2cb/Prkaa1/Sesn2/Akt1/Impact/Map3k5/Stat6/Fbxo7/Epor/Pld2/Kpna4/Mmp9/Aqp1/Cryab/Gch1/Sesn3/Atp7a/Nqo1/Rnf112/Atg7	30
BP	GO:0043281	regulation of cysteine-type endopeptidase activity involved in apoptotic process	30/2155	201/23210	0.00637507	0.0438428	0.0325942	Nr4a1/Hspa1b/Vegfa/Akt2/Siah2/Nle1/Prr7/Rps27l/Ngfr/Myc/Uaca/Bax/Mtch1/Rnf7/Rest/Herpud1/Ppp2ca/Akt1/Arrb1/Robo1/Map3k5/Arl6ip5/Pml/Pih1d1/Gsn/Fnip1/Mmp9/Aqp1/Cryab/Gper1	30
BP	GO:0006165	nucleoside diphosphate phosphorylation	18/2155	103/23210	0.00638725	0.0438428	0.0325942	Ak7/Nupr1/Hk2/Zbtb7a/Myc/Stat3/Foxk1/Zbtb20/Prkaa1/Ddit4/Hdac4/Insr/Pfkm/Gale/Entpd5/Slc2a6/Eno3/Eno2	18
BP	GO:0035967	cellular response to topologically incorrect protein	18/2155	103/23210	0.00638725	0.0438428	0.0325942	Uggt2/Ero1l/Hspa1b/Ptpn1/Crebrf/Ppp1r15a/Dnajb12/Bax/Herpud1/Hspa9/Tmbim6/Creb3l2/Pik3r1/Serp1/Ccnd1/Pacrg/Dnajb14/Optn	18
BP	GO:1901800	positive regulation of proteasomal protein catabolic process	18/2155	103/23210	0.00638725	0.0438428	0.0325942	Nupr1/Trib3/Hspa1b/Plk3/Gclc/Rnf217/Fbxw8/Rad23a/Hspbp1/Herpud1/Csnk1d/Akt1/Axin1/Rchy1/Fmr1/Zfand2a/Clu/Atg7	18
BP	GO:0015749	monosaccharide transmembrane transport	19/2155	111/23210	0.00649898	0.044558	0.0331258	Esr1/Nr4a3/Trib3/Hk2/Akt2/Slc25a27/Myc/Slc2a1/Aspscr1/Sesn2/Ahi1/Akt1/Insr/Rap1a/Erbb3/Slc2a3/Sort1/Ace/Slc2a9	19
BP	GO:0072331	signal transduction by p53 class mediator	22/2155	135/23210	0.0065358	0.0447522	0.0332703	Nupr1/Spred1/Rrs1/Rps27l/Nop2/E2f7/Chd5/Spred2/Casp2/Tmem109/Hexim1/Bax/Ddit4/Stk11/Sesn2/Kmt5a/Mybbp1a/Bop1/Myo6/Pml/Rrm2b/Shisa5	22
BP	GO:0051282	regulation of sequestering of calcium ion	20/2155	119/23210	0.00655543	0.0447522	0.0332703	Ero1l/Gsto1/Chd7/Bax/Anxa6/Ubash3b/Myo5a/Anxa5/Ibtk/Itpr1/Plch1/Camk2d/Gstm7/Tgfb2/Akap6/Hap1/Gper1/Itpr3/Plce1/Fkbp1b	20
BP	GO:0010811	positive regulation of cell-substrate adhesion	21/2155	127/23210	0.00656518	0.0447522	0.0332703	Rac1/Csf1/Vegfa/Fbln2/Nid1/Ptn/Lims1/Fbln1/Flna/Utrn/Smoc1/Spock2/Npnt/Rsu1/Ccl25/Itga3/Dbn1/Fn1/Prkcz/Plekha2/Dmtn	21
BP	GO:0043467	regulation of generation of precursor metabolites and energy	21/2155	127/23210	0.00656518	0.0447522	0.0332703	Nupr1/Akt2/Zbtb7a/Shmt2/Myc/Noa1/Stat3/Prelid1/Zbtb20/Prkaa1/Ddit4/Phb2/Ccnb1/Hdac4/Akt1/Insr/Chchd4/Entpd5/Slc2a6/Atp7a/Abcd1	21
BP	GO:0061387	regulation of extent of cell growth	21/2155	127/23210	0.00656518	0.0447522	0.0332703	Adnp/Apoe/Vegfa/Srf/Spg20/Wnt5a/Ryk/Actr3/Dpysl2/Olfm1/Aatk/Rab11a/Dscam/Map2/Trpv2/Dbn1/Fn1/Mapt/Rufy3/Sema3b/Rnd2	21
BP	GO:0070085	glycosylation	31/2155	210/23210	0.00660419	0.0449663	0.0334294	Uggt2/Fut11/St6galnac2/B3galnt2/Mgat4b/B3galt1/Mogs/Ube2g2/Stt3b/Nus1/Pomgnt2/Galnt1/Alg5/Trak2/Mt3/Dpy19l4/Alg8/B3galnt1/Serp1/St6galnac5/Dpagt1/Mgat5/Galnt7/Entpd5/Tet1/Alg1/Poglut3/Tmtc1/Fut8/Ramp1/Crppa	31
BP	GO:0009116	nucleoside metabolic process	16/2155	88/23210	0.00667056	0.0452599	0.0336476	Ak3/Nme4/Atic/Ran/Cad/Rab23/Nt5c2/Ahcyl2/Gmps/Dck/Adk/Hddc3/Gamt/Uckl1/Nt5c1a/Nudt18	16
BP	GO:0035914	skeletal muscle cell differentiation	16/2155	88/23210	0.00667056	0.0452599	0.0336476	Nr4a1/Nupr1/Phox2b/Arntl/Klf5/Akirin1/Dmrta2/Notch1/Maff/Myc/Sox11/Sap30/Hlf/Gpc1/Emd/Rbfox1	16
BP	GO:0051492	regulation of stress fiber assembly	16/2155	88/23210	0.00667056	0.0452599	0.0336476	Wasf2/Rac1/Bbs4/Nf2/Ppfia1/Pfn2/Tpm1/Pik3r1/Ppp1r9a/Arap1/Ppm1e/Kiss1r/Arhgef15/Kank4/Sorbs3/Limch1	16
BP	GO:0031060	regulation of histone methylation	14/2155	73/23210	0.0066909	0.0452599	0.0336476	Dnmt3b/Jarid2/Iws1/Mllt6/Kdm4a/Rif1/Kdm4b/Setd7/Lmna/Ctnnb1/L3mbtl2/Pih1d1/Phf19/Tet1	14
BP	GO:0010457	centriole-centriole cohesion	5/2155	14/23210	0.00672389	0.0452599	0.0336476	Nin/Cep135/Nek2/Ctnnb1/Kif3a	5
BP	GO:0031987	locomotion involved in locomotory behavior	5/2155	14/23210	0.00672389	0.0452599	0.0336476	Fzd4/Myo5a/Dbn1/Arrdc3/Ppp3cb	5
BP	GO:0032536	regulation of cell projection size	5/2155	14/23210	0.00672389	0.0452599	0.0336476	Nefm/Nefl/Ush1c/Cdhr5/Cntn2	5
BP	GO:0090069	regulation of ribosome biogenesis	5/2155	14/23210	0.00672389	0.0452599	0.0336476	Usp36/Heatr1/Trmt112/Ncl/Wdr43	5
BP	GO:1905063	regulation of vascular smooth muscle cell differentiation	5/2155	14/23210	0.00672389	0.0452599	0.0336476	Cth/Klf5/Nfatc3/Kit/Gper1	5
BP	GO:2001044	regulation of integrin-mediated signaling pathway	5/2155	14/23210	0.00672389	0.0452599	0.0336476	Phactr4/Lims1/Flna/Loxl3/Dmtn	5
BP	GO:0009142	nucleoside triphosphate biosynthetic process	25/2155	160/23210	0.0067982	0.0456561	0.0339422	Ak7/Nupr1/Hk2/Ak3/Zbtb7a/Nme4/Myc/Stat3/Cad/Foxk1/Zbtb20/Prkaa1/Ddit4/Hdac4/Insr/Pfkm/Adk/Taz/Gale/Entpd5/Slc2a6/COX2/Eno3/Eno2/ATP6	25
BP	GO:0019362	pyridine nucleotide metabolic process	25/2155	160/23210	0.0067982	0.0456561	0.0339422	Hsd11b1/Nmnat1/Nupr1/Hk2/Zbtb7a/Rpia/Myc/Stat3/Pck2/Foxk1/Zbtb20/Prkaa1/Ddit4/Hdac4/Nnt/Insr/Kcnab2/Pfkm/Gpd1l/Naxe/Gale/Entpd5/Slc2a6/Eno3/Eno2	25
BP	GO:0090287	regulation of cellular response to growth factor stimulus	38/2155	271/23210	0.00682071	0.0457553	0.034016	Foxd1/Vegfd/Fst/Rnf165/Aspn/Fgfbp3/Ptpn1/Vegfa/Zbtb7a/Notch1/Ppm1a/Ngfr/Spg20/Adam17/Wnt5a/Dkk1/Sox11/Fzd4/Crebbp/Zfp451/Smurf1/Stk11/Gipc1/Numa1/Ctnnb1/Axin1/Tcf4/Peg10/Cyfip2/Robo1/Gpc1/Tmem108/Npnt/Folr1/Itga3/Sulf1/Nrep/Snx25	38
BP	GO:0140029	exocytic process	17/2155	96/23210	0.00691056	0.0462774	0.0344041	Scrib/Synj1/Stx2/Rims2/Snap47/Ralb/Vps45/Syt1/Snap25/Sept5/Napb/Rab15/Plek/Vamp2/Rab3a/Camk2a/Dmtn	17
BP	GO:0010631	epithelial cell migration	39/2155	280/23210	0.00691421	0.0462774	0.0344041	Hmox1/Nr4a1/Map3k3/Spred1/Apoe/Vegfa/Serpine1/Zeb2/Notch1/Srf/Adam17/Wnt5a/Rhob/Kit/Serpinf1/Gipc1/Ephb4/Hdac7/Akt1/Nus1/Pfn2/Akt3/Robo1/Pik3r3/Mapre2/Rab11a/Sparc/Dusp10/Itga3/Mmp9/Capn7/Rab13/Arsb/Tgfb2/Aqp1/Angpt4/Hdac9/Ptprr/Angpt2	39
BP	GO:0006733	oxidoreduction coenzyme metabolic process	27/2155	177/23210	0.00698999	0.0467317	0.0347419	Hsd11b1/Nmnat1/Nupr1/Hk2/Zbtb7a/Rpia/Myc/Pptc7/Stat3/Pck2/Foxk1/Zbtb20/Prkaa1/Ddit4/Hdac4/Nnt/Insr/Kcnab2/Pfkm/Gpd1l/Naxe/Gale/Entpd5/Slc2a6/Eno3/Coq3/Eno2	27
BP	GO:0046578	regulation of Ras protein signal transduction	33/2155	228/23210	0.00700113	0.0467533	0.0347579	Arhgef18/Fbxo8/Csf1/Apoe/Notch1/Arhgef2/Ngfr/Itsn1/Ppp2cb/Arhgef7/Arrb1/Robo1/Arfgap1/Itsn2/Mapre2/Dgki/Ripor1/Camk2d/Cdh2/Itga3/Stambp/Tgfb2/Lpar2/Cyth1/Abr/Arhgef15/Plce1/Cyth4/Fgd2/Rasa4/Fgd4/F2rl2/Dock2	33
BP	GO:0072384	organelle transport along microtubule	15/2155	81/23210	0.0071271	0.0475151	0.0353242	Bloc1s4/Mgarp/Kif5a/Bicd2/Sun1/Rab1a/Trak2/Nefl/Map2/Kif1a/Mapt/Prkcz/Hap1/Kif13a/Actr1a	15
BP	GO:0009791	post-embryonic development	22/2155	136/23210	0.00713128	0.0475151	0.0353242	Grk1/Nr4a2/Gnas/Acvr2b/Vegfa/Pygo1/Csrnp1/Bax/Hmgn1/Rc3h2/Gnaq/Cela1/Itpr1/Dscam/Serp1/Impad1/Atf5/Scn9a/Myo7a/Rab3a/Asl/Atg7	22
BP	GO:0030516	regulation of axon extension	19/2155	112/23210	0.00716293	0.0475512	0.0353511	Adnp/Apoe/Vegfa/Srf/Wnt5a/Ryk/Actr3/Dpysl2/Olfm1/Aatk/Rab11a/Dscam/Map2/Trpv2/Dbn1/Fn1/Mapt/Rufy3/Sema3b	19
BP	GO:0034219	carbohydrate transmembrane transport	19/2155	112/23210	0.00716293	0.0475512	0.0353511	Esr1/Nr4a3/Trib3/Hk2/Akt2/Slc25a27/Myc/Slc2a1/Aspscr1/Sesn2/Ahi1/Akt1/Insr/Rap1a/Erbb3/Slc2a3/Sort1/Ace/Slc2a9	19
BP	GO:0046822	regulation of nucleocytoplasmic transport	19/2155	112/23210	0.00716293	0.0475512	0.0353511	Ppm1a/Uaca/Ppp1cc/Ran/Iws1/Trim28/Rab23/Akap1/Ppp2ca/Cpsf6/Ppp1r12a/Nup153/Dnajc27/Flna/Chchd4/Pik3r1/Emd/Camk4/Tardbp	19
BP	GO:1902806	regulation of cell cycle G1/S phase transition	21/2155	128/23210	0.00718444	0.0475512	0.0353511	Rps27l/Fam83d/E2f7/Ctdsp2/Plk3/Adam17/Casp2/Rbl1/Tcf3/Id2/Crebbp/Mepce/Psme3/Phb2/Akt1/Anp32b/Cul4a/Pml/Ccnd1/Fbxo7/Atp2b4	21
BP	GO:0010508	positive regulation of autophagy	20/2155	120/23210	0.00719771	0.0475512	0.0353511	Hmox1/Hk2/Trim65/Trim8/Plk3/Smurf1/Prkaa1/Stk11/Sesn2/Cdc37/Vps13d/Trp53inp2/Ralb/Lrsam1/Fbxo7/Ticam1/Optn/Sesn3/Svip/Atg7	20
BP	GO:0051208	sequestering of calcium ion	20/2155	120/23210	0.00719771	0.0475512	0.0353511	Ero1l/Gsto1/Chd7/Bax/Anxa6/Ubash3b/Myo5a/Anxa5/Ibtk/Itpr1/Plch1/Camk2d/Gstm7/Tgfb2/Akap6/Hap1/Gper1/Itpr3/Plce1/Fkbp1b	20
BP	GO:0001654	eye development	52/2155	397/23210	0.00720595	0.0475512	0.0353511	Grk1/Jag1/Acvr2b/Vegfa/Foxc1/Zeb2/Irx5/Yy1/Srf/Chd7/Scrib/Mab21l2/Bbs4/Rara/Rdh10/Stat3/Sox11/Meis1/Fzd4/Ptn/Bax/Phactr4/Clic4/Ahi1/Nf2/Pds5a/Kmt2c/Hmgn1/Rarg/Ctnnb1/Man2a1/Smoc1/Celf4/Dscam/Gdf11/Rom1/Tgfb2/Aldh1a3/Tmem231/Arhgef15/Bcar3/Aqp1/Cryab/Ush1c/Tmod1/Miat/Tub/Sdk1/Bmp7/Th/Ache/Stra6	52
BP	GO:0007212	dopamine receptor signaling pathway	10/2155	45/23210	0.00722522	0.0475512	0.0353511	Gnas/Klf16/Gnaq/Flna/Nsg2/Gnb5/Nsg1/Rgs4/Caly/Rgs8	10
BP	GO:0010464	regulation of mesenchymal cell proliferation	10/2155	45/23210	0.00722522	0.0475512	0.0353511	Nfib/Prrx2/Prrx1/Vegfa/Myc/Wnt5a/Ptn/Lmna/Ctnnb1/Syne1	10
BP	GO:0019228	neuronal action potential	10/2155	45/23210	0.00722522	0.0475512	0.0353511	P2rx3/Cacna1g/Fmr1/Scn2a/Kcnmb2/Fgf12/Scn3a/Scn9a/Ank3/Dpp6	10
BP	GO:0060135	maternal process involved in female pregnancy	10/2155	45/23210	0.00722522	0.0475512	0.0353511	Esr1/Junb/Hmx3/Il11ra1/Rxrb/Ptn/Akt1/Ctsb/Epor/Ptgis	10
BP	GO:0009167	purine ribonucleoside monophosphate metabolic process	38/2155	272/23210	0.00723789	0.0475816	0.0353737	Cox6a2/Nmnat1/Nupr1/Hk2/Ak3/Bend3/Zbtb7a/Shmt2/Myc/Pfas/Stat3/Ak2/Atic/Foxk1/Zbtb20/Myh3/Prkaa1/Ddit4/Ccnb1/Hdac4/Insr/Nt5c2/Gmps/Atp1b1/Pfkm/Nipsnap2/Taz/Gale/Entpd5/Slc2a6/COX2/Eno3/Eno2/Adssl1/Atp7a/Abcd1/ATP6/COX3	38
BP	GO:0045786	negative regulation of cell cycle	58/2155	452/23210	0.00728996	0.0478152	0.0355474	Esr1/Zfp36l2/Nr4a1/Nupr1/Foxo4/Nle1/Foxc1/Notch1/Rps27l/Gas2l1/Usp44/E2f7/Scrib/Ctdsp2/Myc/Plk3/Zbtb17/Rhob/Cdk4/Casp2/Rbl1/Mdm4/Cry1/Med25/Eme1/Id2/Btg1/Hexim1/Nek2/Stk11/Sde2/Bub1b/Ccnb1/Mybbp1a/Ctnnb1/Kat2a/Cul4a/Trim37/Wdr6/Pml/Ptpn3/Brcc3/Zwilch/Ppp1r10/Ccnd1/Fbxo7/Apbb1/Cgref1/Dtl/Tgfb2/Atf5/Gper1/Grb14/Kat2b/Bmp7/Rnf112/Ccng1/Brinp2	58
BP	GO:0007019	microtubule depolymerization	11/2155	52/23210	0.00731411	0.0478152	0.0355474	Sgk1/Gas2l1/Nedd1/Arhgef2/Map1s/Eml4/Camsap1/Dysf/Map2/Bmerb1/Stmn4	11
BP	GO:0061077	chaperone-mediated protein folding	11/2155	52/23210	0.00731411	0.0478152	0.0355474	Ero1l/Hspa1b/Cct2/Dnajb12/Hspa9/Chordc1/Dnajc5/Dnajb14/Fkbp1b/Fkbp5/Clu	11
BP	GO:0061614	pri-miRNA transcription by RNA polymerase II	11/2155	52/23210	0.00731411	0.0478152	0.0355474	Nfib/Rela/Klf5/Yy1/Nfatc3/Srf/Tead1/Ngfr/Stat3/Hdac4/Tgfb2	11
BP	GO:1900271	regulation of long-term synaptic potentiation	11/2155	52/23210	0.00731411	0.0478152	0.0355474	Apoe/Sqstm1/Ptn/Nos1/Ppp1r9a/Cpeb3/Cyp46a1/Prnp/Nsg1/Shisa7/Rab3a	11
BP	GO:0031334	positive regulation of protein complex assembly	35/2155	246/23210	0.00732195	0.0478152	0.0355474	Esr1/Rac1/Nin/Vegfa/Nr1h2/Ttbk1/Srf/Bmf/Med25/Bax/Actr3/Ice1/Numa1/G3bp1/Ctnnb1/Pfn2/Snx9/Actr2/Fchsd2/Togaram1/Pih1d1/G3bp2/Pick1/Snap91/Psrc1/Rhobtb1/Gsn/Baiap2/Gmfb/Fnip1/Mapt/Tppp/Arpc5/Plek/Clu	35
BP	GO:2001236	regulation of extrinsic apoptotic signaling pathway	25/2155	161/23210	0.00735705	0.0479914	0.0356783	Tnfrsf23/Hmox1/Rela/Tnfrsf22/Vegfa/Siah2/Serpine1/Dapk3/Gclm/Fyn/Gclc/Rbck1/Psme3/Bax/Mcl1/Lmna/Rb1cc1/Pml/Itm2c/Stradb/Faim2/Tgfb2/Col2a1/Gper1/Dbh	25
BP	GO:0019226	transmission of nerve impulse	16/2155	89/23210	0.00744921	0.0484322	0.036006	Cacng7/P2rx3/Chrnb4/Kcnq2/Cntnap1/Cacna1g/Fmr1/Scn2a/Cacng3/Kcnmb2/Fgf12/Scn3a/Scn9a/Ank3/Fkbp1b/Dpp6	16
BP	GO:1900076	regulation of cellular response to insulin stimulus	16/2155	89/23210	0.00744921	0.0484322	0.036006	Rela/Ptpn1/Socs2/Cdk4/Esrra/Ybx1/Prkaa1/Gnai2/Uso1/Myo5a/Pik3r1/Lpl/Prkcz/Sesn3/Grb14/Ffar3	16
BP	GO:1903008	organelle disassembly	16/2155	89/23210	0.00744921	0.0484322	0.036006	Hk2/Wipi1/Gfm2/Plk3/Cisd2/Sqstm1/Smurf1/Cdc37/Vps13d/Rb1cc1/Stx5a/Atg9b/Fbxo7/Fundc1/Optn/Atg7	16
BP	GO:1903320	regulation of protein modification by small protein conjugation or removal	33/2155	229/23210	0.00747071	0.0485185	0.0360702	Rela/Peli1/Trib3/Siah2/Prr7/N4bp1/Usp44/Dcun1d4/Fyn/Gclc/Cry1/Hspbp1/Ube2d1/Herpud1/Sart3/Hdac4/Ctnnb1/Akt1/Axin1/Kdm2a/Ube2i/Gnl3l/Rchy1/Arrb1/Ndfip1/Ubxn2a/Dysf/Arnt/Ticam1/Parp10/Arrdc3/Spsb4/Atg7	33
BP	GO:0006220	pyrimidine nucleotide metabolic process	8/2155	32/23210	0.00753916	0.0487488	0.0362414	Ak3/Shmt1/Nme4/Dctpp1/Dut/Cad/Dctd/Dck	8
BP	GO:0010591	regulation of lamellipodium assembly	8/2155	32/23210	0.00753916	0.0487488	0.0362414	Wasf2/Rac1/Akirin1/Actr3/Hdac4/Aqp1/Atp7a/Dmtn	8
BP	GO:0051642	centrosome localization	8/2155	32/23210	0.00753916	0.0487488	0.0362414	Nin/Spout1/Cep83/Bicd2/Sun1/Syne1/Dync1li2/Plxna2	8
BP	GO:2001171	positive regulation of ATP biosynthetic process	8/2155	32/23210	0.00753916	0.0487488	0.0362414	Myc/Stat3/Zbtb20/Prkaa1/Insr/Taz/Entpd5/COX2	8
BP	GO:0010822	positive regulation of mitochondrion organization	14/2155	74/23210	0.00756418	0.0488038	0.0362823	Hk2/Mgarp/Siva1/Bmf/Bax/Smurf1/Prkaa1/Cdc37/Vps13d/Mllt11/Fbxo7/Mmp9/Optn/Gper1	14
BP	GO:0097327	response to antineoplastic agent	14/2155	74/23210	0.00756418	0.0488038	0.0362823	Hmox1/Fbxo32/Eif4ebp1/Cdk4/Pck2/Prkaa1/Ddit4/Ctnnb1/Rap1a/Fmr1/Nefl/Adam15/Map4k1/Aqp1	14
BP	GO:0051222	positive regulation of protein transport	56/2155	435/23210	0.00774341	0.0498821	0.037084	Rac1/Frmd8/Akt2/Nr1h2/Ppm1a/Crebrf/Plk3/Uaca/Wnt5a/Fyn/Golph3l/Ifngr1/Rab34/Ran/Cd2ap/Hnrnpm/Pck2/Trim28/Prkaa1/Ncl/Actr3/Ice1/Glud1/Arrb1/Akap12/Sar1b/Flna/Kif3a/Sptbn1/Tmem30a/Pik3r1/Acsl3/Pfkm/Ripor1/Serp1/Mcu/Lpl/Sec16b/Apbb1/Stom/Emd/Tgfb2/Lgals9/Rufy3/Prkcz/Prnp/Il17rc/Camk4/Rph3al/Gper1/Ank3/Abat/Vamp2/Ppp3cb/Atg7/Tardbp	56
BP	GO:0090132	epithelium migration	39/2155	282/23210	0.00776399	0.0498821	0.037084	Hmox1/Nr4a1/Map3k3/Spred1/Apoe/Vegfa/Serpine1/Zeb2/Notch1/Srf/Adam17/Wnt5a/Rhob/Kit/Serpinf1/Gipc1/Ephb4/Hdac7/Akt1/Nus1/Pfn2/Akt3/Robo1/Pik3r3/Mapre2/Rab11a/Sparc/Dusp10/Itga3/Mmp9/Capn7/Rab13/Arsb/Tgfb2/Aqp1/Angpt4/Hdac9/Ptprr/Angpt2	39
BP	GO:0009411	response to UV	22/2155	137/23210	0.0077704	0.0498821	0.037084	Rela/Yy1/N4bp1/Bmf/Uaca/Agap3/Cat/Crebbp/Bax/Prkaa1/Stk11/Sde2/Hmgn1/Akt1/Impact/Fmr1/Pml/Pik3r1/Rad18/Ccnd1/Dtl/Aqp1	22
BP	GO:0048675	axon extension	22/2155	137/23210	0.0077704	0.0498821	0.037084	Adnp/Apoe/Vegfa/Srf/Slit3/Wnt5a/Ryk/Actr3/Dpysl2/Olfm1/Vcl/Aatk/Rab11a/Dscam/Map2/Trpv2/Dbn1/Fn1/Mapt/Rufy3/Dclk1/Sema3b	22
BP	GO:0043473	pigmentation	18/2155	105/23210	0.00781224	0.0498821	0.037084	Bloc1s4/Fig4/Zeb2/Myc/Zic2/Kit/Bax/Gnaq/Rab1a/Myo5a/Rab11a/Eda/Sparc/Myo7a/Atp7a/Lyst/Kif13a/Rab27a	18
BP	GO:0046939	nucleotide phosphorylation	18/2155	105/23210	0.00781224	0.0498821	0.037084	Ak7/Nupr1/Hk2/Zbtb7a/Myc/Stat3/Foxk1/Zbtb20/Prkaa1/Ddit4/Hdac4/Insr/Pfkm/Gale/Entpd5/Slc2a6/Eno3/Eno2	18
BP	GO:0031032	actomyosin structure organization	30/2155	204/23210	0.00785356	0.0498821	0.037084	Wasf2/Frmd6/Rac1/Cfl2/Itgb5/Srf/Bbs4/Tmod3/Cnn3/Nf2/Ppfia1/Tmod2/Pfn2/Arrb1/Wdr1/Tpm1/Epb41l3/Pik3r1/Zyx/Ppp1r9a/Arap1/Ppm1e/Kiss1r/Arhgef15/Kank4/Tnnt3/Tmod1/Cnn2/Sorbs3/Limch1	30
BP	GO:1904018	positive regulation of vasculature development	30/2155	204/23210	0.00785356	0.0498821	0.037084	Cth/Hmox1/Vegfd/Map3k3/Hk2/Ramp2/Vegfa/Serpine1/Notch1/Wnt5a/Pak4/Rhob/Stat3/Btg1/Kit/Nras/Ephb4/Hdac7/Rap1a/Akt3/Cela1/Ecm1/Mmp9/Aqp1/Pgf/Gper1/Angpt4/Hdac9/Angpt2/Ptgis	30
BP	GO:0008090	retrograde axonal transport	6/2155	20/23210	0.00786635	0.0498821	0.037084	Mgarp/Kif5a/Nefl/Tmem108/Kif1a/Hap1	6
BP	GO:0018279	protein N-linked glycosylation via asparagine	6/2155	20/23210	0.00786635	0.0498821	0.037084	Uggt2/Ube2g2/Stt3b/Alg8/Mgat5/Fut8	6
BP	GO:0032148	activation of protein kinase B activity	6/2155	20/23210	0.00786635	0.0498821	0.037084	Adra2c/Adra2b/Wnt5a/Insr/Prkcz/Ccdc88a	6
BP	GO:0032288	myelin assembly	6/2155	20/23210	0.00786635	0.0498821	0.037084	Mpp5/Fig4/Pikfyve/Cntnap1/Epb41l3/Gpc1	6
BP	GO:0044247	cellular polysaccharide catabolic process	6/2155	20/23210	0.00786635	0.0498821	0.037084	Pygm/Pygb/Rb1cc1/Agl/Pfkm/Pygl	6
BP	GO:0046653	tetrahydrofolate metabolic process	6/2155	20/23210	0.00786635	0.0498821	0.037084	Shmt1/Mthfd1/Shmt2/Atic/Mthfd2/Gch1	6
BP	GO:0046697	decidualization	6/2155	20/23210	0.00786635	0.0498821	0.037084	Junb/Il11ra1/Ptn/Ctsb/Epor/Ptgis	6
BP	GO:0051195	negative regulation of cofactor metabolic process	6/2155	20/23210	0.00786635	0.0498821	0.037084	Nupr1/Fyn/Stat3/Ddit4/Hdac4/Mpv17l	6
BP	GO:0008286	insulin receptor signaling pathway	20/2155	121/23210	0.00789026	0.0498859	0.0370868	Rela/Ptpn1/Foxo4/Akt2/Socs2/Eif4ebp1/Cdk4/Zfp106/Ybx1/Prkaa1/Akt1/Insr/Gnai2/Pik3r3/Pik3r1/Prkcz/Sesn3/Grb14/Irs3/Ffar3	20
BP	GO:0042542	response to hydrogen peroxide	20/2155	121/23210	0.00789026	0.0498859	0.0370868	Hmox1/Rela/Nr4a3/Fyn/Rhob/Kdm6b/Cat/Ppp2cb/Prkaa1/Impact/Map3k5/Stat6/Fbxo7/Epor/Pld2/Kpna4/Aqp1/Cryab/Nqo1/Rnf112	20
BP	GO:0010952	positive regulation of peptidase activity	25/2155	162/23210	0.00795311	0.0498859	0.0370868	Akirin2/Prr7/Rps27l/Ttbk1/Ngfr/Myc/Uaca/Fyn/Stat3/Tbc1d10a/Prelid1/Psme3/Bax/Mtch1/Rnf7/Rest/Ppp2ca/Arrb1/Cyfip2/Robo1/Map3k5/Arl6ip5/Pml/Gsn/Gper1	25
BP	GO:0003143	embryonic heart tube morphogenesis	13/2155	67/23210	0.00795861	0.0498859	0.0370868	Hand2/Vangl2/Notch1/Srf/Tead1/Wnt5a/Tbx20/Ahi1/Kdm2a/Kif3a/Mib1/Folr1/Cluap1	13
BP	GO:0006635	fatty acid beta-oxidation	13/2155	67/23210	0.00795861	0.0498859	0.0370868	Acacb/Akt2/Echdc2/Slc25a17/Sesn2/Akt1/Etfb/Acaa2/Pex2/Acat1/Eci1/Abcd1/Cpt1a	13
BP	GO:0043113	receptor clustering	13/2155	67/23210	0.00795861	0.0498859	0.0370868	Slc7a11/Apoe/Scrib/Ptn/Ssna1/Flna/Mesd/Pick1/Gsn/Cdh2/Sorbs2/Itgal/Shisa7	13
BP	GO:0061371	determination of heart left/right asymmetry	13/2155	67/23210	0.00795861	0.0498859	0.0370868	Hand2/Mmp21/Vangl2/Notch1/Srf/Wnt5a/Tbx20/Ahi1/Kdm2a/Kif3a/Mib1/Folr1/Cluap1	13
BP	GO:0000154	rRNA modification	7/2155	26/23210	0.00796824	0.0498859	0.0370868	Fbl/Nop2/Naf1/Dkc1/Nsun5/Trmt112/Nat10	7
BP	GO:0000460	maturation of 5.8S rRNA	7/2155	26/23210	0.00796824	0.0498859	0.0370868	Rrs1/Exosc3/Nol9/Las1l/Urb1/Bop1/C1d	7
BP	GO:0003299	muscle hypertrophy in response to stress	7/2155	26/23210	0.00796824	0.0498859	0.0370868	Nfatc3/Kdm4a/Trpc3/Lmna/Ppp3ca/Inpp5f/Atp2b4	7
BP	GO:0014898	cardiac muscle hypertrophy in response to stress	7/2155	26/23210	0.00796824	0.0498859	0.0370868	Nfatc3/Kdm4a/Trpc3/Lmna/Ppp3ca/Inpp5f/Atp2b4	7
BP	GO:1902473	regulation of protein localization to synapse	7/2155	26/23210	0.00796824	0.0498859	0.0370868	Grasp/Rap1a/Tnik/Mapt/Prkcz/Adam10/Camk2a	7
BP	GO:0034620	cellular response to unfolded protein	15/2155	82/23210	0.00799277	0.0499337	0.0371223	Ero1l/Hspa1b/Ptpn1/Crebrf/Ppp1r15a/Bax/Herpud1/Hspa9/Tmbim6/Creb3l2/Pik3r1/Serp1/Ccnd1/Pacrg/Optn	15
BP	GO:0035050	embryonic heart tube development	15/2155	82/23210	0.00799277	0.0499337	0.0371223	Hand2/Vangl2/Foxc1/Notch1/Srf/Tead1/Wnt5a/Tbx20/Ahi1/Ctnnb1/Kdm2a/Kif3a/Mib1/Folr1/Cluap1	15

## Sheet: DEG C2C12 
ONTOLOGY	ID	Description	GeneRatio	BgRatio	pvalue	p.adjust	qvalue	geneID	Count
BP	GO:0031589	cell-substrate adhesion	79/2123	339/23210	4.55379955765348e-15	2.70541231720194e-11	1.93656318030738e-11	Postn/Serpine1/Adamts12/Sfrp1/Sdc4/Sema3e/Myf5/Bcl2l11/Nid1/Lims1/Bves/Tsc1/Col3a1/Rhoa/Ptprj/Phldb2/St6gal1/Fndc3b/Utrn/Crk/Itga5/Pik3cb/Mink1/Cttn/Fermt2/Dbn1/Itgav/Pdpn/Ddr1/Bcr/Dnm2/Ppard/Col8a1/Epha1/Actn1/Rsu1/Ccdc80/Lama5/Flna/Gcnt2/Sorbs3/Ninj1/Emp2/Ajuba/Src/Vegfa/Bcam/Npnt/Lamb1/Msln/Lamc2/Coro2b/Mertk/Smoc2/Jup/Col16a1/Dock5/Mmp14/Cdh13/Edil3/Ccn2/Itga10/Adam15/L1cam/Angpt2/Itgb2/Lims2…	79
BP	GO:0042254	ribosome biogenesis	70/2123	294/23210	5.36197377096091e-14	1.58411699595552e-10	1.13392795181748e-10	Fbl/Utp14b/Glul/Rps27l/Usp36/Nop16/Gar1/Nop10/Trmt112/Dkc1/Nsun3/Mrpl20/Cebpz/Chd7/Sirt1/Rps21/Utp25/Rps5/Rpl38/Lyar/Isg20l2/Rcl1/Mterf3/Wdr43/Utp23/Wdr75/Rps27/Exosc2/Rpl26/Tsr2/Aatf/Heatr3/Rps6/Rpf2/Fastkd2/Nsa2/Ran/Urb2/Nol9/Rbis/Las1l/Heatr1/Tsc1/Dis3/Pwp1/Rps24/Ddx18/Rsl1d1/Rpl7a/Ddx3x/Snu13/Rpl35a/Rps15/Rpp30/Nhp2/Mettl16/Rpl5/Rplp0/Imp4/Nip7/Nmd3/Emg1/Rpl3/Rrn3/Mrm1/Mpv17l2/Riok3/Mettl15/N…	70
BP	GO:0051146	striated muscle cell differentiation	73/2123	316/23210	7.99924421455403e-14	1.58411699595552e-10	1.13392795181748e-10	Actc1/Myog/Igf2/Rbm24/Lmod3/Dkk1/Cxcl12/Lmod2/Mymk/Dll1/Rgs4/Rgs2/Mymx/Tnnt1/Cfl2/Sort1/Ttn/Prkg1/Myoz2/Myod1/Six1/Synpo2l/Six4/Csrp3/Myf5/Sirt1/Nfatc3/Atg5/Nln/G6pdx/Bves/Tsc1/Chuk/Ddx39b/Naca/Dmpk/Hdac5/Myh10/Capn2/Camk2d/Ehd2/Met/Ptcd2/Fhod3/Wdr1/Gpx1/Myh9/Fhl2/Nox4/Il4ra/Tgfb1/Myof/Vegfa/Akap6/Flot1/Sgcb/Pdlim5/Tnnt2/Mmp14/Csrp1/Tmem119/Krt8/Myom3/Pi16/Alpk2/Speg/Edn1/Krt19/Lmod1/Ldb3/Grem1/H…	73
BP	GO:0022613	ribonucleoprotein complex biogenesis	90/2123	439/23210	1.93564199470732e-13	2.87491227263905e-10	2.05789306805726e-10	Fbl/Utp14b/Isy1/Glul/Rps27l/Usp36/Nop16/Gar1/Nop10/Trmt112/Dkc1/Nsun3/Gemin5/Mrpl20/Celf1/Snrpe/Snrpg/Cebpz/Chd7/Sirt1/Rps21/Utp25/Rps5/Rpl38/Snrpc/Snrpd1/Lyar/Isg20l2/Rcl1/Mterf3/Wdr43/Utp23/Wdr75/Rps27/Exosc2/Rpl26/Tsr2/Aatf/Edc3/Heatr3/Rps6/Rpf2/Fastkd2/Nsa2/Ran/Ptges3/Urb2/Nudt21/Nol9/Rbis/Las1l/Heatr1/Nufip1/Tsc1/Srsf1/Luc7l3/Dis3/Lsm3/Pwp1/Rps24/Ddx18/Rsl1d1/Rpl7a/Ddx3x/Snu13/Rpl35a/Rps15/C…	90
BP	GO:0042692	muscle cell differentiation	83/2123	395/23210	4.22491269145592e-13	5.02004125998792e-10	3.59339942599619e-10	Actc1/Myog/Igf2/Rbm24/Lmod3/Dkk1/Cxcl12/Lmod2/Mymk/Dll1/Rgs4/Rgs2/Mymx/Tnnt1/Cfl2/Sort1/Ttn/Prkg1/Myoz2/Myod1/Six1/Synpo2l/Six4/Qk/Csrp3/Myf5/H3f3a/Sirt1/Nfatc3/Vangl2/Pias1/Atg5/Foxo4/Nln/G6pdx/Bves/Tsc1/Sod2/Chuk/Ddx39b/Naca/Eif5a/Dmpk/Hdac5/Myh10/Capn2/Camk2d/Ehd2/Met/Ptcd2/Fhod3/Wdr1/Gpx1/Myh9/Fhl2/Nox4/Il4ra/Tgfb1/Myof/Vegfa/Npnt/Akap6/Flot1/Sox9/Sgcb/Pdlim5/Tnnt2/Mmp14/Csrp1/Tmem119/Krt8/My…	83
BP	GO:0055002	striated muscle cell development	51/2123	193/23210	2.17325761537154e-12	2.15188724882039e-09	1.54034399405281e-09	Actc1/Myog/Lmod3/Lmod2/Rgs4/Rgs2/Tnnt1/Cfl2/Ttn/Prkg1/Myoz2/Myod1/Six1/Synpo2l/Six4/Csrp3/Myf5/Sirt1/Nfatc3/Atg5/G6pdx/Bves/Ddx39b/Naca/Hdac5/Myh10/Camk2d/Met/Ptcd2/Fhod3/Wdr1/Gpx1/Fhl2/Myof/Vegfa/Akap6/Sgcb/Pdlim5/Tnnt2/Csrp1/Krt8/Myom3/Pi16/Alpk2/Speg/Edn1/Krt19/Lmod1/Ldb3/Hdac9/Sgcd	51
BP	GO:0043062	extracellular structure organization	69/2123	315/23210	5.43471058533182e-12	4.40869188849357e-09	3.15578898280708e-09	Postn/Rgcc/Mmp15/Sfrp2/Ptx3/Flrt2/Sdc4/Myf5/Plagl2/Nid1/Has1/Tgfbr1/Cyp1b1/Col3a1/Phldb2/Csgalnact1/Loxl3/Colgalt1/Phldb1/Scx/Myo1e/Pomt1/Atp7a/Tgfb2/Pdpn/Sulf1/Ddr1/Abca7/Col8a1/Plod3/Exoc8/Ccdc80/App/Tgfb1/Sema5a/Npnt/Lamb1/Lipg/Sdc1/Efemp2/Abca5/Flot1/Smoc2/Col16a1/Sox9/Pxdn/Col4a2/P3h1/P3h4/Pltp/Mmp14/Gas2/Spint1/Aplp1/Ccn2/Cd34/Col17a1/Olfml2a/Adamtsl4/Emilin1/Adamts2/Adamts14/Col5a3/Lamb3/A…	69
BP	GO:0007160	cell-matrix adhesion	52/2123	204/23210	5.93663273993411e-12	4.40869188849357e-09	3.15578898280708e-09	Postn/Serpine1/Adamts12/Sdc4/Sema3e/Myf5/Bcl2l11/Nid1/Lims1/Tsc1/Col3a1/Rhoa/Ptprj/Phldb2/Utrn/Pik3cb/Mink1/Cttn/Fermt2/Itgav/Ddr1/Bcr/Epha1/Actn1/Ninj1/Emp2/Ajuba/Src/Vegfa/Bcam/Npnt/Msln/Coro2b/Jup/Col16a1/Mmp14/Cdh13/Ccn2/Itga10/Adam15/L1cam/Itgb2/Ptk2b/Emilin1/Dmtn/Col5a3/Hpse/Adam8/Grem1/Itgb4/Dusp22/Epdr1	52
BP	GO:0055001	muscle cell development	51/2123	207/23210	3.67164034741636e-11	2.4236905893334e-08	1.73490374310668e-08	Actc1/Myog/Lmod3/Lmod2/Rgs4/Rgs2/Tnnt1/Cfl2/Ttn/Prkg1/Myoz2/Myod1/Six1/Synpo2l/Six4/Csrp3/Myf5/Sirt1/Nfatc3/Atg5/G6pdx/Bves/Ddx39b/Naca/Hdac5/Myh10/Camk2d/Met/Ptcd2/Fhod3/Wdr1/Gpx1/Fhl2/Myof/Vegfa/Akap6/Sgcb/Pdlim5/Tnnt2/Csrp1/Krt8/Myom3/Pi16/Alpk2/Speg/Edn1/Krt19/Lmod1/Ldb3/Hdac9/Sgcd	51
BP	GO:0031032	actomyosin structure organization	50/2123	204/23210	6.96184200200917e-11	4.13603033339365e-08	2.96061491453864e-08	Actc1/Lmod3/Lmod2/Rgcc/Arhgap28/Tnnt1/Cfl2/Ttn/Myoz2/Synpo2l/Sdc4/Six4/Csrp3/Epb41/Tsc1/Tgfbr1/Rhoa/Phldb2/Arhgef5/Myh10/Fhod1/Myo18a/Arhgef10/Met/Fhod3/Wdr1/Epha1/Pik3r2/Rtkn/Myh9/Sorbs3/Nox4/Src/Arap1/Coro2b/Ptger4/Tnnt2/Csrp1/Krt8/Ccn2/Myom3/Ptk2b/Cnn1/Edn1/Synpo/Krt19/Lmod1/Ldb3/Cnn2/Pdlim4	50
BP	GO:0030198	extracellular matrix organization	60/2123	271/23210	8.25808303891904e-11	4.460115575838e-08	3.19259861026152e-08	Postn/Rgcc/Mmp15/Sfrp2/Ptx3/Flrt2/Myf5/Nid1/Has1/Tgfbr1/Cyp1b1/Col3a1/Phldb2/Csgalnact1/Loxl3/Colgalt1/Phldb1/Scx/Myo1e/Pomt1/Atp7a/Tgfb2/Pdpn/Sulf1/Ddr1/Col8a1/Plod3/Exoc8/Ccdc80/App/Tgfb1/Sema5a/Npnt/Lamb1/Efemp2/Flot1/Smoc2/Col16a1/Sox9/Pxdn/Col4a2/P3h1/P3h4/Mmp14/Gas2/Spint1/Aplp1/Ccn2/Col17a1/Olfml2a/Adamtsl4/Emilin1/Adamts2/Adamts14/Col5a3/Lamb3/Grem1/Loxl4/Thsd4/Col18a1	60
BP	GO:0032970	regulation of actin filament-based process	77/2123	393/23210	1.05930645121927e-10	5.2444496889114e-08	3.75403338853145e-08	Nos1/Stc1/Lmod3/Lmod2/Rgcc/Rgs4/Arhgap28/Cfl2/Synpo2l/Sdc4/Csrp3/Sema3e/Id1/Rhobtb3/Vangl2/Tsc1/Tgfbr1/Tmsb10/Rhoa/Vasp/Sptan1/Coro1b/Phldb2/Arhgef5/Dstn/Plekhg2/Hip1r/Crk/Fhod1/Rhou/Cttn/Arhgef10/Dbn1/Met/Tgfb2/Pdpn/Fhod3/Wdr1/Scn5a/Epha1/Cav1/Pik3r2/Lima1/Myh9/Flna/Sorbs3/Nox4/Tgfb1/Sema5a/Akap6/Arap1/Snx9/Coro2b/Ptger4/Jup/Gsn/Arhgef19/Tnnt2/Capg/Baiap2/Arpc5/Gm14137/Ccn2/Siglec15/Cx3cl1/Ptk2b…	77
BP	GO:0044770	cell cycle phase transition	77/2123	394/23210	1.2010356098085e-10	5.41208973945266e-08	3.87403193639007e-08	Rgcc/Lmnb1/Gas1/Cdkn1c/Id2/Rps27l/Apex1/Tfap4/Cdk4/Fam83d/Lats2/Bub1b/Adamts1/Pkia/Nasp/Bub1/Dcun1d3/Pias1/Chek2/Rpl26/Cdc27/Foxo4/Cdc25c/Casp2/Ube2c/Rps6/Pinx1/Ube2l3/Pbx1/Psme3/Spdl1/Ccni/Blm/Rcc1/Terf1/Cks2/Ddx3x/Phb2/Ccnb1/Plk3/Cks1b/Cdc25b/Rpl17/Cdk1/Ccna2/Bub3/Ube2s/Cdk14/Vps4b/Mad1l1/Camk2d/Taok3/Calm1/Rhou/Cdk5rap3/Xrcc3/Bach1/Tcf19/Lrrk1/Pdpn/Hecw2/Ccnd1/Ier3/Taf2/Hspa2/Camk2g/Rint1/Sirt…	77
BP	GO:0007517	muscle organ development	81/2123	424/23210	1.27536199886109e-10	5.41208973945266e-08	3.87403193639007e-08	Actc1/Myog/Rbm24/Heyl/Sox8/Id3/Lmod3/Dkk1/Mymk/Dll1/Pou4f1/Rgs4/Rgs2/Mymx/Cfl2/Meg3/Ttn/Msc/Myoz2/Myod1/Six1/Lef1/Six4/Csrp3/Myh7/Coprs/Myf5/Tgfbr3/Jarid2/Pim1/Chd7/Sirt1/Nfatc3/Vangl2/Foxo4/Nln/Akirin1/G6pdx/Bves/Ccnb1/Ddx39b/Tgfbr1/Cdk1/Naca/Nras/Col3a1/Bmpr1a/Rhoa/Hdac5/Lemd2/Scx/Adarb1/Met/Ptcd2/Tgfb2/Flnb/Cav1/Gpx1/Gpc1/Lama5/Unc45a/Tgfb1/Akap6/Zfpm1/Flot1/Zfpm2/Svil/Sgcb/Tnnt2/Mylk/Jph2/Kcn…	81
BP	GO:0051271	negative regulation of cellular component movement	66/2123	316/23210	1.38706805765006e-10	5.49371422033266e-08	3.93245961607455e-08	Nos1/Stc1/Sema3d/Cxcl12/Rgcc/Sfrp2/Igfbp3/Prkg1/Sema6a/Fas/Serpine1/Apex1/Sfrp1/Mcc/Sema3e/Tgfbr3/Rap2c/Abhd2/Has1/Sinhcaf/Cyp1b1/Col3a1/Bmpr1a/Rhoa/Hdac5/Coro1b/Dpysl3/Ptprj/Phldb2/Clic4/Crk/Adarb1/Dbn1/Sulf1/Bcr/Ppard/Epha1/Pik3r2/Rras/Actn1/Nbl1/Slc9a3r1/Sema6d/Tgfb1/Sema5a/Ndrg4/Ptger4/Jup/Card10/Sema3b/Synj2bp/Padi2/Adam15/Sema4f/Cx3cl1/Angpt2/Dcn/Emilin1/Srgap3/Cnn2/Sema7a/Grem1/Arap3/Dusp2…	66
BP	GO:0060537	muscle tissue development	87/2123	472/23210	1.79533983664777e-10	6.66632123095275e-08	4.77182430266907e-08	Actc1/Myog/Rbm24/Heyl/Sox8/Lmod3/Dkk1/Dll1/Pou4f1/Rgs4/Rgs2/Id2/Cfl2/Meg3/Ttn/Msc/Prkg1/Myoz2/Myod1/Six1/Lef1/Six4/Csrp3/Myh7/Myf5/Tgfbr3/Jarid2/Pim1/Chd7/Sirt1/Nfatc3/Atg5/Dipk2a/Nln/Akirin1/G6pdx/Bves/Tsc1/Ccnb1/Ddx39b/Tgfbr1/Cdk1/Naca/Nras/Col3a1/Bmpr1a/Rhoa/Hdac5/Lemd2/Myh10/Camk2d/Scx/Met/Ptcd2/Tgfb2/Fhod3/Flnb/Cav1/Gpx1/Gpc1/Fhl2/Nox4/Tgfb1/Vegfa/Akap6/Zfpm1/Flot1/Zfpm2/Svil/Sox9/Sgcb/Pdlim…	87
BP	GO:0044772	mitotic cell cycle phase transition	71/2123	356/23210	2.48637705781749e-10	7.8761181747071e-08	5.6378099426495e-08	Rgcc/Lmnb1/Cdkn1c/Id2/Rps27l/Apex1/Tfap4/Cdk4/Lats2/Bub1b/Adamts1/Pkia/Nasp/Bub1/Dcun1d3/Pias1/Chek2/Rpl26/Cdc27/Foxo4/Cdc25c/Casp2/Ube2c/Rps6/Pinx1/Pbx1/Psme3/Spdl1/Ccni/Blm/Rcc1/Terf1/Cks2/Ddx3x/Phb2/Ccnb1/Plk3/Cks1b/Cdc25b/Rpl17/Cdk1/Ccna2/Bub3/Ube2s/Cdk14/Vps4b/Mad1l1/Camk2d/Taok3/Calm1/Rhou/Cdk5rap3/Xrcc3/Bach1/Tcf19/Pdpn/Hecw2/Ccnd1/Ier3/Taf2/Hspa2/Camk2g/Rint1/Sirt7/App/Tgfb1/Ccng1/Nacc2/P…	71
BP	GO:0010810	regulation of cell-substrate adhesion	50/2123	211/23210	2.51127147565674e-10	7.8761181747071e-08	5.6378099426495e-08	Postn/Serpine1/Sdc4/Sema3e/Myf5/Nid1/Lims1/Tsc1/Rhoa/Ptprj/Phldb2/St6gal1/Utrn/Crk/Itga5/Pik3cb/Mink1/Dbn1/Pdpn/Ddr1/Dnm2/Col8a1/Epha1/Rsu1/Ccdc80/Flna/Gcnt2/Ninj1/Emp2/Src/Vegfa/Npnt/Coro2b/Smoc2/Jup/Col16a1/Dock5/Mmp14/Cdh13/Edil3/Adam15/L1cam/Angpt2/Lims2/Ptk2b/Emilin1/Dmtn/Grem1/Dusp22/Itga3	50
BP	GO:0007015	actin filament organization	77/2123	400/23210	2.51887300655504e-10	7.8761181747071e-08	5.6378099426495e-08	Actc1/Pdlim3/Lmod3/Lmod2/Rgcc/Rgs4/Arhgap28/Cfl2/Ttn/Synpo2l/Sdc4/Ppargc1b/Aif1l/Id1/Rhobtb3/Tsc1/Tgfbr1/Tmsb10/Rhoa/Vasp/Sptan1/Coro1b/Dpysl3/Phldb2/Arhgef5/Myh10/Dstn/Plekhg2/Hip1r/Fhod1/Tpm4/Rhou/Cttn/Arhgef10/Dbn1/Met/Ppp1r9b/Fhod3/Wdr1/Epha1/Pik3r2/Mical1/Actn1/Tpm2/Lima1/Flna/Cap1/Sorbs3/Emp2/Nox4/Sema5a/Src/Coro6/Arap1/Snx9/Coro2b/Ptger4/Gsn/Coro7/Tnnt2/Capg/Baiap2/Arpc5/Gm14137/Ccn2/Myom3…	77
BP	GO:0014706	striated muscle tissue development	83/2123	449/23210	4.06886597545081e-10	1.12414285447873e-07	8.04673523346958e-08	Actc1/Myog/Rbm24/Heyl/Sox8/Lmod3/Dkk1/Dll1/Pou4f1/Rgs4/Rgs2/Id2/Cfl2/Meg3/Ttn/Msc/Prkg1/Myoz2/Myod1/Six1/Lef1/Six4/Csrp3/Myh7/Myf5/Tgfbr3/Jarid2/Pim1/Chd7/Sirt1/Nfatc3/Atg5/Dipk2a/Nln/Akirin1/G6pdx/Bves/Tsc1/Ccnb1/Ddx39b/Tgfbr1/Cdk1/Naca/Nras/Bmpr1a/Rhoa/Hdac5/Lemd2/Myh10/Camk2d/Scx/Met/Ptcd2/Tgfb2/Fhod3/Flnb/Cav1/Gpx1/Gpc1/Fhl2/Nox4/Tgfb1/Vegfa/Akap6/Zfpm1/Flot1/Zfpm2/Svil/Sgcb/Pdlim5/Tnnt2/Jph2…	83
BP	GO:0009611	response to wounding	89/2123	495/23210	4.15938903743975e-10	1.12414285447873e-07	8.04673523346958e-08	Mymk/Slc1a3/Cxcr4/Hmox1/Mymx/Cd24a/F3/Abat/Nmnat1/Prkg1/Serpine1/Myod1/Sdc4/Vangl2/Dhfr/Abhd2/Sod1/Akirin1/Aurka/Sod2/Fgfr1op2/Naca/Col3a1/Hmgb1/Coro1b/Mapk8ip3/Tfpi/Dpysl3/Ptprj/Phldb2/Anxa6/Myh10/Ano6/Stxbp1/Crk/Dcbld2/Pik3cb/Sh2b3/P2rx4/Atp7a/Ptprs/Tgfb2/Ubash3b/Pdpn/Ddr1/Ppard/Anxa5/Cav1/Adipor2/Matn2/Gpx1/Bloc1s3/Myh9/Flna/Ripor1/Ninj1/Serpinb2/Tgfb1/Myof/Ajuba/Pdgfa/Hbegf/Sdc1/Mertk/Ptger4/…	89
BP	GO:0042060	wound healing	71/2123	360/23210	4.16279124701768e-10	1.12414285447873e-07	8.04673523346958e-08	Mymk/Cxcr4/Hmox1/Mymx/F3/Abat/Prkg1/Serpine1/Myod1/Sdc4/Vangl2/Akirin1/Fgfr1op2/Naca/Col3a1/Hmgb1/Coro1b/Tfpi/Ptprj/Phldb2/Anxa6/Myh10/Ano6/Stxbp1/Crk/Dcbld2/Pik3cb/Sh2b3/Tgfb2/Ubash3b/Pdpn/Ddr1/Ppard/Anxa5/Cav1/Adipor2/Gpx1/Bloc1s3/Myh9/Flna/Ninj1/Serpinb2/Tgfb1/Myof/Ajuba/Pdgfa/Hbegf/Sdc1/Mertk/Ptger4/Smoc2/Rab3a/Arhgef19/F13a1/Nbeal2/Mylk/Pros1/Cx3cl1/Thbd/Cd34/Serping1/Ptpn6/F2rl2/Procr/Dmtn/…	71
BP	GO:0040013	negative regulation of locomotion	67/2123	332/23210	4.70775037287976e-10	1.21603238979473e-07	8.70449039196075e-08	Stc1/Sema3d/Cxcl12/Rgcc/Sfrp2/Igfbp3/Prkg1/Sema6a/Fas/Serpine1/Apex1/Sfrp1/Mcc/Sema3e/Tgfbr3/Rap2c/Abhd2/Has1/Sinhcaf/Cyp1b1/Col3a1/Bmpr1a/Rhoa/Hdac5/Coro1b/Trim35/Dpysl3/Ptprj/Phldb2/St6gal1/Clic4/Crk/Adarb1/Dbn1/Sulf1/Bcr/Ppard/Epha1/Pik3r2/Rras/Nbl1/Slc9a3r1/Sema6d/Tgfb1/Sema5a/Ndrg4/Ptger4/Jup/Card10/Sema3b/Synj2bp/Padi2/Adam15/Sema4f/Cx3cl1/Angpt2/Dcn/Emilin1/Srgap3/Cnn2/Sema7a/Grem1/Adora2a…	67
BP	GO:1901342	regulation of vasculature development	68/2123	341/23210	5.95791089351435e-10	1.47483119243203e-07	1.05570000042974e-07	Igf2/Dll1/Cxcr4/Rgcc/Hmox1/Sfrp2/F3/Sema6a/Serpine1/Glul/Sema3e/Spry2/E2f2/Adamts1/Id1/Sirt1/Nfatc3/Map3k3/Foxo4/Atf2/Sod2/Cyp1b1/Nras/Rhoa/Hmgb1/Hdac5/Tspan12/Itga5/Anxa3/Tgfb2/Sulf1/Epha1/Sparc/Pik3r2/Rras/Foxj2/Sars/Hspb1/Adam10/Emp2/Sema5a/Pgf/Vegfa/Ptger4/Smoc2/Jup/Col4a2/Ctsh/Card10/Xdh/Adgra2/Synj2bp/Flt1/Cx3cl1/Angpt2/Itgb2/Cd34/Dcn/Gper1/Thbs2/Ptk2b/Emilin1/Lif/Tgfbr2/Ecm1/Grem1/Hdac9/Sp…	68
BP	GO:0001558	regulation of cell growth	80/2123	431/23210	6.89564408265491e-10	1.62626307378725e-07	1.16409656678399e-07	Adnp2/Sema3d/Cxcl12/Cxcr4/Rgs4/Cacng7/Rgs2/Sfrp2/Gas1/Igfbp3/Sema6a/Epm2a/Sfrp1/Lef1/Sema3e/Pttg1/Sertad3/Sirt1/Dcun1d3/Spg20/Exosc2/Pot1b/Sh3glb1/G6pdx/Ddx3x/Rack1/Ddx39b/Tgfbr1/Rhoa/Dnajb2/Ptprj/Zfyve27/Crk/Dcbld2/Cttn/Dbn1/Ptprs/Tgfb2/Ddr1/Dnm2/Ppp1r9b/Ppard/Extl3/Adipor2/Fam122a/Adam10/Sema6d/Tgfb1/Sema5a/Creb3/Vegfa/Akap6/Hbegf/Il3ra/Nppb/Sh3bp4/P3h1/Mmp14/Trpv2/Sema3b/Igfbp7/Adam15/Sema4f/L…	80
BP	GO:0014812	muscle cell migration	32/2123	106/23210	7.11712504939716e-10	1.62626307378725e-07	1.16409656678399e-07	Postn/F3/Igfbp3/Prkg1/Serpine1/Apex1/Six1/Six4/Adamts1/Foxo4/Akirin1/Cyp1b1/Naca/Bmpr1a/Coro1b/Myo5a/Camk2d/Crk/Atp7a/Met/Kalrn/Ddr1/Ppard/Sema6d/Nox4/Ndrg4/Src/Pdgfa/Ptger4/Dock5/Arpc5/Ace	32
BP	GO:0007346	regulation of mitotic cell cycle	88/2123	493/23210	7.58900031174271e-10	1.66986114266902e-07	1.19530453253179e-07	Igf2/Rgcc/Lmnb1/Gas1/Cdkn1c/Id2/Rps27l/Fzd3/Apex1/Tfap4/Pttg1/Cdk4/Bub1b/Eme1/Adamts1/Pkia/Asah2/Sirt1/Bub1/Dcun1d3/Nek2/Chek2/Nusap1/Rpl26/Cdc27/Foxo4/Rpa3/Cdc25c/Casp2/Aatf/Ube2c/Rps6/Pinx1/Cep85/Pbx1/Psme3/Spdl1/Blm/Rcc1/Atf2/Terf1/Cks2/Ddx3x/Phb2/Ccnb1/Plk3/Cks1b/Cdc25b/Rpl17/Cdk1/Bub3/Hmgb1/Ranbp1/Trim35/Vps4b/Mad1l1/Camk2d/Nabp1/Taok3/Ppp1r10/Cdk5rap3/Xrcc3/Hspa1b/Met/Pdpn/Bcl2l1/Hecw2/Ccnd…	88
BP	GO:1902903	regulation of supramolecular fiber organization	68/2123	348/23210	1.45633843016639e-09	3.09003807629232e-07	2.2118824277715e-07	Lmod3/Lmod2/Rgcc/Rgs4/Arhgap28/Cfl2/Synpo2l/Sdc4/Eml4/Id1/Ckap2/Tsc1/Terf1/Mapk8/Tgfbr1/Tmsb10/Rhoa/Vasp/Sptan1/Coro1b/Phldb2/Arhgef5/Dstn/Pde4dip/Colgalt1/Plekhg2/Hip1r/Fhod1/Katnb1/Cttn/Arhgef10/Dbn1/Met/Fhod3/Wdr1/Epha1/Cav1/Pik3r2/Lima1/Spef1/Flna/Map1a/Sorbs3/Nox4/App/Sema5a/Arap1/Snx9/Coro2b/Ptger4/Gsn/Capg/Baiap2/Arpc5/Gm14137/Ccn2/Cx3cl1/Ptk2b/Emilin1/Edn1/Add2/Synpo/Lmod1/Dmtn/Apc2/Cotl1…	68
BP	GO:0045765	regulation of angiogenesis	62/2123	307/23210	2.0165444782689e-09	4.13113473979155e-07	2.95711059608216e-07	Igf2/Dll1/Cxcr4/Rgcc/Hmox1/Sfrp2/F3/Sema6a/Serpine1/Glul/Sema3e/Spry2/E2f2/Adamts1/Id1/Sirt1/Map3k3/Foxo4/Atf2/Cyp1b1/Nras/Rhoa/Hmgb1/Hdac5/Tspan12/Itga5/Anxa3/Tgfb2/Sulf1/Epha1/Sparc/Pik3r2/Rras/Foxj2/Sars/Hspb1/Emp2/Sema5a/Pgf/Vegfa/Smoc2/Jup/Col4a2/Ctsh/Card10/Adgra2/Synj2bp/Flt1/Cx3cl1/Angpt2/Itgb2/Cd34/Dcn/Thbs2/Ptk2b/Emilin1/Lif/Tgfbr2/Ecm1/Grem1/Hdac9/Sphk1	62
BP	GO:0110053	regulation of actin filament organization	54/2123	255/23210	3.86078934678402e-09	7.64564983641463e-07	5.47283823193244e-07	Lmod3/Lmod2/Rgcc/Rgs4/Arhgap28/Cfl2/Synpo2l/Sdc4/Id1/Tsc1/Tgfbr1/Tmsb10/Rhoa/Vasp/Sptan1/Coro1b/Phldb2/Arhgef5/Dstn/Plekhg2/Hip1r/Fhod1/Cttn/Arhgef10/Dbn1/Met/Fhod3/Wdr1/Epha1/Pik3r2/Lima1/Flna/Sorbs3/Nox4/Sema5a/Arap1/Snx9/Coro2b/Ptger4/Gsn/Capg/Baiap2/Arpc5/Gm14137/Ccn2/Cx3cl1/Ptk2b/Add2/Synpo/Lmod1/Dmtn/Cotl1/Avil/Pdlim4	54
BP	GO:0034470	ncRNA processing	66/2123	343/23210	4.82594530097451e-09	9.24869065583534e-07	6.62031205974092e-07	Fbl/Utp14b/Mettl1/Usp36/Trmt11/Gar1/Kti12/Nop10/Osgep/Trmt112/Dkc1/Nsun3/Elac1/Chd7/Sephs2/Sirt1/Rps21/Utp25/Lyar/Rcl1/Tarbp1/Wdr43/Trmt10c/Utp23/Wdr75/Ints12/Exosc2/Rpl26/Tsr2/Dph3/Rps6/Rpf2/Elp5/Nsa2/Nol9/Las1l/Heatr1/Ints14/Thg1l/Dis3/Rps24/Ddx18/Rsl1d1/Rpl7a/Snu13/Rpl35a/Rps15/Rpp30/Nsun2/Nhp2/Mettl16/Elp3/Rpl5/Imp4/Emg1/Hnrnpa2b1/Tut7/Gtpbp3/Mrm1/Aars2/Riok3/Mocs3/Mettl15/Nsun4/Trdmt1/Isg20	66
BP	GO:0034660	ncRNA metabolic process	82/2123	467/23210	6.27435687509769e-09	1.16487356859236e-06	8.33829005769562e-07	Fbl/Utp14b/Mettl1/Myod1/Usp36/Trmt11/Nars2/Gar1/Kti12/Nop10/Osgep/Trmt112/Dkc1/Nsun3/Elac1/Chd7/Sephs2/Sirt1/Rps21/Utp25/Lyar/Rcl1/Tarbp1/Wdr43/Trmt10c/Utp23/Wdr75/Ints12/Exosc2/Rpl26/Tsr2/Lars2/Dph3/Rps6/Rpf2/Elp5/Nsa2/Wars2/Top1/Dars2/Dars/Nol9/Las1l/Heatr1/Ints14/Thg1l/Dis3/Pwp1/Rps24/Ddx18/Rsl1d1/Rpl7a/Snu13/Rpl35a/Rps15/Rpp30/Nsun2/Nhp2/Mettl16/Elp3/Rpl5/Imp4/Emg1/Hnrnpa2b1/Snd1/Tut7/Tars2/G…	82
BP	GO:0001667	ameboidal-type cell migration	74/2123	406/23210	6.75055517816181e-09	1.21530449434725e-06	8.69928003820533e-07	Igf2/Stc1/Sema3d/Sox8/Cxcl12/Cxcr4/Rgcc/Hmox1/Atoh8/Cenpv/Sema6a/Serpine1/Glul/Sdc4/Mcc/Sema3e/Tgfbr3/Sirt1/Map3k3/Has1/Phactr4/Zeb2/Tgfbr1/Cyp1b1/Rhoa/Hmgb1/Atp5b/Hdac5/Coro1b/Anxa6/P2rx4/Anxa3/Itgav/Met/Tgfb2/Ppard/Sparc/Pik3r2/Gpx1/Lama5/Myh9/Hspb1/Cap1/Sema6d/Emp2/Tgfb1/Sema5a/Src/Vegfa/Hbegf/Tns1/Smoc2/Jup/Sox9/Ctsh/Dock5/Card10/Cdh13/Sema3b/Adgra2/Synj2bp/Sema4f/Angpt2/Itgb2/Dcn/Ptk2b/Dmtn/…	74
BP	GO:0010256	endomembrane system organization	71/2123	384/23210	7.36209663520058e-09	1.28641812087431e-06	9.20831901121063e-07	Cxcr4/Lman1l/Csrp3/Mfsd14a/Tor1aip1/Fat4/Cavin2/Lman2/Mpp5/Golph3l/Atl2/Sod1/Arhgef7/Sh3glb1/Tmem127/Plk3/Arl6ip1/Reep4/Cdk1/Vrk1/Dmpk/Stk25/Lemd2/Trappc11/Anxa6/Vps4b/Myh10/Ano6/Pde4dip/Zfyve27/Gak/Ehd2/AU040320/Myo18a/Tgfb2/Sun1/Ank3/Dnm2/Abca7/Tmem43/Cav1/Agrn/Exoc8/Rab43/Bloc1s3/Stx2/Myh9/Snx33/Abcd1/Myof/Use1/Snx9/Kifc3/Flot1/Plscr1/Gsn/Snx10/Nectin2/A4galt/Rab3a/Coro7/Baiap2/Nbeal2/Gper1/Lr…	71
BP	GO:0006364	rRNA processing	45/2123	198/23210	7.82170338308949e-09	1.29988729385986e-06	9.30473279740934e-07	Fbl/Utp14b/Usp36/Gar1/Nop10/Trmt112/Dkc1/Nsun3/Chd7/Sirt1/Rps21/Utp25/Lyar/Rcl1/Wdr43/Utp23/Wdr75/Exosc2/Rpl26/Tsr2/Rps6/Rpf2/Nsa2/Nol9/Las1l/Heatr1/Dis3/Rps24/Ddx18/Rsl1d1/Rpl7a/Snu13/Rpl35a/Rps15/Rpp30/Nhp2/Mettl16/Rpl5/Imp4/Emg1/Mrm1/Riok3/Mettl15/Nsun4/Isg20	45
BP	GO:0007009	plasma membrane organization	30/2123	104/23210	7.87677875424256e-09	1.29988729385986e-06	9.30473279740934e-07	Cxcr4/Csrp3/Fat4/Cavin2/Mpp5/Sod1/Sh3glb1/Anxa6/Myh10/Ano6/Ehd2/Tgfb2/Ank3/Dnm2/Abca7/Cav1/Agrn/Stx2/Myh9/Snx33/Abcd1/Myof/Snx9/Flot1/Plscr1/Gsn/A4galt/Rab3a/Baiap2/Plscr2	30
BP	GO:0010927	cellular component assembly involved in morphogenesis	32/2123	116/23210	8.46198960845649e-09	1.35872108821189e-06	9.72587141341798e-07	Actc1/Lmod3/Lmod2/Tnnt1/Cfl2/Pikfyve/Ttn/Myoz2/Synpo2l/Six4/Csrp3/Mfsd14a/Gnpat/Mpp5/Phldb2/Myh10/Phldb1/AU040320/Fhod3/Wdr1/Gpc1/Nectin2/Tnnt2/Csrp1/Krt8/Myom3/Edn1/Krt19/Lmod1/Cntnap1/Ldb3/Itgb4	32
BP	GO:0030336	negative regulation of cell migration	55/2123	268/23210	8.96924259078526e-09	1.40227026925935e-06	1.00376011265298e-06	Stc1/Cxcl12/Rgcc/Sfrp2/Igfbp3/Prkg1/Fas/Serpine1/Apex1/Sfrp1/Mcc/Tgfbr3/Rap2c/Abhd2/Has1/Sinhcaf/Cyp1b1/Col3a1/Bmpr1a/Rhoa/Hdac5/Coro1b/Dpysl3/Ptprj/Phldb2/Clic4/Adarb1/Sulf1/Bcr/Ppard/Epha1/Pik3r2/Rras/Nbl1/Slc9a3r1/Sema6d/Tgfb1/Ndrg4/Ptger4/Jup/Card10/Synj2bp/Padi2/Adam15/Cx3cl1/Angpt2/Dcn/Emilin1/Srgap3/Cnn2/Grem1/Arap3/Dusp22/Abr/Gpr173	55
BP	GO:0003013	circulatory system process	85/2123	495/23210	9.74508294420328e-09	1.4845009685003e-06	1.06262172994821e-06	Actc1/Nos1/Postn/Stc1/Dll1/Cxcr4/Rgs4/Hmox1/Rgs2/Id2/Myl1/Tnnt1/Abat/Ttn/Prkg1/Sp4/Csrp3/Myh7/Tgfbr3/Gclm/Gclc/Chd7/Sirt1/Atg5/Sod1/G6pdx/Bves/Srsf1/Sod2/Mdm4/Rhoa/Dmpk/Ptprj/Camk2d/Wdr35/P2rx4/Met/Agtrap/Tgfb2/Bcr/Adcy6/Ppard/Scn5a/Cav1/Agrn/Wwtr1/Plod3/Ier3/Kat2b/Gpx1/Flna/Smtn/Gnai2/Emp2/Nox4/Tgfb1/Src/Irx5/Vegfa/Akap6/Hbegf/Map2k6/Coro2b/Nppb/Jup/Dock5/Tnnt2/Gch1/Ccn2/Ptgs1/Ednra/Cx3cl1/Cacnb…	85
BP	GO:0022411	cellular component disassembly	67/2123	357/23210	1.05033147834874e-08	1.56000482821747e-06	1.11666820329709e-06	Lmod3/Lmod2/Cd24a/Cfl2/Lix1/Nmnat1/Igfbp3/Eml4/Kif18b/Bnip3l/Ckap2/Atpif1/Atg5/Nedd1/Cisd2/Tomm7/Smarce1/Plk3/Tgfbr1/Cdk1/Vrk1/Eif5a/Sptan1/Vps4b/Dstn/Epg5/Gak/Mcoln1/Capn10/Katnb1/Tex264/Cdk5rap3/Cttn/Tgfb2/Ddit4/Bok/Vps13d/Pdpn/Ddr1/Wdr1/Mical1/Lima1/Exoc8/Hspa2/Spef1/Atg2a/Map1a/Sema5a/Clec16a/Gba/Insr/Cln3/Flot1/Gsn/Sharpin/Vamp8/Capg/Padi2/Gper1/Add2/Lmod1/Ngef/Dmtn/Apc2/Avil/Atg9b/Tecpr1	67
BP	GO:0051098	regulation of binding	73/2123	403/23210	1.11620250590039e-08	1.61740465550102e-06	1.15775561587614e-06	Id3/Dkk1/Pou4f1/Hmox1/Id2/Arhgap28/Nfib/Grem2/Crmp1/Lef1/Tfap4/Tgfbr3/Pcsk9/Hmbox1/Fam220a/Epb41/Gpsm1/Id1/Sirt1/Sumo3/Nek2/Btaf1/Dph3/Dut/Arhgef7/Pinx1/Ran/Cblb/Aurka/Blm/Hmgb2/Hspa4/Mapk8/Eif3e/Tgfbr1/Nucks1/Txn1/Nmd3/Hdac5/Dnajb2/Mark3/Hip1r/Crk/Calm1/Met/Tgfb2/Ubash3b/Ticam1/Cav1/Agrn/Lfng/Kat2b/Plcl2/Zbtb7c/Ripor1/App/Tgfb1/Plcl1/Ddit3/Src/Zfpm1/Flot1/Plscr1/Lgals9/Mdfi/Ephb6/Adam15/Ace/Enho…	73
BP	GO:0003015	heart process	48/2123	221/23210	1.19260738780742e-08	1.68697154546759e-06	1.20755234254185e-06	Actc1/Nos1/Stc1/Cxcr4/Rgs4/Rgs2/Myl1/Tnnt1/Ttn/Prkg1/Sp4/Csrp3/Myh7/Sirt1/Atg5/Sod1/Bves/Srsf1/Mdm4/Dmpk/Camk2d/P2rx4/Met/Tgfb2/Scn5a/Cav1/Agrn/Wwtr1/Gpx1/Flna/Smtn/Gnai2/Nox4/Src/Irx5/Akap6/Hbegf/Map2k6/Jup/Tnnt2/Gch1/Ccn2/Cacnb2/Ace/Atp1a3/Edn1/Atp1a2/Sgcd	48
BP	GO:0032956	regulation of actin cytoskeleton organization	65/2123	344/23210	1.31997089463959e-08	1.79318336298144e-06	1.28357990174346e-06	Lmod3/Lmod2/Rgcc/Rgs4/Arhgap28/Cfl2/Synpo2l/Sdc4/Sema3e/Id1/Rhobtb3/Vangl2/Tsc1/Tgfbr1/Tmsb10/Rhoa/Vasp/Sptan1/Coro1b/Phldb2/Arhgef5/Dstn/Plekhg2/Hip1r/Crk/Fhod1/Rhou/Cttn/Arhgef10/Dbn1/Met/Tgfb2/Fhod3/Wdr1/Epha1/Pik3r2/Lima1/Flna/Sorbs3/Nox4/Tgfb1/Sema5a/Arap1/Snx9/Coro2b/Ptger4/Gsn/Arhgef19/Capg/Baiap2/Arpc5/Gm14137/Ccn2/Siglec15/Cx3cl1/Ptk2b/Edn1/Add2/Synpo/Lmod1/Dmtn/Cotl1/Avil/Pdlim4/Ccdc88a	65
BP	GO:0007229	integrin-mediated signaling pathway	27/2123	89/23210	1.32806039338804e-08	1.79318336298144e-06	1.28357990174346e-06	Plp1/Lims1/Phactr4/Col3a1/Rhoa/Loxl3/Itga5/Fermt2/Itgav/Lama5/Flna/Emp2/Src/Fut8/Ccn2/Itga10/Adam15/Itgb2/Lims2/Lama3/Ptk2b/Dmtn/Sema7a/Itgb4/Itga3/Cdh17/Tspan32	27
BP	GO:0042326	negative regulation of phosphorylation	79/2123	452/23210	1.46085403481325e-08	1.92865196018345e-06	1.38054977792878e-06	Myog/Nos1/Dkk1/Deptor/Rgs2/Sfrp2/Cdkn1c/Igfbp3/Sema6a/Epm2a/Plpp3/Fam72a/Sfrp1/Tfap4/Foxo1/Spry2/Lats2/Pkia/Sirt1/Mllt1/Cep85/Cblb/Pwp1/Rnf149/Hspa4/Rack1/Ccnb1/Pbk/Rhoa/Lemd2/Ptprj/Taok3/Adarb1/Sh2b3/Cdk5rap3/Met/Ptpn13/Lrrk1/Dusp8/Ddit4/Ubash3b/Dok1/Epha1/Cav1/Shb/Wwtr1/Pik3r2/Mical1/Ier3/Kat2b/Dusp6/Hspb1/Atxn1/Slc9a3r1/Tgfb1/Ajuba/Spry4/Dusp7/Gba/Phlpp1/Insr/Mvp/Xdh/Synj2bp/Ptpn22/Ptpn6/Gper1…	79
BP	GO:2001233	regulation of apoptotic signaling pathway	74/2123	414/23210	1.5879273283967e-08	2.05084266478365e-06	1.46801519604638e-06	Cxcl12/Deptor/Hmox1/Sfrp2/Gas1/Dapk2/Fas/Serpine1/Siva1/Sfrp1/Tfap4/Gclm/Gclc/Plagl2/Bcl2l11/Asah2/Sirt1/Bub1/Atpif1/Ackr3/Sod1/Rpl26/Casp2/Slc25a5/Aatf/Sh3glb1/Psme3/Hmgb2/Sod2/Ddx3x/Rack1/Mapk8/Tgfbr1/Tpt1/G2e3/Rrn3/Hip1r/Wdr35/Cttn/Spop/Itgav/Tmbim1/Tgfb2/Bok/Bcl2l1/Cav1/Pmaip1/Ier3/Ripk3/Gpx1/Hspb1/Gsdme/Unc5b/Slc9a3r1/Wfs1/Gnai2/Steap3/Creb3/Ddit3/Src/Vegfa/Nacc2/Plscr1/Ctsh/Gsn/Cx3cl1/G0s2/…	74
BP	GO:0016072	rRNA metabolic process	49/2123	230/23210	1.63094824584104e-08	2.06158798479609e-06	1.47570681146647e-06	Fbl/Utp14b/Usp36/Gar1/Nop10/Trmt112/Dkc1/Nsun3/Chd7/Sirt1/Rps21/Utp25/Lyar/Rcl1/Wdr43/Utp23/Wdr75/Exosc2/Rpl26/Tsr2/Rps6/Rpf2/Nsa2/Top1/Nol9/Las1l/Heatr1/Dis3/Pwp1/Rps24/Ddx18/Rsl1d1/Rpl7a/Snu13/Rpl35a/Rps15/Rpp30/Nhp2/Mettl16/Rpl5/Imp4/Emg1/Mrm1/Riok3/Dis3l/Sirt7/Mettl15/Nsun4/Isg20	49
BP	GO:0003012	muscle system process	71/2123	392/23210	1.77460206740431e-08	2.19643976717688e-06	1.57223516498101e-06	Actc1/Myog/Nos1/Stc1/Ryr3/Lmod3/Lmod2/Mymk/Cxcr4/Rgs4/Rgs2/Myl1/Tnnt1/Abat/Ttn/Prkg1/Myoz2/Atp2a1/Myod1/Csrp3/Myh7/Foxo1/Jarid2/Sirt1/Nfatc3/Sod1/G6pdx/Srsf1/Ddx39b/Rhoa/Dmpk/Anxa6/Camk2d/P2rx4/Cttn/Dbn1/Met/Sulf1/Scn5a/Cav1/Agrn/Tpm2/Camk2g/Flna/Smtn/Npnt/Akap6/Map2k6/Nppb/Ptger4/Jup/Dock5/Gsn/Pdlim5/Tnnt2/Mylk/Ccn2/Ptgs1/Ednra/Myom3/Cacnb2/Pi16/Gper1/Lmcd1/Atp1a3/Edn1/Lmod1/Htr2a/Atp1a2/Sphk1/S…	71
BP	GO:0001933	negative regulation of protein phosphorylation	73/2123	408/23210	1.89975872194192e-08	2.30336052388917e-06	1.64877019047161e-06	Nos1/Dkk1/Deptor/Rgs2/Sfrp2/Igfbp3/Sema6a/Epm2a/Plpp3/Fam72a/Sfrp1/Tfap4/Foxo1/Spry2/Lats2/Pkia/Sirt1/Mllt1/Cep85/Cblb/Pwp1/Rnf149/Hspa4/Rack1/Ccnb1/Pbk/Lemd2/Ptprj/Taok3/Adarb1/Sh2b3/Cdk5rap3/Met/Ptpn13/Lrrk1/Dusp8/Ddit4/Ubash3b/Dok1/Epha1/Cav1/Shb/Wwtr1/Pik3r2/Mical1/Kat2b/Dusp6/Hspb1/Slc9a3r1/Tgfb1/Spry4/Dusp7/Gba/Phlpp1/Insr/Mvp/Xdh/Synj2bp/Ptpn22/Ptpn6/Gper1/Emilin1/Lrrk2/Lif/Snx25/Rgs14/Gfr…	73
BP	GO:2000146	negative regulation of cell motility	56/2123	281/23210	1.95548626430845e-08	2.3235087792513e-06	1.66319252795918e-06	Stc1/Cxcl12/Rgcc/Sfrp2/Igfbp3/Prkg1/Fas/Serpine1/Apex1/Sfrp1/Mcc/Tgfbr3/Rap2c/Abhd2/Has1/Sinhcaf/Cyp1b1/Col3a1/Bmpr1a/Rhoa/Hdac5/Coro1b/Dpysl3/Ptprj/Phldb2/Clic4/Crk/Adarb1/Sulf1/Bcr/Ppard/Epha1/Pik3r2/Rras/Nbl1/Slc9a3r1/Sema6d/Tgfb1/Ndrg4/Ptger4/Jup/Card10/Synj2bp/Padi2/Adam15/Cx3cl1/Angpt2/Dcn/Emilin1/Srgap3/Cnn2/Grem1/Arap3/Dusp22/Abr/Gpr173	56
BP	GO:0048738	cardiac muscle tissue development	53/2123	260/23210	2.10685250057396e-08	2.45427660900194e-06	1.75679754433825e-06	Actc1/Dkk1/Dll1/Pou4f1/Rgs4/Rgs2/Id2/Ttn/Prkg1/Myod1/Csrp3/Myh7/Tgfbr3/Jarid2/Pim1/Chd7/Sirt1/Atg5/Dipk2a/G6pdx/Bves/Tsc1/Ccnb1/Ddx39b/Tgfbr1/Cdk1/Bmpr1a/Myh10/Camk2d/Met/Ptcd2/Tgfb2/Fhod3/Fhl2/Nox4/Tgfb1/Vegfa/Akap6/Zfpm1/Zfpm2/Sgcb/Pdlim5/Tnnt2/Jph2/Kcnk2/Myom3/Pi16/Alpk2/Speg/Edn1/Tgfbr2/Grem1/Sgcd	53
BP	GO:0014909	smooth muscle cell migration	27/2123	92/23210	2.90981680343199e-08	3.32446569792105e-06	2.37968823600511e-06	Postn/F3/Igfbp3/Prkg1/Serpine1/Apex1/Adamts1/Foxo4/Cyp1b1/Bmpr1a/Coro1b/Myo5a/Camk2d/Crk/Atp7a/Kalrn/Ddr1/Ppard/Sema6d/Nox4/Ndrg4/Src/Pdgfa/Ptger4/Dock5/Arpc5/Ace	27
BP	GO:0009100	glycoprotein metabolic process	63/2123	338/23210	3.73551929716536e-08	4.18730568763384e-06	2.99731836356465e-06	Ptx3/Uggt2/Adamts12/Dpm3/Fut10/Vangl2/Gfpt1/Tmtc4/Aatf/B3galnt2/Rxylt1/Hs2st1/Mgat2/Bgn/B4gat1/St3gal2/Csgalnact1/Mgat1/St6gal1/St6galnac4/Man2b1/Hs6st1/Pomt1/Ggta1/Atp7a/Chst12/Xylt2/Sulf1/Edem2/Abca7/Ppard/Pmm1/Extl3/Fbxo6/Ext2/Galnt18/Plod3/Porcn/Lfng/Chpf/Gpc1/Foxl1/Poglut3/Gcnt2/Cst3/Hbegf/Man1c1/Insr/Tmtc2/Acot8/Manba/Fut8/Edem1/Crppa/Alg1/Chst7/Dcn/Dpagt1/Galnt7/Ndst3/Man2b2/Hpse/Mamdc2	63
BP	GO:0006979	response to oxidative stress	71/2123	400/23210	4.1265660228315e-08	4.53998680400777e-06	3.24977129283416e-06	Car3/Adnp2/Hmox1/Prdx6/Prdx1/Apex1/Ppargc1b/Foxo1/Gclm/Rnf7/Gclc/Cat/Diablo/Sirt1/Glrx/Dhfr/Srxn1/ND1/Txnrd1/Tbc1d24/Sod1/Romo1/Akr1b3/G6pdx/Ercc6/Tsc1/Sod2/Chuk/Rack1/Mapk8/Plk3/Txn1/Cyp1b1/Vkorc1l1/Psmb5/Stk25/Crk/Itgav/Atp7a/Met/Lonp1/Ccs/Ripk3/Gpx1/Aldh3b1/Stx2/Camk2g/Hspb1/Pycr2/App/Txnrd2/Abcd1/Cst3/Src/Prdx5/Sesn3/Pxdn/Kcnc2/Kpna4/Fut8/Gch1/Ptgs1/Pld2/Ptk2b/Lrrk2/Pdk1/Txnip/Rgs14/Ptprn/Sod…	71
BP	GO:1902905	positive regulation of supramolecular fiber organization	43/2123	195/23210	4.25180987030427e-08	4.59272771626867e-06	3.28752380402474e-06	Lmod3/Lmod2/Rgcc/Cfl2/Synpo2l/Sdc4/Id1/Tsc1/Terf1/Mapk8/Tgfbr1/Rhoa/Vasp/Coro1b/Arhgef5/Dstn/Pde4dip/Colgalt1/Hip1r/Katnb1/Cttn/Arhgef10/Met/Wdr1/Epha1/Cav1/Flna/Sorbs3/Nox4/App/Sema5a/Snx9/Gsn/Baiap2/Arpc5/Gm14137/Ccn2/Cx3cl1/Ptk2b/Edn1/Synpo/Lmod1/Pdlim4	43
BP	GO:0072593	reactive oxygen species metabolic process	56/2123	288/23210	4.76016013514378e-08	5.05001988623022e-06	3.61485844849265e-06	Nos1/Cxcl1/Ptx3/Prdx6/Prdx1/Foxo1/Cat/Sirt1/Ctns/Dhfr/Atpif1/Ddah2/Atg5/Txnrd1/Sod1/Aatf/Romo1/G6pdx/Ndufaf2/Sod2/Cyp1b1/Hspd1/Rhoa/Eif5a/Wdr35/P2rx4/Atp7a/Met/Ddit4/Bcr/Dnm2/Ccs/Ticam1/Cav1/Ier3/Ripk3/Gpx1/Gnai2/Nox4/Tgfb1/Abcd1/Prdx5/Insr/Ptger4/Pxdn/Duoxa1/Xdh/Gch1/Ccn2/Itgb2/Cd34/Ptk2b/Lrrk2/Edn1/Tgfbr2/Sod3	56
BP	GO:0045785	positive regulation of cell adhesion	72/2123	411/23210	5.734792146006e-08	5.97726318235467e-06	4.27858915417622e-06	Igf2/Cxcl12/Cd24a/Tfrc/Plpp3/Sdc4/Lef1/Nid1/Lims1/Blm/Tsc1/Hspd1/Rhoa/Cyth3/Ptprj/Utrn/Crk/Itga5/Dbn1/Itgav/Tgfb2/Pdpn/Ank3/Dnm2/Col8a1/Epha1/Cav1/Nkap/Shb/Pik3r2/Rsu1/Apbb1ip/Ccdc80/Zbtb7b/Flna/Gcnt2/Ninj1/Emp2/Il4ra/Fstl3/Tgfb1/Src/Vegfa/Npnt/Ptger4/Flot1/Smoc2/Jup/Col16a1/Lgals9/Dock5/Tgm2/Cdh13/Ephb6/Edil3/Il2rg/Pld2/Ptpn22/Cx3cl1/L1cam/Tnfsf9/Itgb2/Lims2/Ptpn6/Ptk2b/Emilin1/Dmtn/Spn/Adam8/Tg…	72
BP	GO:0007005	mitochondrion organization	78/2123	459/23210	6.18872949932585e-08	6.33917964749911e-06	4.53765284524073e-06	Cd24a/Ppp2r2b/Fas/Atp2a1/Lpin1/Epm2a/Hebp2/Siva1/Timm8a1/Mfsd14a/Cebpa/Gclm/Rnf7/Gclc/Bcl2l11/Timm9/Bnip3l/Atpif1/Ndufb5/Atg5/Slc25a5/Cisd2/Romo1/Timm21/Sh3glb1/Mtfr2/Tomm7/Ndufb3/Dnajc19/Atf2/Ndufaf4/Sod2/Hspa4/Phb2/Atp5d/Tomm5/Ndufa11/Ndufab1/Tfam/Hspd1/Uqcrb/Mrpl15/Timm17a/Hip1r/Capn10/Wdr35/Cttn/Atp7a/Agk/Lonp1/Ptcd2/Bok/Vps13d/Myo19/Bcl2l1/Synj2/Pmaip1/Aars2/Ier3/Gpx1/Nipsnap2/Atg2a/Cnp/Clec…	78
BP	GO:0008015	blood circulation	81/2123	484/23210	6.84134353226173e-08	6.8888850720622e-06	4.93113788944468e-06	Actc1/Nos1/Postn/Stc1/Dll1/Cxcr4/Rgs4/Hmox1/Rgs2/Id2/Myl1/Tnnt1/Abat/Ttn/Prkg1/Sp4/Csrp3/Myh7/Tgfbr3/Gclm/Gclc/Chd7/Sirt1/Atg5/Sod1/G6pdx/Bves/Srsf1/Sod2/Mdm4/Rhoa/Dmpk/Ptprj/Camk2d/Wdr35/P2rx4/Met/Agtrap/Tgfb2/Bcr/Adcy6/Ppard/Scn5a/Cav1/Agrn/Plod3/Ier3/Kat2b/Gpx1/Flna/Smtn/Emp2/Tgfb1/Irx5/Vegfa/Akap6/Hbegf/Map2k6/Coro2b/Nppb/Jup/Dock5/Tnnt2/Gch1/Ccn2/Ptgs1/Ednra/Cx3cl1/Cacnb2/Cd34/Gper1/Ace/Atp1…	81
BP	GO:0051017	actin filament bundle assembly	38/2123	165/23210	7.6792457802577e-08	7.60373319675183e-06	5.44283385127037e-06	Rgcc/Arhgap28/Synpo2l/Sdc4/Aif1l/Id1/Tsc1/Tgfbr1/Rhoa/Coro1b/Dpysl3/Phldb2/Arhgef5/Myh10/Fhod1/Arhgef10/Dbn1/Met/Epha1/Pik3r2/Actn1/Lima1/Flna/Sorbs3/Nox4/Src/Arap1/Coro2b/Ptger4/Baiap2/Ccn2/Cx3cl1/Ptk2b/Shroom1/Add2/Synpo/Dmtn/Pdlim4	38
BP	GO:0009896	positive regulation of catabolic process	73/2123	422/23210	7.85508368719021e-08	7.65033642386836e-06	5.47619294154416e-06	Rbm24/Hmox1/Igfbp3/Epm2a/Mylip/Qk/Foxo1/Pcsk9/Gclc/Gpsm1/Bcl2l11/Ube2v2/Sirt1/Hspb8/Sumo3/Bnip3l/Atpif1/Pias1/Pabpc1/Amer1/Sumo2/Sh3glb1/Cblb/Tomm7/Aurka/Tsc1/Rack1/Mapk8/Plk3/Mettl16/Ythdf2/Hmgb1/Dnajb2/Sgsm3/Supt5/Wwp1/Rhbdd1/Hspa1b/Cpt1a/Vps13d/Edem2/Hecw2/Rida/Ticam1/Cav1/Ier3/Fam122a/Snx33/Rnf19b/App/Rnf144b/Clec16a/Abcd1/Ddit3/Zfand2a/Gba/Snx9/Sesn3/Insr/Dda1/Sox9/Sh3bp4/Edem1/Tfeb/Dcn/Tnfs…	73
BP	GO:0140014	mitotic nuclear division	51/2123	257/23210	9.52520544318806e-08	9.12729766741618e-06	6.5334176554295e-06	Igf2/Rgcc/Cdkn1c/Pttg1/Naa50/Kif18b/Bub1b/Bub1/Nek2/Chek2/Bod1/Nusap1/Cdc27/Ube2c/Pinx1/Cep85/Ran/Cenpc1/Spdl1/Aurka/Rcc1/Terf1/Cdca8/Phb2/Ccnb1/Bccip/Seh1l/Rhoa/Ncapg/Bub3/Ube2s/Ranbp1/Vps4b/Mad1l1/Aaas/Xrcc3/Arhgef10/Hspa1b/Met/Kif3b/Hecw2/Flna/Map9/Nde1/Sirt7/Tgfb1/Insr/Cul7/Btc/Edn1/Sphk1	51
BP	GO:0010631	epithelial cell migration	54/2123	280/23210	1.08817355257473e-07	1.02616493267404e-05	7.34539875088035e-06	Igf2/Stc1/Rgcc/Hmox1/Atoh8/Serpine1/Glul/Mcc/Tgfbr3/Sirt1/Map3k3/Zeb2/Tgfbr1/Cyp1b1/Rhoa/Hmgb1/Atp5b/Hdac5/Coro1b/P2rx4/Anxa3/Itgav/Met/Tgfb2/Ppard/Sparc/Pik3r2/Gpx1/Myh9/Hspb1/Emp2/Tgfb1/Sema5a/Src/Vegfa/Hbegf/Smoc2/Jup/Sox9/Ctsh/Dock5/Card10/Cdh13/Adgra2/Synj2bp/Angpt2/Itgb2/Dcn/Ptk2b/Adam8/Tgfbr2/Grem1/Hdac9/Itga3	54
BP	GO:0051147	regulation of muscle cell differentiation	37/2123	161/23210	1.20073473187249e-07	1.11461953782101e-05	7.97856631046851e-06	Myog/Igf2/Rbm24/Lmod3/Dkk1/Cxcl12/Dll1/Rgs4/Rgs2/Myod1/Csrp3/Myf5/Sirt1/Nfatc3/Pias1/Foxo4/Nln/G6pdx/Sod2/Ddx39b/Naca/Eif5a/Dmpk/Hdac5/Capn2/Ehd2/Il4ra/Tgfb1/Akap6/Flot1/Mmp14/Tmem119/Pi16/Gper1/Edn1/Grem1/Hdac9	37
BP	GO:0061572	actin filament bundle organization	38/2123	168/23210	1.26742912633496e-07	1.15843022147015e-05	8.29216788727649e-06	Rgcc/Arhgap28/Synpo2l/Sdc4/Aif1l/Id1/Tsc1/Tgfbr1/Rhoa/Coro1b/Dpysl3/Phldb2/Arhgef5/Myh10/Fhod1/Arhgef10/Dbn1/Met/Epha1/Pik3r2/Actn1/Lima1/Flna/Sorbs3/Nox4/Src/Arap1/Coro2b/Ptger4/Baiap2/Ccn2/Cx3cl1/Ptk2b/Shroom1/Add2/Synpo/Dmtn/Pdlim4	38
BP	GO:0030199	collagen fibril organization	19/2123	54/23210	1.35410204373919e-07	1.2188970063416e-05	8.72499562473102e-06	Sfrp2/Tgfbr1/Cyp1b1/Col3a1/Loxl3/Colgalt1/Scx/Atp7a/Tgfb2/Plod3/Pxdn/P3h1/P3h4/Emilin1/Adamts2/Adamts14/Col5a3/Grem1/Loxl4	19
BP	GO:0090132	epithelium migration	54/2123	282/23210	1.38712106705204e-07	1.2299830237845e-05	8.80435052771443e-06	Igf2/Stc1/Rgcc/Hmox1/Atoh8/Serpine1/Glul/Mcc/Tgfbr3/Sirt1/Map3k3/Zeb2/Tgfbr1/Cyp1b1/Rhoa/Hmgb1/Atp5b/Hdac5/Coro1b/P2rx4/Anxa3/Itgav/Met/Tgfb2/Ppard/Sparc/Pik3r2/Gpx1/Myh9/Hspb1/Emp2/Tgfb1/Sema5a/Src/Vegfa/Hbegf/Smoc2/Jup/Sox9/Ctsh/Dock5/Card10/Cdh13/Adgra2/Synj2bp/Angpt2/Itgb2/Dcn/Ptk2b/Adam8/Tgfbr2/Grem1/Hdac9/Itga3	54
BP	GO:1901987	regulation of cell cycle phase transition	55/2123	290/23210	1.48565522789838e-07	1.29798201602122e-05	9.29109461410133e-06	Rgcc/Lmnb1/Gas1/Cdkn1c/Id2/Rps27l/Apex1/Tfap4/Cdk4/Fam83d/Bub1b/Adamts1/Pkia/Bub1/Dcun1d3/Rpl26/Foxo4/Cdc25c/Casp2/Ube2c/Pinx1/Pbx1/Psme3/Spdl1/Blm/Terf1/Ddx3x/Phb2/Ccnb1/Plk3/Cdc25b/Rpl17/Cdk1/Bub3/Vps4b/Mad1l1/Camk2d/Taok3/Cdk5rap3/Xrcc3/Lrrk1/Pdpn/Hecw2/Ccnd1/Ier3/Hspa2/Rint1/App/Tgfb1/Ccng1/Nacc2/Ptpn6/Tcim/Atf5/Ptprv	55
BP	GO:0016202	regulation of striated muscle tissue development	39/2123	176/23210	1.55088097031232e-07	1.33533099197471e-05	9.55844259353435e-06	Myog/Rbm24/Lmod3/Dkk1/Dll1/Rgs4/Rgs2/Myod1/Six1/Lef1/Six4/Myf5/Tgfbr3/Jarid2/Pim1/Sirt1/Nln/Akirin1/G6pdx/Ccnb1/Ddx39b/Tgfbr1/Cdk1/Naca/Nras/Bmpr1a/Hdac5/Gpc1/Tgfb1/Akap6/Flot1/Zfpm2/Jph2/Kcnk2/Pi16/Edn1/Tgfbr2/Grem1/Hdac9	39
BP	GO:0090288	negative regulation of cellular response to growth factor stimulus	34/2123	143/23210	1.6231892093729e-07	1.35880189532666e-05	9.72644983942048e-06	Dkk1/Sfrp2/Hjv/Grem2/Sema6a/Peg10/Adamts12/Fam72a/Sfrp1/Tgfbr3/Spry2/Sirt1/Spg20/Ctdspl2/Zfp451/Lemd2/Trim33/Sulf1/Dnm2/Cav1/Nbl1/Gpc1/Ltbp1/Htra1/Tgfb1i1/Fstl3/Spry4/Xdh/Adgra2/Dcn/Emilin1/Snx25/Grem1/Stub1	34
BP	GO:0051495	positive regulation of cytoskeleton organization	45/2123	218/23210	1.63223285836361e-07	1.35880189532666e-05	9.72644983942048e-06	Lmod3/Lmod2/Rgcc/Cfl2/Synpo2l/Sdc4/Id1/Pfdn2/Tsc1/Terf1/Mapk8/Tgfbr1/Plk4/Rhoa/Ranbp1/Vasp/Coro1b/Arhgef5/Vps4b/Dstn/Pde4dip/Hip1r/Katnb1/Cttn/Arhgef10/Met/Wdr1/Epha1/Cav1/Flna/Sorbs3/Nox4/Sema5a/Snx9/Gsn/Baiap2/Arpc5/Gm14137/Ccn2/Cx3cl1/Ptk2b/Edn1/Synpo/Lmod1/Pdlim4	45
BP	GO:0060047	heart contraction	44/2123	211/23210	1.64675536885238e-07	1.35880189532666e-05	9.72644983942048e-06	Actc1/Nos1/Stc1/Cxcr4/Rgs4/Rgs2/Myl1/Tnnt1/Ttn/Prkg1/Sp4/Csrp3/Myh7/Sirt1/Atg5/Sod1/Bves/Srsf1/Mdm4/Dmpk/Camk2d/P2rx4/Met/Tgfb2/Scn5a/Cav1/Agrn/Gpx1/Flna/Smtn/Irx5/Akap6/Hbegf/Map2k6/Jup/Tnnt2/Gch1/Ccn2/Cacnb2/Ace/Atp1a3/Edn1/Atp1a2/Sgcd	44
BP	GO:0090130	tissue migration	54/2123	284/23210	1.76231680643745e-07	1.4342361845267e-05	1.02664165796789e-05	Igf2/Stc1/Rgcc/Hmox1/Atoh8/Serpine1/Glul/Mcc/Tgfbr3/Sirt1/Map3k3/Zeb2/Tgfbr1/Cyp1b1/Rhoa/Hmgb1/Atp5b/Hdac5/Coro1b/P2rx4/Anxa3/Itgav/Met/Tgfb2/Ppard/Sparc/Pik3r2/Gpx1/Myh9/Hspb1/Emp2/Tgfb1/Sema5a/Src/Vegfa/Hbegf/Smoc2/Jup/Sox9/Ctsh/Dock5/Card10/Cdh13/Adgra2/Synj2bp/Angpt2/Itgb2/Dcn/Ptk2b/Adam8/Tgfbr2/Grem1/Hdac9/Itga3	54
BP	GO:0009123	nucleoside monophosphate metabolic process	54/2123	285/23210	1.98396264621771e-07	1.59280028124046e-05	1.14014354064289e-05	Myog/Nmnat1/Ak3/Shmt1/Myh7/Ak2/Atp5k/Cox5a/Bend3/Cox7c/Prps2/Uqcrh/Atp5l/Ctns/Sdhd/Atpif1/Dut/Atp5g2/Prps1/Uqcrfs1/Impdh2/Gart/Ccnb1/Dctd/Atp5d/Atic/Cdk1/Uqcrb/Rhoa/Ola1/Paics/Atp5b/Atp7a/Ddit4/Pfkp/Bcl2l1/Eno3/Ier3/Ak1/Gale/Nipsnap2/App/Tgfb1/Abcd1/Dhtkd1/Insr/Fam20c/Hk1/Eno2/Ampd3/Adssl1/Htr2a/Atp1a2/Nt5e	54
BP	GO:0048638	regulation of developmental growth	69/2123	401/23210	2.1748215343817e-07	1.72274863143489e-05	1.23316196475819e-05	Igf2/Sema3d/Cxcl12/H19/Acacb/Dll1/Cxcr4/Rgs4/Cacng7/Rgs2/Sfrp2/Sema6a/Serpine1/Myod1/Sfrp1/Six1/Six4/Sema3e/Tgfbr3/Jarid2/Cdk4/Ghr/Flvcr1/Lats2/Celf1/Pim1/Bcl2l11/Chd7/Sirt1/Spg20/Sod1/Sh3glb1/G6pdx/Ccnb1/Ddx39b/Tgfbr1/Cdk1/Naca/Bmpr1a/Zfyve27/Cttn/Dbn1/Ptprs/Dnm2/Ppard/Agrn/Dusp6/Sema6d/App/Sema5a/Vegfa/Akap6/Insr/Ptger4/Zfpm2/Plac8/Trpv2/Sema3b/Kcnk2/Sema4f/L1cam/Foxs1/Pi16/Syt17/Trim46/Edn1/Se…	69
BP	GO:0031331	positive regulation of cellular catabolic process	63/2123	355/23210	2.36866628766282e-07	1.85161137039537e-05	1.32540329669776e-05	Rbm24/Hmox1/Igfbp3/Epm2a/Qk/Foxo1/Pcsk9/Gclc/Gpsm1/Bcl2l11/Ube2v2/Sirt1/Hspb8/Sumo3/Bnip3l/Atpif1/Pias1/Pabpc1/Amer1/Sumo2/Sh3glb1/Tomm7/Aurka/Tsc1/Rack1/Mapk8/Plk3/Mettl16/Ythdf2/Hmgb1/Dnajb2/Supt5/Hspa1b/Cpt1a/Vps13d/Edem2/Rida/Ticam1/Cav1/Fam122a/Snx33/Rnf19b/App/Rnf144b/Clec16a/Abcd1/Ddit3/Zfand2a/Gba/Snx9/Sesn3/Insr/Dda1/Sh3bp4/Edem1/Tfeb/Dcn/Ptk2b/Lrrk2/Htr2a/Adam8/Stub1/Plekhn1	63
BP	GO:1901861	regulation of muscle tissue development	39/2123	179/23210	2.47745602608942e-07	1.91150211051912e-05	1.36827373142874e-05	Myog/Rbm24/Lmod3/Dkk1/Dll1/Rgs4/Rgs2/Myod1/Six1/Lef1/Six4/Myf5/Tgfbr3/Jarid2/Pim1/Sirt1/Nln/Akirin1/G6pdx/Ccnb1/Ddx39b/Tgfbr1/Cdk1/Naca/Nras/Bmpr1a/Hdac5/Gpc1/Tgfb1/Akap6/Flot1/Zfpm2/Jph2/Kcnk2/Pi16/Edn1/Tgfbr2/Grem1/Hdac9	39
BP	GO:0045787	positive regulation of cell cycle	62/2123	349/23210	2.83449698348637e-07	2.15878100760529e-05	1.54527862059823e-05	Myog/Igf2/Rgcc/Pou4f1/Lmnb1/Id2/Cenpv/Apex1/Lef1/Tfap4/Cdk4/Fam83d/Pim1/Adamts1/Bcl2l11/Chek2/Nusap1/Rpl26/Foxo4/Cdc25c/Casp2/Rps15a/Ube2c/Pbx1/Aurka/Terf1/Mdm4/Ddx3x/Phb2/Ccnb1/Cdc25b/Rpl17/Ddx39b/Plk4/Cdk1/Rhoa/Hmgb1/Ranbp1/Vps4b/Camk2d/Ppp1r10/Xrcc3/Met/Kif3b/Tgfb2/Ccnd1/Shb/Lfng/Hspa2/App/Tgfb1/Src/Insr/Smoc2/Ccn2/Btc/Gper1/Edn1/Gdpd5/Rassf1/Sphk1/Ptprv	62
BP	GO:0048634	regulation of muscle organ development	39/2123	180/23210	2.88713669962238e-07	2.15878100760529e-05	1.54527862059823e-05	Myog/Rbm24/Lmod3/Dkk1/Dll1/Rgs4/Rgs2/Myod1/Six1/Lef1/Six4/Myf5/Tgfbr3/Jarid2/Pim1/Sirt1/Nln/Akirin1/G6pdx/Ccnb1/Ddx39b/Tgfbr1/Cdk1/Naca/Nras/Bmpr1a/Hdac5/Gpc1/Tgfb1/Akap6/Flot1/Zfpm2/Jph2/Kcnk2/Pi16/Edn1/Tgfbr2/Grem1/Hdac9	39
BP	GO:0000302	response to reactive oxygen species	42/2123	201/23210	2.9391684873489e-07	2.15878100760529e-05	1.54527862059823e-05	Hmox1/Prdx6/Prdx1/Apex1/Ppargc1b/Foxo1/Cat/Sirt1/Glrx/Dhfr/Sod1/Romo1/Akr1b3/Ercc6/Sod2/Chuk/Rack1/Mapk8/Plk3/Txn1/Cyp1b1/Stk25/Crk/Itgav/Atp7a/Met/Ccs/Ripk3/Gpx1/Txnrd2/Src/Prdx5/Sesn3/Kcnc2/Kpna4/Gch1/Pld2/Ptk2b/Lrrk2/Ptprn/Sod3/Sphk1	42
BP	GO:0030308	negative regulation of cell growth	41/2123	194/23210	2.94329677858994e-07	2.15878100760529e-05	1.54527862059823e-05	Sema3d/Rgs4/Rgs2/Sfrp2/Gas1/Sema6a/Sfrp1/Sema3e/Sertad3/Sirt1/Dcun1d3/Spg20/G6pdx/Ddx3x/Rack1/Dnajb2/Ptprj/Dcbld2/Ptprs/Tgfb2/Ppp1r9b/Ppard/Adipor2/Sema6d/Tgfb1/Sema5a/Nppb/Sh3bp4/P3h1/Sema3b/Adam15/Sema4f/Pi16/Rerg/Trim46/Inhba/Rrad/Ppt1/Cgref1/Sema7a/Grem1	41
BP	GO:0010811	positive regulation of cell-substrate adhesion	31/2123	127/23210	3.01497461206719e-07	2.17480665565986e-05	1.55674995151726e-05	Sdc4/Nid1/Lims1/Tsc1/Ptprj/Utrn/Crk/Itga5/Dbn1/Dnm2/Col8a1/Epha1/Rsu1/Ccdc80/Flna/Ninj1/Emp2/Vegfa/Npnt/Smoc2/Jup/Col16a1/Dock5/Cdh13/Edil3/L1cam/Lims2/Ptk2b/Emilin1/Dmtn/Itga3	31
BP	GO:1901990	regulation of mitotic cell cycle phase transition	50/2123	259/23210	3.07311724930855e-07	2.17480665565986e-05	1.55674995151726e-05	Rgcc/Lmnb1/Cdkn1c/Id2/Rps27l/Apex1/Tfap4/Cdk4/Bub1b/Adamts1/Pkia/Bub1/Dcun1d3/Rpl26/Foxo4/Cdc25c/Casp2/Ube2c/Pinx1/Pbx1/Psme3/Spdl1/Blm/Terf1/Ddx3x/Phb2/Ccnb1/Plk3/Cdc25b/Rpl17/Cdk1/Bub3/Vps4b/Mad1l1/Camk2d/Taok3/Cdk5rap3/Xrcc3/Pdpn/Hecw2/Ccnd1/Ier3/Hspa2/Rint1/App/Tgfb1/Ccng1/Nacc2/Ptpn6/Ptprv	50
BP	GO:0010035	response to inorganic substance	80/2123	493/23210	3.074966488393e-07	2.17480665565986e-05	1.55674995151726e-05	Myog/Slc40a1/Slc1a3/Hmox1/Id2/Abat/Prdx1/Ttn/Fas/Tfrc/Apex1/Foxo1/Cebpa/Cdk4/D2hgdh/Cat/Mt2/Sirt1/Nfatc3/Glrx/Dhfr/Sod1/Akr1b3/Gss/Ercc6/Blm/Gart/Sod2/Chuk/Rack1/Mapk8/Txn1/Cyp1b1/Adcy7/Stk25/Clic4/Tcirg1/Rtf2/Crk/Mcoln1/P2rx4/Itgav/Atp7a/Met/Slc30a4/Ank3/Ccs/Scn5a/Anxa5/Cav1/Ripk3/Gpx1/Cpne2/Gpr39/Txnrd2/Src/Kcnc2/Gsn/Cp/Kpna4/Syt12/Xdh/Tnnt2/Mylk/Itpr3/Krt8/Gch1/Pld2/Nefl/Selenow/Ptk2b/Syt17/S1…	80
BP	GO:0006936	muscle contraction	54/2123	289/23210	3.16102583654906e-07	2.20937111705153e-05	1.58149156404436e-05	Actc1/Nos1/Stc1/Ryr3/Lmod3/Lmod2/Cxcr4/Rgs2/Myl1/Tnnt1/Abat/Ttn/Prkg1/Atp2a1/Csrp3/Myh7/Sod1/Srsf1/Rhoa/Dmpk/Anxa6/Camk2d/P2rx4/Cttn/Dbn1/Met/Sulf1/Scn5a/Cav1/Agrn/Tpm2/Flna/Smtn/Npnt/Akap6/Map2k6/Ptger4/Jup/Dock5/Tnnt2/Mylk/Ccn2/Ptgs1/Ednra/Myom3/Cacnb2/Gper1/Atp1a3/Edn1/Lmod1/Htr2a/Atp1a2/Sphk1/Sgcd	54
BP	GO:0071897	DNA biosynthetic process	37/2123	167/23210	3.20710670908671e-07	2.21551406496328e-05	1.58588875210653e-05	Cct2/Nop10/Dkc1/Hmbox1/Ten1/Sirt1/Nek2/Pot1b/Pinx1/Ptges3/Terf1/Dcp2/Smg7/Rfc4/Ddx39b/Cyp1b1/Nhp2/Smg5/Rfc5/Hnrnpc/Pclaf/Hnrnpa2b1/Tk1/Camk2d/Sprtn/Wrnip1/Nox4/Src/Vegfa/Smoc2/Parp3/Kcnk2/Ccn2/Ptk2b/Grem1/Sphk1/Rfc2	37
BP	GO:0048762	mesenchymal cell differentiation	44/2123	216/23210	3.29693354317573e-07	2.25138875632265e-05	1.61156824131034e-05	Heyl/Sema3d/Sox8/Rgcc/Sfrp2/Sema6a/Sfrp1/Lef1/Sema3e/Tgfbr3/Fam83d/Vangl2/Amer1/Phactr4/Zeb2/Mcrip1/Tgfbr1/Bmpr1a/Phldb2/Anxa6/Loxl3/Phldb1/Tgfb2/Pdpn/Wwtr1/Lama5/Flna/Gcnt2/Sema6d/Tgfb1i1/Tgfb1/Sema5a/Vegfa/Sox9/Wnt10a/Cul7/Sema3b/Ednra/Adam15/Sema4f/Edn1/Sema7a/Tgfbr2/Grem1	44
BP	GO:0014910	regulation of smooth muscle cell migration	24/2123	85/23210	3.7352492262929e-07	2.52171768788706e-05	1.80507259261044e-05	Postn/F3/Igfbp3/Prkg1/Serpine1/Apex1/Adamts1/Foxo4/Cyp1b1/Bmpr1a/Coro1b/Myo5a/Camk2d/Crk/Atp7a/Ppard/Sema6d/Nox4/Ndrg4/Src/Pdgfa/Ptger4/Dock5/Ace	24
BP	GO:2001235	positive regulation of apoptotic signaling pathway	39/2123	183/23210	4.52821319575286e-07	3.02270950516492e-05	2.16368791376009e-05	Fas/Siva1/Sfrp1/Tfap4/Plagl2/Bcl2l11/Sirt1/Bub1/Atpif1/Sod1/Rpl26/Casp2/Sh3glb1/Rack1/Mapk8/Tgfbr1/Hip1r/Wdr35/Spop/Tgfb2/Bok/Cav1/Pmaip1/Ripk3/Gsdme/Unc5b/Slc9a3r1/Steap3/Ddit3/Nacc2/Plscr1/Ctsh/Gsn/G0s2/Tnfsf12/Gper1/Inhba/Adora2a/Inhbb	39
BP	GO:0007044	cell-substrate junction assembly	24/2123	86/23210	4.73499261921976e-07	3.09326489910161e-05	2.21419222217959e-05	Sdc4/Lims1/Tsc1/Ptprj/Phldb2/Itga5/Cttn/Fermt2/Itgav/Bcr/Actn1/Ajuba/Src/Vegfa/Tns1/Coro2b/Col16a1/Mmp14/Lama3/Ptk2b/Dmtn/Grem1/Itgb4/Dusp22	24
BP	GO:0051153	regulation of striated muscle cell differentiation	30/2123	123/23210	4.73804251503529e-07	3.09326489910161e-05	2.21419222217959e-05	Myog/Rbm24/Lmod3/Dkk1/Cxcl12/Dll1/Rgs4/Rgs2/Myod1/Csrp3/Myf5/Sirt1/Nln/G6pdx/Ddx39b/Naca/Dmpk/Hdac5/Capn2/Ehd2/Il4ra/Tgfb1/Akap6/Flot1/Mmp14/Tmem119/Pi16/Edn1/Grem1/Hdac9	30
BP	GO:0055007	cardiac muscle cell differentiation	33/2123	143/23210	5.1218415160086e-07	3.30748483115294e-05	2.36753314927629e-05	Actc1/Dkk1/Dll1/Rgs4/Rgs2/Ttn/Prkg1/Myod1/Csrp3/Sirt1/Atg5/G6pdx/Bves/Tsc1/Ddx39b/Myh10/Camk2d/Met/Fhod3/Fhl2/Nox4/Tgfb1/Vegfa/Akap6/Sgcb/Pdlim5/Myom3/Pi16/Alpk2/Speg/Edn1/Grem1/Sgcd	33
BP	GO:0043542	endothelial cell migration	41/2123	198/23210	5.21084006361359e-07	3.32877428149767e-05	2.38277236638358e-05	Igf2/Stc1/Rgcc/Hmox1/Atoh8/Glul/Sirt1/Map3k3/Tgfbr1/Cyp1b1/Rhoa/Hmgb1/Atp5b/Hdac5/Coro1b/P2rx4/Anxa3/Itgav/Met/Sparc/Pik3r2/Gpx1/Myh9/Hspb1/Emp2/Tgfb1/Sema5a/Vegfa/Smoc2/Jup/Card10/Cdh13/Adgra2/Synj2bp/Angpt2/Itgb2/Dcn/Ptk2b/Adam8/Grem1/Hdac9	41
BP	GO:0050920	regulation of chemotaxis	43/2123	213/23210	5.77387599151365e-07	3.64921247506198e-05	2.61214546536564e-05	Sema3d/Cxcl12/Cxcr4/Dapk2/Sema6a/Serpine1/Mtus1/Sema3e/Akirin1/Mospd2/Hmgb1/Coro1b/Ptprj/Ano6/St6gal1/P2rx4/Met/Agrn/Nbl1/Hspb1/Adam10/Sema6d/Tgfb1/Sema5a/Pgf/Creb3/Vegfa/Zswim8/Smoc2/Artn/Cdh13/Sema3b/Adgra2/Cmklr1/Padi2/Ednra/Sema4f/Cx3cl1/Angpt2/Ptk2b/Edn1/Sema7a/Grem1	43
BP	GO:0009167	purine ribonucleoside monophosphate metabolic process	51/2123	272/23210	5.96378801864654e-07	3.69071506445615e-05	2.64185346440044e-05	Myog/Nmnat1/Ak3/Myh7/Ak2/Atp5k/Cox5a/Bend3/Cox7c/Prps2/Uqcrh/Atp5l/Ctns/Sdhd/Atpif1/Atp5g2/Prps1/Uqcrfs1/Impdh2/Gart/Ccnb1/Atp5d/Atic/Cdk1/Uqcrb/Rhoa/Ola1/Paics/Atp5b/Atp7a/Ddit4/Pfkp/Bcl2l1/Eno3/Ier3/Ak1/Gale/Nipsnap2/App/Tgfb1/Abcd1/Dhtkd1/Insr/Fam20c/Hk1/Eno2/Ampd3/Adssl1/Htr2a/Atp1a2/Nt5e	51
BP	GO:0060485	mesenchyme development	51/2123	272/23210	5.96378801864654e-07	3.69071506445615e-05	2.64185346440044e-05	Rbm24/Heyl/Sema3d/Sox8/Rgcc/Sfrp2/Sema6a/Sfrp1/Six1/Lef1/Six4/Sema3e/Tgfbr3/Fam83d/Vangl2/Amer1/Tead2/Phactr4/Zeb2/Mdm4/Mcrip1/Tgfbr1/Bmpr1a/Phldb2/Anxa6/Loxl3/Phldb1/Scx/Tgfb2/Pdpn/Wwtr1/Lama5/Flna/Gcnt2/Sema6d/Tgfb1i1/Tgfb1/Sema5a/Vegfa/Sox9/Wnt10a/Cul7/Sema3b/Ednra/Adam15/Sema4f/Edn1/Sema7a/Tgfbr2/Grem1/Nup133	51
BP	GO:0009126	purine nucleoside monophosphate metabolic process	51/2123	273/23210	6.69260764464576e-07	4.09904969245778e-05	2.93414377475517e-05	Myog/Nmnat1/Ak3/Myh7/Ak2/Atp5k/Cox5a/Bend3/Cox7c/Prps2/Uqcrh/Atp5l/Ctns/Sdhd/Atpif1/Atp5g2/Prps1/Uqcrfs1/Impdh2/Gart/Ccnb1/Atp5d/Atic/Cdk1/Uqcrb/Rhoa/Ola1/Paics/Atp5b/Atp7a/Ddit4/Pfkp/Bcl2l1/Eno3/Ier3/Ak1/Gale/Nipsnap2/App/Tgfb1/Abcd1/Dhtkd1/Insr/Fam20c/Hk1/Eno2/Ampd3/Adssl1/Htr2a/Atp1a2/Nt5e	51
BP	GO:0006403	RNA localization	37/2123	172/23210	6.94150765766576e-07	4.18252885570425e-05	2.9938990559883e-05	Fbl/Pom121/Nup210/Qk/Cct2/Rbm27/Nup37/Dkc1/Magoh/Xpo7/Exosc2/Ddx39/Nup54/Ran/Khdrbs1/Thoc3/Tsc1/Eny2/Srsf1/Terf1/Dcp2/Rps15/Ddx39b/Ncbp3/Seh1l/Nmd3/Nup153/Ncbp2/Eif5a/Hnrnpa2b1/Srsf7/Aaas/Nxt2/Rftn2/Flot1/Tgfbr2/Nup133	37
BP	GO:0055006	cardiac cell development	27/2123	106/23210	6.96970807464604e-07	4.18252885570425e-05	2.9938990559883e-05	Actc1/Rgs4/Rgs2/Ttn/Prkg1/Csrp3/Tgfbr3/Sirt1/Atg5/G6pdx/Bves/Ddx39b/Myh10/Camk2d/Met/Fhod3/Fhl2/Vegfa/Akap6/Sgcb/Pdlim5/Myom3/Pi16/Alpk2/Speg/Edn1/Sgcd	27
BP	GO:0055013	cardiac muscle cell development	26/2123	100/23210	7.26724814597172e-07	4.3174721235218e-05	3.09049289576061e-05	Actc1/Rgs4/Rgs2/Ttn/Prkg1/Csrp3/Sirt1/Atg5/G6pdx/Bves/Ddx39b/Myh10/Camk2d/Met/Fhod3/Fhl2/Vegfa/Akap6/Sgcb/Pdlim5/Myom3/Pi16/Alpk2/Speg/Edn1/Sgcd	26
BP	GO:0035265	organ growth	43/2123	215/23210	7.52523701833933e-07	4.42647852732217e-05	3.16852084982708e-05	Stc1/Acacb/Dll1/Matn3/Rgs4/Rgs2/Ttn/Prkg1/Tgfbr3/Jarid2/Spry2/Flvcr1/Lats2/Pim1/Bcl2l11/Sirt1/Dipk2a/G6pdx/Ccnb1/Ddx39b/Tgfbr1/Cdk1/Ube3a/Bmpr1a/Anxa6/Camk2d/Tgfb2/Evc/Matn2/Dusp6/Col6a1/Akap6/Zfpm2/Sox9/Pdlim5/Kcnk2/Pi16/Col7a1/Edn1/Tgfbr2/Ecm1/Thbs3/Col6a3	43
BP	GO:0072522	purine-containing compound biosynthetic process	47/2123	245/23210	8.28968455839632e-07	4.82833489817966e-05	3.45617395417143e-05	Myog/Nos1/Acacb/Mthfd1/Acsl1/Ak3/Shmt1/Ak2/Atp5k/Prps2/Atp5l/Prpsap2/Atp5g2/Prps1/Impdh2/Gart/Atp5d/Atic/Prps1l3/Paics/Atp5b/Adcy7/Ddit4/Pfkp/Bcl2l1/Adcy6/Npr2/Eno3/Acot7/Mthfd1l/Ier3/Ak1/Gale/App/Tgfb1/Dhtkd1/Insr/Nppb/Mlycd/Hk1/Eno2/Ampd3/Adssl1/Pdk1/Htr2a/Acat1/Nt5e	47
BP	GO:0006575	cellular modified amino acid metabolic process	37/2123	174/23210	9.34847301315974e-07	5.37628388756408e-05	3.84840172321847e-05	Gm10639/Gsta4/Ckm/Gsta1/Gsta2/Mthfd1/Gstk1/Shmt1/Gclm/Gclc/Ctns/Dhfr/Ahcy/Sod1/G6pdx/Gss/Gart/Sod2/Atic/P4ha2/Cpt1a/Gcnt4/Mthfd1l/Plod3/Gpx1/Cpq/Egln3/Plscr1/Duoxa1/Slc27a1/Cpt1c/Ckb/Gch1/Serinc2/Carns1/Pax8/Slco4a1	37
BP	GO:0009161	ribonucleoside monophosphate metabolic process	51/2123	276/23210	9.41143787757388e-07	5.37628388756408e-05	3.84840172321847e-05	Myog/Nmnat1/Ak3/Myh7/Ak2/Atp5k/Cox5a/Bend3/Cox7c/Prps2/Uqcrh/Atp5l/Ctns/Sdhd/Atpif1/Atp5g2/Prps1/Uqcrfs1/Impdh2/Gart/Ccnb1/Atp5d/Atic/Cdk1/Uqcrb/Rhoa/Ola1/Paics/Atp5b/Atp7a/Ddit4/Pfkp/Bcl2l1/Eno3/Ier3/Ak1/Gale/Nipsnap2/App/Tgfb1/Abcd1/Dhtkd1/Insr/Fam20c/Hk1/Eno2/Ampd3/Adssl1/Htr2a/Atp1a2/Nt5e	51
BP	GO:0097193	intrinsic apoptotic signaling pathway	53/2123	292/23210	1.02866772788287e-06	5.82029997271633e-05	4.16623320365595e-05	Cxcl12/Pou4f1/Hmox1/Dapk2/Atp2a1/Rps27l/Rnf7/E2f2/Plagl2/Bcl2l11/Diablo/Sirt1/Bub1/Chek2/Ackr3/Sod1/Rpl26/Sh3glb1/Ercc6/Sod2/Ddx3x/Rack1/Tpt1/Cyp1b1/G2e3/Rrn3/Stk25/Mlh1/Spop/Ddit4/Bok/Bcl2l1/Cav1/Pmaip1/Ppp1r13b/Ier3/Ripk3/Gpx1/Eda2r/Ikbke/Hspb1/Gsdme/Slc9a3r1/Wfs1/Steap3/Creb3/Ddit3/Src/Nacc2/Plscr1/Lrrk2/Pdk1/Shisa5	53
BP	GO:0030239	myofibril assembly	21/2123	72/23210	1.09829649704787e-06	6.06797877017677e-05	4.34352434580642e-05	Actc1/Lmod3/Lmod2/Tnnt1/Cfl2/Ttn/Myoz2/Synpo2l/Six4/Csrp3/Myh10/Fhod3/Wdr1/Tnnt2/Csrp1/Krt8/Myom3/Edn1/Krt19/Lmod1/Ldb3	21
BP	GO:0042398	cellular modified amino acid biosynthetic process	15/2123	40/23210	1.10025790557537e-06	6.06797877017677e-05	4.34352434580642e-05	Ckm/Mthfd1/Gclm/Gclc/Dhfr/Gss/Gart/Atic/Mthfd1l/Plod3/Plscr1/Slc27a1/Ckb/Gch1/Carns1	15
BP	GO:0045927	positive regulation of growth	55/2123	308/23210	1.10308316306866e-06	6.06797877017677e-05	4.34352434580642e-05	Igf2/Adnp2/Cxcl12/Acacb/Dll1/Cxcr4/Cacng7/Sfrp2/Serpine1/Myod1/Sfrp1/Lef1/Tgfbr3/Ghr/Celf1/Pim1/Chd7/Sirt1/Exosc2/Sh3glb1/Ddx3x/Ccnb1/Ddx39b/Tgfbr1/Cdk1/Naca/Bmpr1a/Rhoa/Zfyve27/Crk/Dbn1/Tgfb2/Ppard/Extl3/Agrn/Fam122a/Adam10/Wfs1/Sema5a/Vegfa/Akap6/Hbegf/Insr/Ptger4/Zfpm2/Mmp14/Trpv2/L1cam/Foxs1/Ptk2b/Syt17/Edn1/Sema7a/Hdgfl2/Sphk1	55
BP	GO:0071900	regulation of protein serine/threonine kinase activity	70/2123	427/23210	1.1368268148039e-06	6.18946467966995e-05	4.43048526402017e-05	Dkk1/Rgcc/Rgs2/Sfrp2/Cd24a/Acsl1/Sfrp1/Tfap4/Ghr/Spry2/Lats2/Pim1/Pkia/Sirt1/Vangl2/Sod1/Zeb2/Ccni/Ercc6/Blm/Ddx3x/Ccnb1/Bccip/Tgfbr1/Rhoa/Ccna2/Mapk8ip3/Ptprj/Map3k10/Arhgef5/Taok3/Sh2b3/Cdk5rap3/Met/Dusp8/Ccnd1/Cav1/Kat2b/Dusp6/Map3k12/Nox4/Gpr39/Tgfb1/Mlkl/Ajuba/Spry4/Src/Dusp7/Vegfa/Gba/Akap6/Ccng1/Pdgfa/Map2k6/Insr/Map3k6/Mdfi/Slc27a1/Flt1/Ptpn22/Ptpn6/Ptk2b/Tcim/Lrrk2/Edn1/Rgs14/Cspg4/Htr2a…	70
BP	GO:0051402	neuron apoptotic process	53/2123	293/23210	1.14600423289631e-06	6.18946467966995e-05	4.43048526402017e-05	Nos1/Pou4f1/Hmox1/Ppp2r2b/Nmnat1/Fas/Pitx3/Six1/Six4/Pcsk9/Gclm/Gclc/Bcl2l11/Ube2v2/Diablo/Sirt1/Sod1/Casp2/G6pdx/Atf2/Sod2/Mapk8/Hspd1/Rhoa/Stxbp1/Adarb1/Atp7a/Tgfb2/Bok/Bcl2l1/Agrn/Pmaip1/Cpeb4/Gpx1/Map3k12/Unc5b/Wfs1/App/Egln3/Bace1/Ddit3/Vegfa/Crlf1/Cln3/Dnajc5/Syngap1/Nefl/Cx3cl1/Ptk2b/Ppt1/Adam8/Adora2a/Pigt	53
BP	GO:0051896	regulation of protein kinase B signaling	34/2123	155/23210	1.20886073751818e-06	6.47012760504102e-05	4.63138679902652e-05	Igf2/C1qtnf3/F3/Spry2/Sirt1/Rack1/Tgfbr1/Cavin3/Lemd2/Ptprj/Sh2b3/P2rx4/Rras/Gpx1/Gcnt2/Slc9a3r1/Nox4/Rcn3/Tgfb1/Sema5a/Ddit3/Src/Vegfa/Pdgfa/Hbegf/Phlpp1/Sesn3/Insr/Xdh/Cx3cl1/Gper1/Fam110c/Hpse/Adam8	34
BP	GO:0051090	regulation of DNA-binding transcription factor activity	66/2123	396/23210	1.267543324995e-06	6.72363829803153e-05	4.81285247460509e-05	Heyl/Id3/Rgcc/Pou4f1/Hmox1/Id2/Peli1/Siva1/Plpp3/Ppargc1b/Csrp3/Tgfbr3/Cat/Pim1/Id1/Sirt1/Pbx1/Med13/Taf12/Atf2/Chuk/Phb2/Cyp1b1/Hdac5/Map3k10/Arhgef5/Lrrc14/Cdk5rap3/Anxa3/Spop/Glis2/Anxa4/Lrrfip1/Il1rap/Ticam1/Cav1/Stk36/Keap1/Ripk3/Eda2r/Flna/Wfs1/App/Tgfb1/Creb3/Ddit3/Vegfa/Ddx58/Flot1/Traf5/Jup/Nwd1/Cmklr1/Sigirr/Cx3cl1/Itgb2/Foxs1/Pthlh/Traf1/Edn1/Bhlhe40/Irak2/Hr/Adam8/Grem1/Sphk1	66
BP	GO:0072659	protein localization to plasma membrane	51/2123	279/23210	1.31383104041658e-06	6.90749576204859e-05	4.94445962112993e-05	Epm2a/Csrp3/Mpp5/Golph3l/Tspan14/Rack1/Lypla1/Atp1b3/Kif13a/Nsg1/Gopc/Myo5a/Camk2d/Stxbp1/Zfyve27/Gak/Ehd2/Cacnb3/Tmbim1/Vamp2/Kalrn/Ank3/Bcl2l1/Adcy6/Ppp1r9b/Ttc7b/Ankrd9/Rilpl1/Pik3r2/Sec23a/Stx7/Lama5/Camk2g/Ttc7/Flna/Slc9a3r1/Emp2/Tgfb1/Tmem150a/Cln3/Flot1/Prepl/Jup/Vamp8/Rab3a/Mmp14/Cacnb2/Gper1/Kcnip4/Itga3/Vamp5	51
BP	GO:0032231	regulation of actin filament bundle assembly	26/2123	103/23210	1.34042128324096e-06	6.98547617871451e-05	5.00027884052953e-05	Rgcc/Arhgap28/Synpo2l/Sdc4/Id1/Tsc1/Tgfbr1/Rhoa/Phldb2/Arhgef5/Fhod1/Arhgef10/Dbn1/Met/Epha1/Pik3r2/Flna/Sorbs3/Nox4/Arap1/Coro2b/Ptger4/Ccn2/Cx3cl1/Synpo/Pdlim4	26
BP	GO:0001503	ossification	64/2123	381/23210	1.38860359798326e-06	7.17364693532048e-05	5.13497348819439e-05	Myog/Igf2/Stc1/Sox8/Id3/Dkk1/Sfrp2/Id2/Sort1/Igfbp3/Mn1/Sfrp1/Lef1/Ppargc1b/Myf5/Tgfbr3/Cebpa/Fat4/Dhrs3/H3f3a/Id1/Rpl38/Pbx1/Mapk8/Bmpr1a/Rhoa/Limd1/Hdac5/Csgalnact1/Ano6/Fndc3b/Tcirg1/Sbno2/Scx/Sik3/Ank/Npr2/Ext2/Wwtr1/Intu/Fhl2/Areg/Fstl3/Tgfb1/Vegfa/Npnt/Ptger4/Sox9/P3h1/Snx10/Fam20c/Ltbp3/Mmp14/Tmem119/Ccn2/Ptk2b/Pthlh/Bmp1/Ifitm1/Ecm1/Grem1/Phex/Thbs3/Atraid	64
BP	GO:0000086	G2/M transition of mitotic cell cycle	27/2123	110/23210	1.52584801308157e-06	7.81470952217037e-05	5.59385296991793e-05	Lmnb1/Cdk4/Pkia/Chek2/Foxo4/Cdc25c/Pinx1/Pbx1/Blm/Ccnb1/Cdc25b/Cdk1/Ccna2/Cdk14/Vps4b/Camk2d/Taok3/Calm1/Cdk5rap3/Bach1/Ccnd1/Ier3/Taf2/Hspa2/Rint1/App/Ccng1	27
BP	GO:0010971	positive regulation of G2/M transition of mitotic cell cycle	12/2123	27/23210	1.56251392799439e-06	7.93409850103816e-05	5.67931288267865e-05	Lmnb1/Cdk4/Cdc25c/Pbx1/Ccnb1/Cdc25b/Cdk1/Vps4b/Camk2d/Ccnd1/Hspa2/App	12
BP	GO:0007093	mitotic cell cycle checkpoint	30/2123	130/23210	1.65866980213328e-06	8.35098075802867e-05	5.97772167762575e-05	Rps27l/Bub1b/Eme1/Bub1/Chek2/Rpl26/Foxo4/Casp2/Rps6/Spdl1/Blm/Atf2/Terf1/Ccnb1/Plk3/Cdk1/Bub3/Mad1l1/Nabp1/Taok3/Ppp1r10/Cdk5rap3/Xrcc3/Bcl2l1/Ccnd1/Ier3/Rint1/Tgfb1/Ccng1/Ptprv	30
BP	GO:0045862	positive regulation of proteolysis	57/2123	328/23210	1.73774220956039e-06	8.67556845966241e-05	6.21006503903049e-05	Sfrp2/F3/Fas/Rps27l/Tfap4/Rnf7/Gclc/Bcl2l11/Ube2v2/Diablo/Sirt1/Sumo3/Atpif1/Pias1/Sumo2/Psme3/Aurka/Ddx3x/Rack1/Mapk8/Plk3/Hspd1/Rhoa/Timm17a/Dnajb2/Hip1r/Wdr35/Ctsd/Rhbdd1/Hspa1b/Bok/Edem2/Cav1/Pmaip1/Fam122a/Myh9/Snx33/Rnf19b/Rcn3/Rnf144b/Zfand2a/Src/Gba/Snx9/Dda1/Ctsh/Gsn/Xdh/Mmp14/Edem1/Ccn2/Gper1/Ptk2b/Lrrk2/Adam8/Cyfip2/Stub1	57
BP	GO:0048771	tissue remodeling	39/2123	193/23210	1.85062487837832e-06	9.16213533537131e-05	6.55835483214771e-05	Car2/Cd24a/Tfrc/Sfrp1/Ppargc1b/Tgfbr3/Chd7/Nfatc3/Atg5/Tcirg1/Itgav/Atp7a/Tmbim1/Lrrk1/Tgfb2/Ubash3b/Bcr/Cav1/Flna/Nox4/Ncdn/Src/Vegfa/Mertk/Ptger4/Snx10/P3h4/Tgm2/Ltbp3/Mmp14/Tmem119/Siglec15/Angpt2/Ptk2b/Lif/Cspg4/Adam8/Grem1/Abr	39
BP	GO:0043491	protein kinase B signaling	38/2123	186/23210	1.8889314599217e-06	9.27449735817753e-05	6.63878477432246e-05	Igf2/C1qtnf3/F3/Spry2/Sirt1/Rack1/Plk3/Tgfbr1/Cavin3/Lemd2/Ptprj/Sh2b3/P2rx4/Rras/Gpx1/Gcnt2/Slc9a3r1/Nox4/Rcn3/Tgfb1/Sema5a/Ddit3/Src/Vegfa/Pdgfa/Hbegf/Phlpp1/Sesn3/Insr/Mertk/Sox9/Xdh/Cx3cl1/Gper1/Fam110c/Hpse/Adam8/Pear1	38
BP	GO:0042476	odontogenesis	28/2123	118/23210	2.02911161998057e-06	9.881108306807e-05	7.07300340355607e-05	Id3/Dll1/Gas1/Serpine1/Zfp422/Lef1/Bcl2l11/Atf2/Chuk/Bmpr1a/Rhoa/Myo5a/Tcirg1/Jag2/Nectin1/Lama5/Tgfb1/Src/Lamb1/Wnt10a/Snx10/Fam20c/Ednra/Cd34/Inhba/Edn1/Itgb4/Phex	28
BP	GO:0051235	maintenance of location	56/2123	322/23210	2.08256426666885e-06	0.000100417	7.18796953252388e-05	Mest/Ryr3/Acacb/Ftl1/Atp2a1/Chd7/Sirt1/Atg5/Cops9/Txn1/Fth1/Tmsb10/Ttc39b/Anxa6/Gopc/Myo5a/Camk2d/Mcoln1/Dbn1/Itgav/Slc30a4/Tgfb2/Ubash3b/Sun1/Vps13d/Ank3/Adcy6/Ppard/Anxa5/Cav1/Plin2/Keap1/Nbl1/Ankrd13c/Ikbke/Flna/Itpr2/Ltbp1/Gpr39/Tgfb1/B4galnt1/Creb3/Ddit3/Akap6/Clmn/Lgals9/Gsn/Jph2/Itpr3/Hk1/Ednra/Cx3cl1/Ptpn6/Gper1/Ptk2b/Htr2a	56
BP	GO:1901293	nucleoside phosphate biosynthetic process	52/2123	291/23210	2.09589804685969e-06	0.000100417	7.18796953252388e-05	Myog/Nos1/Acacb/Ak7/Mthfd1/Acsl1/Nmnat1/Ak3/Shmt1/Ak2/Atp5k/Prps2/Atp5l/Nadk2/Prpsap2/Dut/Atp5g2/Prps1/G6pdx/Impdh2/Gart/Dctd/Atp5d/Atic/Prps1l3/Paics/Atp5b/Adcy7/Ddit4/Pfkp/Bcl2l1/Adcy6/Npr2/Eno3/Acot7/Ier3/Ak1/Gale/App/Tgfb1/Dhtkd1/Insr/Nppb/Mlycd/Hk1/Eno2/Ampd3/Adssl1/Pdk1/Htr2a/Acat1/Nmnat2	52
BP	GO:0045786	negative regulation of cell cycle	72/2123	452/23210	2.36189939632373e-06	0.000112256	8.03543036728242e-05	Myog/Rgcc/Pou4f1/Gas1/Cdkn1c/Id2/Epm2a/Rps27l/Fzd3/Tfap4/Pttg1/Cebpa/Cdk4/Lats2/Bub1b/Eme1/Bub1/Dcun1d3/Nek2/Chek2/Rpl26/Foxo4/Rnf167/Casp2/Rps6/Pinx1/Sde2/Spdl1/Aurka/Blm/Atf2/Terf1/Mdm4/Ccnb1/Plk3/Ddx39b/Cdk1/Nsun2/Bub3/Prpf19/Trim35/Sgsm3/Mad1l1/Nabp1/Taok3/Ppp1r10/Cdk5rap3/Xrcc3/Lrrk1/Tgfb2/Bcl2l1/Npr2/Ccnd1/Ppp1r13b/Ier3/Kat2b/Ak1/Rint1/Slc9a3r1/Tgfb1/Ddit3/Ccng1/Nacc2/Gas2/Gper1/Lif/Inhba/A…	72
BP	GO:0090257	regulation of muscle system process	45/2123	239/23210	2.38193957817602e-06	0.00011231	8.03929481690152e-05	Myog/Stc1/Mymk/Rgs4/Rgs2/Srl/Tnnt1/Abat/Ttn/Prkg1/Atp2a1/Myh7/Foxo1/Jarid2/Sirt1/Sod1/G6pdx/Ddx39b/Rhoa/Dmpk/Anxa6/Camk2d/P2rx4/Cttn/Dbn1/Scn5a/Cav1/Agrn/Camk2g/Flna/Smtn/Npnt/Akap6/Ptger4/Jup/Dock5/Tnnt2/Ccn2/Ptgs1/Pi16/Gper1/Lmcd1/Edn1/Atp1a2/Sphk1	45
BP	GO:2000278	regulation of DNA biosynthetic process	28/2123	119/23210	2.42428445290965e-06	0.000113407	8.1177863155864e-05	Cct2/Dkc1/Hmbox1/Ten1/Nek2/Pot1b/Pinx1/Ptges3/Terf1/Dcp2/Smg7/Rfc4/Ddx39b/Cyp1b1/Smg5/Rfc5/Hnrnpc/Hnrnpa2b1/Camk2d/Nox4/Src/Vegfa/Smoc2/Parp3/Kcnk2/Ptk2b/Grem1/Rfc2	28
BP	GO:0009165	nucleotide biosynthetic process	51/2123	285/23210	2.50656203641317e-06	0.00011634	8.32772255518848e-05	Myog/Nos1/Acacb/Mthfd1/Acsl1/Nmnat1/Ak3/Shmt1/Ak2/Atp5k/Prps2/Atp5l/Nadk2/Prpsap2/Dut/Atp5g2/Prps1/G6pdx/Impdh2/Gart/Dctd/Atp5d/Atic/Prps1l3/Paics/Atp5b/Adcy7/Ddit4/Pfkp/Bcl2l1/Adcy6/Npr2/Eno3/Acot7/Ier3/Ak1/Gale/App/Tgfb1/Dhtkd1/Insr/Nppb/Mlycd/Hk1/Eno2/Ampd3/Adssl1/Pdk1/Htr2a/Acat1/Nmnat2	51
BP	GO:0043433	negative regulation of DNA-binding transcription factor activity	34/2123	160/23210	2.57905416963865e-06	0.000118776	8.50214512063658e-05	Heyl/Id3/Hmox1/Id2/Peli1/Siva1/Cat/Pim1/Id1/Sirt1/Pbx1/Med13/Chuk/Phb2/Cyp1b1/Map3k10/Lrrc14/Cdk5rap3/Spop/Glis2/Anxa4/Keap1/Flna/Wfs1/Creb3/Ddit3/Nwd1/Cmklr1/Sigirr/Foxs1/Pthlh/Bhlhe40/Irak2/Hr	34
BP	GO:0034330	cell junction organization	47/2123	255/23210	2.65697026927471e-06	0.00012053	8.62764452539911e-05	Sdc4/Gnpat/Mpp5/Lims1/Ccm2/Tsc1/Tgfbr1/Rhoa/Ptprj/Phldb2/Vcl/Itga5/Cttn/Fermt2/Itgav/Tgfb2/Bcr/Wdr1/Nectin1/Cav1/Fbf1/Actn1/Flna/Whrn/Tgfb1/Ajuba/Src/Vegfa/Tns1/Kifc3/Coro2b/Flot1/Jup/Col16a1/Mmp14/Cdh13/Lims2/Lama3/Ace/Ptk2b/Pkp1/Dmtn/Cntnap1/Grem1/Itgb4/Dusp22/Cdh17	47
BP	GO:0001952	regulation of cell-matrix adhesion	27/2123	113/23210	2.66294527334551e-06	0.00012053	8.62764452539911e-05	Postn/Serpine1/Sdc4/Sema3e/Myf5/Lims1/Tsc1/Ptprj/Phldb2/Utrn/Pik3cb/Mink1/Ddr1/Epha1/Ninj1/Emp2/Src/Vegfa/Jup/Col16a1/Mmp14/Cdh13/Adam15/Ptk2b/Dmtn/Grem1/Dusp22	27
BP	GO:0045214	sarcomere organization	17/2123	53/23210	2.69827446976282e-06	0.00012053	8.62764452539911e-05	Lmod2/Tnnt1/Cfl2/Ttn/Myoz2/Synpo2l/Six4/Csrp3/Fhod3/Wdr1/Tnnt2/Csrp1/Krt8/Myom3/Edn1/Krt19/Ldb3	17
BP	GO:0061383	trabecula morphogenesis	17/2123	53/23210	2.69827446976282e-06	0.00012053	8.62764452539911e-05	Slc40a1/Sfrp1/Ppargc1b/Tgfbr3/Adamts1/Chd7/Tgfbr1/Naca/Bmpr1a/Rhoa/Sbno2/Tgfb2/Fhl2/Vegfa/Adgrg6/Grem1/Thbs3	17
BP	GO:0035051	cardiocyte differentiation	37/2123	182/23210	2.89693222184134e-06	0.000128438	9.19372048408406e-05	Actc1/Dkk1/Dll1/Rgs4/Rgs2/Ttn/Prkg1/Myod1/Csrp3/Tgfbr3/Sirt1/Vangl2/Atg5/G6pdx/Bves/Tsc1/Ddx39b/Myh10/Camk2d/Met/Tgfb2/Fhod3/Fhl2/Nox4/Tgfb1/Vegfa/Akap6/Sgcb/Pdlim5/Myom3/Pi16/Alpk2/Gper1/Speg/Edn1/Grem1/Sgcd	37
BP	GO:0043523	regulation of neuron apoptotic process	48/2123	264/23210	3.10185134139272e-06	0.000136504	9.7711340500792e-05	Nos1/Pou4f1/Hmox1/Ppp2r2b/Nmnat1/Fas/Pitx3/Six1/Six4/Pcsk9/Gclm/Gclc/Bcl2l11/Ube2v2/Sirt1/Sod1/Casp2/G6pdx/Atf2/Sod2/Mapk8/Hspd1/Rhoa/Stxbp1/Atp7a/Tgfb2/Bok/Bcl2l1/Agrn/Pmaip1/Cpeb4/Map3k12/Unc5b/Wfs1/Egln3/Bace1/Ddit3/Vegfa/Crlf1/Cln3/Dnajc5/Syngap1/Nefl/Cx3cl1/Ptk2b/Ppt1/Adam8/Adora2a	48
BP	GO:0034504	protein localization to nucleus	49/2123	272/23210	3.22190368672021e-06	0.000140278	0.000100413	Pikfyve/Epm2a/Fam53b/Glul/Pom121/Six1/Six4/Tor1aip1/Pkia/Kpna2/Sirt1/Sumo3/Nup35/Heatr3/Rpf2/Pinx1/Nup54/Ran/Cse1l/Kpna1/Phb2/Hdgf/Tnpo1/Cdk1/Txn1/Ipo11/Nmd3/Nup153/Nutf2/Cdk5rap3/Glis2/Tgfb2/Sun1/Abca7/Pik3r2/Flna/Nxt2/Tgfb1/Src/Jup/Sox9/Kpna4/Card10/Ptpn22/Lrrk2/Lif/Txnip/Nup133/Tardbp	49
BP	GO:0006816	calcium ion transport	68/2123	423/23210	3.23482531716051e-06	0.000140278	0.000100413	Nos1/Stc1/Ryr3/Cxcl12/Cxcr4/Rgs4/Cacng7/Srl/Serpine1/Atp2a1/Epm2a/Slc24a3/Marcksl1/Epb41/Chd7/Nfatc3/Atg5/G6pdx/Rhoa/Anxa6/Ano6/Myo5a/Camk2d/Mcoln1/Cacnb3/P2rx4/Panx1/Itgav/Tgfb2/Ubash3b/Cav1/Cacng1/Kcnn4/Hspa2/Orai3/Nipsnap2/Camk2g/Itpr2/Wfs1/Gnai2/Mcub/Gpr39/Tgfb1/Creb3/Ddit3/Akap6/Cbarp/Tmem37/Trpv2/Mylk/Jph2/Itpr3/Ccn2/Ednra/Ptpn22/Cx3cl1/Cacnb2/Ptpn6/Gper1/Ace/Ptk2b/Rem1/Rrad/Htr2a/Orai2/Ado…	68
BP	GO:0061041	regulation of wound healing	31/2123	141/23210	3.33484729204309e-06	0.000143568	0.000102767	Cxcr4/Abat/Prkg1/Serpine1/Myod1/Plpp3/Hmgb1/Tfpi/Ptprj/Phldb2/Ano6/Crk/Sh2b3/Ubash3b/Pdpn/Ppard/Anxa5/Cav1/Myh9/Pdgfa/Hbegf/Ptger4/Smoc2/Rab3a/Mylk/Pros1/Thbd/Cd34/Serping1/Dmtn/Hpse	31
BP	GO:0001822	kidney development	50/2123	281/23210	3.69729191989186e-06	0.000158026	0.000113117	Heyl/Sox8/Id3/Dll1/Cdkn1c/Id2/Sfrp1/Six1/Six4/Pcsk9/Fat4/Cat/Adamts1/Bcl2l11/Nid1/Vangl2/Amer1/Akr1b3/Pbx1/Tsc1/Hs2st1/Tgfbr1/Vcan/Myo1e/Glis2/Ptcd2/Tgfb2/Anxa4/Sulf1/Gcnt4/Wwtr1/Lama5/Wfs1/Tgfb1/Pgf/Vegfa/Npnt/Pdgfa/Crlf1/Sox9/Ednra/Angpt2/Ace/Pax8/Lrrk2/Lif/Dact2/Grem1/Itga3/Nup133	50
BP	GO:0019693	ribose phosphate metabolic process	71/2123	450/23210	3.90907603158974e-06	0.000165884	0.000118742	Myog/Acacb/Acsl1/Nmnat1/Rpia/Ak3/Pgd/Myh7/Ak2/Atp5k/Cox5a/Bend3/Cox7c/Prps2/Uqcrh/Atp5l/Ctns/Sdhd/Atpif1/Prpsap2/Atp5g2/Prps1/G6pdx/Ran/Uqcrfs1/Impdh2/Tkt/Gart/Ccnb1/Atp5d/Atic/Cdk1/Prps1l3/Uqcrb/Rhoa/Ola1/Paics/Atp5b/Adcy7/Atp7a/Ddit4/Pfkp/Bcl2l1/Adcy6/Npr2/Eno3/Acot7/Ier3/Ak1/Gale/Nipsnap2/App/Tgfb1/Abcd1/Dhtkd1/Insr/Nppb/Acot8/Fam20c/Mlycd/Hk1/Eno2/Ampd3/Lrrk2/Adssl1/Pdk1/Hsd11b1/Htr2a/Acat1/A…	71
BP	GO:2000181	negative regulation of blood vessel morphogenesis	27/2123	116/23210	4.53446381377622e-06	0.000190136	0.000136101	Rgcc/Sema6a/Serpine1/Sema3e/Spry2/E2f2/Adamts1/Foxo4/Atf2/Rhoa/Hdac5/Tgfb2/Sulf1/Sparc/Pik3r2/Foxj2/Sars/Ptger4/Col4a2/Card10/Xdh/Synj2bp/Angpt2/Dcn/Thbs2/Emilin1/Lif	27
BP	GO:0010389	regulation of G2/M transition of mitotic cell cycle	21/2123	78/23210	4.54456982280004e-06	0.000190136	0.000136101	Lmnb1/Cdk4/Pkia/Foxo4/Cdc25c/Pinx1/Pbx1/Blm/Ccnb1/Cdc25b/Cdk1/Vps4b/Camk2d/Taok3/Cdk5rap3/Ccnd1/Ier3/Hspa2/Rint1/App/Ccng1	21
BP	GO:0006839	mitochondrial transport	36/2123	179/23210	5.07388800758893e-06	0.000210797	0.000150891	Slc1a3/Ppp2r2b/Hebp2/Siva1/Timm8a1/Sfxn2/Flvcr1/Gclc/Bcl2l11/Timm9/Bnip3l/Atpif1/Slc25a5/Romo1/Timm21/Sh3glb1/Tomm7/Dnajc19/Atf2/Hspa4/Tomm5/Hspd1/Timm17a/Atp5b/Hip1r/Slc25a10/Slc25a38/Agk/Bok/Bcl2l1/Pmaip1/Ier3/Cnp/Mcub/Slc25a29/Lrrk2	36
BP	GO:0002685	regulation of leukocyte migration	39/2123	201/23210	5.19456268749754e-06	0.000214312	0.000153407	Cxcl12/Dapk2/Serpine1/Mtus1/Il1r1/Akirin1/Mospd2/Rhoa/Ptprj/Ano6/Crk/P2rx4/Bcr/Stk10/Nbl1/Ripk3/Adam10/App/Tgfb1/Pgf/Creb3/Vegfa/Ptger4/Lgals9/Mmp14/Cmklr1/Padi2/Ednra/Ptpn22/Cx3cl1/Ptk2b/Emilin1/Edn1/Spn/Adam8/Ecm1/Grem1/Abr/Dock8	39
BP	GO:0051236	establishment of RNA localization	32/2123	151/23210	5.33352983485591e-06	0.000218528	0.000156424	Pom121/Nup210/Qk/Rbm27/Nup37/Magoh/Xpo7/Ddx39/Nup54/Ran/Khdrbs1/Thoc3/Tsc1/Eny2/Srsf1/Terf1/Rps15/Ddx39b/Ncbp3/Seh1l/Nmd3/Nup153/Ncbp2/Eif5a/Hnrnpa2b1/Srsf7/Aaas/Nxt2/Rftn2/Flot1/Tgfbr2/Nup133	32
BP	GO:0010959	regulation of metal ion transport	67/2123	421/23210	5.39294029357308e-06	0.000219448	0.000157083	Nos1/Stc1/Cxcl12/Cxcr4/Rgs4/Cxcl1/Prkg1/Serpine1/Klhl24/Pcsk9/Epb41/Chd7/Nfatc3/Glrx/Atg5/G6pdx/Rhoa/Atp1b3/Dmpk/Ano6/Myo5a/Camk2d/Cacnb3/P2rx4/Atp7a/Vamp2/Tgfb2/Ubash3b/Ank3/Dnm2/Plcb4/Hecw2/Scn5a/Cav1/Agrn/Cacng1/Hspa2/Nipsnap2/Flna/Slc9a3r1/Wfs1/Gnai2/Gpr39/Tgfb1/Creb3/Akap6/Cbarp/Kcnc2/Trpv2/Mylk/Jph2/Ednra/Ptpn22/Cx3cl1/Cacnb2/Ptpn6/Gper1/Ace/Ptk2b/Fxyd5/Rem1/Rrad/Htr2a/Adora2a/Gpr35/Kcnip4/…	67
BP	GO:0046390	ribose phosphate biosynthetic process	44/2123	239/23210	5.63022103536473e-06	0.000226716	0.000162286	Myog/Acacb/Acsl1/Ak3/Ak2/Atp5k/Prps2/Atp5l/Prpsap2/Atp5g2/Prps1/G6pdx/Impdh2/Tkt/Gart/Atp5d/Atic/Prps1l3/Paics/Atp5b/Adcy7/Ddit4/Pfkp/Bcl2l1/Adcy6/Npr2/Eno3/Acot7/Ier3/Ak1/Gale/App/Tgfb1/Dhtkd1/Insr/Nppb/Mlycd/Hk1/Eno2/Ampd3/Adssl1/Pdk1/Htr2a/Acat1	44
BP	GO:0006029	proteoglycan metabolic process	21/2123	79/23210	5.6607358593548e-06	0.000226716	0.000162286	Adamts12/Vangl2/Hs2st1/Bgn/Csgalnact1/Hs6st1/Chst12/Xylt2/Sulf1/Ppard/Extl3/Ext2/Chpf/Gpc1/Foxl1/Man1c1/Chst7/Dcn/Ndst3/Hpse/Mamdc2	21
BP	GO:0014902	myotube differentiation	28/2123	124/23210	5.68603685039846e-06	0.000226716	0.000162286	Myog/Rbm24/Lmod3/Cxcl12/Mymk/Mymx/Sort1/Myod1/Six1/Six4/Csrp3/Myf5/Nfatc3/Nln/Naca/Dmpk/Hdac5/Capn2/Ehd2/Met/Gpx1/Myh9/Il4ra/Myof/Flot1/Mmp14/Tmem119/Hdac9	28
BP	GO:0070838	divalent metal ion transport	73/2123	472/23210	5.93948937258051e-06	0.000235243	0.00016839	Slc40a1/Nos1/Stc1/Ryr3/Cxcl12/Cxcr4/Rgs4/Cacng7/Srl/Serpine1/Atp2a1/Epm2a/Slc39a5/Slc24a3/Marcksl1/Epb41/Chd7/Nfatc3/Atg5/G6pdx/Rhoa/Anxa6/Ano6/Myo5a/Camk2d/Slc41a2/Mcoln1/Cacnb3/P2rx4/Panx1/Itgav/Slc30a4/Tgfb2/Ubash3b/Cav1/Cacng1/Kcnn4/Hspa2/Orai3/Nipsnap2/Camk2g/Itpr2/Wfs1/Gnai2/Mcub/Gpr39/Tgfb1/Creb3/Ddit3/Akap6/Slc39a13/Cbarp/Tmem37/Trpv2/Mylk/Jph2/Itpr3/Ccn2/Ednra/Ptpn22/Cx3cl1/Cacnb2/Ptpn6/…	73
BP	GO:1902751	positive regulation of cell cycle G2/M phase transition	12/2123	30/23210	5.98975932315415e-06	0.000235402	0.000168504	Lmnb1/Cdk4/Cdc25c/Pbx1/Ccnb1/Cdc25b/Cdk1/Vps4b/Camk2d/Ccnd1/Hspa2/App	12
BP	GO:0045931	positive regulation of mitotic cell cycle	34/2123	166/23210	6.06214404128197e-06	0.000235402	0.000168504	Igf2/Rgcc/Lmnb1/Apex1/Cdk4/Adamts1/Nusap1/Cdc25c/Ube2c/Pbx1/Terf1/Ddx3x/Phb2/Ccnb1/Cdc25b/Rpl17/Cdk1/Hmgb1/Ranbp1/Vps4b/Camk2d/Ppp1r10/Xrcc3/Met/Ccnd1/Shb/Hspa2/App/Tgfb1/Insr/Smoc2/Btc/Edn1/Sphk1	34
BP	GO:0009451	RNA modification	30/2123	138/23210	6.06237395891892e-06	0.000235402	0.000168504	Fbl/Mettl1/Gar1/Kti12/Nop10/Osgep/Trmt112/Dkc1/Nsun3/Alkbh3/Sephs2/Tarbp1/Trmt10c/Dph3/Elp5/Thg1l/Nsun2/Nhp2/Mettl16/Elp3/Hnrnpc/Emg1/Adarb1/Gtpbp3/Aars2/Mocs3/Mettl15/Nsun4/Trdmt1/Rbm47	30
BP	GO:0044773	mitotic DNA damage checkpoint	17/2123	56/23210	6.2739045890246e-06	0.000238043	0.000170394	Rps27l/Eme1/Chek2/Rpl26/Foxo4/Casp2/Blm/Atf2/Cdk1/Taok3/Ppp1r10/Cdk5rap3/Ccnd1/Ier3/Rint1/Ccng1/Ptprv	17
BP	GO:0006164	purine nucleotide biosynthetic process	44/2123	240/23210	6.29342997781959e-06	0.000238043	0.000170394	Myog/Nos1/Acacb/Mthfd1/Acsl1/Ak3/Ak2/Atp5k/Prps2/Atp5l/Prpsap2/Atp5g2/Prps1/Impdh2/Gart/Atp5d/Atic/Prps1l3/Paics/Atp5b/Adcy7/Ddit4/Pfkp/Bcl2l1/Adcy6/Npr2/Eno3/Acot7/Ier3/Ak1/Gale/App/Tgfb1/Dhtkd1/Insr/Nppb/Mlycd/Hk1/Eno2/Ampd3/Adssl1/Pdk1/Htr2a/Acat1	44
BP	GO:0043393	regulation of protein binding	44/2123	240/23210	6.29342997781959e-06	0.000238043	0.000170394	Dkk1/Grem2/Crmp1/Lef1/Tgfbr3/Pcsk9/Fam220a/Epb41/Gpsm1/Id1/Dut/Arhgef7/Ran/Cblb/Aurka/Hspa4/Mapk8/Tgfbr1/Nmd3/Hdac5/Dnajb2/Mark3/Hip1r/Crk/Met/Ubash3b/Ticam1/Cav1/Agrn/Lfng/Plcl2/Ripor1/App/Plcl1/Src/Zfpm1/Flot1/Plscr1/Ephb6/Adam15/Ace/Lrrk2/Add2/Stub1	44
BP	GO:0045732	positive regulation of protein catabolic process	40/2123	210/23210	6.32375030799443e-06	0.000238043	0.000170394	Mylip/Foxo1/Pcsk9/Gclc/Ube2v2/Sumo3/Atpif1/Pias1/Amer1/Sumo2/Cblb/Aurka/Rack1/Mapk8/Plk3/Dnajb2/Sgsm3/Wwp1/Rhbdd1/Hspa1b/Edem2/Hecw2/Cav1/Ier3/Fam122a/Snx33/Rnf19b/Rnf144b/Zfand2a/Gba/Snx9/Dda1/Sox9/Edem1/Tnfsf12/Ptk2b/Lrrk2/Apc2/Adam8/Stub1	40
BP	GO:0010632	regulation of epithelial cell migration	42/2123	225/23210	6.36850752999962e-06	0.000238043	0.000170394	Igf2/Stc1/Rgcc/Hmox1/Atoh8/Serpine1/Glul/Plpp3/Mcc/Tgfbr3/Sirt1/Map3k3/Rhoa/Atp5b/Hdac5/P2rx4/Anxa3/Met/Tgfb2/Sparc/Pik3r2/Hspb1/Emp2/Tgfb1/Sema5a/Src/Vegfa/Hbegf/Smoc2/Jup/Sox9/Ctsh/Dock5/Card10/Adgra2/Synj2bp/Angpt2/Dcn/Ptk2b/Tgfbr2/Hdac9/Itga3	42
BP	GO:0072001	renal system development	52/2123	302/23210	6.37079880745215e-06	0.000238043	0.000170394	Heyl/Sox8/Id3/Dll1/Cdkn1c/Id2/Sfrp1/Six1/Six4/Pcsk9/Fat4/Cat/Adamts1/Bcl2l11/Nid1/Vangl2/Amer1/Akr1b3/Pbx1/Tsc1/Hs2st1/Tgfbr1/Hdac5/Vcan/Myo1e/Glis2/Ptcd2/Tgfb2/Anxa4/Sulf1/Gcnt4/Wwtr1/Lama5/Wfs1/Tgfb1/Pgf/Vegfa/Npnt/Pdgfa/Crlf1/Sox9/Ednra/Angpt2/Ace/Pax8/Lrrk2/Lif/Dact2/Grem1/Itgb4/Itga3/Nup133	52
BP	GO:0072521	purine-containing compound metabolic process	75/2123	490/23210	6.51420830855645e-06	0.000241415	0.000172808	Myog/Nos1/Acacb/Mthfd1/Acsl1/Nmnat1/Ak3/Shmt1/Myh7/Ak2/Atp5k/Cox5a/Bend3/Cox7c/Prps2/Uqcrh/Atp5l/Ctns/Sdhd/Atpif1/Prpsap2/Ahcy/Atp5g2/Prps1/Ran/Uqcrfs1/Impdh2/Gart/Ccnb1/Atp5d/Atic/Cdk1/Prps1l3/Uqcrb/Rhoa/Ola1/Paics/Atp5b/Adcy7/Abcg2/Atp7a/Ddit4/Pfkp/Bcl2l1/Adcy6/Npr2/Eno3/Acot7/Mthfd1l/Ier3/Ak1/Gale/Nipsnap2/App/Tgfb1/Abcd1/Dhtkd1/Insr/Nppb/Acot8/Fam20c/Xdh/Mlycd/Hk1/Eno2/Ampd3/Lrrk2/Adssl1/Pdk1…	75
BP	GO:0050878	regulation of body fluid levels	57/2123	342/23210	6.54231055323047e-06	0.000241415	0.000172808	F3/Abat/Prkg1/Serpine1/Atg5/Akr1b3/Usf2/Chuk/Tfpi/Ptprj/Ano6/Stxbp1/Gak/Pik3cb/Sh2b3/Met/Kalrn/Ubash3b/Pdpn/Ddr1/Adcy6/Anxa5/Ccnd1/Cav1/Kcnn4/Bloc1s3/Zbtb7b/Wfs1/Gnai2/Emp2/Vegfa/Gba/Pdgfa/Coro2b/Nppb/Mertk/Ptger4/Vamp8/Xdh/F13a1/Nbeal2/Pros1/Cx3cl1/Thbd/Cd34/Serping1/Btc/Ptpn6/F2rl2/Procr/Edn1/Dmtn/Hpse/Gp1bb/Adora2a/Pear1/Tspan32	57
BP	GO:0072511	divalent inorganic cation transport	73/2123	475/23210	7.44950861102959e-06	0.000273195	0.000195556	Slc40a1/Nos1/Stc1/Ryr3/Cxcl12/Cxcr4/Rgs4/Cacng7/Srl/Serpine1/Atp2a1/Epm2a/Slc39a5/Slc24a3/Marcksl1/Epb41/Chd7/Nfatc3/Atg5/G6pdx/Rhoa/Anxa6/Ano6/Myo5a/Camk2d/Slc41a2/Mcoln1/Cacnb3/P2rx4/Panx1/Itgav/Slc30a4/Tgfb2/Ubash3b/Cav1/Cacng1/Kcnn4/Hspa2/Orai3/Nipsnap2/Camk2g/Itpr2/Wfs1/Gnai2/Mcub/Gpr39/Tgfb1/Creb3/Ddit3/Akap6/Slc39a13/Cbarp/Tmem37/Trpv2/Mylk/Jph2/Itpr3/Ccn2/Ednra/Ptpn22/Cx3cl1/Cacnb2/Ptpn6/…	73
BP	GO:0000154	rRNA modification	11/2123	26/23210	7.70366893035763e-06	0.000280782	0.000200987	Fbl/Gar1/Nop10/Trmt112/Dkc1/Nsun3/Nhp2/Mettl16/Emg1/Mettl15/Nsun4	11
BP	GO:1990778	protein localization to cell periphery	57/2123	344/23210	7.83168093991754e-06	0.000282502	0.000202218	Cacng7/Epm2a/Csrp3/Bbip1/Epb41/Mpp5/Golph3l/Tspan14/Rack1/Lypla1/Atp1b3/Kif13a/Nsg1/Gopc/Myo5a/Camk2d/Stxbp1/Zfyve27/Gak/Ehd2/Cacnb3/Tmbim1/Vamp2/Kalrn/Ank3/Bcl2l1/Adcy6/Ppp1r9b/Ttc7b/Ankrd9/Rilpl1/Pik3r2/Snap47/Rtkn/Sec23a/Stx7/Lama5/Camk2g/Ttc7/Flna/Adam10/Slc9a3r1/Emp2/Tgfb1/Tmem150a/Cln3/Flot1/Prepl/Jup/Vamp8/Rab3a/Mmp14/Cacnb2/Gper1/Kcnip4/Itga3/Vamp5	57
BP	GO:0010498	proteasomal protein catabolic process	71/2123	459/23210	7.8832450281552e-06	0.000282502	0.000202218	Uggt2/Peli1/Epm2a/Klhl15/Rnf7/Pcbp2/Gclc/Ube2v2/Sirt1/Pias1/Psmb3/Sumo2/Ube2c/Psme3/Psma5/Aurka/Psmb2/Rack1/Mapk8/Plk3/Ube3a/Psmd1/Pbk/Psmb5/Ecpas/Rbx1/Ube2s/Prpf19/Ube2d3/Dnajb2/Sel1l/Kctd17/Psmd4/Fbxl17/Wwp1/Fbxw4/Fbxl6/Rhbdd1/Spop/Hspa1b/Edem2/H13/Trim3/Hecw2/Fbxo6/Otud5/Cav1/Wwtr1/Klhl42/Keap1/Ate1/Gpx1/Fam122a/Map1a/Rnf19b/Wfs1/Rcn3/Rnf144b/Clec16a/Ddit3/Zfand2a/Gba/Dnajb14/Fbxl2/Dda1/Rmnd5b…	71
BP	GO:0030099	myeloid cell differentiation	64/2123	401/23210	7.8934980477176e-06	0.000282502	0.000202218	Car2/Dll1/Pou4f1/Cdkn1c/Id2/Pir/H4c4/Fas/Tfrc/Sfrp1/Lef1/Lbr/Clec2d/Ppargc1b/Tgfbr3/Cebpa/Flvcr1/Pabpc4/Ptbp3/Sirt1/Atpif1/Lyar/Rps6/G6pdx/Cnot4/Hmgb2/Chuk/Gabpa/Tcea1/Hmgb3/Hmgb1/Tcirg1/Sbno2/Sh2b3/Lrrk1/Slc25a38/Ubash3b/Wdr1/Nkap/Actn1/Pias3/Myh9/App/Fstl3/Tgfb1/Src/Vegfa/Il3ra/Zfpm1/Plscr1/Snx10/Fam20c/Nbeal2/Ostm1/Siglec15/Tnfsf9/Ptpn6/Ptk2b/Lif/Inhba/Dmtn/Adgrf5/Adam8/Tgfbr2	64
BP	GO:0006913	nucleocytoplasmic transport	50/2123	289/23210	8.30705453636087e-06	0.000293763	0.000210279	Epm2a/Fam53b/Pom121/Rbm27/Pkia/Kpna2/Xpo7/Ppp1cc/Xpo4/Nup35/Ctdspl2/Ddx39/Heatr3/Nup54/Ran/Khdrbs1/Cse1l/Thoc3/Kpna1/Tsc1/Eny2/Ppp1r12a/Phb2/Rps15/Tnpo1/Ddx39b/Txn1/Ipo11/Nmd3/Nup153/Nutf2/Eif5a/Hnrnpa2b1/Aaas/Pik3r2/Ier3/Flna/Nxt2/Atxn1/Adam10/Tgfb1/Ifi27/Jup/Kpna4/Ptpn22/Lrrk2/Txnip/Rgs14/Nup133/Tardbp	50
BP	GO:0051169	nuclear transport	50/2123	289/23210	8.30705453636087e-06	0.000293763	0.000210279	Epm2a/Fam53b/Pom121/Rbm27/Pkia/Kpna2/Xpo7/Ppp1cc/Xpo4/Nup35/Ctdspl2/Ddx39/Heatr3/Nup54/Ran/Khdrbs1/Cse1l/Thoc3/Kpna1/Tsc1/Eny2/Ppp1r12a/Phb2/Rps15/Tnpo1/Ddx39b/Txn1/Ipo11/Nmd3/Nup153/Nutf2/Eif5a/Hnrnpa2b1/Aaas/Pik3r2/Ier3/Flna/Nxt2/Atxn1/Adam10/Tgfb1/Ifi27/Jup/Kpna4/Ptpn22/Lrrk2/Txnip/Rgs14/Nup133/Tardbp	50
BP	GO:0045926	negative regulation of growth	46/2123	258/23210	8.41331211456534e-06	0.000295317	0.000211391	Sema3d/H19/Rgs4/Rgs2/Sfrp2/Gas1/Sema6a/Sfrp1/Sema3e/Jarid2/Sertad3/Sirt1/Dcun1d3/Spg20/G6pdx/Ddx3x/Rack1/Dnajb2/Ptprj/Dcbld2/Ptprs/Tgfb2/Ppp1r9b/Ppard/Adipor2/Sema6d/Tgfb1/Sema5a/Nppb/Sh3bp4/P3h1/Plac8/Sema3b/Kcnk2/Adam15/Sema4f/Pi16/Rerg/Trim46/Inhba/Rrad/Ppt1/Cgref1/Sema7a/Tgfbr2/Grem1	46
BP	GO:0090101	negative regulation of transmembrane receptor protein serine/threonine kinase signaling pathway	26/2123	113/23210	8.45039799306295e-06	0.000295317	0.000211391	Dkk1/Sfrp2/Hjv/Grem2/Peg10/Sfrp1/Tgfbr3/Sirt1/Spg20/Ctdspl2/Zfp451/Lemd2/Trim33/Dnm2/Cav1/Nbl1/Ltbp1/Htra1/Tgfb1i1/Fstl3/Synj2bp/Emilin1/Dact2/Snx25/Grem1/Stub1	26
BP	GO:0010830	regulation of myotube differentiation	18/2123	63/23210	8.72507016107718e-06	0.000303132	0.000216985	Myog/Rbm24/Lmod3/Cxcl12/Myod1/Csrp3/Myf5/Nln/Naca/Dmpk/Hdac5/Capn2/Ehd2/Il4ra/Flot1/Mmp14/Tmem119/Hdac9	18
BP	GO:0060541	respiratory system development	45/2123	251/23210	9.05836455111366e-06	0.000312882	0.000223964	Meg3/Msc/Nfib/Six1/Lef1/Six4/Cebpa/Spry2/Id1/Chd7/Vangl2/Ptges3/Bmpr1a/Hmgb1/Mapk8ip3/Loxl3/Fndc3b/Hs6st1/Wwp1/Atp7a/Pdpn/Sparc/Plod3/Lama5/Atxn1/Rcn3/Vegfa/Pdgfa/Zfpm2/Sox9/Ctsh/Rab3a/Ltbp3/Mmp14/Ccn2/Ace/Pthlh/Speg/Lif/Hsd11b1/Adamts2/Ano1/Tnc/Tgfbr2/Itga3	45
BP	GO:0044839	cell cycle G2/M phase transition	28/2123	127/23210	9.21993644387199e-06	0.000316622	0.000226642	Lmnb1/Cdk4/Pkia/Chek2/Foxo4/Cdc25c/Pinx1/Pbx1/Blm/Ccnb1/Cdc25b/Cdk1/Ccna2/Cdk14/Vps4b/Camk2d/Taok3/Calm1/Cdk5rap3/Bach1/Ccnd1/Ier3/Taf2/Hspa2/Rint1/App/Ccng1/Atf5	28
BP	GO:0061138	morphogenesis of a branching epithelium	41/2123	221/23210	9.53150738761262e-06	0.000321929	0.00023044	Sox8/Cxcl12/Cxcr4/Sfrp2/Sfrp1/Six1/Lef1/Six4/Sema3e/Fat4/Spry2/Nfatc3/Vangl2/Pbx1/Phb2/Clic4/Etv4/Met/Sulf1/Ddr1/Lama5/Areg/Tgfb1/Sema5a/Pgf/Src/Vegfa/Npnt/Pdgfa/Sox9/Ctsh/Tgm2/Mmp14/Spint1/Flt1/Ednra/Pax8/Edn1/Tnc/Tgfbr2/Grem1	41
BP	GO:0050657	nucleic acid transport	31/2123	148/23210	9.53701696580306e-06	0.000321929	0.00023044	Pom121/Nup210/Qk/Rbm27/Nup37/Magoh/Xpo7/Ddx39/Nup54/Ran/Khdrbs1/Thoc3/Tsc1/Eny2/Srsf1/Rps15/Ddx39b/Ncbp3/Seh1l/Nmd3/Nup153/Ncbp2/Eif5a/Hnrnpa2b1/Srsf7/Aaas/Nxt2/Rftn2/Flot1/Tgfbr2/Nup133	31
BP	GO:0050658	RNA transport	31/2123	148/23210	9.53701696580306e-06	0.000321929	0.00023044	Pom121/Nup210/Qk/Rbm27/Nup37/Magoh/Xpo7/Ddx39/Nup54/Ran/Khdrbs1/Thoc3/Tsc1/Eny2/Srsf1/Rps15/Ddx39b/Ncbp3/Seh1l/Nmd3/Nup153/Ncbp2/Eif5a/Hnrnpa2b1/Srsf7/Aaas/Nxt2/Rftn2/Flot1/Tgfbr2/Nup133	31
BP	GO:0048754	branching morphogenesis of an epithelial tube	36/2123	184/23210	9.70099835821803e-06	0.000325614	0.000233078	Sox8/Cxcl12/Cxcr4/Sfrp2/Six1/Lef1/Six4/Sema3e/Fat4/Spry2/Nfatc3/Vangl2/Pbx1/Phb2/Clic4/Etv4/Met/Ddr1/Lama5/Areg/Tgfb1/Sema5a/Pgf/Src/Vegfa/Npnt/Sox9/Ctsh/Mmp14/Flt1/Ednra/Pax8/Edn1/Tnc/Tgfbr2/Grem1	36
BP	GO:0060419	heart growth	26/2123	114/23210	1.00050810023507e-05	0.000332609	0.000238085	Acacb/Rgs4/Rgs2/Ttn/Prkg1/Tgfbr3/Jarid2/Pim1/Sirt1/Dipk2a/G6pdx/Ccnb1/Ddx39b/Tgfbr1/Cdk1/Bmpr1a/Camk2d/Tgfb2/Dusp6/Akap6/Zfpm2/Pdlim5/Kcnk2/Pi16/Edn1/Tgfbr2	26
BP	GO:0051149	positive regulation of muscle cell differentiation	22/2123	88/23210	1.00773738775611e-05	0.000332609	0.000238085	Myog/Rbm24/Lmod3/Cxcl12/Myod1/Csrp3/Myf5/Sirt1/Pias1/Sod2/Ddx39b/Eif5a/Capn2/Ehd2/Il4ra/Tgfb1/Akap6/Flot1/Mmp14/Gper1/Edn1/Grem1	22
BP	GO:0051492	regulation of stress fiber assembly	22/2123	88/23210	1.00773738775611e-05	0.000332609	0.000238085	Rgcc/Arhgap28/Synpo2l/Sdc4/Tsc1/Tgfbr1/Rhoa/Phldb2/Arhgef5/Fhod1/Arhgef10/Met/Epha1/Pik3r2/Sorbs3/Nox4/Arap1/Coro2b/Ptger4/Ccn2/Synpo/Pdlim4	22
BP	GO:0048588	developmental cell growth	46/2123	260/23210	1.03568736182433e-05	0.000339946	0.000243337	Postn/Sema3d/Cxcl12/Cxcr4/Rgs4/Cacng7/Rgs2/Prkg1/Sema6a/Fubp1/Sema3e/Raph1/Sirt1/Spg20/Sh3glb1/G6pdx/Zeb2/Aurka/Ddx39b/Vcl/Camk2d/Zfyve27/Cttn/Dbn1/Ptprs/Ddr1/Dnm2/Sema6d/App/Sema5a/Vegfa/Akap6/Sox9/Pdlim5/Trpv2/Sema3b/Sema4f/L1cam/Pi16/Syt17/Trim46/Edn1/Sema7a/Mgll/Tgfbr2/Cyfip2	46
BP	GO:0034599	cellular response to oxidative stress	47/2123	268/23210	1.06064278777471e-05	0.000346224	0.000247831	Adnp2/Hmox1/Prdx6/Prdx1/Apex1/Ppargc1b/Foxo1/Rnf7/Diablo/Sirt1/Glrx/Dhfr/Srxn1/Tbc1d24/Sod1/Romo1/Akr1b3/G6pdx/Tsc1/Sod2/Chuk/Rack1/Mapk8/Txn1/Cyp1b1/Vkorc1l1/Stk25/Crk/Atp7a/Met/Lonp1/Ccs/Ripk3/Gpx1/Aldh3b1/Hspb1/Pycr2/Abcd1/Src/Prdx5/Kcnc2/Fut8/Gch1/Lrrk2/Pdk1/Sod3/Sphk1	47
BP	GO:1901343	negative regulation of vasculature development	28/2123	128/23210	1.07838830420066e-05	0.000349681	0.000250305	Rgcc/Sema6a/Serpine1/Sema3e/Spry2/E2f2/Adamts1/Nfatc3/Foxo4/Atf2/Rhoa/Hdac5/Tgfb2/Sulf1/Sparc/Pik3r2/Foxj2/Sars/Ptger4/Col4a2/Card10/Xdh/Synj2bp/Angpt2/Dcn/Thbs2/Emilin1/Lif	28
BP	GO:0007596	blood coagulation	32/2123	156/23210	1.08714307637789e-05	0.000349681	0.000250305	F3/Abat/Prkg1/Serpine1/Tfpi/Ptprj/Ano6/Stxbp1/Pik3cb/Sh2b3/Ubash3b/Pdpn/Anxa5/Cav1/Bloc1s3/Pdgfa/Mertk/F13a1/Nbeal2/Pros1/Cx3cl1/Thbd/Cd34/Serping1/Ptpn6/F2rl2/Procr/Dmtn/Hpse/Gp1bb/Pear1/Tspan32	32
BP	GO:0070997	neuron death	64/2123	405/23210	1.09178895468447e-05	0.000349681	0.000250305	Nos1/Pou4f1/Hmox1/Ppp2r2b/Nmnat1/Fas/Pitx3/Six1/Six4/Pcsk9/Gclm/Ghr/Gclc/Bcl2l11/Ube2v2/Diablo/Sirt1/Tbc1d24/Sod1/Casp2/G6pdx/Atf2/Tsc1/Sod2/Rack1/Mapk8/Hspd1/Rhoa/Capn2/Stxbp1/Adarb1/Atp7a/Tgfb2/Ddit4/Bok/Bcl2l1/Rilpl1/Agrn/Pmaip1/Ppp1r13b/Cpeb4/Gpx1/Map3k12/Unc5b/Wfs1/App/Egln3/Bace1/Ddit3/Vegfa/Gba/Crlf1/Cln3/Dnajc5/Syngap1/Nefl/Cx3cl1/Cd34/Ptk2b/Lrrk2/Ppt1/Adam8/Adora2a/Pigt	64
BP	GO:0044262	cellular carbohydrate metabolic process	49/2123	284/23210	1.09866796129621e-05	0.000349681	0.000250305	Myog/Igf2/Acacb/C1qtnf3/Igfbp3/Prkg1/Epm2a/Pgd/Foxo1/Sirt1/Gfpt1/Has1/Nln/Ppp1cb/Akr1b3/Ptges3/Ppp4r3a/Hs2st1/Wdr5/Hmgb1/Scarb2/Pygb/Csgalnact1/Abcg2/Phkb/Stbd1/Ddit4/Extl3/Synj2/Ext2/Pgp/Ier3/Kat2b/Myof/Src/Nagk/Insr/Ppp1r3f/Manba/Mlycd/Hk1/Coq3/Gper1/Ptk2b/Ndst3/Pdk1/Hsd11b1/Plcd1/Glb1	49
BP	GO:0007045	cell-substrate adherens junction assembly	20/2123	76/23210	1.10654777701939e-05	0.000349681	0.000250305	Sdc4/Lims1/Tsc1/Ptprj/Phldb2/Cttn/Fermt2/Itgav/Bcr/Actn1/Ajuba/Src/Vegfa/Coro2b/Col16a1/Mmp14/Ptk2b/Dmtn/Grem1/Dusp22	20
BP	GO:0048041	focal adhesion assembly	20/2123	76/23210	1.10654777701939e-05	0.000349681	0.000250305	Sdc4/Lims1/Tsc1/Ptprj/Phldb2/Cttn/Fermt2/Itgav/Bcr/Actn1/Ajuba/Src/Vegfa/Coro2b/Col16a1/Mmp14/Ptk2b/Dmtn/Grem1/Dusp22	20
BP	GO:0007265	Ras protein signal transduction	65/2123	414/23210	1.15673955368984e-05	0.000363608	0.000260274	Dok3/Synpo2l/Spry2/Rap2c/Rhobtb3/Vangl2/Phactr4/Arhgef7/Chuk/Ralgps2/Nras/Col3a1/Rhoa/Cyth3/Lztr1/Arhgef5/Rasa3/Rgl2/Arhgef25/Camk2d/Plekhg2/Crk/Rhou/Arhgef10/Met/Tgfb2/Kalrn/Arhgef40/Pdpn/Bcr/Dnm2/Dok1/Rab4a/Psd3/Rras/Rtkn/Rsu1/Rab43/Ift22/Ripor1/Spry4/Flot1/Rab3a/Syngap1/Arhgef19/Baiap2/Cdh13/Rasgrp3/Synj2bp/Eps8l2/Gm14137/Ednra/Cyth4/Fgd3/F2rl2/Rerg/Ngef/Rassf1/Abca1/Ctnnal1/Gpr35/Arap3/Itga3/…	65
BP	GO:0048285	organelle fission	70/2123	456/23210	1.18273861395143e-05	0.000369824	0.000264724	Igf2/Rgcc/Cdkn1c/Ppp2r2b/Shoc1/Lpin1/Pttg1/Naa50/Kif18b/Bub1b/Eme1/Bub1/Mlh3/Nek2/Suv39h2/Chek2/Bod1/Nusap1/Cdc27/Ube2c/Pinx1/Cep85/Mtfr2/Ran/Cenpc1/Spdl1/Aurka/Rcc1/Terf1/Cks2/Cdca8/Phb2/Ccnb1/Cdc25b/Bccip/Seh1l/Rhoa/Ncapg/Bub3/Ube2s/Ranbp1/Vps4b/Mlh1/Mad1l1/Aaas/Xrcc3/Arhgef10/Hspa1b/Met/Kif3b/Lrrk1/Sun1/Myo19/Hecw2/Hspa2/Flna/Map9/Nde1/Sirt7/Tdrkh/Tgfb1/Insr/Acot8/Cul7/Dcn/Btc/Lif/Inf2/Edn1/Sp…	70
BP	GO:0051656	establishment of organelle localization	72/2123	473/23210	1.19792025231928e-05	0.00037261	0.000266718	Hmox1/Mreg/Spry2/Fam83d/Bod1/Nusap1/Dipk2a/Pinx1/Ran/Cenpc1/Spdl1/Cep83/Terf1/Cenpa/Cdca8/Ccnb1/Rps15/Bccip/Seh1l/Nmd3/Copg1/Stk25/Git2/Kif13a/Vps4b/Myh10/Mlh1/Myo5a/Mad1l1/Stxbp1/Fhod1/Fam91a1/Vamp2/Stard3nl/Sun1/Myo19/Dnm2/Bcl2l1/Stx1a/Wdr11/Snap47/Stxbp2/Bloc1s3/Sept5/Stx2/Myh9/Slc9a3r1/Nde1/Ripor1/Il4ra/Bace1/Map6/Cln3/Prepl/Clmn/Vamp8/Nectin2/Syt12/Rab3a/Stx11/Kif1a/Pld2/Nefl/Syt17/Trim46/Lr…	72
BP	GO:0051348	negative regulation of transferase activity	44/2123	246/23210	1.20440018384161e-05	0.000372674	0.000266764	Deptor/Rgs2/Sfrp2/Fam72a/Sfrp1/Tfap4/Spry2/Setd7/Lats2/Pkia/Sirt1/Pot1b/Mllt1/Pinx1/Cep85/Cblb/Terf1/Rpl5/Ptprj/Adarb1/Sh2b3/Cdk5rap3/Dusp8/Ubash3b/Epha1/Cav1/Shb/Wwtr1/Kat2b/Dusp6/Hspb1/Ajuba/Spry4/Src/Dusp7/Gba/Parp3/Mvp/Ptpn22/Ptpn6/Rgs14/Spred3/Adora2a/Dusp22	44
BP	GO:1904062	regulation of cation transmembrane transport	57/2123	349/23210	1.21578406870254e-05	0.000374247	0.00026789	Nos1/Rgs4/Cacng7/Rgs2/Prkg1/Klhl24/Pcsk9/Chd7/Glrx/Atg5/G6pdx/Phb2/Atp1b3/Ano6/Myo5a/Tcirg1/Camk2d/Nlgn2/Cacnb3/Mink1/Anxa3/Atp7a/Vamp2/Tgfb2/Ubash3b/Ank3/Dnm2/Hecw2/Scn5a/Cav1/Agrn/Cacng1/Hspa2/Nipsnap2/Flna/Slc9a3r1/Gpr39/Tgfb1/Akap6/Cox17/Cbarp/Kcnc2/Jph2/Ednra/Ptpn22/Cx3cl1/Cacnb2/Ptpn6/Gper1/Ptk2b/Fxyd5/Rem1/Rrad/Crhbp/Gpr35/Kcnip4/Atp1a2	57
BP	GO:0060348	bone development	42/2123	231/23210	1.24749964760386e-05	0.000382031	0.000273462	Stc1/Matn3/Sfrp2/Fat4/Dhrs3/Prpsap2/Amer1/Rhoa/Bgn/Csgalnact1/Anxa6/Ano6/Slc38a10/Scx/Sik3/Sh2b3/Lrrk1/Sulf1/Npr2/Sparc/Matn2/Col6a1/Ift172/Src/Pdgfa/Zfpm1/Ptger4/Sox9/P3h1/Fam20c/Ltbp3/Mmp14/Nbeal2/Tmem119/Siglec15/Ptpn6/Col7a1/Pthlh/Tgfbr2/Grem1/Thbs3/Col6a3	42
BP	GO:1902110	positive regulation of mitochondrial membrane permeability involved in apoptotic process	12/2123	32/23210	1.31450064768816e-05	0.000398892	0.000285531	Siva1/Gclc/Bcl2l11/Bnip3l/Atpif1/Slc25a5/Sh3glb1/Atf2/Hip1r/Bok/Pmaip1/Ier3	12
BP	GO:0035794	positive regulation of mitochondrial membrane permeability	13/2123	37/23210	1.31598799623342e-05	0.000398892	0.000285531	Hebp2/Siva1/Gclc/Bcl2l11/Bnip3l/Atpif1/Slc25a5/Sh3glb1/Atf2/Hip1r/Bok/Pmaip1/Ier3	13
BP	GO:0017038	protein import	39/2123	209/23210	1.35180797266582e-05	0.00040767	0.000291814	Epm2a/Fam53b/Pom121/Pkia/Timm9/Kpna2/Nup35/Romo1/Heatr3/Timm21/Nup54/Ran/Cse1l/Tomm7/Kpna1/Dnajc19/Hspa4/Phb2/Tnpo1/Ipo11/Hspd1/Nup153/Nutf2/Timm17a/Arhgef5/Agk/Pik3r2/Snx33/Flna/Pex26/Nxt2/Tgfb1/Jup/Kpna4/Ptpn22/Lrrk2/Txnip/Nup133/Tardbp	39
BP	GO:0051260	protein homooligomerization	61/2123	383/23210	1.36071538079048e-05	0.000408283	0.000292254	Acacb/Hmox1/Dctpp1/Fas/Epm2a/Ak3/Glul/Shmt1/Cat/Bend3/Bcl2l11/Gfpt1/Atl2/Dut/Nup54/Apip/Impdh2/Blm/Thg1l/Terf1/Sod2/Rack1/Kctd9/Vasp/Tk1/Dpysl3/Anxa6/Gopc/Dync1li2/Mcoln1/P2rx4/Cpt1a/Lonp1/Pfkp/Kctd11/Anxa5/Cav1/Ripk3/Ikbke/Riok3/App/Mlkl/Src/Gba/Nacc2/Flot1/Kcnc2/Slc1a5/Sharpin/Tgm2/Gsdmd/Itpr3/Gch1/Kcnf1/Naxe/Emilin1/Kctd15/P2rx6/Acpp/Acat1/Angptl4	61
BP	GO:0006941	striated muscle contraction	32/2123	158/23210	1.4287989834074e-05	0.000423223	0.000302948	Actc1/Nos1/Stc1/Ryr3/Lmod3/Cxcr4/Rgs2/Myl1/Tnnt1/Ttn/Atp2a1/Csrp3/Myh7/Srsf1/Dmpk/Camk2d/P2rx4/Met/Scn5a/Cav1/Agrn/Flna/Smtn/Akap6/Map2k6/Jup/Tnnt2/Ccn2/Cacnb2/Atp1a3/Atp1a2/Sgcd	32
BP	GO:0007599	hemostasis	32/2123	158/23210	1.4287989834074e-05	0.000423223	0.000302948	F3/Abat/Prkg1/Serpine1/Tfpi/Ptprj/Ano6/Stxbp1/Pik3cb/Sh2b3/Ubash3b/Pdpn/Anxa5/Cav1/Bloc1s3/Pdgfa/Mertk/F13a1/Nbeal2/Pros1/Cx3cl1/Thbd/Cd34/Serping1/Ptpn6/F2rl2/Procr/Dmtn/Hpse/Gp1bb/Pear1/Tspan32	32
BP	GO:0090287	regulation of cellular response to growth factor stimulus	47/2123	271/23210	1.43187800008064e-05	0.000423223	0.000302948	Dkk1/Dll1/Sfrp2/Hjv/Rnf165/Grem2/Sema6a/Peg10/Adamts12/Fam72a/Sfrp1/Tgfbr3/Spry2/Sirt1/Spg20/Ctdspl2/Sh3glb1/Zfp451/Lemd2/Trim33/Sulf1/Dnm2/Cav1/Nbl1/Gpc1/Ltbp1/Htra1/Tgfb1i1/Fstl3/Tgfb1/Myof/Spry4/Vegfa/Npnt/Smoc2/Fam20c/Xdh/Adgra2/Flt1/Dcn/Emilin1/Dok5/Snx25/Cyfip2/Grem1/Itga3/Stub1	47
BP	GO:0001763	morphogenesis of a branching structure	43/2123	240/23210	1.44084815300407e-05	0.000423593	0.000303212	Sox8/Cxcl12/Cxcr4/Sfrp2/Sfrp1/Six1/Lef1/Six4/Sema3e/Fat4/Spry2/Nfatc3/Vangl2/Pbx1/Phb2/Clic4/Etv4/Met/Sulf1/Ddr1/Cpe/Lama5/Areg/Tgfb1/Sema5a/Pgf/Src/Vegfa/Npnt/Pdgfa/Sox9/Ctsh/Tgm2/Mmp14/Spint1/Flt1/Ednra/Pax8/Lrrk2/Edn1/Tnc/Tgfbr2/Grem1	43
BP	GO:0060249	anatomical structure homeostasis	62/2123	392/23210	1.4473885193849e-05	0.000423593	0.000303212	Car2/Cfl2/Tfrc/Marcksl1/Apex1/Ppargc1b/Cct2/Nop10/Dkc1/Hmbox1/Ten1/Nek2/Sod1/Pot1b/Akr1b3/Pinx1/Ptges3/Ercc6/Blm/Terf1/Dcp2/Smg7/Gnl3/Nhp2/Smg5/Hnrnpc/Hnrnpa2b1/Tcirg1/Scx/Ppp1r10/Mink1/Xrcc3/Itgav/Lrrk1/Ubash3b/Wwtr1/Whrn/Map1a/Gcnt2/Nox4/Rcn3/Ncdn/Tgfb1/Src/Vegfa/Prdx5/Smc6/Ptger4/Sox9/Parp3/Ctsh/Snx10/Ltbp3/Tmem119/Ccn2/Siglec15/Cx3cl1/Cd34/Ptk2b/Pthlh/Adgrf5/Adam8	62
BP	GO:0030038	contractile actin filament bundle assembly	24/2123	103/23210	1.47756063396577e-05	0.000426584	0.000305354	Rgcc/Arhgap28/Synpo2l/Sdc4/Tsc1/Tgfbr1/Rhoa/Phldb2/Arhgef5/Fhod1/Arhgef10/Met/Epha1/Pik3r2/Sorbs3/Nox4/Src/Arap1/Coro2b/Ptger4/Ccn2/Ptk2b/Synpo/Pdlim4	24
BP	GO:0043149	stress fiber assembly	24/2123	103/23210	1.47756063396577e-05	0.000426584	0.000305354	Rgcc/Arhgap28/Synpo2l/Sdc4/Tsc1/Tgfbr1/Rhoa/Phldb2/Arhgef5/Fhod1/Arhgef10/Met/Epha1/Pik3r2/Sorbs3/Nox4/Src/Arap1/Coro2b/Ptger4/Ccn2/Ptk2b/Synpo/Pdlim4	24
BP	GO:0043405	regulation of MAP kinase activity	50/2123	295/23210	1.47915092405867e-05	0.000426584	0.000305354	Dkk1/Rgs2/Sfrp2/Cd24a/Sfrp1/Ghr/Spry2/Vangl2/Sod1/Zeb2/Ercc6/Tgfbr1/Mapk8ip3/Ptprj/Map3k10/Arhgef5/Taok3/Sh2b3/Cdk5rap3/Met/Dusp8/Cav1/Dusp6/Map3k12/Nox4/Gpr39/Tgfb1/Mlkl/Ajuba/Spry4/Src/Dusp7/Vegfa/Gba/Pdgfa/Map2k6/Insr/Map3k6/Mdfi/Flt1/Ptpn22/Ptpn6/Ptk2b/Lrrk2/Edn1/Rgs14/Cspg4/Htr2a/Spred3/Adam8	50
BP	GO:0007266	Rho protein signal transduction	37/2123	195/23210	1.51237694343048e-05	0.000434059	0.000310704	Synpo2l/Rhobtb3/Vangl2/Phactr4/Arhgef7/Chuk/Col3a1/Rhoa/Arhgef5/Arhgef25/Plekhg2/Rhou/Arhgef10/Met/Kalrn/Arhgef40/Pdpn/Bcr/Rtkn/Ripor1/Flot1/Arhgef19/Baiap2/Cdh13/Synj2bp/Eps8l2/Gm14137/Ednra/Fgd3/F2rl2/Ngef/Abca1/Ctnnal1/Gpr35/Arap3/Itga3/Abr	37
BP	GO:1901214	regulation of neuron death	59/2123	368/23210	1.5285960594686e-05	0.000436605	0.000312527	Nos1/Pou4f1/Hmox1/Ppp2r2b/Nmnat1/Fas/Pitx3/Six1/Six4/Pcsk9/Gclm/Ghr/Gclc/Bcl2l11/Ube2v2/Sirt1/Tbc1d24/Sod1/Casp2/G6pdx/Atf2/Tsc1/Sod2/Rack1/Mapk8/Hspd1/Rhoa/Capn2/Stxbp1/Atp7a/Tgfb2/Ddit4/Bok/Bcl2l1/Rilpl1/Agrn/Pmaip1/Ppp1r13b/Cpeb4/Map3k12/Unc5b/Wfs1/Egln3/Bace1/Ddit3/Vegfa/Gba/Crlf1/Cln3/Dnajc5/Syngap1/Nefl/Cx3cl1/Cd34/Ptk2b/Lrrk2/Ppt1/Adam8/Adora2a	59
BP	GO:0007264	small GTPase mediated signal transduction	73/2123	485/23210	1.54696274548423e-05	0.000439737	0.000314769	Hmox1/Arhgap19/Arhgap28/Dok3/Synpo2l/Spry2/Rap2c/Rhobtb3/Vangl2/Phactr4/Arhgef7/Chuk/Ralgps2/Nras/Col3a1/Rhoa/Cyth3/Lztr1/Arhgef5/Rasa3/Rgl2/Arhgef25/Camk2d/Plekhg2/Crk/Rhou/Arhgef10/Met/Tgfb2/Kalrn/Arhgef40/Pdpn/Bcr/Dnm2/Dok1/Rab4a/Arhgap33/Psd3/Rras/Rtkn/Rsu1/Rab43/Ift22/Ripor1/Spry4/Src/Flot1/Dock5/Rab3a/Syngap1/Arhgef19/Baiap2/Cdh13/Rasgrp3/Synj2bp/Arhgap31/Eps8l2/Gm14137/Ednra/Cyth4/Fgd3/F2r…	73
BP	GO:0009636	response to toxic substance	56/2123	344/23210	1.59040544149252e-05	0.000445813	0.000319118	Igf2/Hmox1/Abat/Prdx6/Prdx1/Fas/Apex1/Slc31a1/Cat/Mt2/Sirt1/Esd/Glrx/Dhfr/Sod1/Akr1b3/G6pdx/Ercc6/Sod2/Rack1/Mapk8/Cdk1/Txn1/Cyp1b1/Adcy7/Stk25/Aacs/Abcg2/Blmh/Crk/Atp7a/Met/Slc30a4/Bcl2l1/Ccs/Usp46/Ripk3/Gpx1/Itpr2/Cnp/Abtb2/Src/Kcnc2/Kpna4/Gch1/Pld2/Nefl/Ptk2b/Lrrk2/Scn9a/Crhbp/Prss2/Adora2a/Atp1a2/Sod3/Sphk1	56
BP	GO:0045844	positive regulation of striated muscle tissue development	21/2123	84/23210	1.59085009136397e-05	0.000445813	0.000319118	Myog/Rbm24/Lmod3/Dll1/Myod1/Myf5/Tgfbr3/Pim1/Sirt1/Ccnb1/Ddx39b/Cdk1/Naca/Bmpr1a/Gpc1/Tgfb1/Akap6/Flot1/Zfpm2/Edn1/Grem1	21
BP	GO:0048636	positive regulation of muscle organ development	21/2123	84/23210	1.59085009136397e-05	0.000445813	0.000319118	Myog/Rbm24/Lmod3/Dll1/Myod1/Myf5/Tgfbr3/Pim1/Sirt1/Ccnb1/Ddx39b/Cdk1/Naca/Bmpr1a/Gpc1/Tgfb1/Akap6/Flot1/Zfpm2/Edn1/Grem1	21
BP	GO:0032102	negative regulation of response to external stimulus	55/2123	336/23210	1.60539964650937e-05	0.000446688	0.000319744	Sema3d/C1qtnf3/Cd24a/Abat/Prkg1/Sema6a/Serpine1/Sema3e/Pcbp2/Sod1/Pbk/Adcy7/Coro1b/Tfpi/Phldb2/St6gal1/Crk/Metrnl/Cacnb3/Sh2b3/Dbn1/Ptprs/Ubash3b/Bcr/Ppard/Anxa5/Nbl1/Ier3/Gpx1/Riok3/Htra1/Sema6d/Sema5a/Bace1/Abcd1/Pdgfa/Ptger4/Lgals9/Sharpin/Sema3b/Padi2/Pros1/Sema4f/Cx3cl1/Angpt2/Thbd/Cd34/Serping1/Gper1/Spn/Sema7a/Grem1/Adora2a/Abr/Nt5e	55
BP	GO:0003018	vascular process in circulatory system	38/2123	203/23210	1.60900767007954e-05	0.000446688	0.000319744	Nos1/Rgs2/Prkg1/Tgfbr3/Gclm/Gclc/Sirt1/Atg5/Sod1/G6pdx/Sod2/Rhoa/Ptprj/Wdr35/P2rx4/Bcr/Adcy6/Ppard/Cav1/Plod3/Kat2b/Gpx1/Tgfb1/Vegfa/Nppb/Dock5/Gch1/Ptgs1/Ednra/Cx3cl1/Gper1/Ace/Edn1/Htr2a/Mgll/Adora2a/Atp1a2/Abr	38
BP	GO:0050817	coagulation	32/2123	159/23210	1.63409798344195e-05	0.000451543	0.000323219	F3/Abat/Prkg1/Serpine1/Tfpi/Ptprj/Ano6/Stxbp1/Pik3cb/Sh2b3/Ubash3b/Pdpn/Anxa5/Cav1/Bloc1s3/Pdgfa/Mertk/F13a1/Nbeal2/Pros1/Cx3cl1/Thbd/Cd34/Serping1/Ptpn6/F2rl2/Procr/Dmtn/Hpse/Gp1bb/Pear1/Tspan32	32
BP	GO:0090068	positive regulation of cell cycle process	44/2123	249/23210	1.64644088478531e-05	0.000452847	0.000324153	Myog/Igf2/Rgcc/Pou4f1/Lmnb1/Id2/Cenpv/Apex1/Lef1/Cdk4/Fam83d/Adamts1/Nusap1/Rpl26/Foxo4/Cdc25c/Casp2/Ube2c/Pbx1/Terf1/Ddx3x/Phb2/Ccnb1/Cdc25b/Rpl17/Plk4/Cdk1/Rhoa/Ranbp1/Vps4b/Camk2d/Xrcc3/Met/Kif3b/Ccnd1/Hspa2/App/Tgfb1/Insr/Ccn2/Btc/Edn1/Sphk1/Ptprv	44
BP	GO:0010948	negative regulation of cell cycle process	41/2123	226/23210	1.6618431142124e-05	0.00045453	0.000325357	Rgcc/Gas1/Rps27l/Tfap4/Pttg1/Cdk4/Bub1b/Bub1/Dcun1d3/Nek2/Chek2/Rpl26/Foxo4/Casp2/Pinx1/Spdl1/Blm/Terf1/Mdm4/Ccnb1/Plk3/Cdk1/Bub3/Mad1l1/Taok3/Ppp1r10/Cdk5rap3/Xrcc3/Lrrk1/Ccnd1/Ier3/Kat2b/Rint1/Ccng1/Nacc2/Gper1/Lif/Atf5/Rassf1/Grb14/Ptprv	41
BP	GO:0015931	nucleobase-containing compound transport	35/2123	181/23210	1.66785960871179e-05	0.00045453	0.000325357	Pom121/Slc35a1/Nup210/Qk/Rbm27/Nup37/Magoh/Xpo7/Ddx39/Nup54/Ran/Khdrbs1/Thoc3/Tsc1/Eny2/Srsf1/Rps15/Ddx39b/Ncbp3/Seh1l/Nmd3/Nup153/Ncbp2/Slc25a17/Eif5a/Hnrnpa2b1/Srsf7/Epg5/Aaas/Nxt2/Slc35a3/Rftn2/Flot1/Tgfbr2/Nup133	35
BP	GO:0060048	cardiac muscle contraction	27/2123	124/23210	1.68011599894157e-05	0.000455779	0.000326252	Actc1/Stc1/Cxcr4/Rgs2/Myl1/Tnnt1/Ttn/Csrp3/Myh7/Srsf1/Camk2d/P2rx4/Met/Scn5a/Cav1/Agrn/Flna/Smtn/Akap6/Map2k6/Jup/Tnnt2/Ccn2/Cacnb2/Atp1a3/Atp1a2/Sgcd	27
BP	GO:0043161	proteasome-mediated ubiquitin-dependent protein catabolic process	62/2123	394/23210	1.69818522856522e-05	0.000458587	0.000328262	Peli1/Epm2a/Klhl15/Rnf7/Pcbp2/Gclc/Ube2v2/Sirt1/Pias1/Psmb3/Sumo2/Ube2c/Psma5/Aurka/Psmb2/Rack1/Mapk8/Plk3/Ube3a/Psmd1/Pbk/Psmb5/Ecpas/Rbx1/Ube2s/Ube2d3/Dnajb2/Sel1l/Kctd17/Psmd4/Fbxl17/Wwp1/Fbxw4/Fbxl6/Spop/Hspa1b/Edem2/Trim3/Hecw2/Fbxo6/Otud5/Cav1/Wwtr1/Klhl42/Fam122a/Map1a/Rnf19b/Wfs1/Rnf144b/Clec16a/Ddit3/Zfand2a/Gba/Dnajb14/Fbxl2/Dda1/Rmnd5b/Sharpin/Edem1/Ltn1/Lrrk2/Stub1	62
BP	GO:0033002	muscle cell proliferation	42/2123	234/23210	1.72356212783011e-05	0.000460347	0.000329521	Myog/Hmox1/Id2/Igfbp3/Prkg1/Six1/Tgfbr3/Jarid2/Pim1/Adamts1/Sirt1/Dipk2a/Akr1b3/Akirin1/Sod2/Ccnb1/Ddx39b/Tgfbr1/Cdk1/Bmpr1a/Camk2d/Tgfb2/Kalrn/Comt/Ppard/Cav1/Foxj2/Gnai2/Ndrg4/Vegfa/Hbegf/Nppb/Zfpm2/Tgm2/Cdh13/Kcnk2/Ednra/Cx3cl1/Gper1/Cnn1/Edn1/Tgfbr2	42
BP	GO:0046033	AMP metabolic process	8/2123	15/23210	1.72794807338994e-05	0.000460347	0.000329521	Ak3/Ak2/Prps2/Prps1/Ak1/Ampd3/Adssl1/Nt5e	8
BP	GO:0060055	angiogenesis involved in wound healing	8/2123	15/23210	1.72794807338994e-05	0.000460347	0.000329521	Cxcr4/Serpine1/Pik3cb/Adipor2/Gpx1/Smoc2/Cx3cl1/Hpse	8
BP	GO:0071156	regulation of cell cycle arrest	17/2123	60/23210	1.74009504646622e-05	0.000461514	0.000330356	Myog/Rgcc/Pou4f1/Id2/Tfap4/Cdk4/Chek2/Rpl26/Foxo4/Casp2/Sde2/Mdm4/Ccnd1/Tgfb1/Gper1/Rassf1/Ptprv	17
BP	GO:0008637	apoptotic mitochondrial changes	25/2123	111/23210	1.85069034745544e-05	0.000488665	0.000349791	Cd24a/Ppp2r2b/Fas/Atp2a1/Siva1/Gclm/Rnf7/Gclc/Bcl2l11/Bnip3l/Atpif1/Slc25a5/Sh3glb1/Atf2/Sod2/Hspd1/Hip1r/Wdr35/Atp7a/Bok/Bcl2l1/Pmaip1/Ier3/Gpx1/Gper1	25
BP	GO:0010721	negative regulation of cell development	61/2123	387/23210	1.87929863185825e-05	0.000494023	0.000353627	Postn/Sema3d/Sox8/Id3/Dkk1/Dll1/Rgs4/Rgs2/Cd24a/Efemp1/Id2/Sema6a/Fas/Crmp1/Pitx3/Mylip/Sema3e/Id1/Spg20/G6pdx/Pbx1/Katna1/Tsc1/Ube3a/Col3a1/Bmpr1a/Rhoa/Prpf19/Dpysl3/Gak/Ptprs/Adcy6/Kctd11/Npr2/H2-D1/Cav1/Shb/Nr2f1/Flna/Dync1i2/Sema6d/App/Tgfb1/Sema5a/Mib1/Vegfa/Sox9/Syngap1/Sema3b/Sema4f/Pi16/Trim46/Pthlh/Lrrk2/Atf5/Cspg4/Ngef/Dmtn/Sema7a/Grb14/Gpr173	61
BP	GO:1904951	positive regulation of establishment of protein localization	69/2123	454/23210	1.90019996659122e-05	0.000497317	0.000355985	Postn/Rgcc/Il1rl1/C1qtnf3/Abat/Ttn/Glul/Cct2/Dkc1/Sirt1/Glrx/Golph3l/Xpo4/Ctdspl2/Sh3glb1/Ppid/Ran/Tomm7/Chuk/Rack1/Plk3/Hspd1/Nutf2/Hmgb1/Ppp3cb/Aacs/Arhgef5/Myh10/Nlgn2/Capn10/Cacnb3/Myo18a/Panx1/Vamp2/Tgfb2/Ifnar1/Ank3/Edem2/Ppard/Il1rap/Pmaip1/Pik3r2/Kcnn4/Flna/Crlf2/Ripor1/Il4ra/Gpr39/Tgfb1/Arid5a/Src/Ddx58/Coro2b/Ptger4/Jup/Lgals9/Vamp8/Il17rc/Edem1/Gsdmd/Hk1/Ptpn22/Cd34/Gper1/Lrrk2/Ano1/Cd…	69
BP	GO:0034333	adherens junction assembly	21/2123	85/23210	1.93249420309302e-05	0.000501351	0.000358873	Sdc4/Lims1/Tsc1/Ptprj/Phldb2/Vcl/Cttn/Fermt2/Itgav/Bcr/Actn1/Ajuba/Src/Vegfa/Coro2b/Col16a1/Mmp14/Ptk2b/Dmtn/Grem1/Dusp22	21
BP	GO:1901863	positive regulation of muscle tissue development	21/2123	85/23210	1.93249420309302e-05	0.000501351	0.000358873	Myog/Rbm24/Lmod3/Dll1/Myod1/Myf5/Tgfbr3/Pim1/Sirt1/Ccnb1/Ddx39b/Cdk1/Naca/Bmpr1a/Gpc1/Tgfb1/Akap6/Flot1/Zfpm2/Edn1/Grem1	21
BP	GO:0009124	nucleoside monophosphate biosynthetic process	33/2123	168/23210	2.05417411210118e-05	0.000530602	0.000379811	Myog/Ak3/Shmt1/Ak2/Atp5k/Prps2/Atp5l/Dut/Atp5g2/Prps1/Impdh2/Gart/Dctd/Atp5d/Atic/Paics/Atp5b/Ddit4/Pfkp/Bcl2l1/Eno3/Ier3/Ak1/Gale/App/Tgfb1/Dhtkd1/Insr/Hk1/Eno2/Ampd3/Adssl1/Htr2a	33
BP	GO:0006163	purine nucleotide metabolic process	68/2123	447/23210	2.11068936218499e-05	0.00054284	0.000388571	Myog/Nos1/Acacb/Mthfd1/Acsl1/Nmnat1/Ak3/Myh7/Ak2/Atp5k/Cox5a/Bend3/Cox7c/Prps2/Uqcrh/Atp5l/Ctns/Sdhd/Atpif1/Prpsap2/Atp5g2/Prps1/Ran/Uqcrfs1/Impdh2/Gart/Ccnb1/Atp5d/Atic/Cdk1/Prps1l3/Uqcrb/Rhoa/Ola1/Paics/Atp5b/Adcy7/Atp7a/Ddit4/Pfkp/Bcl2l1/Adcy6/Npr2/Eno3/Acot7/Ier3/Ak1/Gale/Nipsnap2/App/Tgfb1/Abcd1/Dhtkd1/Insr/Nppb/Acot8/Fam20c/Mlycd/Hk1/Eno2/Ampd3/Lrrk2/Adssl1/Pdk1/Htr2a/Acat1/Atp1a2/Nt5e	68
BP	GO:0016525	negative regulation of angiogenesis	25/2123	112/23210	2.17793551328832e-05	0.00055772	0.000399222	Rgcc/Sema6a/Serpine1/Sema3e/Spry2/E2f2/Adamts1/Foxo4/Atf2/Rhoa/Hdac5/Tgfb2/Sulf1/Sparc/Pik3r2/Foxj2/Sars/Col4a2/Card10/Synj2bp/Angpt2/Dcn/Thbs2/Emilin1/Lif	25
BP	GO:0006937	regulation of muscle contraction	31/2123	154/23210	2.19041654564538e-05	0.000558509	0.000399787	Stc1/Rgs2/Tnnt1/Abat/Prkg1/Atp2a1/Myh7/Sod1/Rhoa/Dmpk/Anxa6/P2rx4/Cttn/Dbn1/Scn5a/Cav1/Agrn/Flna/Smtn/Npnt/Akap6/Ptger4/Jup/Dock5/Tnnt2/Ccn2/Ptgs1/Gper1/Edn1/Atp1a2/Sphk1	31
BP	GO:0034329	cell junction assembly	38/2123	206/23210	2.26654810457216e-05	0.000575451	0.000411914	Sdc4/Gnpat/Mpp5/Lims1/Tsc1/Rhoa/Ptprj/Phldb2/Vcl/Itga5/Cttn/Fermt2/Itgav/Bcr/Wdr1/Cav1/Fbf1/Actn1/Ajuba/Src/Vegfa/Tns1/Coro2b/Flot1/Jup/Col16a1/Mmp14/Cdh13/Lama3/Ace/Ptk2b/Pkp1/Dmtn/Cntnap1/Grem1/Itgb4/Dusp22/Cdh17	38
BP	GO:2001242	regulation of intrinsic apoptotic signaling pathway	33/2123	169/23210	2.33176580312777e-05	0.000589106	0.000421688	Cxcl12/Dapk2/Plagl2/Bcl2l11/Sirt1/Bub1/Ackr3/Sod1/Rpl26/Sh3glb1/Sod2/Ddx3x/Rack1/Tpt1/G2e3/Rrn3/Spop/Bok/Bcl2l1/Cav1/Ripk3/Gpx1/Hspb1/Gsdme/Slc9a3r1/Wfs1/Steap3/Creb3/Ddit3/Src/Nacc2/Plscr1/Lrrk2	33
BP	GO:0007162	negative regulation of cell adhesion	48/2123	284/23210	2.34016076855885e-05	0.000589106	0.000421688	Postn/Cxcl12/Rgcc/Cd24a/Abat/Prkg1/Peli1/Sema6a/Serpine1/Sdc4/Lef1/Sema3e/Cblb/Cyp1b1/Rhoa/Atp5b/Phldb2/Loxl3/Mad1l1/Sh2b3/Ubash3b/Plxnb2/Zbtb7b/Gcnt2/Adam10/Il4ra/Tgfb1/Sema5a/Src/Vegfa/Lamb1/Coro2b/Lgals9/Jam2/Mmp14/Cdh13/Ptpn22/Adam15/Angpt2/Ptpn6/Tigit/Dact2/Dmtn/Spn/Tnc/Adam8/Adora2a/Dusp22	48
BP	GO:0007411	axon guidance	43/2123	245/23210	2.42010073158598e-05	0.000606659	0.000434253	Nrcam/Sema3d/Cxcl12/Cxcr4/Gas1/Nfib/Rnf165/Sema6a/Crmp1/Fzd3/Flrt2/Sema3e/Vangl2/Vasp/Mapk8ip3/B4gat1/Myh10/Etv4/Ablim1/Tgfb2/Ank3/Nectin1/Epha1/Plxnb2/Agrn/Matn2/Unc5b/Sema6d/App/Sema5a/Vegfa/Zswim8/Flot1/Alcam/Artn/Ephb6/Sema3b/Crppa/Etv1/Sema4f/L1cam/Sema7a/Cyfip2	43
BP	GO:1905710	positive regulation of membrane permeability	13/2123	39/23210	2.52068831526828e-05	0.000629219	0.000450402	Hebp2/Siva1/Gclc/Bcl2l11/Bnip3l/Atpif1/Slc25a5/Sh3glb1/Atf2/Hip1r/Bok/Pmaip1/Ier3	13
BP	GO:0002062	chondrocyte differentiation	26/2123	120/23210	2.61702370123841e-05	0.000650533	0.000465658	Matn3/Sfrp2/Efemp1/Nfib/Adamts12/Maf/Tgfbr1/Bmpr1a/Anxa6/Creb3l2/Scx/Sulf1/Matn2/Col6a1/Tgfb1/Arid5a/Sox9/Ltbp3/Ccn2/Col7a1/Pthlh/Adamts7/Tgfbr2/Ecm1/Grem1/Col6a3	26
BP	GO:0097485	neuron projection guidance	43/2123	246/23210	2.67761365549243e-05	0.000661728	0.000473672	Nrcam/Sema3d/Cxcl12/Cxcr4/Gas1/Nfib/Rnf165/Sema6a/Crmp1/Fzd3/Flrt2/Sema3e/Vangl2/Vasp/Mapk8ip3/B4gat1/Myh10/Etv4/Ablim1/Tgfb2/Ank3/Nectin1/Epha1/Plxnb2/Agrn/Matn2/Unc5b/Sema6d/App/Sema5a/Vegfa/Zswim8/Flot1/Alcam/Artn/Ephb6/Sema3b/Crppa/Etv1/Sema4f/L1cam/Sema7a/Cyfip2	43
BP	GO:1902686	mitochondrial outer membrane permeabilization involved in programmed cell death	12/2123	34/23210	2.68433580488114e-05	0.000661728	0.000473672	Siva1/Gclc/Bcl2l11/Bnip3l/Atpif1/Slc25a5/Sh3glb1/Atf2/Hip1r/Bok/Pmaip1/Ier3	12
BP	GO:2000377	regulation of reactive oxygen species metabolic process	37/2123	200/23210	2.70289917671098e-05	0.000663551	0.000474977	Cxcl1/Ptx3/Foxo1/Sirt1/Ctns/Dhfr/Ddah2/Atg5/Sod1/Aatf/Romo1/G6pdx/Sod2/Cyp1b1/Hspd1/Rhoa/Eif5a/Wdr35/Bcr/Dnm2/Ticam1/Cav1/Ier3/Ripk3/Gnai2/Nox4/Tgfb1/Abcd1/Insr/Ptger4/Duoxa1/Xdh/Gch1/Itgb2/Cd34/Ptk2b/Tgfbr2	37
BP	GO:0009152	purine ribonucleotide biosynthetic process	40/2123	223/23210	2.7435107059342e-05	0.00066915	0.000478985	Myog/Acacb/Acsl1/Ak3/Ak2/Atp5k/Prps2/Atp5l/Atp5g2/Prps1/Impdh2/Gart/Atp5d/Atic/Paics/Atp5b/Adcy7/Ddit4/Pfkp/Bcl2l1/Adcy6/Npr2/Eno3/Acot7/Ier3/Ak1/Gale/App/Tgfb1/Dhtkd1/Insr/Nppb/Mlycd/Hk1/Eno2/Ampd3/Adssl1/Pdk1/Htr2a/Acat1	40
BP	GO:2001244	positive regulation of intrinsic apoptotic signaling pathway	18/2123	68/23210	2.75551737592444e-05	0.00066915	0.000478985	Plagl2/Bcl2l11/Sirt1/Bub1/Sod1/Rpl26/Sh3glb1/Rack1/Spop/Bok/Cav1/Ripk3/Gsdme/Slc9a3r1/Steap3/Ddit3/Nacc2/Plscr1	18
BP	GO:0110020	regulation of actomyosin structure organization	23/2123	100/23210	2.7594961598259e-05	0.00066915	0.000478985	Rgcc/Arhgap28/Synpo2l/Sdc4/Tsc1/Tgfbr1/Rhoa/Phldb2/Arhgef5/Fhod1/Arhgef10/Met/Epha1/Pik3r2/Sorbs3/Nox4/Arap1/Coro2b/Ptger4/Ccn2/Edn1/Synpo/Pdlim4	23
BP	GO:0000280	nuclear division	63/2123	409/23210	2.84745906428277e-05	0.000685835	0.000490928	Igf2/Rgcc/Cdkn1c/Shoc1/Pttg1/Naa50/Kif18b/Bub1b/Eme1/Bub1/Mlh3/Nek2/Suv39h2/Chek2/Bod1/Nusap1/Cdc27/Ube2c/Pinx1/Cep85/Ran/Cenpc1/Spdl1/Aurka/Rcc1/Terf1/Cks2/Cdca8/Phb2/Ccnb1/Cdc25b/Bccip/Seh1l/Rhoa/Ncapg/Bub3/Ube2s/Ranbp1/Vps4b/Mlh1/Mad1l1/Aaas/Xrcc3/Arhgef10/Hspa1b/Met/Kif3b/Lrrk1/Sun1/Hecw2/Hspa2/Flna/Map9/Nde1/Sirt7/Tdrkh/Tgfb1/Insr/Cul7/Btc/Lif/Edn1/Sphk1	63
BP	GO:0000075	cell cycle checkpoint	34/2123	178/23210	2.85139117312532e-05	0.000685835	0.000490928	Rps27l/Bub1b/Eme1/Bub1/Chek2/Rpl26/Foxo4/Casp2/Rps6/Spdl1/Aurka/Blm/Atf2/Terf1/Ccnb1/Plk3/Ddx39b/Cdk1/Nsun2/Bub3/Prpf19/Mad1l1/Nabp1/Taok3/Ppp1r10/Cdk5rap3/Xrcc3/Bcl2l1/Ccnd1/Ier3/Rint1/Tgfb1/Ccng1/Ptprv	34
BP	GO:0003014	renal system process	24/2123	107/23210	2.89911472820894e-05	0.000693112	0.000496137	Stc1/Akr1b3/G6pdx/Rhoa/Myo1e/Sulf1/Comt/Bcr/Adcy6/Slc9a3r1/Wfs1/Gnai2/Emp2/Coro2b/Nppb/Ptger4/Gsn/Ednra/Btc/Ace/Edn1/Adgrf5/Adora2a/Itga3	24
BP	GO:1901028	regulation of mitochondrial outer membrane permeabilization involved in apoptotic signaling pathway	9/2123	20/23210	2.90498055996897e-05	0.000693112	0.000496137	Siva1/Gclc/Atpif1/Slc25a5/Sh3glb1/Hip1r/Bok/Pmaip1/Ier3	9
BP	GO:0046034	ATP metabolic process	43/2123	247/23210	2.96001718226243e-05	0.000703418	0.000503515	Myog/Nmnat1/Ak3/Myh7/Ak2/Atp5k/Cox5a/Bend3/Cox7c/Uqcrh/Atp5l/Ctns/Sdhd/Atpif1/Atp5g2/Uqcrfs1/Ccnb1/Atp5d/Cdk1/Uqcrb/Rhoa/Ola1/Atp5b/Atp7a/Ddit4/Pfkp/Bcl2l1/Eno3/Ier3/Ak1/Gale/Nipsnap2/App/Tgfb1/Abcd1/Dhtkd1/Insr/Fam20c/Hk1/Eno2/Ampd3/Htr2a/Atp1a2	43
BP	GO:1902749	regulation of cell cycle G2/M phase transition	22/2123	94/23210	3.07177779334223e-05	0.000727069	0.000520444	Lmnb1/Cdk4/Pkia/Foxo4/Cdc25c/Pinx1/Pbx1/Blm/Ccnb1/Cdc25b/Cdk1/Vps4b/Camk2d/Taok3/Cdk5rap3/Ccnd1/Ier3/Hspa2/Rint1/App/Ccng1/Atf5	22
BP	GO:1903034	regulation of response to wounding	34/2123	179/23210	3.21535094729736e-05	0.000756671	0.000541633	Cxcr4/Cd24a/Abat/Prkg1/Serpine1/Myod1/Plpp3/Hmgb1/Tfpi/Ptprj/Phldb2/Ano6/Crk/Sh2b3/Atp7a/Ptprs/Ubash3b/Pdpn/Ppard/Anxa5/Cav1/Myh9/Pdgfa/Hbegf/Ptger4/Smoc2/Rab3a/Mylk/Pros1/Thbd/Cd34/Serping1/Dmtn/Hpse	34
BP	GO:0006469	negative regulation of protein kinase activity	36/2123	194/23210	3.22231553080691e-05	0.000756671	0.000541633	Deptor/Rgs2/Sfrp2/Fam72a/Sfrp1/Tfap4/Spry2/Lats2/Pkia/Sirt1/Mllt1/Cep85/Cblb/Ptprj/Adarb1/Sh2b3/Cdk5rap3/Dusp8/Ubash3b/Epha1/Cav1/Shb/Wwtr1/Kat2b/Dusp6/Hspb1/Spry4/Dusp7/Gba/Mvp/Ptpn22/Ptpn6/Rgs14/Spred3/Adora2a/Dusp22	36
BP	GO:0010594	regulation of endothelial cell migration	31/2123	157/23210	3.24716120022248e-05	0.000758274	0.000542781	Igf2/Stc1/Rgcc/Hmox1/Atoh8/Glul/Plpp3/Sirt1/Map3k3/Rhoa/Atp5b/Hdac5/P2rx4/Anxa3/Met/Sparc/Pik3r2/Hspb1/Emp2/Tgfb1/Sema5a/Vegfa/Smoc2/Jup/Card10/Adgra2/Synj2bp/Angpt2/Dcn/Ptk2b/Hdac9	31
BP	GO:0034446	substrate adhesion-dependent cell spreading	23/2123	101/23210	3.26743137024988e-05	0.000758274	0.000542781	Postn/Sfrp1/Lims1/Bves/St6gal1/Fndc3b/Crk/Fermt2/Dbn1/Itgav/Pdpn/Dnm2/Epha1/Lama5/Flna/Src/Lamb1/Lamc2/Mertk/Dock5/Lims2/Dmtn/Lamb3	23
BP	GO:0055024	regulation of cardiac muscle tissue development	23/2123	101/23210	3.26743137024988e-05	0.000758274	0.000542781	Dkk1/Dll1/Rgs4/Rgs2/Tgfbr3/Jarid2/Pim1/Sirt1/G6pdx/Ccnb1/Ddx39b/Tgfbr1/Cdk1/Bmpr1a/Tgfb1/Akap6/Zfpm2/Jph2/Kcnk2/Pi16/Edn1/Tgfbr2/Grem1	23
BP	GO:0009205	purine ribonucleoside triphosphate metabolic process	46/2123	272/23210	3.37192610925214e-05	0.000779479	0.00055796	Myog/Nmnat1/Ak3/Myh7/Ak2/Atp5k/Cox5a/Bend3/Cox7c/Uqcrh/Atp5l/Ctns/Sdhd/Atpif1/Atp5g2/Ran/Uqcrfs1/Impdh2/Ccnb1/Atp5d/Cdk1/Uqcrb/Rhoa/Ola1/Atp5b/Atp7a/Ddit4/Pfkp/Bcl2l1/Eno3/Ier3/Ak1/Gale/Nipsnap2/App/Tgfb1/Abcd1/Dhtkd1/Insr/Fam20c/Hk1/Eno2/Ampd3/Lrrk2/Htr2a/Atp1a2	46
BP	GO:0010639	negative regulation of organelle organization	62/2123	403/23210	3.40684530701737e-05	0.000784029	0.000561217	Lmod3/Lmod2/Rgcc/Arhgap28/H1f10/Pttg1/Eml4/Jarid2/Gclc/H3f3a/Bub1b/Ten1/Sirt1/Bub1/Ckap2/Nek2/Atg5/Slc25a5/Pinx1/Spdl1/Mtf2/Terf1/Dcp2/Ccnb1/Zfp451/Hnrnpc/Tmsb10/Bub3/Sptan1/Coro1b/Prmt6/Phldb2/Mad1l1/Hip1r/Katnb1/Xrcc3/Dbn1/Met/Lrrk1/Bok/Dnm2/Bcl2l1/Fhod3/Ier3/Lima1/Spef1/Kat2b/Gpx1/Map1a/Clec16a/Src/Arap1/Coro2b/Gsn/Capg/Lrrk2/Lif/Add2/Lmod1/Dmtn/Apc2/Avil	62
BP	GO:0042176	regulation of protein catabolic process	59/2123	378/23210	3.41800393197497e-05	0.000784029	0.000561217	Epm2a/Mylip/Foxo1/Pcsk9/Gclc/Fam83d/Ube2v2/Sumo3/Atpif1/Pias1/Chek2/Amer1/Sumo2/Psme3/Serpinb1a/Cblb/Aurka/Mdm4/Rack1/Mapk8/Plk3/Rpl5/Ube3a/Psmd1/Pbk/Dnajb2/Sgsm3/Wwp1/Cdk5rap3/Anks1/Rhbdd1/Hspa1b/Edem2/Hecw2/Cav1/Ier3/Gpx1/Fam122a/Snx33/Flna/Map1a/Rnf19b/Rnf144b/Clec16a/Cst3/Zfand2a/Gba/Snx9/Dda1/Sox9/Azin2/Edem1/Tnfsf12/Ptk2b/Lrrk2/Apc2/Adam8/Stub1/Atraid	59
BP	GO:0046394	carboxylic acid biosynthetic process	57/2123	362/23210	3.57979685211652e-05	0.000817984	0.000585521	Myog/Plp1/Acacb/Slc1a3/Mthfd1/Abat/Glul/Cyp39a1/Qk/Shmt1/Elovl5/Asah2/Sephs2/Sirt1/Dhfr/Abhd2/Has1/Pecr/Elovl6/Ptges3/Apip/Gart/Atic/Ndufab1/Myo5a/Chst12/Ddit4/Pfkp/Fads3/Eno3/Acot7/Mthfd1l/Prkab2/Plod3/Ier3/Gale/Pycr2/App/Tgfb1/Abcd1/Lipg/Dhtkd1/Insr/Ptger4/Acsbg1/Mlycd/Hk1/Gch1/Ptgs1/Eno2/Carns1/Edn1/Htr2a/Elovl7/Mgll/Sphk1/Dhrs9	57
BP	GO:0035296	regulation of tube diameter	33/2123	173/23210	3.81789857685072e-05	0.000862439	0.000617343	Nos1/Rgs2/Prkg1/Tgfbr3/Gclm/Gclc/Sirt1/Atg5/Sod1/G6pdx/Sod2/Rhoa/Wdr35/P2rx4/Adcy6/Ppard/Cav1/Plod3/Kat2b/Gpx1/Nppb/Dock5/Gch1/Ptgs1/Ednra/Cx3cl1/Gper1/Ace/Edn1/Htr2a/Mgll/Adora2a/Atp1a2	33
BP	GO:0050880	regulation of blood vessel size	33/2123	173/23210	3.81789857685072e-05	0.000862439	0.000617343	Nos1/Rgs2/Prkg1/Tgfbr3/Gclm/Gclc/Sirt1/Atg5/Sod1/G6pdx/Sod2/Rhoa/Wdr35/P2rx4/Adcy6/Ppard/Cav1/Plod3/Kat2b/Gpx1/Nppb/Dock5/Gch1/Ptgs1/Ednra/Cx3cl1/Gper1/Ace/Edn1/Htr2a/Mgll/Adora2a/Atp1a2	33
BP	GO:0097746	regulation of blood vessel diameter	33/2123	173/23210	3.81789857685072e-05	0.000862439	0.000617343	Nos1/Rgs2/Prkg1/Tgfbr3/Gclm/Gclc/Sirt1/Atg5/Sod1/G6pdx/Sod2/Rhoa/Wdr35/P2rx4/Adcy6/Ppard/Cav1/Plod3/Kat2b/Gpx1/Nppb/Dock5/Gch1/Ptgs1/Ednra/Cx3cl1/Gper1/Ace/Edn1/Htr2a/Mgll/Adora2a/Atp1a2	33
BP	GO:0016053	organic acid biosynthetic process	57/2123	363/23210	3.87569088443185e-05	0.000872177	0.000624314	Myog/Plp1/Acacb/Slc1a3/Mthfd1/Abat/Glul/Cyp39a1/Qk/Shmt1/Elovl5/Asah2/Sephs2/Sirt1/Dhfr/Abhd2/Has1/Pecr/Elovl6/Ptges3/Apip/Gart/Atic/Ndufab1/Myo5a/Chst12/Ddit4/Pfkp/Fads3/Eno3/Acot7/Mthfd1l/Prkab2/Plod3/Ier3/Gale/Pycr2/App/Tgfb1/Abcd1/Lipg/Dhtkd1/Insr/Ptger4/Acsbg1/Mlycd/Hk1/Gch1/Ptgs1/Eno2/Carns1/Edn1/Htr2a/Elovl7/Mgll/Sphk1/Dhrs9	57
BP	GO:0060562	epithelial tube morphogenesis	59/2123	380/23210	3.99129437506744e-05	0.000894803	0.00064051	Sox8/Cxcl12/Dll1/Cxcr4/Sfrp2/Mthfd1/Adamts12/Fzd3/Sfrp1/Six1/Sdc4/Lef1/Six4/Sema3e/Fat4/Spry2/Nfatc3/Vangl2/Tead2/Phactr4/Pbx1/Luzp1/Ccm2/Zeb2/Tsc1/Phb2/Hs2st1/Rhoa/Vasp/Hdac5/Clic4/Etv4/Met/Tgfb2/Ddr1/Plxnb2/Mthfd1l/Lama5/Ift172/Areg/Tgfb1/Sema5a/Pgf/Mib1/Src/Vegfa/Npnt/Sox9/Ctsh/Mmp14/Spint1/Flt1/Ednra/Pax8/Pthlh/Edn1/Tnc/Tgfbr2/Grem1	59
BP	GO:0009141	nucleoside triphosphate metabolic process	49/2123	298/23210	4.03075075832795e-05	0.000900252	0.00064441	Myog/Ak7/Nmnat1/Dctpp1/Ak3/Myh7/Ak2/Atp5k/Cox5a/Bend3/Cox7c/Uqcrh/Atp5l/Ctns/Sdhd/Atpif1/Dut/Atp5g2/Ran/Uqcrfs1/Impdh2/Ccnb1/Atp5d/Cdk1/Uqcrb/Rhoa/Ola1/Atp5b/Atp7a/Ddit4/Pfkp/Bcl2l1/Eno3/Ier3/Ak1/Gale/Nipsnap2/App/Tgfb1/Abcd1/Dhtkd1/Insr/Fam20c/Hk1/Eno2/Ampd3/Lrrk2/Htr2a/Atp1a2	49
BP	GO:0051261	protein depolymerization	25/2123	116/23210	4.07541592704846e-05	0.000906818	0.00064911	Lmod3/Lmod2/Cfl2/Eml4/Kif18b/Ckap2/Nedd1/Sptan1/Vps4b/Dstn/Gak/Katnb1/Wdr1/Mical1/Lima1/Spef1/Map1a/Sema5a/Gsn/Capg/Add2/Lmod1/Dmtn/Apc2/Avil	25
BP	GO:0048641	regulation of skeletal muscle tissue development	18/2123	70/23210	4.2040844054875e-05	0.000931958	0.000667105	Myog/Rbm24/Lmod3/Dkk1/Dll1/Myod1/Six1/Six4/Myf5/Nln/Akirin1/Naca/Nras/Hdac5/Gpc1/Tgfb1/Flot1/Hdac9	18
BP	GO:0033044	regulation of chromosome organization	56/2123	356/23210	4.2904202676235e-05	0.000943575	0.000675421	Igf2/Nos1/Rmi2/Cenpv/Lpin1/H1f10/Cct2/Pttg1/Jarid2/Dkc1/Setd7/Hmbox1/H3f3a/Bub1b/Ten1/Sirt1/Bub1/Nek2/Atg5/Cdc27/Pot1b/Pinx1/Nelfa/Spdl1/Mtf2/Tada2a/Mier1/Terf1/Dcp2/Smg7/Gnl3/Rtf1/Ccnb1/Mphosph8/Smg5/Zfp451/Hnrnpc/Bub3/Hnrnpa2b1/Prmt6/Rps6ka4/Mad1l1/Ppp1r10/Xrcc3/Lrrk1/Hecw2/Kat2b/Zbtb7b/Tgfb1/Arid5a/Src/Vegfa/Padi2/Lrrk2/Lif/Wdhd1	56
BP	GO:0009150	purine ribonucleotide metabolic process	64/2123	423/23210	4.30162139855883e-05	0.000943575	0.000675421	Myog/Acacb/Acsl1/Nmnat1/Ak3/Myh7/Ak2/Atp5k/Cox5a/Bend3/Cox7c/Prps2/Uqcrh/Atp5l/Ctns/Sdhd/Atpif1/Atp5g2/Prps1/Ran/Uqcrfs1/Impdh2/Gart/Ccnb1/Atp5d/Atic/Cdk1/Uqcrb/Rhoa/Ola1/Paics/Atp5b/Adcy7/Atp7a/Ddit4/Pfkp/Bcl2l1/Adcy6/Npr2/Eno3/Acot7/Ier3/Ak1/Gale/Nipsnap2/App/Tgfb1/Abcd1/Dhtkd1/Insr/Nppb/Acot8/Fam20c/Mlycd/Hk1/Eno2/Ampd3/Lrrk2/Adssl1/Pdk1/Htr2a/Acat1/Atp1a2/Nt5e	64
BP	GO:0035150	regulation of tube size	33/2123	174/23210	4.30413725932994e-05	0.000943575	0.000675421	Nos1/Rgs2/Prkg1/Tgfbr3/Gclm/Gclc/Sirt1/Atg5/Sod1/G6pdx/Sod2/Rhoa/Wdr35/P2rx4/Adcy6/Ppard/Cav1/Plod3/Kat2b/Gpx1/Nppb/Dock5/Gch1/Ptgs1/Ednra/Cx3cl1/Gper1/Ace/Edn1/Htr2a/Mgll/Adora2a/Atp1a2	33
BP	GO:0032233	positive regulation of actin filament bundle assembly	17/2123	64/23210	4.35350974053667e-05	0.000947407	0.000678164	Rgcc/Synpo2l/Sdc4/Id1/Tsc1/Tgfbr1/Rhoa/Arhgef5/Arhgef10/Epha1/Flna/Sorbs3/Nox4/Ccn2/Cx3cl1/Synpo/Pdlim4	17
BP	GO:0044774	mitotic DNA integrity checkpoint	17/2123	64/23210	4.35350974053667e-05	0.000947407	0.000678164	Rps27l/Eme1/Chek2/Rpl26/Foxo4/Casp2/Blm/Atf2/Cdk1/Taok3/Ppp1r10/Cdk5rap3/Ccnd1/Ier3/Rint1/Ccng1/Ptprv	17
BP	GO:1901992	positive regulation of mitotic cell cycle phase transition	20/2123	83/23210	4.45328669316939e-05	0.000965583	0.000691175	Rgcc/Lmnb1/Apex1/Cdk4/Adamts1/Cdc25c/Ube2c/Pbx1/Ddx3x/Phb2/Ccnb1/Cdc25b/Rpl17/Cdk1/Vps4b/Camk2d/Ccnd1/Hspa2/App/Tgfb1	20
BP	GO:0007178	transmembrane receptor protein serine/threonine kinase signaling pathway	56/2123	357/23210	4.64433022911381e-05	0.00100334	0.000718205	Dkk1/Atoh8/Sfrp2/Hjv/Meg3/Rnf165/Grem2/Peg10/Slc39a5/Sfrp1/Lef1/Tgfbr3/Id1/Sirt1/Spg20/Ctdspl2/Lnpep/Dcp1a/Tgfbr1/Zfp451/Col3a1/Bmpr1a/Lemd2/Trim33/Scx/Fermt2/Tgfb2/Sulf1/Dnm2/Cav1/Wwtr1/Nbl1/Ltbp1/Htra1/Gcnt2/Tgfb1i1/Fstl3/Tgfb1/Src/Npnt/Ltbp4/Lgals9/Ltbp3/Fut8/Synj2bp/Emilin1/Dact2/Inhba/Snx25/Usp15/Tgfbr2/Grem1/Dusp22/Itga3/Stub1/Inhbb	56
BP	GO:0009199	ribonucleoside triphosphate metabolic process	46/2123	276/23210	4.87852056855859e-05	0.00105012	0.000751687	Myog/Nmnat1/Ak3/Myh7/Ak2/Atp5k/Cox5a/Bend3/Cox7c/Uqcrh/Atp5l/Ctns/Sdhd/Atpif1/Atp5g2/Ran/Uqcrfs1/Impdh2/Ccnb1/Atp5d/Cdk1/Uqcrb/Rhoa/Ola1/Atp5b/Atp7a/Ddit4/Pfkp/Bcl2l1/Eno3/Ier3/Ak1/Gale/Nipsnap2/App/Tgfb1/Abcd1/Dhtkd1/Insr/Fam20c/Hk1/Eno2/Ampd3/Lrrk2/Htr2a/Atp1a2	46
BP	GO:0050673	epithelial cell proliferation	64/2123	425/23210	4.96686640274548e-05	0.00106528	0.000762536	Igf2/Cxcl12/Rgcc/Hmox1/Atoh8/Sfrp2/Gas1/F3/Id2/Igfbp3/Nfib/Glul/Sfrp1/Six1/Six4/Mcc/Tgfbr3/Id1/Sirt1/Atpif1/Lims1/Serpinb1a/Atf2/Hmgb2/Chuk/Phb2/Tgfbr1/Nras/Bmpr1a/Hmgb1/Etv4/Pik3cb/Atp7a/Tcf19/Tgfb2/Sulf1/Ppard/Scn5a/Rida/Col8a1/Sparc/Ccnd1/Cav1/Intu/Gpx1/Htra1/Ift172/Areg/Tgfb1/Sema5a/Pgf/Vegfa/Sox9/Xdh/Cdh13/Pold4/Synj2bp/Flt1/Ednra/Cd34/Lims2/Ecm1/Ptprn/Ptprv	64
BP	GO:0042311	vasodilation	12/2123	36/23210	5.15344727867565e-05	0.00110132	0.000788335	Nos1/Rgs2/Prkg1/Atg5/Sod1/G6pdx/Sod2/P2rx4/Plod3/Gpx1/Gch1/Adora2a	12
BP	GO:0010038	response to metal ion	45/2123	269/23210	5.3473090272622e-05	0.00113469	0.000812222	Myog/Slc40a1/Hmox1/Id2/Abat/Ttn/Fas/Tfrc/Cebpa/Cdk4/D2hgdh/Mt2/Nfatc3/Sod1/Gss/Chuk/Mapk8/Adcy7/Clic4/Tcirg1/Mcoln1/P2rx4/Atp7a/Slc30a4/Ank3/Scn5a/Anxa5/Cav1/Cpne2/Gpr39/Gsn/Cp/Syt12/Xdh/Tnnt2/Mylk/Itpr3/Syt17/S100a16/Lrrk2/Dmtn/Plcd1/Crhbp/Sod3/Rasa4	45
BP	GO:0060420	regulation of heart growth	20/2123	84/23210	5.3477981312336e-05	0.00113469	0.000812222	Acacb/Rgs4/Rgs2/Tgfbr3/Jarid2/Pim1/Sirt1/G6pdx/Ccnb1/Ddx39b/Tgfbr1/Cdk1/Bmpr1a/Dusp6/Akap6/Zfpm2/Kcnk2/Pi16/Edn1/Tgfbr2	20
BP	GO:0046902	regulation of mitochondrial membrane permeability	15/2123	53/23210	5.45050095622299e-05	0.00115236	0.000824874	Hebp2/Siva1/Gclc/Bcl2l11/Bnip3l/Atpif1/Slc25a5/Sh3glb1/Atf2/Hip1r/Bok/Bcl2l1/Pmaip1/Ier3/Cnp	15
BP	GO:0048742	regulation of skeletal muscle fiber development	7/2123	13/23210	5.54129181793984e-05	0.0011674	0.000835641	Myog/Lmod3/Myod1/Myf5/Naca/Hdac5/Hdac9	7
BP	GO:0009101	glycoprotein biosynthetic process	46/2123	278/23210	5.8428610622195e-05	0.00122555	0.000877265	Uggt2/Dpm3/Fut10/Vangl2/Gfpt1/Tmtc4/Aatf/B3galnt2/Rxylt1/Hs2st1/Mgat2/B4gat1/St3gal2/Csgalnact1/Mgat1/St6gal1/St6galnac4/Hs6st1/Pomt1/Ggta1/Atp7a/Chst12/Xylt2/Abca7/Pmm1/Extl3/Ext2/Galnt18/Plod3/Lfng/Chpf/Foxl1/Poglut3/Gcnt2/Hbegf/Man1c1/Insr/Tmtc2/Acot8/Fut8/Crppa/Alg1/Chst7/Dpagt1/Galnt7/Ndst3	46
BP	GO:0060560	developmental growth involved in morphogenesis	45/2123	270/23210	5.85856553126805e-05	0.00122555	0.000877265	Postn/Sema3d/Cxcl12/Cxcr4/Cacng7/Sfrp2/Sema6a/Sfrp1/Six1/Six4/Sema3e/Spry2/Raph1/Vangl2/Spg20/Sh3glb1/Zfp568/Zeb2/Aurka/Vcl/Zfyve27/Cttn/Dbn1/Ptprs/Ddr1/Dnm2/Sema6d/Areg/App/Tgfb1/Sema5a/Vegfa/Sox9/Trpv2/Sema3b/Sema4f/L1cam/Syt17/Trim46/Pthlh/Tnc/Sema7a/Mgll/Tgfbr2/Cyfip2	45
BP	GO:0055017	cardiac muscle tissue growth	23/2123	105/23210	6.24538434692003e-05	0.00130189	0.000931906	Rgs4/Rgs2/Prkg1/Tgfbr3/Jarid2/Pim1/Sirt1/Dipk2a/G6pdx/Ccnb1/Ddx39b/Tgfbr1/Cdk1/Bmpr1a/Camk2d/Tgfb2/Akap6/Zfpm2/Pdlim5/Kcnk2/Pi16/Edn1/Tgfbr2	23
BP	GO:0097755	positive regulation of blood vessel diameter	18/2123	72/23210	6.29142130249102e-05	0.0013069	0.000935493	Nos1/Rgs2/Prkg1/Sirt1/Atg5/Sod1/G6pdx/Sod2/P2rx4/Ppard/Plod3/Kat2b/Gpx1/Dock5/Gch1/Cx3cl1/Gper1/Adora2a	18
BP	GO:0044843	cell cycle G1/S phase transition	34/2123	185/23210	6.43804959272336e-05	0.00132807	0.000950648	Rgcc/Gas1/Id2/Rps27l/Apex1/Cdk4/Fam83d/Lats2/Adamts1/Nasp/Dcun1d3/Pias1/Rpl26/Casp2/Rps6/Psme3/Rcc1/Ddx3x/Phb2/Plk3/Rpl17/Ccna2/Camk2d/Rhou/Bach1/Tcf19/Pdpn/Ccnd1/Camk2g/Nacc2/Ptpn6/Tcim/Inhba/Ptprv	34
BP	GO:0045766	positive regulation of angiogenesis	34/2123	185/23210	6.43804959272336e-05	0.00132807	0.000950648	Igf2/Dll1/Cxcr4/Hmox1/Sfrp2/F3/Serpine1/Sirt1/Map3k3/Cyp1b1/Nras/Hmgb1/Itga5/Anxa3/Epha1/Rras/Hspb1/Sema5a/Pgf/Vegfa/Smoc2/Jup/Ctsh/Flt1/Cx3cl1/Angpt2/Itgb2/Cd34/Ptk2b/Tgfbr2/Ecm1/Grem1/Hdac9/Sphk1	34
BP	GO:0032386	regulation of intracellular transport	65/2123	438/23210	6.80492796550784e-05	0.0013989	0.00100134	Hmox1/Gas1/Epm2a/Rbm27/Pcsk9/Pkia/Bnip3l/Atpif1/Ppp1cc/Xpo4/Ctdspl2/Nup54/Sh3glb1/Bves/Ran/Khdrbs1/Tomm7/Ppp1r12a/Plk3/Ttc21b/Txn1/Nup153/Nutf2/Git2/Nucb1/Stxbp1/Capn10/Ehd2/Cacnb3/Dbn1/Vamp2/Ank3/Edem2/Bcl2l1/Stx1a/Pik3r2/Ier3/Stxbp2/Sept5/Flna/Abca2/Rint1/Ripor1/Il4ra/Tgfb1/Ifi27/Bace1/Ndrg4/Src/Use1/Prepl/Jup/Vamp8/Rab3a/Tnnt2/Edem1/Pld2/Ptpn22/Trim46/Lrrk2/Dmtn/Htr2a/Adora2a/Eipr1/Tardbp	65
BP	GO:0007088	regulation of mitotic nuclear division	31/2123	163/23210	6.84939772468263e-05	0.0013993	0.00100163	Igf2/Rgcc/Cdkn1c/Pttg1/Bub1b/Bub1/Nek2/Nusap1/Cdc27/Ube2c/Cep85/Spdl1/Rcc1/Terf1/Phb2/Ccnb1/Bub3/Ranbp1/Vps4b/Mad1l1/Xrcc3/Hspa1b/Met/Hecw2/Map9/Tgfb1/Insr/Cul7/Btc/Edn1/Sphk1	31
BP	GO:0043524	negative regulation of neuron apoptotic process	33/2123	178/23210	6.86226271318766e-05	0.0013993	0.00100163	Nos1/Pou4f1/Hmox1/Nmnat1/Six1/Six4/Gclm/Gclc/Ube2v2/Sirt1/Sod1/Sod2/Hspd1/Rhoa/Stxbp1/Atp7a/Bok/Bcl2l1/Cpeb4/Map3k12/Unc5b/Wfs1/Vegfa/Crlf1/Cln3/Dnajc5/Syngap1/Nefl/Cx3cl1/Ptk2b/Ppt1/Adam8/Adora2a	33
BP	GO:0009260	ribonucleotide biosynthetic process	40/2123	232/23210	6.87754093040641e-05	0.0013993	0.00100163	Myog/Acacb/Acsl1/Ak3/Ak2/Atp5k/Prps2/Atp5l/Atp5g2/Prps1/Impdh2/Gart/Atp5d/Atic/Paics/Atp5b/Adcy7/Ddit4/Pfkp/Bcl2l1/Adcy6/Npr2/Eno3/Acot7/Ier3/Ak1/Gale/App/Tgfb1/Dhtkd1/Insr/Nppb/Mlycd/Hk1/Eno2/Ampd3/Adssl1/Pdk1/Htr2a/Acat1	40
BP	GO:0051924	regulation of calcium ion transport	45/2123	272/23210	7.01709087826804e-05	0.00142282	0.00101847	Nos1/Stc1/Cxcl12/Cxcr4/Rgs4/Serpine1/Epb41/Chd7/Nfatc3/Atg5/G6pdx/Rhoa/Myo5a/Camk2d/Cacnb3/P2rx4/Tgfb2/Ubash3b/Cav1/Cacng1/Hspa2/Nipsnap2/Wfs1/Gnai2/Gpr39/Tgfb1/Creb3/Akap6/Cbarp/Trpv2/Mylk/Jph2/Ednra/Ptpn22/Cx3cl1/Cacnb2/Ptpn6/Gper1/Ace/Ptk2b/Rem1/Rrad/Adora2a/Gpr35/Atp1a2	45
BP	GO:0001655	urogenital system development	54/2123	346/23210	7.21298465523083e-05	0.00145303	0.00104009	Heyl/Sox8/Id3/Dll1/Cdkn1c/Id2/Sfrp1/Six1/Six4/Pcsk9/Fat4/Cat/Adamts1/Bcl2l11/Nid1/Vangl2/Amer1/Akr1b3/Pbx1/Tsc1/Hs2st1/Tgfbr1/Ube3a/Hdac5/Vcan/Myo1e/Glis2/Ptcd2/Tgfb2/Anxa4/Sulf1/Gcnt4/Wwtr1/Lama5/Wfs1/Tgfb1/Pgf/Vegfa/Npnt/Pdgfa/Crlf1/Sox9/Ednra/Angpt2/Ace/Pax8/Lrrk2/Lif/Dact2/Tnc/Grem1/Itgb4/Itga3/Nup133	54
BP	GO:0014065	phosphatidylinositol 3-kinase signaling	26/2123	127/23210	7.25239987455781e-05	0.00145303	0.00104009	Cat/Sirt1/Dipk2a/Ube3a/Rgl2/Pik3cb/Ptpn13/Tgfb2/Ppard/Pik3r2/Unc5b/Slc9a3r1/Pdgfa/Fbxl2/Insr/Sox9/Nyap1/Slc9a3r2/Flt1/Pld2/Dcn/Ptpn6/Gper1/Edn1/Htr2a/Pear1	26
BP	GO:0014912	negative regulation of smooth muscle cell migration	9/2123	22/23210	7.26390903454276e-05	0.00145303	0.00104009	Igfbp3/Prkg1/Serpine1/Apex1/Bmpr1a/Coro1b/Ppard/Sema6d/Ndrg4	9
BP	GO:1903055	positive regulation of extracellular matrix organization	9/2123	22/23210	7.26390903454276e-05	0.00145303	0.00104009	Rgcc/Phldb2/Colgalt1/Phldb1/Tgfb2/Pdpn/Sema5a/Sox9/Emilin1	9
BP	GO:0010508	positive regulation of autophagy	25/2123	120/23210	7.34760350080833e-05	0.00146484	0.00104855	Hmox1/Epm2a/Foxo1/Gpsm1/Bcl2l11/Sirt1/Hspb8/Bnip3l/Atpif1/Sh3glb1/Tomm7/Tsc1/Plk3/Hmgb1/Supt5/Vps13d/Ticam1/Clec16a/Ddit3/Gba/Sesn3/Sh3bp4/Tfeb/Dcn/Lrrk2	25
BP	GO:1903829	positive regulation of cellular protein localization	48/2123	297/23210	7.45750492699511e-05	0.00148177	0.00106067	Abhd17c/Cct2/Dkc1/Epb41/Xpo4/Ctdspl2/Pinx1/Sh3glb1/Ran/Tomm7/Gnl3/Rack1/Plk3/Cdk1/Nmd3/Nutf2/Cep250/Mesd/Myo5a/Nlgn2/Cacnb3/Cdk5rap3/Glis2/Vamp2/Tgfb2/Ank3/Edem2/Abca7/Ppp1r9b/Pmaip1/Pik3r2/Snx33/Flna/Map1a/Ripor1/Tgfb1/Src/Vegfa/Jup/Card10/Edem1/Synj2bp/Ptpn22/Gper1/Lif/Itga3/Ccdc88a/Tardbp	48
BP	GO:0016051	carbohydrate biosynthetic process	35/2123	194/23210	7.48993063892404e-05	0.00148326	0.00106173	Igf2/C1qtnf3/Prkg1/Epm2a/Pgd/Foxo1/Sirt1/Gfpt1/Has1/Nln/Ppp1cb/Akr1b3/G6pdx/Ptges3/Ppp4r3a/Hs2st1/Wdr5/Mgat2/St3gal2/G6pc3/Csgalnact1/Chst12/Extl3/Ext2/Pgp/Kat2b/Tgfb1/Insr/Ptger4/Ppp1r3f/Chst15/Gper1/Ptk2b/Ndst3/Plcd1	35
BP	GO:0009144	purine nucleoside triphosphate metabolic process	46/2123	281/23210	7.61822064859263e-05	0.00150365	0.00107633	Myog/Nmnat1/Ak3/Myh7/Ak2/Atp5k/Cox5a/Bend3/Cox7c/Uqcrh/Atp5l/Ctns/Sdhd/Atpif1/Atp5g2/Ran/Uqcrfs1/Impdh2/Ccnb1/Atp5d/Cdk1/Uqcrb/Rhoa/Ola1/Atp5b/Atp7a/Ddit4/Pfkp/Bcl2l1/Eno3/Ier3/Ak1/Gale/Nipsnap2/App/Tgfb1/Abcd1/Dhtkd1/Insr/Fam20c/Hk1/Eno2/Ampd3/Lrrk2/Htr2a/Atp1a2	46
BP	GO:0051155	positive regulation of striated muscle cell differentiation	18/2123	73/23210	7.64382029699696e-05	0.00150371	0.00107637	Myog/Rbm24/Lmod3/Cxcl12/Myod1/Csrp3/Myf5/Sirt1/Ddx39b/Capn2/Ehd2/Il4ra/Tgfb1/Akap6/Flot1/Mmp14/Edn1/Grem1	18
BP	GO:0050680	negative regulation of epithelial cell proliferation	28/2123	142/23210	7.84054837938297e-05	0.00153481	0.00109864	Rgcc/Atoh8/Sfrp2/Gas1/Nfib/Sfrp1/Mcc/Tgfbr3/Atpif1/Lims1/Atf2/Phb2/Tgfbr1/Etv4/Tgfb2/Sulf1/Ppard/Rida/Sparc/Cav1/Intu/Ift172/Tgfb1/Sox9/Xdh/Synj2bp/Flt1/Lims2	28
BP	GO:0000305	response to oxygen radical	10/2123	27/23210	7.87944706245499e-05	0.00153481	0.00109864	Prdx1/Dhfr/Sod1/Ercc6/Sod2/Atp7a/Ccs/Txnrd2/Gch1/Sod3	10
BP	GO:0060343	trabecula formation	10/2123	27/23210	7.87944706245499e-05	0.00153481	0.00109864	Slc40a1/Sfrp1/Ppargc1b/Tgfbr3/Adamts1/Fhl2/Vegfa/Adgrg6/Grem1/Thbs3	10
BP	GO:2000060	positive regulation of ubiquitin-dependent protein catabolic process	21/2123	93/23210	8.06164020850988e-05	0.00156517	0.00112037	Gclc/Ube2v2/Sumo3/Pias1/Sumo2/Aurka/Rack1/Mapk8/Plk3/Dnajb2/Hspa1b/Cav1/Fam122a/Rnf19b/Rnf144b/Zfand2a/Gba/Dda1/Ptk2b/Lrrk2/Stub1	21
BP	GO:0045598	regulation of fat cell differentiation	27/2123	135/23210	8.10647367536232e-05	0.00156875	0.00112293	Fndc5/Sfrp2/Id2/Sort1/Wdfy2/Lpin1/Sfrp1/Foxo1/Cebpa/Sirt1/Zadh2/Sod2/Fndc3b/Metrnl/Ppard/Wwtr1/Zbtb7b/Zbtb7c/Tgfb1i1/Tgfb1/Ddit3/Vegfa/Zfpm1/Zfpm2/Cmklr1/Gper1/Htr2a	27
BP	GO:0034614	cellular response to reactive oxygen species	29/2123	150/23210	8.53727736651824e-05	0.00164675	0.00117876	Prdx1/Apex1/Ppargc1b/Foxo1/Sirt1/Glrx/Dhfr/Sod1/Romo1/Akr1b3/Sod2/Chuk/Rack1/Mapk8/Txn1/Cyp1b1/Stk25/Crk/Atp7a/Met/Ccs/Ripk3/Src/Prdx5/Kcnc2/Gch1/Lrrk2/Sod3/Sphk1	29
BP	GO:0050866	negative regulation of cell activation	36/2123	203/23210	8.59544340626509e-05	0.00165261	0.00118295	Hmox1/Cd24a/Id2/Abat/Prkg1/Peli1/Fas/Sfrp1/Sdc4/Gclc/Cblb/Hmgb3/Loxl3/Mad1l1/Sh2b3/Ubash3b/Bcr/Zbtb7b/Il4ra/Tgfb1/Pdgfa/Mertk/Parp3/Lgals9/Ptpn22/Cx3cl1/Ptpn6/Gper1/Emilin1/Tigit/Adgrf5/Spn/Adora2a/Dusp22/Abr/Tspan32	36
BP	GO:0009259	ribonucleotide metabolic process	64/2123	433/23210	8.68589530255045e-05	0.0016637	0.00119089	Myog/Acacb/Acsl1/Nmnat1/Ak3/Myh7/Ak2/Atp5k/Cox5a/Bend3/Cox7c/Prps2/Uqcrh/Atp5l/Ctns/Sdhd/Atpif1/Atp5g2/Prps1/Ran/Uqcrfs1/Impdh2/Gart/Ccnb1/Atp5d/Atic/Cdk1/Uqcrb/Rhoa/Ola1/Paics/Atp5b/Adcy7/Atp7a/Ddit4/Pfkp/Bcl2l1/Adcy6/Npr2/Eno3/Acot7/Ier3/Ak1/Gale/Nipsnap2/App/Tgfb1/Abcd1/Dhtkd1/Insr/Nppb/Acot8/Fam20c/Mlycd/Hk1/Eno2/Ampd3/Lrrk2/Adssl1/Pdk1/Htr2a/Acat1/Atp1a2/Nt5e	64
BP	GO:0030042	actin filament depolymerization	15/2123	55/23210	8.70915605486552e-05	0.0016637	0.00119089	Lmod3/Lmod2/Cfl2/Sptan1/Dstn/Wdr1/Mical1/Lima1/Sema5a/Gsn/Capg/Add2/Lmod1/Dmtn/Avil	15
BP	GO:0051216	cartilage development	37/2123	211/23210	8.80725059335196e-05	0.00167705	0.00120045	Stc1/Matn3/Sfrp2/Efemp1/Nfib/Adamts12/Myf5/Maf/Tgfbr1/Bmpr1a/Bgn/Csgalnact1/Anxa6/Creb3l2/Scx/Sik3/Fbxw4/Atp7a/Tgfb2/Sulf1/Matn2/Col6a1/Tgfb1/Arid5a/Sox9/Ltbp3/Ccn2/Col7a1/Pthlh/Edn1/Bmp1/Adamts7/Tgfbr2/Ecm1/Grem1/Thbs3/Col6a3	37
BP	GO:0010634	positive regulation of epithelial cell migration	28/2123	143/23210	8.91135168510527e-05	0.00169145	0.00121076	Igf2/Hmox1/Atoh8/Serpine1/Plpp3/Sirt1/Map3k3/Atp5b/P2rx4/Anxa3/Met/Tgfb2/Sparc/Hspb1/Tgfb1/Sema5a/Src/Vegfa/Hbegf/Smoc2/Sox9/Ctsh/Dock5/Adgra2/Ptk2b/Tgfbr2/Hdac9/Itga3	28
BP	GO:0030324	lung development	38/2123	219/23210	8.97593929423865e-05	0.00169828	0.00121565	Meg3/Nfib/Cebpa/Spry2/Id1/Vangl2/Ptges3/Bmpr1a/Hmgb1/Mapk8ip3/Loxl3/Fndc3b/Hs6st1/Wwp1/Atp7a/Pdpn/Sparc/Plod3/Lama5/Atxn1/Rcn3/Vegfa/Pdgfa/Zfpm2/Sox9/Ctsh/Rab3a/Ltbp3/Mmp14/Ccn2/Ace/Pthlh/Lif/Hsd11b1/Adamts2/Tnc/Tgfbr2/Itga3	38
BP	GO:1901879	regulation of protein depolymerization	20/2123	87/23210	9.06454705619776e-05	0.00170923	0.00122349	Lmod3/Lmod2/Cfl2/Eml4/Ckap2/Sptan1/Dstn/Katnb1/Wdr1/Lima1/Spef1/Map1a/Sema5a/Gsn/Capg/Add2/Lmod1/Dmtn/Apc2/Avil	20
BP	GO:1902547	regulation of cellular response to vascular endothelial growth factor stimulus	8/2123	18/23210	9.14063566852011e-05	0.00170923	0.00122349	Dll1/Sema6a/Adamts12/Spry2/Smoc2/Xdh/Adgra2/Dcn	8
BP	GO:0051100	negative regulation of binding	32/2123	173/23210	9.17489548181195e-05	0.00170923	0.00122349	Id3/Dkk1/Hmox1/Id2/Arhgap28/Nfib/Crmp1/Lef1/Tfap4/Pcsk9/Gpsm1/Id1/Sirt1/Sumo3/Nek2/Btaf1/Aurka/Hspa4/Mapk8/Dnajb2/Met/Cav1/Ripor1/Ddit3/Zfpm1/Plscr1/Mdfi/Adam15/Ace/Enho/Lrrk2/Stub1	32
BP	GO:0009127	purine nucleoside monophosphate biosynthetic process	30/2123	158/23210	9.17766695733796e-05	0.00170923	0.00122349	Myog/Ak3/Ak2/Atp5k/Prps2/Atp5l/Atp5g2/Prps1/Impdh2/Gart/Atp5d/Atic/Paics/Atp5b/Ddit4/Pfkp/Bcl2l1/Eno3/Ier3/Ak1/Gale/App/Tgfb1/Dhtkd1/Insr/Hk1/Eno2/Ampd3/Adssl1/Htr2a	30
BP	GO:0009168	purine ribonucleoside monophosphate biosynthetic process	30/2123	158/23210	9.17766695733796e-05	0.00170923	0.00122349	Myog/Ak3/Ak2/Atp5k/Prps2/Atp5l/Atp5g2/Prps1/Impdh2/Gart/Atp5d/Atic/Paics/Atp5b/Ddit4/Pfkp/Bcl2l1/Eno3/Ier3/Ak1/Gale/App/Tgfb1/Dhtkd1/Insr/Hk1/Eno2/Ampd3/Adssl1/Htr2a	30
BP	GO:0045453	bone resorption	18/2123	74/23210	9.24637623910948e-05	0.00170942	0.00122362	Car2/Tfrc/Ppargc1b/Tcirg1/Itgav/Lrrk1/Ubash3b/Nox4/Ncdn/Src/Vegfa/Ptger4/Snx10/Ltbp3/Tmem119/Siglec15/Ptk2b/Adam8	18
BP	GO:2000573	positive regulation of DNA biosynthetic process	18/2123	74/23210	9.24637623910948e-05	0.00170942	0.00122362	Cct2/Dkc1/Hmbox1/Nek2/Ptges3/Rfc4/Ddx39b/Cyp1b1/Rfc5/Hnrnpa2b1/Camk2d/Nox4/Src/Vegfa/Smoc2/Ptk2b/Grem1/Rfc2	18
BP	GO:0051188	cofactor biosynthetic process	42/2123	251/23210	9.26499784248871e-05	0.00170942	0.00122362	Myog/Acacb/Mthfd1/Acsl1/Nmnat1/Gclm/Gclc/Nadk2/Ctns/Dhfr/Atpif1/Sod1/Rsad1/Cox15/G6pdx/Gss/Gart/Sod2/Atic/Mettl16/Ddit4/Pfkp/Eno3/Acot7/Mthfd1l/Ier3/Gale/App/Mocs3/Srrd/Dhtkd1/Insr/Duoxa1/Mlycd/Hk1/Coq3/Gch1/Eno2/Pdk1/Htr2a/Acat1/Nmnat2	42
BP	GO:0010831	positive regulation of myotube differentiation	12/2123	38/23210	9.37791583735319e-05	0.0017249	0.0012347	Myog/Rbm24/Lmod3/Cxcl12/Myod1/Csrp3/Myf5/Capn2/Ehd2/Il4ra/Flot1/Mmp14	12
BP	GO:0048871	multicellular organismal homeostasis	70/2123	486/23210	9.41433619549631e-05	0.00172625	0.00123567	Slc40a1/Adamts5/Car2/Acacb/Dll1/Cxcr4/Abat/Acsl1/Pctp/Lpin1/Tfrc/Ppargc1b/Id1/Sirt1/Sod1/Akr1b3/Elovl6/Lnpep/Ercc6/Tcirg1/Scx/Gak/Metrnl/Itgav/Met/Lrrk1/Ubash3b/Adcy6/Cav1/Adipor2/Prkab2/Wwtr1/Gpx1/Zbtb7b/Plcl2/Whrn/Map1a/Gcnt2/Wfs1/Nox4/Il4ra/Rcn3/Ncdn/Plcl1/Ddit3/Src/Vegfa/Gba/Prdx5/Map2k6/Ptger4/Sox9/Ctsh/Snx10/Slc27a1/Ltbp3/Plac8/Trpv2/Tmem119/Cmklr1/Ccn2/Siglec15/Cd34/G0s2/Ampd3/Ptk2b/Pthlh/…	70
BP	GO:0001666	response to hypoxia	36/2123	204/23210	9.53410139312041e-05	0.00173217	0.00123991	Rgcc/Hmox1/Cd24a/Abat/Fndc1/Cat/Sirt1/Nfatc3/Bnip3l/Sdhd/Suv39h2/Wtip/Plk3/Limd1/Camk2d/Bach1/Tgfb2/Ddit4/Ppard/Cav1/Camk2g/Itpr2/Pgf/Ajuba/Vegfa/Kcnk2/Flt1/Pld2/Ednra/Cd34/Pdk1/Edn1/Adam8/Sod3/Stub1/Plekhn1	36
BP	GO:0071560	cellular response to transforming growth factor beta stimulus	36/2123	204/23210	9.53410139312041e-05	0.00173217	0.00123991	Serpine1/Peg10/Tgfbr3/Sirt1/Dcp1a/Tgfbr1/Zfp451/Col3a1/Bmpr1a/Trim33/Crk/Scx/Fermt2/Dbn1/Tgfb2/Dnm2/Cav1/Ltbp1/Htra1/Gcnt2/Tgfb1i1/Tgfb1/Src/Npnt/Sox9/Ltbp4/Col4a2/Ltbp3/Fut8/Emilin1/Snx25/Usp15/Tgfbr2/Dusp22/Itga3/Stub1	36
BP	GO:1904018	positive regulation of vasculature development	36/2123	204/23210	9.53410139312041e-05	0.00173217	0.00123991	Igf2/Dll1/Cxcr4/Hmox1/Sfrp2/F3/Serpine1/Sirt1/Map3k3/Sod2/Cyp1b1/Nras/Hmgb1/Itga5/Anxa3/Epha1/Rras/Hspb1/Sema5a/Pgf/Vegfa/Smoc2/Jup/Ctsh/Flt1/Cx3cl1/Angpt2/Itgb2/Cd34/Gper1/Ptk2b/Tgfbr2/Ecm1/Grem1/Hdac9/Sphk1	36
BP	GO:0032984	protein-containing complex disassembly	37/2123	212/23210	9.74549682889244e-05	0.00176518	0.00126354	Lmod3/Lmod2/Cfl2/Lix1/Eml4/Kif18b/Ckap2/Nedd1/Smarce1/Eif5a/Sptan1/Vps4b/Dstn/Epg5/Gak/Mcoln1/Katnb1/Ddit4/Wdr1/Mical1/Lima1/Spef1/Map1a/Sema5a/Clec16a/Gba/Insr/Cln3/Gsn/Vamp8/Capg/Add2/Lmod1/Dmtn/Apc2/Avil/Tecpr1	37
BP	GO:0043244	regulation of protein complex disassembly	24/2123	115/23210	9.86048224119523e-05	0.00178058	0.00127456	Lmod3/Lmod2/Cfl2/Eml4/Ckap2/Eif5a/Sptan1/Dstn/Katnb1/Wdr1/Lima1/Spef1/Map1a/Sema5a/Clec16a/Gba/Insr/Gsn/Capg/Add2/Lmod1/Dmtn/Apc2/Avil	24
BP	GO:0051222	positive regulation of protein transport	64/2123	435/23210	9.94871633390162e-05	0.00179107	0.00128207	Postn/Rgcc/Il1rl1/C1qtnf3/Abat/Ttn/Glul/Sirt1/Glrx/Golph3l/Xpo4/Ctdspl2/Ppid/Ran/Tomm7/Chuk/Rack1/Plk3/Hspd1/Nutf2/Hmgb1/Ppp3cb/Aacs/Arhgef5/Myh10/Nlgn2/Capn10/Cacnb3/Myo18a/Panx1/Vamp2/Tgfb2/Ifnar1/Ank3/Edem2/Ppard/Il1rap/Pik3r2/Kcnn4/Flna/Crlf2/Ripor1/Il4ra/Gpr39/Tgfb1/Arid5a/Src/Ddx58/Ptger4/Jup/Lgals9/Vamp8/Il17rc/Edem1/Gsdmd/Hk1/Ptpn22/Cd34/Gper1/Lrrk2/Ano1/Cd14/Adora2a/Tardbp	64
BP	GO:0042273	ribosomal large subunit biogenesis	19/2123	81/23210	0.000101024	0.00180778	0.00129403	Nop16/Mrpl20/Rpl38/Rpl26/Heatr3/Rpf2/Fastkd2/Nol9/Las1l/Ddx18/Rsl1d1/Rpl7a/Snu13/Rpl35a/Nhp2/Rpl5/Rplp0/Nip7/Rpl3	19
BP	GO:0050818	regulation of coagulation	19/2123	81/23210	0.000101024	0.00180778	0.00129403	Abat/Prkg1/Serpine1/Tfpi/Ptprj/Ano6/Sh2b3/Ubash3b/Pdpn/Anxa5/Cav1/Pdgfa/Pros1/Thbd/Cd34/Serping1/Procr/Dmtn/Hpse	19
BP	GO:2001044	regulation of integrin-mediated signaling pathway	7/2123	14/23210	0.000102056	0.00182077	0.00130333	Lims1/Phactr4/Loxl3/Flna/Emp2/Lims2/Dmtn	7
BP	GO:0007519	skeletal muscle tissue development	35/2123	197/23210	0.00010302	0.00183247	0.0013117	Myog/Rbm24/Heyl/Sox8/Lmod3/Dkk1/Dll1/Cfl2/Meg3/Msc/Myoz2/Myod1/Six1/Six4/Myf5/Nfatc3/Nln/Akirin1/Bves/Naca/Nras/Rhoa/Hdac5/Lemd2/Scx/Met/Flnb/Cav1/Gpx1/Gpc1/Tgfb1/Flot1/Svil/Hdac9/Vamp5	35
BP	GO:0001569	branching involved in blood vessel morphogenesis	13/2123	44/23210	0.000104322	0.00185008	0.00132431	Cxcl12/Cxcr4/Sfrp2/Lef1/Sema3e/Nfatc3/Vangl2/Sema5a/Vegfa/Flt1/Ednra/Edn1/Tgfbr2	13
BP	GO:0030100	regulation of endocytosis	47/2123	293/23210	0.000105934	0.00187307	0.00134076	Dkk1/Dll1/Ptx3/Serpine1/Pcsk9/Atad1/Lman2/Lyar/Atg5/Sod1/Pot1b/Rack1/Mfge8/Ptprj/Ppp3cb/Ano6/Hip1r/Myo18a/Itgav/Bcr/Dnm2/Bcl2l1/Abca7/Rab4a/Usp46/Cav1/Snx33/Tgfb1/Mib1/Src/Vegfa/Mertk/Flot1/Vamp8/Cdh13/Synj2bp/Pros1/Il2rg/Pld2/Lrrk2/Ppt1/Cnn2/Cd14/Grem1/Dnm1/Abr/Sphk1	47
BP	GO:0120031	plasma membrane bounded cell projection assembly	70/2123	488/23210	0.000106879	0.00188419	0.00134872	Ak7/Ablim3/Prdx6/Ick/Arhgef26/Bbip1/Aif1l/Vangl2/Atmin/Atg5/Cep41/Arhgef7/Akirin1/Cep83/Tgfbr1/Ro60/Fam98a/Dpysl3/Myh10/Ano6/Kctd17/Cep250/Vcl/Wdr35/Ablim1/Cttn/Dbn1/Atp7a/Dnm2/Ppp1r9b/Rilpl1/Spata6/Cav1/Agrn/Wdr11/Wwtr1/Intu/Stk36/Fbf1/Ttc39c/Lama5/Stx2/Flna/Tpgs1/Ttll5/Slc9a3r1/Cfap43/Ift172/Emp2/Lrrc49/Ttll3/Ajuba/Bbs5/Arap1/Cln3/Tmem138/Sdccag8/Gsn/Snx10/Cdh13/Mylk/Eps8l2/Ulk4/Gm14137/Fgd3/Dm…	70
BP	GO:0061448	connective tissue development	46/2123	285/23210	0.000107483	0.00188922	0.00135232	Stc1/Sox8/Matn3/Sfrp2/Efemp1/Id2/Nfib/Adamts12/Myf5/Cdk4/Maf/Sirt1/Spg20/Amer1/Atf2/Tgfbr1/Bmpr1a/Bgn/Csgalnact1/Anxa6/Creb3l2/Scx/Sik3/Fbxw4/Atp7a/Tgfb2/Sulf1/Ppard/Matn2/Col6a1/Tgfb1/Arid5a/Slc39a13/Sox9/Ltbp3/Ccn2/Col7a1/Pthlh/Edn1/Bmp1/Adamts7/Tgfbr2/Ecm1/Grem1/Thbs3/Col6a3	46
BP	GO:0010769	regulation of cell morphogenesis involved in differentiation	53/2123	343/23210	0.00010893	0.00190434	0.00136315	Postn/Sema3d/Cxcl12/Sema6a/Lrrc4c/Sema3e/Id1/Spg20/Lims1/Tbc1d24/Sh3glb1/Zeb2/Ube3a/Stk25/St6gal1/Zfyve27/Crk/Cttn/Dbn1/Met/Ptprs/Kalrn/Pdpn/Dnm2/Hecw2/Plxnb2/Agrn/Arhgap33/Flna/Adam10/Sema6d/Sema5a/Map6/Vegfa/Ust/Zswim8/Dock5/Pdlim5/Cul7/Syngap1/Baiap2/Trpv2/Sema3b/Nefl/Sema4f/L1cam/Lims2/Trim46/Lrrk2/Ngef/Dmtn/Sema7a/Mgll	53
BP	GO:0090303	positive regulation of wound healing	15/2123	56/23210	0.000108984	0.00190434	0.00136315	Cxcr4/Serpine1/Myod1/Plpp3/Hmgb1/Ptprj/Ano6/Pdpn/Ppard/Hbegf/Ptger4/Smoc2/Mylk/Dmtn/Hpse	15
BP	GO:0035335	peptidyl-tyrosine dephosphorylation	10/2123	28/23210	0.000112558	0.00196101	0.00140372	Epm2a/Ptprj/Ptpn13/Ptprs/Ubash3b/Pgp/Dusp6/Dusp7/Ptpn6/Dusp22	10
BP	GO:0002040	sprouting angiogenesis	24/2123	116/23210	0.000113696	0.00196612	0.00140737	Dll1/Hmox1/Sema6a/Glul/Lef1/Sema3e/E2f2/Map3k3/Rhoa/Hmgb1/Hdac5/Itga5/Pik3r2/Sema5a/Pgf/Vegfa/Card10/Cdh13/Adgra2/Synj2bp/Flt1/Ptk2b/Grem1/Hdac9	24
BP	GO:1903052	positive regulation of proteolysis involved in cellular protein catabolic process	24/2123	116/23210	0.000113696	0.00196612	0.00140737	Gclc/Ube2v2/Sumo3/Atpif1/Pias1/Sumo2/Aurka/Rack1/Mapk8/Plk3/Dnajb2/Hspa1b/Edem2/Cav1/Fam122a/Rnf19b/Rnf144b/Zfand2a/Gba/Dda1/Edem1/Ptk2b/Lrrk2/Stub1	24
BP	GO:0051897	positive regulation of protein kinase B signaling	22/2123	102/23210	0.000113843	0.00196612	0.00140737	Igf2/C1qtnf3/F3/Spry2/Tgfbr1/Ptprj/P2rx4/Gpx1/Gcnt2/Nox4/Tgfb1/Sema5a/Src/Vegfa/Pdgfa/Hbegf/Phlpp1/Insr/Cx3cl1/Fam110c/Hpse/Adam8	22
BP	GO:0045807	positive regulation of endocytosis	32/2123	175/23210	0.000114869	0.00197807	0.00141593	Dll1/Ptx3/Serpine1/Pcsk9/Atad1/Lman2/Lyar/Sod1/Mfge8/Ptprj/Ano6/Hip1r/Myo18a/Bcr/Dnm2/Bcl2l1/Abca7/Cav1/Mib1/Vegfa/Mertk/Flot1/Synj2bp/Pros1/Il2rg/Pld2/Lrrk2/Ppt1/Cd14/Grem1/Dnm1/Abr	32
BP	GO:0060538	skeletal muscle organ development	36/2123	206/23210	0.00011694	0.00200793	0.0014373	Myog/Rbm24/Heyl/Sox8/Lmod3/Dkk1/Dll1/Mymx/Cfl2/Meg3/Msc/Myoz2/Myod1/Six1/Six4/Myf5/Nfatc3/Nln/Akirin1/Bves/Naca/Nras/Rhoa/Hdac5/Lemd2/Scx/Met/Flnb/Cav1/Gpx1/Gpc1/Tgfb1/Flot1/Svil/Hdac9/Vamp5	36
BP	GO:0033673	negative regulation of kinase activity	37/2123	214/23210	0.000118976	0.002037	0.00145811	Deptor/Rgs2/Sfrp2/Fam72a/Sfrp1/Tfap4/Spry2/Lats2/Pkia/Sirt1/Mllt1/Cep85/Cblb/Ptprj/Adarb1/Sh2b3/Cdk5rap3/Dusp8/Ubash3b/Epha1/Cav1/Shb/Wwtr1/Kat2b/Dusp6/Hspb1/Ajuba/Spry4/Dusp7/Gba/Mvp/Ptpn22/Ptpn6/Rgs14/Spred3/Adora2a/Dusp22	37
BP	GO:0032436	positive regulation of proteasomal ubiquitin-dependent protein catabolic process	19/2123	82/23210	0.000120349	0.00204476	0.00146366	Gclc/Ube2v2/Pias1/Sumo2/Aurka/Rack1/Mapk8/Plk3/Dnajb2/Hspa1b/Cav1/Fam122a/Rnf19b/Rnf144b/Zfand2a/Gba/Dda1/Lrrk2/Stub1	19
BP	GO:0051899	membrane depolarization	19/2123	82/23210	0.000120349	0.00204476	0.00146366	Gclm/Gclc/Atpif1/Rack1/Camk2d/P2rx4/Bok/Ank3/Scn5a/Cav1/Abcd1/Src/Scn7a/Cacnb2/Dcn/Lrrk2/Edn1/Scn9a/Adora2a	19
BP	GO:0030323	respiratory tube development	38/2123	222/23210	0.000120462	0.00204476	0.00146366	Meg3/Nfib/Cebpa/Spry2/Id1/Vangl2/Ptges3/Bmpr1a/Hmgb1/Mapk8ip3/Loxl3/Fndc3b/Hs6st1/Wwp1/Atp7a/Pdpn/Sparc/Plod3/Lama5/Atxn1/Rcn3/Vegfa/Pdgfa/Zfpm2/Sox9/Ctsh/Rab3a/Ltbp3/Mmp14/Ccn2/Ace/Pthlh/Lif/Hsd11b1/Adamts2/Tnc/Tgfbr2/Itga3	38
BP	GO:0043407	negative regulation of MAP kinase activity	17/2123	69/23210	0.000121145	0.0020505	0.00146777	Rgs2/Sfrp2/Sfrp1/Spry2/Ptprj/Sh2b3/Cdk5rap3/Dusp8/Cav1/Dusp6/Spry4/Dusp7/Gba/Ptpn22/Ptpn6/Rgs14/Spred3	17
BP	GO:1902108	regulation of mitochondrial membrane permeability involved in apoptotic process	12/2123	39/23210	0.000124256	0.00209717	0.00150118	Siva1/Gclc/Bcl2l11/Bnip3l/Atpif1/Slc25a5/Sh3glb1/Atf2/Hip1r/Bok/Pmaip1/Ier3	12
BP	GO:0060415	muscle tissue morphogenesis	20/2123	89/23210	0.000126699	0.00213235	0.00152636	Actc1/Pou4f1/Ttn/Myh7/Myf5/Tgfbr3/Chd7/Vangl2/Tgfbr1/Col3a1/Bmpr1a/Adarb1/Ptcd2/Tgfb2/Tgfb1/Zfpm1/Zfpm2/Tnnt2/Mylk/Myom3	20
BP	GO:0035148	tube formation	32/2123	176/23210	0.000128287	0.00215297	0.00154112	Sox8/Atoh8/Sfrp2/Mthfd1/Nfib/Fzd3/Sfrp1/Six1/Sdc4/Six4/Bcl2l11/Vangl2/Tead2/Phactr4/Luzp1/Zeb2/Tsc1/Hs2st1/Vasp/Tgfb2/Plxnb2/Mthfd1l/Ift172/Tgfb1/Mib1/Vegfa/Sox9/Sdccag8/Tgm2/Spint1/Pax8/Grem1	32
BP	GO:0006278	RNA-dependent DNA biosynthetic process	16/2123	63/23210	0.000129545	0.00216188	0.0015475	Cct2/Nop10/Dkc1/Hmbox1/Ten1/Nek2/Pot1b/Pinx1/Ptges3/Terf1/Dcp2/Smg7/Nhp2/Smg5/Hnrnpc/Src	16
BP	GO:0007004	telomere maintenance via telomerase	16/2123	63/23210	0.000129545	0.00216188	0.0015475	Cct2/Nop10/Dkc1/Hmbox1/Ten1/Nek2/Pot1b/Pinx1/Ptges3/Terf1/Dcp2/Smg7/Nhp2/Smg5/Hnrnpc/Src	16
BP	GO:0042391	regulation of membrane potential	64/2123	439/23210	0.000129911	0.0021619	0.00154751	Nrcam/Htr3a/Rgs4/Abat/Hebp2/Gclm/Gclc/Bnip3l/Glrx/Ctns/Spg20/Atpif1/Tbc1d24/Sod1/Bves/Sod2/Rack1/Atp1b3/Dmpk/Camk2d/Nlgn2/Cacnb3/P2rx4/Dbn1/Met/Bok/Ank3/Bcl2l1/Wdr1/Scn5a/Stx1a/Cav1/Agrn/Pmaip1/Kcnn4/Pias3/Flna/Atxn1/App/Gpr39/Abcd1/Src/Gba/Akap6/Cln3/Jup/Kcnc2/Baiap2/Kcnk2/Scn7a/Cx3cl1/Cacnb2/Dcn/Celf4/Ptk2b/Lrrk2/Atp1a3/Edn1/Cntnap1/Ano1/Scn9a/Adora2a/Gpr35/Npas4	64
BP	GO:1901989	positive regulation of cell cycle phase transition	21/2123	96/23210	0.000130634	0.00216473	0.00154954	Rgcc/Lmnb1/Apex1/Cdk4/Fam83d/Adamts1/Cdc25c/Ube2c/Pbx1/Ddx3x/Phb2/Ccnb1/Cdc25b/Rpl17/Cdk1/Vps4b/Camk2d/Ccnd1/Hspa2/App/Tgfb1	21
BP	GO:0051283	negative regulation of sequestering of calcium ion	24/2123	117/23210	0.000130809	0.00216473	0.00154954	Ryr3/Chd7/Atg5/Anxa6/Myo5a/Camk2d/Mcoln1/Itgav/Tgfb2/Ubash3b/Anxa5/Itpr2/Gpr39/Tgfb1/Ddit3/Akap6/Jph2/Itpr3/Ednra/Cx3cl1/Ptpn6/Gper1/Ptk2b/Htr2a	24
BP	GO:0001974	blood vessel remodeling	14/2123	51/23210	0.000137708	0.00226627	0.00162222	Tgfbr3/Chd7/Nfatc3/Atg5/Atp7a/Tmbim1/Tgfb2/Bcr/Flna/Vegfa/Tgm2/Angpt2/Lif/Abr	14
BP	GO:0030834	regulation of actin filament depolymerization	14/2123	51/23210	0.000137708	0.00226627	0.00162222	Lmod3/Lmod2/Cfl2/Sptan1/Dstn/Wdr1/Lima1/Sema5a/Gsn/Capg/Add2/Lmod1/Dmtn/Avil	14
BP	GO:0032535	regulation of cellular component size	59/2123	397/23210	0.000138367	0.00226699	0.00162273	Sema3d/Lmod3/Cxcl12/Lmod2/Deptor/Arhgap28/Cfl2/Sema6a/Sema3e/Cdk4/Spg20/Tsc1/Tmsb10/Rhoa/Vasp/Sptan1/Coro1b/Dstn/Ano6/Plekhg2/Hip1r/Zfyve27/Cttn/Dbn1/Atp7a/Ptprs/Dnm2/Fhod3/Wdr1/Slc12a6/Pik3r2/Kcnn4/Lima1/Slc9a3r1/Sema6d/Sema5a/Vegfa/Snx9/Gsn/Capg/Baiap2/Arpc5/Trpv2/Sema3b/Gm14137/Nefl/Sema4f/L1cam/Ptk2b/Trim46/Inf2/Edn1/Add2/Lmod1/Dmtn/Cotl1/Avil/Sema7a/Mgll	59
BP	GO:0071248	cellular response to metal ion	29/2123	154/23210	0.000138515	0.00226699	0.00162273	Myog/Slc40a1/Hmox1/Id2/Fas/Tfrc/Cebpa/Mt2/Nfatc3/Chuk/Mapk8/Adcy7/Clic4/Mcoln1/P2rx4/Atp7a/Ank3/Scn5a/Anxa5/Cpne2/Gpr39/Gsn/Syt12/Mylk/Syt17/Lrrk2/Dmtn/Crhbp/Rasa4	29
BP	GO:0003007	heart morphogenesis	45/2123	280/23210	0.000140404	0.00229159	0.00164035	Actc1/Heyl/Dkk1/Dll1/Pou4f1/Sfrp2/Id2/Ttn/Flrt2/Six1/Synpo2l/Myh7/Tgfbr3/Fat4/Dhrs3/Pim1/Adamts1/Chd7/Vangl2/Tead2/Atf2/Mdm4/Tgfbr1/Naca/Bmpr1a/Lemd2/Ptcd2/Tgfb2/Cpe/Flna/Fhl2/Ift172/Tgfb1/Mib1/Vegfa/Zfpm1/Insr/Zfpm2/Sox9/Tnnt2/Adgrg6/Myom3/Adam15/Alpk2/Tgfbr2	45
BP	GO:0006790	sulfur compound metabolic process	44/2123	272/23210	0.000142357	0.00231711	0.00165861	Gm10639/Gsta4/Acacb/Gsta1/Gsta2/Mthfd1/Acsl1/Gstk1/Gclm/Ghr/Gclc/Isca2/Ctns/Ahcy/Sod1/G6pdx/Apip/Gss/Sod2/Hs2st1/Mettl16/Bgn/Csgalnact1/Blmh/Chst12/Xylt2/Sulf1/Comt/Acot7/Mical1/Nfu1/Chpf/Gpx1/Chst1/Nox4/Abcd1/Acot8/Mlycd/Chst7/Dcn/Pdk1/Acpp/Acat1/Mamdc2	44
BP	GO:0071559	response to transforming growth factor beta	36/2123	208/23210	0.000142856	0.00231887	0.00165987	Serpine1/Peg10/Tgfbr3/Sirt1/Dcp1a/Tgfbr1/Zfp451/Col3a1/Bmpr1a/Trim33/Crk/Scx/Fermt2/Dbn1/Tgfb2/Dnm2/Cav1/Ltbp1/Htra1/Gcnt2/Tgfb1i1/Tgfb1/Src/Npnt/Sox9/Ltbp4/Col4a2/Ltbp3/Fut8/Emilin1/Snx25/Usp15/Tgfbr2/Dusp22/Itga3/Stub1	36
BP	GO:0009156	ribonucleoside monophosphate biosynthetic process	30/2123	162/23210	0.000146491	0.0023714	0.00169747	Myog/Ak3/Ak2/Atp5k/Prps2/Atp5l/Atp5g2/Prps1/Impdh2/Gart/Atp5d/Atic/Paics/Atp5b/Ddit4/Pfkp/Bcl2l1/Eno3/Ier3/Ak1/Gale/App/Tgfb1/Dhtkd1/Insr/Hk1/Eno2/Ampd3/Adssl1/Htr2a	30
BP	GO:0048644	muscle organ morphogenesis	21/2123	97/23210	0.000152551	0.00246278	0.00176289	Actc1/Pou4f1/Ttn/Myh7/Myf5/Tgfbr3/Chd7/Vangl2/Tgfbr1/Col3a1/Bmpr1a/Adarb1/Ptcd2/Tgfb2/Tgfb1/Zfpm1/Zfpm2/Tnnt2/Mylk/Myom3/Lif	21
BP	GO:0097237	cellular response to toxic substance	31/2123	170/23210	0.000153458	0.00247071	0.00176856	Hmox1/Prdx6/Prdx1/Apex1/Slc31a1/Sirt1/Esd/Glrx/Dhfr/Sod1/Akr1b3/Sod2/Rack1/Mapk8/Txn1/Cyp1b1/Adcy7/Stk25/Abcg2/Atp7a/Met/Ccs/Ripk3/Itpr2/Abtb2/Src/Kcnc2/Gch1/Lrrk2/Sod3/Sphk1	31
BP	GO:0097345	mitochondrial outer membrane permeabilization	10/2123	29/23210	0.000157779	0.00253342	0.00181345	Siva1/Gclc/Bnip3l/Atpif1/Slc25a5/Sh3glb1/Hip1r/Bok/Pmaip1/Ier3	10
BP	GO:0030193	regulation of blood coagulation	18/2123	77/23210	0.000159636	0.00254818	0.00182401	Abat/Prkg1/Serpine1/Tfpi/Ptprj/Ano6/Sh2b3/Ubash3b/Pdpn/Anxa5/Cav1/Pdgfa/Pros1/Thbd/Cd34/Serping1/Dmtn/Hpse	18
BP	GO:0055021	regulation of cardiac muscle tissue growth	18/2123	77/23210	0.000159636	0.00254818	0.00182401	Rgs4/Rgs2/Tgfbr3/Jarid2/Pim1/Sirt1/G6pdx/Ccnb1/Ddx39b/Tgfbr1/Cdk1/Bmpr1a/Akap6/Zfpm2/Kcnk2/Pi16/Edn1/Tgfbr2	18
BP	GO:0001837	epithelial to mesenchymal transition	26/2123	133/23210	0.000160695	0.00254818	0.00182401	Heyl/Rgcc/Sfrp2/Sfrp1/Lef1/Tgfbr3/Fam83d/Vangl2/Mcrip1/Tgfbr1/Phldb2/Loxl3/Phldb1/Tgfb2/Pdpn/Wwtr1/Flna/Gcnt2/Tgfb1i1/Tgfb1/Vegfa/Sox9/Cul7/Adam15/Tgfbr2/Grem1	26
BP	GO:0045930	negative regulation of mitotic cell cycle	39/2123	233/23210	0.000160715	0.00254818	0.00182401	Rgcc/Gas1/Rps27l/Fzd3/Pttg1/Bub1b/Eme1/Bub1/Dcun1d3/Chek2/Rpl26/Foxo4/Casp2/Rps6/Pinx1/Spdl1/Blm/Atf2/Terf1/Ccnb1/Plk3/Cdk1/Bub3/Trim35/Mad1l1/Nabp1/Taok3/Ppp1r10/Cdk5rap3/Xrcc3/Bcl2l1/Ccnd1/Ier3/Rint1/Slc9a3r1/Tgfb1/Ccng1/Nacc2/Ptprv	39
BP	GO:0051882	mitochondrial depolarization	9/2123	24/23210	0.000161272	0.00254818	0.00182401	Gclm/Gclc/Atpif1/Rack1/Bok/Abcd1/Src/Dcn/Lrrk2	9
[truncated: 775 more rows]

## Sheet: AS NSC34
ONTOLOGY	ID	Description	GeneRatio	BgRatio	pvalue	p.adjust	qvalue	geneID	Count
[truncated: 203 more rows]

## Sheet: AS C2C12
ONTOLOGY	ID	Description	GeneRatio	BgRatio	pvalue	p.adjust	qvalue	geneID	Count
[truncated: 23 more rows]
