# Supplementary material for: Cell environment shapes TDP-43 function with implications in neuronal and muscle disease
Source: Commun Biol. 2022 Apr 5;5:314. doi: 10.1038/s42003-022-03253-8 (PMC8983780; doi:10.1038/s42003-022-03253-8)
Supplement: Supplementary file 9 — Supplementary Data 6 [file 42003_2022_3253_MOESM9_ESM.xlsx]

## Sheet: Sheet1
sample	tissue	disease	ppfibp1_ex19_psi	asap2_ex4_psi	poldip3_ex3_psi	tnik_ex14_psi	tbc1d1_ex13_psi	tbc1d1_ex12_psi
Ctrl1.SJ.out	muscle	Control	0.744681	0.607143	0.971429	0.993	0.933333	0.790055
Ctrl2.SJ.out	muscle	Control	0.645833	0.625	0.942308	0.958	0.88961	0.684211
Ctrl3.SJ.out	muscle	Control	0.6	0.677419	0.934579	0.989	0.877934	0.743056
Ctrl4.SJ.out	muscle	Control	0.623656	0.625	0.983957	0.975	0.925121	0.802198
IBM_2_6_27_4_18.SJ.out	muscle	IBM	0.571429	0.833333	0.97931	0.948667	0.913043	0.66092
IBM_3_11_9_5_18.SJ.out	muscle	IBM	0.684211	1	0.91129	0.959	0.893536	0.590604
IBM_4_12_9_5_18.SJ.out	muscle	IBM	0.30137	0.825	0.782427	0.943	0.708029	0.544554
IBM_5_13_9_5_18.SJ.out	muscle	IBM	0.623188	0.772727	0.819005	0.944	0.898936	0.716535
CGND-HRA-00014	Frontal Cortex	ALS-TDP	0.0220588	1	0.965278	0.991304	0.66129	0.610169
CGND-HRA-00015	Frontal Cortex	ALS-TDP	0.0338983	0.96	0.90625	1	0.65	0.592593
CGND-HRA-00016	Frontal Cortex	ALS-TDP	0.0185185	0.967742	0.918033	1	0.448276	0.482143
CGND-HRA-00017	Frontal Cortex	ALS-TDP	0.0574713	0.935484	0.898438	0.993007	0.586207	0.525
CGND-HRA-00018	Frontal Cortex	ALS-TDP	0.0315789	0.85	0.788889	1	0.465116	0.511111
CGND-HRA-00019	Frontal Cortex	ALS-TDP	0.0666667	1	0.927273	1	0.6	0.555556
CGND-HRA-00020	Frontal Cortex	ALS-TDP	0.0762712	1	0.921053	0.990741	0.679245	0.66
CGND-HRA-00022	Frontal Cortex	ALS-TDP	0.00694444	1	0.875	0.984	0.373494	0.378049
CGND-HRA-00023	Frontal Cortex	ALS-TDP	0.00478469	0.958333	0.904762	0.992754	0.540816	0.5
CGND-HRA-00024	Frontal Cortex	ALS-TDP	0.0172414	0.966667	0.848739	0.992	0.45	0.574468
CGND-HRA-00025	Frontal Cortex	ALS-TDP	0.0166667	1	0.904348	0.995327	0.571429	0.465116
CGND-HRA-00026	Frontal Cortex	ALS-TDP	0.0243902	0.983333	0.90411	1	0.571429	0.6
CGND-HRA-00028	Lumbar Spinal Cord	ALS-TDP	0.586207	0.977778	0.964286	0.985915	0.531915	0.443038
CGND-HRA-00029	Lumbar Spinal Cord	ALS-TDP	0.507937	0.947368	0.9801	1	0.61039	0.565217
CGND-HRA-00031	Lumbar Spinal Cord	ALS-TDP	0.569444	0.870968	0.943262	0.990654	0.298507	0.283582
CGND-HRA-00032	Lumbar Spinal Cord	ALS-TDP	0.481481	0.804878	0.80226	0.989011	0.4125	0.476744
CGND-HRA-00034	Lumbar Spinal Cord	ALS-TDP	0.528736	1	0.9125	1	0.458904	0.378788
CGND-HRA-00036	Lumbar Spinal Cord	ALS-TDP	0.411765	0.909091	0.825	0.94898	0.368421	0.333333
CGND-HRA-00039	Lumbar Spinal Cord	ALS-TDP	0.415094	0.974026	0.89434	0.997175	0.285714	0.267857
CGND-HRA-00040	Lumbar Spinal Cord	ALS-TDP	0.542373	0.956522	0.870748	1	0.53125	0.544118
CGND-HRA-00042	Cervical Spinal Cord	ALS-TDP	0.523077	1	0.957576	1	0.46875	0.444444
CGND-HRA-00043	Cervical Spinal Cord	ALS-TDP	0.590909	0.909091	0.960526	1	0.75	0.709091
CGND-HRA-00045	Cervical Spinal Cord	ALS-TDP	0.673077	0.857143	0.945946	1	0.577778	0.5
CGND-HRA-00046	Cervical Spinal Cord	ALS-TDP	0.415385	0.825397	0.8125	1	0.396396	0.383178
CGND-HRA-00047	Cervical Spinal Cord	ALS-TDP	0.544554	1	0.943503	0.978495	0.376543	0.359477
CGND-HRA-00048	Cervical Spinal Cord	ALS-TDP	0.491803	0.973684	0.920904	0.993197	0.297521	0.212389
CGND-HRA-00050	Cervical Spinal Cord	ALS-TDP	0.466667	0.945946	0.891026	0.9875	0.297619	0.271605
CGND-HRA-00051	Cervical Spinal Cord	ALS-TDP	0.529412	0.964912	0.95941	0.995238	0.457143	0.485714
CGND-HRA-00052	Cervical Spinal Cord	ALS-TDP	0.586207	0.890909	0.893805	0.985019	0.407407	0.366337
CGND-HRA-00053	Cervical Spinal Cord	ALS-TDP	0.464789	1	0.950617	0.9875	0.370787	0.333333
CGND-HRA-00054	Cervical Spinal Cord	ALS-TDP	0.53125	0.971429	0.940299	1	0.627907	0.564103
CGND-HRA-00056	Medial Motor Cortex	ALS-TDP	0.0300752	0.978261	0.968504	1	0.703704	0.673469
CGND-HRA-00057	Medial Motor Cortex	ALS-TDP	0.185484	0.969697	0.9375	1	0.737705	0.543478
CGND-HRA-00058	Medial Motor Cortex	ALS-TDP	0.0423729	1	0.867647	1	0.454545	0.428571
CGND-HRA-00059	Medial Motor Cortex	ALS-TDP	0.0891089	0.966667	0.908397	1	0.54321	0.513889
CGND-HRA-00060	Medial Motor Cortex	ALS-TDP	0.0655738	0.914894	0.797619	1	0.441558	0.517647
CGND-HRA-00061	Medial Motor Cortex	ALS-TDP	0.0120482	1	0.967949	1	0.392857	0.491525
CGND-HRA-00062	Medial Motor Cortex	ALS-TDP	0.0786026	1	0.827381	1	0.474227	0.444444
CGND-HRA-00064	Medial Motor Cortex	ALS-TDP	0	0.977273	0.804688	0.992701	0.47619	0.460526
CGND-HRA-00065	Medial Motor Cortex	ALS-TDP	0.0634921	0.865385	0.910569	1	0.633333	0.639344
CGND-HRA-00066	Medial Motor Cortex	ALS-TDP	0.07	0.938272	0.897959	1	0.363636	0.416667
CGND-HRA-00068	Medial Motor Cortex	ALS-TDP	0.0601504	1	0.903704	0.993711	0.528571	0.461538
CGND-HRA-00070	Cerebellum	ALS-TDP	0.4	0.666667	0.927273	1	0.884615	0.85
CGND-HRA-00071	Cerebellum	ALS-TDP	0.137931	0.942529	0.968421	1	0.890411	0.859813
CGND-HRA-00072	Cerebellum	ALS-TDP	0.0769231	0.78	0.917098	1	0.7625	0.76
CGND-HRA-00073	Cerebellum	ALS-TDP	0.3	0.612903	0.833333	0.956044	0.641026	0.594595
CGND-HRA-00074	Cerebellum	ALS-TDP	0.228571	0.666667	0.704918	1	0.442308	0.282051
CGND-HRA-00075	Cerebellum	ALS-TDP	0.333333	1	0.945783	1	0.842105	0.810345
CGND-HRA-00076	Cerebellum	ALS-TDP	0.416667	0.913043	0.949153	1	0.95122	0.928571
CGND-HRA-00078	Cerebellum	ALS-TDP	0	0.928571	0.8125	1	0.352941	0.615385
CGND-HRA-00079	Cerebellum	ALS-TDP	0.111111	0.860465	0.900901	1	0.767442	0.722222
CGND-HRA-00081	Cerebellum	ALS-TDP	0.0714286	0.966667	0.9375	1	0.697674	0.784314
CGND-HRA-00082	Cerebellum	ALS-TDP	0.230769	0.928571	0.862069	1	0.802632	0.772727
CGND-HRA-00084	Lateral Motor Cortex	ALS-TDP	0.0429448	1	0.950355	0.993789	0.646341	0.555556
CGND-HRA-00085	Lateral Motor Cortex	ALS-TDP	0.0578947	0.977273	0.876471	1	0.616438	0.507937
CGND-HRA-00086	Lateral Motor Cortex	ALS-TDP	0.22619	0.960784	0.96648	0.992958	0.66	0.577778
CGND-HRA-00087	Lateral Motor Cortex	ALS-TDP	0.0533333	0.882353	0.957143	1	0.475	0.487805
CGND-HRA-00088	Lateral Motor Cortex	ALS-TDP	0.00621118	0.875	0.825397	1	0.446809	0.438202
CGND-HRA-00089	Lateral Motor Cortex	ALS-TDP	0.168831	0.965517	0.962025	0.993377	0.518519	0.5
CGND-HRA-00090	Lateral Motor Cortex	ALS-TDP	0.0827068	1	0.924051	1	0.451613	0.491803
CGND-HRA-00092	Lateral Motor Cortex	ALS-TDP	0.0743243	0.925926	0.829457	0.993243	0.418919	0.424658
CGND-HRA-00093	Lateral Motor Cortex	ALS-TDP	0.0642857	0.976744	0.927273	0.978947	0.47541	0.571429
CGND-HRA-00095	Lateral Motor Cortex	ALS-TDP	0.0444444	1	0.876543	1	0.487179	0.5
CGND-HRA-00096	Lateral Motor Cortex	ALS-TDP	0.0151515	0.966102	0.892308	1	0.592593	0.607143
CGND-HRA-00099	Cerebellum	ALS-TDP	0.333333	0.761905	0.913043	0.988372	0.616667	0.529412
CGND-HRA-00100	Cerebellum	ALS-TDP	0	0.9	0.914894	1	0.708333	0.761905
CGND-HRA-00101	Cerebellum	ALS-TDP	0	0.92	0.915493	1	0.857143	0.789474
CGND-HRA-00106	Cerebellum	ALS-TDP	0.166667	0.97561	0.936508	1	0.734694	0.770833
CGND-HRA-00108	Cerebellum	ALS-TDP	0.525	0.913793	0.910828	1	0.972973	0.983871
CGND-HRA-00111	Cerebellum	ALS-TDP	0.444444	0.978261	0.870229	1	0.75	0.823529
CGND-HRA-00115	Frontal Cortex	ALS-TDP	0.02	0.992	0.952941	1	0.547619	0.512195
CGND-HRA-00121	Cerebellum	ALS-TDP	0	0.923077	0.944444	1	1	1
CGND-HRA-00126	Cerebellum	ALS-TDP	0.444444	0.9375	0.891667	1	0.810811	0.833333
CGND-HRA-00128	Cerebellum	ALS-TDP	0	0.982759	0.900621	1	0.896552	0.917808
CGND-HRA-00129	Frontal Cortex	ALS-TDP	0.0596026	1	0.916667	0.980583	0.698413	0.714286
CGND-HRA-00130	Cerebellum	ALS-TDP	0.0833333	0.805556	0.685714	0.984127	0.916667	0.857143
CGND-HRA-00132	Cervical Spinal Cord	ALS-TDP	0.735	0.823529	0.988024	1	0.222222	0.2
CGND-HRA-00134	Other Motor Cortex	ALS-TDP	0.0797101	1	0.882979	1	0.511628	0.5
CGND-HRA-00141	Cerebellum	ALS-TDP	0	1	0.631579	1	0.882353	0.875
CGND-HRA-00142	Cerebellum	ALS-TDP	0.538462	0.952381	0.968254	1	0.272727	0.238095
CGND-HRA-00143	Cerebellum	ALS-TDP	0.142857	0.960784	0.923567	1	0.54717	0.58
CGND-HRA-00146	Cerebellum	ALS-TDP	0.4375	0.78125	0.975	1	0.545455	0.653846
CGND-HRA-00147	Other Motor Cortex	ALS-TDP	0.0816327	0.982143	0.938144	0.994565	0.545455	0.4
CGND-HRA-00148	Frontal Cortex	ALS-TDP	0.0357143	1	0.920863	0.99697	0.585106	0.55
CGND-HRA-00149	Frontal Cortex	ALS-TDP	0.00625	1	0.968153	1	0.623377	0.694444
CGND-HRA-00151	Cerebellum	ALS-TDP	0.5	0.707317	0.922414	0.978495	0.732143	0.7
CGND-HRA-00154	Cerebellum	ALS-TDP	0.333333	0.973684	0.874074	1	0.849057	0.8125
CGND-HRA-00159	Cerebellum	ALS-TDP	0.5	1	0.8	1	0.633333	0.576923
CGND-HRA-00160	Frontal Cortex	ALS-TDP	0.0465116	0.982456	0.881944	0.996047	0.306452	0.375
CGND-HRA-00166	Cerebellum	ALS-TDP	0	0.942857	0.926829	1	0.87234	0.857143
CGND-HRA-00168	Cerebellum	ALS-TDP	0.25	1	0.967213	1	0.967742	1
CGND-HRA-00169	Cerebellum	ALS-TDP	1	0.75	0.894118	1	0.829787	0.805556
CGND-HRA-00174	Cervical Spinal Cord	ALS-TDP	0.263158	1	0.945312	1	0.382979	0.408163
CGND-HRA-00175	Cerebellum	ALS-TDP	0	0.756757	0.740385	1	0.55814	0.5
CGND-HRA-00178	Cerebellum	ALS-TDP	0.285714	0.825	0.886957	0.979381	0.676471	0.607143
CGND-HRA-00183	Cerebellum	ALS-TDP	0.444444	1	0.953271	1	0.746988	0.7
CGND-HRA-00193	Other Motor Cortex	ALS-TDP	0.0381679	1	0.864662	0.994505	0.654762	0.633333
CGND-HRA-00194	Cerebellum	ALS-TDP	0	1	0.807692	1	0.666667	0.65
CGND-HRA-00202	Cerebellum	ALS-TDP	0.5	0.863636	0.96875	1	0.730769	0.684211
CGND-HRA-00208	Cerebellum	ALS-TDP	0.375	1	0.93578	1	0.857143	0.842105
CGND-HRA-00209	Frontal Cortex	ALS-TDP	0	1	0.875	0.987805	0.44	0.5
CGND-HRA-00214	Frontal Cortex	ALS-TDP	0.015748	1	0.940594	0.994565	0.457143	0.5
CGND-HRA-00215	Medial Motor Cortex	ALS-TDP	0.135802	0.980769	0.830769	0.987342	0.413043	0.5
CGND-HRA-00220	Medial Motor Cortex	ALS-TDP	0.034965	1	0.958333	0.991903	0.636364	0.603175
CGND-HRA-00221	Lateral Motor Cortex	ALS-TDP	0.0679612	1	0.896552	1	0.6	0.625
CGND-HRA-00226	Lateral Motor Cortex	ALS-TDP	0.131783	0.979592	0.966667	0.994536	0.688889	0.606061
CGND-HRA-00227	Cervical Spinal Cord	ALS-TDP	0.576923	1	0.798611	0.995465	0.401869	0.313131
CGND-HRA-00232	Cervical Spinal Cord	ALS-TDP	0.492063	1	0.928571	0.997006	0.439394	0.4
CGND-HRA-00233	Lumbar Spinal Cord	ALS-TDP	0.483871	1	0.797101	0.987212	0.357143	0.348485
CGND-HRA-00238	Lumbar Spinal Cord	ALS-TDP	0.477273	1	0.913907	1	0.367647	0.31746
CGND-HRA-00239	Frontal Cortex	ALS-TDP	0.0326797	0.980392	0.904	0.994975	0.519231	0.566038
CGND-HRA-00240	Frontal Cortex	ALS-TDP	0.0277778	0.972973	0.913043	1	0.391304	0.490196
CGND-HRA-00241	Frontal Cortex	ALS-TDP	0.137097	0.977273	0.846939	0.993007	0.254545	0.280702
CGND-HRA-00243	Frontal Cortex	ALS-TDP	0.0225564	1	0.902174	0.987421	0.555556	0.557692
CGND-HRA-00245	Frontal Cortex	ALS-TDP	0.0820896	1	0.945205	0.996063	0.490566	0.5
CGND-HRA-00249	Medial Motor Cortex	ALS-TDP	0.174825	0.991228	0.860215	1	0.304348	0.362319
CGND-HRA-00250	Medial Motor Cortex	ALS-TDP	0.0204082	1	0.880282	1	0.282051	0.383721
CGND-HRA-00252	Medial Motor Cortex	ALS-TDP	0.0738255	1	0.835366	1	0.808824	0.765625
CGND-HRA-00254	Medial Motor Cortex	ALS-TDP	0.175258	0.983607	0.969388	1	0.292683	0.261905
CGND-HRA-00260	Cervical Spinal Cord	ALS-TDP	0.511111	0.962963	0.897059	1	0.121622	0.185185
CGND-HRA-00262	Cervical Spinal Cord	ALS-TDP	0.491071	0.966667	0.94	0.996795	0.504505	0.486239
CGND-HRA-00272	Lumbar Spinal Cord	ALS-TDP	0.321429	0.903226	0.920904	0.996599	0.369863	0.413333
CGND-HRA-00273	Lumbar Spinal Cord	ALS-TDP	0.604651	0.971014	0.857868	0.99569	0.125	0.163043
CGND-HRA-00275	Lumbar Spinal Cord	ALS-TDP	0.518519	0.978261	0.947059	0.996154	0.446602	0.414141
CGND-HRA-00284	Lateral Motor Cortex	ALS-TDP	0.043956	0.964286	0.951923	1	0.454545	0.527778
CGND-HRA-00285	Lateral Motor Cortex	ALS-TDP	0.0365854	1	0.858974	1	0.438356	0.518987
CGND-HRA-00288	Other Motor Cortex	ALS-TDP	0.027027	0.97561	0.930233	0.989011	0.529412	0.528571
CGND-HRA-00303	Cerebellum	ALS-TDP	0.714286	1	0.932836	1	0.757576	0.766667
CGND-HRA-00304	Medial Motor Cortex	ALS-TDP	0.141243	0.989362	0.942857	1	0.609375	0.576271
CGND-HRA-00305	Lateral Motor Cortex	ALS-TDP	0.0841121	0.991935	0.953333	0.995984	0.549618	0.58871
CGND-HRA-00306	Cervical Spinal Cord	ALS-TDP	0.345455	0.904762	0.941935	0.99654	0.577778	0.55102
CGND-HRA-00307	Lumbar Spinal Cord	ALS-TDP	0.645161	0.951456	0.932367	1	0.385965	0.555556
CGND-HRA-00308	Frontal Cortex	ALS-TDP	0.1	0.994845	0.949541	0.98722	0.478873	0.645161
CGND-HRA-00309	Occipital Cortex	ALS-TDP	0.05	0.990196	0.914729	0.988827	0.684211	0.666667
CGND-HRA-00310	Thoracic Spinal Cord	ALS-TDP	0.609756	1	0.949074	0.990164	0.465909	0.345679
CGND-HRA-00311	Cerebellum	ALS-TDP	0	0.636364	0.594595	0.941176	0.456522	0.529412
CGND-HRA-00312	Medial Motor Cortex	ALS-TDP	0.0535714	0.955882	0.690789	1	0.325	0.460674
CGND-HRA-00313	Lateral Motor Cortex	ALS-TDP	0.0243902	0.924242	0.664804	1	0.482759	0.428571
CGND-HRA-00314	Cervical Spinal Cord	ALS-TDP	0.678571	0.754386	0.765568	0.968966	0.333333	0.312925
CGND-HRA-00315	Lumbar Spinal Cord	ALS-TDP	0.607843	0.810811	0.756972	0.965909	0.304348	0.293478
CGND-HRA-00316	Frontal Cortex	ALS-TDP	0.0588235	0.959184	0.752577	0.980392	0.534247	0.554054
CGND-HRA-00317	Occipital Cortex	ALS-TDP	0.0661157	0.946667	0.585714	0.987879	0.457831	0.464286
CGND-HRA-00318	Thoracic Spinal Cord	ALS-TDP	0.477273	0.85	0.764103	0.969388	0.371134	0.336842
CGND-HRA-00319	Cerebellum	ALS-TDP	0	1	0.948718	1	0.866667	0.888889
CGND-HRA-00320	Medial Motor Cortex	ALS-TDP	0.0472973	0.959184	0.939394	1	0.65	0.666667
CGND-HRA-00321	Lateral Motor Cortex	ALS-TDP	0.0106383	1	0.9375	1	0.615385	0.714286
CGND-HRA-00322	Cervical Spinal Cord	ALS-TDP	0.414286	0.96875	0.95	1	0.518519	0.48
CGND-HRA-00323	Frontal Cortex	ALS-TDP	0.0743802	1	0.983333	0.994924	0.62963	0.692308
CGND-HRA-00324	Occipital Cortex	ALS-TDP	0.0431655	1	0.904762	0.991632	0.809524	0.772727
CGND-HRA-00325	Thoracic Spinal Cord	ALS-TDP	0.367347	0.971831	0.962963	0.993976	0.35	0.442857
CGND-HRA-00326	Cerebellum	ALS-TDP	0	0.909091	0.724138	0.931818	0.666667	0.705882
CGND-HRA-00328	Lateral Motor Cortex	ALS-TDP	0.0776699	0.978495	0.827586	0.96	0.512821	0.581395
CGND-HRA-00330	Frontal Cortex	ALS-TDP	0.00970874	0.947368	0.864865	0.969349	0.489796	0.653061
CGND-HRA-00331	Occipital Cortex	ALS-TDP	0.0622407	0.952381	0.836735	0.971751	0.612903	0.642857
CGND-HRA-00333	Cerebellum	ALS-TDP	0.4	0.97561	0.666667	0.985714	0.763636	0.745098
CGND-HRA-00334	Medial Motor Cortex	ALS-TDP	0.111111	0.975	0.717742	1	0.590909	0.544118
CGND-HRA-00335	Lateral Motor Cortex	ALS-TDP	0.0555556	1	0.798077	1	0.623529	0.62766
CGND-HRA-00336	Cervical Spinal Cord	ALS-TDP	0.52	0.977778	0.76087	0.996139	0.448276	0.478723
CGND-HRA-00337	Lumbar Spinal Cord	ALS-TDP	0.511628	1	0.76087	0.994286	0.377049	0.387097
CGND-HRA-00338	Frontal Cortex	ALS-TDP	0.0546875	0.981818	0.790476	1	0.583333	0.6
CGND-HRA-00339	Occipital Cortex	ALS-TDP	0.037037	0.983607	0.821429	0.988439	0.530864	0.559524
CGND-HRA-00340	Thoracic Spinal Cord	ALS-TDP	0.653333	0.93617	0.727273	0.991342	0.409836	0.377049
CGND-HRA-00341	Cerebellum	ALS-TDP	0.142857	0.78125	0.931624	1	0.844444	0.837209
CGND-HRA-00342	Medial Motor Cortex	ALS-TDP	0.0614035	0.979592	0.948718	0.983051	0.533333	0.631579
CGND-HRA-00343	Lateral Motor Cortex	ALS-TDP	0.0434783	1	0.934783	0.987854	0.74359	0.734177
CGND-HRA-00344	Cervical Spinal Cord	ALS-TDP	0.637363	0.896104	0.964179	0.988473	0.387931	0.403361
CGND-HRA-00345	Lumbar Spinal Cord	ALS-TDP	0.53125	0.968254	0.952381	0.994737	0.580247	0.506329
CGND-HRA-00346	Frontal Cortex	ALS-TDP	0.0660377	0.962264	0.93617	0.976378	0.670886	0.662162
CGND-HRA-00347	Occipital Cortex	ALS-TDP	0.135593	1	0.939815	0.993377	0.684783	0.707071
CGND-HRA-00348	Thoracic Spinal Cord	ALS-TDP	0.479167	0.959184	0.976654	0.993976	0.5	0.488889
CGND-HRA-00349	Cerebellum	ALS-TDP	0.238095	0.941176	0.917647	0.993789	0.837838	0.876712
CGND-HRA-00350	Medial Motor Cortex	ALS-TDP	0.0322581	0.984375	0.953125	0.993464	0.649351	0.721519
CGND-HRA-00351	Lateral Motor Cortex	ALS-TDP	0.0666667	1	0.892857	0.991342	0.556962	0.653333
CGND-HRA-00352	Cervical Spinal Cord	ALS-TDP	0.538462	0.962963	0.941176	0.989744	0.451613	0.45082
CGND-HRA-00354	Frontal Cortex	ALS-TDP	0.0347826	1	0.969925	0.994819	0.602941	0.615385
CGND-HRA-00355	Occipital Cortex	ALS-TDP	0.0070922	1	0.883978	0.995902	0.645161	0.710145
CGND-HRA-00356	Thoracic Spinal Cord	ALS-TDP	0.488372	0.984848	0.924901	0.991354	0.584	0.558559
CGND-HRA-00357	Cerebellum	ALS-TDP	0.416667	0.944444	0.89916	1	0.5625	0.622642
CGND-HRA-00358	Medial Motor Cortex	ALS-TDP	0.146853	1	0.910714	1	0.5	0.58
CGND-HRA-00359	Lateral Motor Cortex	ALS-TDP	0.368421	1	0.914439	1	0.323529	0.333333
CGND-HRA-00360	Cervical Spinal Cord	ALS-TDP	0.550459	0.982143	0.911243	1	0.346939	0.394495
CGND-HRA-00361	Lumbar Spinal Cord	ALS-TDP	0.412698	0.974359	0.971098	0.985185	0.40625	0.455882
CGND-HRA-00362	Frontal Cortex	ALS-TDP	0.0534759	1	0.893939	0.994118	0.603175	0.671053
CGND-HRA-00363	Occipital Cortex	ALS-TDP	0.104	1	0.984375	1	0.761905	0.805556
CGND-HRA-00364	Thoracic Spinal Cord	ALS-TDP	0.666667	0.975	0.945578	0.989637	0.384615	0.405063
CGND-HRA-00365	Cerebellum	ALS-TDP	0.125	0.909091	0.909091	1	0.933333	0.925926
CGND-HRA-00366	Medial Motor Cortex	ALS-TDP	0.157895	0.921053	0.941558	1	0.384615	0.482759
CGND-HRA-00367	Lateral Motor Cortex	ALS-TDP	0.0610687	0.969697	0.935897	1	0.724138	0.673913
CGND-HRA-00369	Frontal Cortex	ALS-TDP	0.0952381	0.980769	0.983871	0.996255	0.722222	0.708333
CGND-HRA-00370	Occipital Cortex	ALS-TDP	0	0.974359	0.89	1	0.703704	0.714286
CGND-HRA-00372	Cerebellum	ALS-TDP	0.444444	0.916667	0.804688	1	0.775281	0.772152
CGND-HRA-00373	Medial Motor Cortex	ALS-TDP	0.106383	0.987654	0.909836	0.992958	0.574074	0.526316
CGND-HRA-00374	Lateral Motor Cortex	ALS-TDP	0.0482759	0.95	0.892857	0.985646	0.534653	0.510417
CGND-HRA-00375	Cervical Spinal Cord	ALS-TDP	0.52381	0.978261	0.934959	0.992647	0.428571	0.444444
CGND-HRA-00376	Lumbar Spinal Cord	ALS-TDP	0.517647	0.912281	0.866667	0.986348	0.36036	0.393162
CGND-HRA-00377	Frontal Cortex	ALS-TDP	0.0521739	1	0.842105	1	0.559322	0.65625
CGND-HRA-00378	Occipital Cortex	ALS-TDP	0.125	1	0.869565	0.989899	0.637681	0.564516
CGND-HRA-00379	Thoracic Spinal Cord	ALS-TDP	0.647727	0.9	0.883871	0.98374	0.509091	0.490909
CGND-HRA-00380	Cerebellum	ALS-TDP	0.454545	0.965517	0.936	1	0.794521	0.805195
CGND-HRA-00381	Medial Motor Cortex	ALS-TDP	0.160377	1	0.924138	1	0.510638	0.456522
CGND-HRA-00382	Lateral Motor Cortex	ALS-TDP	0.133721	0.975904	0.939394	1	0.571429	0.534091
CGND-HRA-00383	Cervical Spinal Cord	ALS-TDP	0.571429	1	0.930233	0.996979	0.462121	0.410853
CGND-HRA-00384	Lumbar Spinal Cord	ALS-TDP	0.52795	0.972603	0.965779	1	0.473333	0.427586
CGND-HRA-00385	Frontal Cortex	ALS-TDP	0.136364	0.966667	0.909677	1	0.57377	0.571429
CGND-HRA-00386	Cerebellum	ALS-TDP	0	1	0.977901	1	0.878788	0.857143
CGND-HRA-00387	Medial Motor Cortex	ALS-TDP	0.22	0.909091	0.952381	1	0.636364	0.661017
CGND-HRA-00388	Lateral Motor Cortex	ALS-TDP	0.0481928	1	0.984848	1	0.508475	0.606061
CGND-HRA-00389	Cervical Spinal Cord	ALS-TDP	0.5	0.916667	0.967273	0.992754	0.5125	0.55814
CGND-HRA-00390	Lumbar Spinal Cord	ALS-TDP	0.454545	0.94	0.96729	0.956522	0.368932	0.358491
CGND-HRA-00391	Frontal Cortex	ALS-TDP	0	1	0.968944	1	0.676056	0.606557
CGND-HRA-00416	Cerebellum	ALS-TDP	0.333333	1	0.893333	1	0.829268	0.802817
CGND-HRA-00417	Medial Motor Cortex	ALS-TDP	0.0531915	1	0.891667	0.996622	0.637681	0.702703
CGND-HRA-00418	Lateral Motor Cortex	ALS-TDP	0.0503145	1	0.847826	0.996491	0.540541	0.5
CGND-HRA-00419	Cervical Spinal Cord	ALS-TDP	0.647887	0.97561	0.919231	0.996383	0.433962	0.330986
CGND-HRA-00420	Lumbar Spinal Cord	ALS-TDP	0.552239	0.943182	0.888502	0.992895	0.503356	0.435714
CGND-HRA-00421	Frontal Cortex	ALS-TDP	0.0569948	0.974359	0.836207	0.994565	0.442623	0.522388
CGND-HRA-00422	Cerebellum	ALS-TDP	0	1	0.966667	1	0.782609	0.777778
CGND-HRA-00423	Medial Motor Cortex	ALS-TDP	0.0927835	1	0.880952	1	0.628571	0.535714
CGND-HRA-00424	Lateral Motor Cortex	ALS-TDP	0.00925926	0.980392	0.854167	0.989899	0.488889	0.375
CGND-HRA-00425	Cervical Spinal Cord	ALS-TDP	0.630435	1	0.9	1	0.512821	0.434783
CGND-HRA-00426	Lumbar Spinal Cord	ALS-TDP	0.575758	0.983333	0.933735	0.989091	0.5	0.478723
CGND-HRA-00427	Frontal Cortex	ALS-TDP	0.0927835	1	0.901235	1	0.416667	0.487805
CGND-HRA-00434	Cerebellum	ALS-TDP	0.444444	0.972973	0.935065	1	0.866667	0.818182
CGND-HRA-00435	Medial Motor Cortex	ALS-TDP	0.0909091	1	0.985294	0.989474	0.580645	0.555556
CGND-HRA-00436	Lateral Motor Cortex	ALS-TDP	0.106667	1	0.868852	0.989362	0.555556	0.538462
CGND-HRA-00437	Cervical Spinal Cord	ALS-TDP	0.645161	1	0.964706	0.991525	0.390244	0.363636
CGND-HRA-00439	Frontal Cortex	ALS-TDP	0.113924	1	0.892857	1	0.653061	0.736842
CGND-HRA-00440	Cerebellum	ALS-TDP	0.125	0.730769	0.690476	1	0.4375	0.5
CGND-HRA-00441	Cerebellum	ALS-TDP	0	0.787879	0.958333	1	0.642857	0.692308
CGND-HRA-00442	Cerebellum	ALS-TDP	0	1	0.527778	1	0.722222	0.666667
CGND-HRA-00443	Cerebellum	ALS-TDP	0	0.97561	0.905172	1	0.833333	0.828571
CGND-HRA-00444	Cerebellum	ALS-TDP	0.0909091	0.75	0.811321	0.963636	0.475	0.527778
CGND-HRA-00448	Cerebellum	ALS-TDP	0	0.590909	0.8	0.987952	0.73913	0.722222
CGND-HRA-00449	Cerebellum	ALS-TDP	0.588235	0.967742	0.965517	0.990566	0.909091	0.84375
CGND-HRA-00450	Cerebellum	ALS-TDP	0	0.6	0.673913	1	0.416667	0.535714
CGND-HRA-00451	Cerebellum	ALS-TDP	0.833333	1	0.788732	0.975904	0.780488	0.794118
CGND-HRA-00460	Frontal Cortex	ALS-TDP	0.155556	1	0.87069	1	0.5	0.404762
CGND-HRA-00461	Medial Motor Cortex	ALS-TDP	0.137681	0.971429	0.950893	1	0.741573	0.715909
CGND-HRA-00462	Lateral Motor Cortex	ALS-TDP	0.0689655	0.973451	0.944444	1	0.68	0.693878
CGND-HRA-00463	Cervical Spinal Cord	ALS-TDP	0.666667	0.960784	0.931707	1	0.338028	0.265625
CGND-HRA-00464	Lumbar Spinal Cord	ALS-TDP	0.592593	0.946809	0.931217	0.995192	0.384615	0.409091
CGND-HRA-00465	Cerebellum	ALS-TDP	0.478261	1	0.961538	1	0.727273	0.689655
CGND-HRA-00473	Cervical Spinal Cord	ALS-TDP	0.474576	0.969697	0.841176	0.956349	0.269841	0.206897
CGND-HRA-00474	Lumbar Spinal Cord	ALS-TDP	0.509434	0.940476	0.73913	0.957346	0.384615	0.444444
CGND-HRA-00475	Cerebellum	ALS-TDP	0.625	0.90625	0.843137	0.977778	0.617647	0.7
CGND-HRA-00481	Frontal Cortex	ALS-TDP	0.017094	0.985294	0.905405	1	0.388889	0.613636
CGND-HRA-00482	Medial Motor Cortex	ALS-TDP	0.0945946	0.992308	0.902778	1	0.666667	0.787234
CGND-HRA-00483	Lateral Motor Cortex	ALS-TDP	0.0357143	1	0.856115	0.995283	0.651163	0.7
CGND-HRA-00484	Cervical Spinal Cord	ALS-TDP	0.547619	0.948718	0.92517	0.99403	0.545455	0.506849
CGND-HRA-00485	Lumbar Spinal Cord	ALS-TDP	0.613333	0.972222	0.962121	0.99061	0.391892	0.378378
CGND-HRA-00486	Cerebellum	ALS-TDP	0.0909091	1	0.945652	1	0.786885	0.8
CGND-HRA-00487	Frontal Cortex	ALS-TDP	0.114458	0.984127	0.942675	1	0.634146	0.697674
CGND-HRA-00488	Medial Motor Cortex	ALS-TDP	0.121019	0.979592	0.938889	0.996212	0.71875	0.784615
CGND-HRA-00489	Lateral Motor Cortex	ALS-TDP	0.0596026	0.988095	0.94375	1	0.764706	0.701493
CGND-HRA-00490	Cervical Spinal Cord	ALS-TDP	0.5	0.976744	0.944444	1	0.520833	0.596154
CGND-HRA-00492	Cerebellum	ALS-TDP	0.666667	1	0.9375	1	0.846154	0.826923
CGND-HRA-00526	Frontal Cortex	ALS-TDP	0.0934579	0.987013	0.892308	0.996078	0.534483	0.525424
CGND-HRA-00527	Occipital Cortex	ALS-TDP	0.0604027	0.929577	0.753521	0.972678	0.306122	0.358491
CGND-HRA-00535	Frontal Cortex	ALS-TDP	0.0377358	0.983051	0.902174	0.996377	0.505376	0.449438
CGND-HRA-00536	Occipital Cortex	ALS-TDP	0.0540541	1	0.911765	0.993939	0.527273	0.583333
CGND-HRA-00537	Thoracic Spinal Cord	ALS-TDP	0.31746	0.96875	0.954082	1	0.283784	0.315789
CGND-HRA-00538	Cerebellum	ALS-TDP	0.4	0.708333	0.914894	1	0.702703	0.65625
CGND-HRA-00539	Frontal Cortex	ALS-TDP	0.154545	0.983051	0.941176	0.992701	0.361111	0.510638
CGND-HRA-00540	Occipital Cortex	ALS-TDP	0.23494	0.946429	0.972727	0.988095	0.62	0.673077
CGND-HRA-00542	Cerebellum	ALS-TDP	0.5	0.96	0.925926	1	0.972973	0.892857
CGND-HRA-00543	Frontal Cortex	ALS-TDP	0.0671642	1	0.920354	0.994475	0.555556	0.517857
CGND-HRA-00544	Occipital Cortex	ALS-TDP	0.0227273	1	0.933333	1	0.722222	0.78125
CGND-HRA-00545	Thoracic Spinal Cord	ALS-TDP	0.618705	0.980392	0.923077	0.988764	0.359375	0.426471
CGND-HRA-00546	Frontal Cortex	ALS-TDP	0.109589	0.961538	0.960894	0.994286	0.606061	0.578125
CGND-HRA-00547	Occipital Cortex	ALS-TDP	0.0656934	0.943396	0.975155	0.993631	0.62069	0.590164
CGND-HRA-00548	Thoracic Spinal Cord	ALS-TDP	0.469697	0.922078	0.952862	0.995122	0.297297	0.257143
CGND-HRA-00549	Cerebellum	ALS-TDP	0	1	0.914894	1	0.666667	0.666667
CGND-HRA-00550	Frontal Cortex	ALS-TDP	0.0967742	0.923077	0.894737	1	0.435484	0.539683
CGND-HRA-00551	Occipital Cortex	ALS-TDP	0.0645161	1	0.931034	0.994975	0.578947	0.538462
CGND-HRA-00552	Thoracic Spinal Cord	ALS-TDP	0.607143	0.964286	0.967914	1	0.347368	0.432432
CGND-HRA-00553	Frontal Cortex	ALS-TDP	0.0519481	0.967213	0.931507	0.990338	0.742268	0.722222
CGND-HRA-00554	Occipital Cortex	ALS-TDP	0.0465116	0.96	0.902439	0.995614	0.692308	0.681818
CGND-HRA-00555	Thoracic Spinal Cord	ALS-TDP	0.685185	0.971429	0.968	0.996337	0.40678	0.409836
CGND-HRA-00556	Medial Motor Cortex	ALS-TDP	0.0890411	0.888889	0.901734	1	0.795181	0.82716
CGND-HRA-00557	Lateral Motor Cortex	ALS-TDP	0.0838323	0.959184	0.929936	1	0.735632	0.702381
CGND-HRA-00558	Lumbar Spinal Cord	ALS-TDP	0.672414	0.892857	0.921053	0.987179	0.44	0.37234
CGND-HRA-00563	Medial Motor Cortex	ALS-TDP	0.111111	0.967213	0.917293	1	0.604167	0.55
CGND-HRA-00564	Lateral Motor Cortex	ALS-TDP	0.24	0.929825	0.876543	1	0.261905	0.413043
CGND-HRA-00571	Frontal Cortex	ALS-TDP	0.0952381	0.969231	0.888889	0.987342	0.318841	0.445205
CGND-HRA-00572	Occipital Cortex	ALS-TDP	0.0666667	0.973684	0.884615	1	0.6	0.7
CGND-HRA-00573	Thoracic Spinal Cord	ALS-TDP	0.578231	0.854545	0.852792	0.983193	0.169231	0.28
CGND-HRA-00574	Medial Motor Cortex	ALS-TDP	0.161538	0.9375	0.82716	1	0.310345	0.387097
CGND-HRA-00575	Lateral Motor Cortex	ALS-TDP	0.064	0.983051	0.876033	0.993421	0.627451	0.62963
CGND-HRA-00576	Cervical Spinal Cord	ALS-TDP	0.352113	0.938776	0.863388	0.983425	0.295455	0.361702
CGND-HRA-00577	Lumbar Spinal Cord	ALS-TDP	0.520408	0.958333	0.860963	0.983806	0.342105	0.257143
CGND-HRA-00585	Cerebellum	ALS-TDP	0.181818	1	0.951456	1	0.735849	0.682927
CGND-HRA-00586	Medial Motor Cortex	ALS-TDP	0.0944882	1	0.97931	1	0.44	0.447368
CGND-HRA-00587	Lateral Motor Cortex	ALS-TDP	0.166667	1	0.888889	1	0.322581	0.366667
CGND-HRA-00589	Lumbar Spinal Cord	ALS-TDP	0.597403	0.972973	0.962025	0.997812	0.395161	0.437956
CGND-HRA-00598	Cerebellum	ALS-TDP	0.3125	0.969697	0.873418	1	0.592593	0.625
CGND-HRA-00599	Medial Motor Cortex	ALS-TDP	0.0526316	0.978723	0.896907	1	0.617647	0.580645
CGND-HRA-00600	Lateral Motor Cortex	ALS-TDP	0.0181818	1	0.963964	0.991803	0.531915	0.533333
CGND-HRA-00601	Cervical Spinal Cord	ALS-TDP	0.561983	0.98	0.945055	0.99734	0.21875	0.188976
CGND-HRA-00603	Medial Motor Cortex	ALS-TDP	0.0747126	1	0.913242	1	0.639175	0.673267
CGND-HRA-00604	Lateral Motor Cortex	ALS-TDP	0.0809249	0.973684	0.92803	1	0.564103	0.581197
CGND-HRA-00605	Cervical Spinal Cord	ALS-TDP	0.556818	0.95	0.893281	0.991071	0.397004	0.352941
CGND-HRA-00606	Lumbar Spinal Cord	ALS-TDP	0.418605	0.972973	0.953488	0.986957	0.253846	0.340136
CGND-HRA-00607	Medial Motor Cortex	ALS-TDP	0.0707965	0.966667	0.97541	1	0.696429	0.681818
CGND-HRA-00608	Lateral Motor Cortex	ALS-TDP	0.0776699	0.875	0.986842	1	0.705882	0.566667
CGND-HRA-00609	Cervical Spinal Cord	ALS-TDP	0.378788	0.903846	0.996016	0.98	0.555556	0.488372
CGND-HRA-00610	Lumbar Spinal Cord	ALS-TDP	0.44	0.87931	0.974138	1	0.415584	0.4375
CGND-HRA-00611	Medial Motor Cortex	ALS-TDP	0.0647482	1	0.904762	0.993421	0.673913	0.727273
CGND-HRA-00612	Lateral Motor Cortex	ALS-TDP	0.0594059	0.980769	0.921875	1	0.574074	0.555556
CGND-HRA-00614	Lumbar Spinal Cord	ALS-TDP	0.594828	0.981132	0.911602	0.995215	0.444444	0.472973
CGND-HRA-00615	Medial Motor Cortex	ALS-TDP	0.0918367	0.935484	0.974093	0.985075	0.322034	0.380952
CGND-HRA-00616	Lateral Motor Cortex	ALS-TDP	0.0847458	0.924528	0.876923	0.990291	0.535714	0.530612
CGND-HRA-00617	Cervical Spinal Cord	ALS-TDP	0.418182	0.9	0.965517	0.984733	0.388889	0.385714
CGND-HRA-00618	Cerebellum	ALS-TDP	0	0.8	0.957895	1	0.4375	0.4375
CGND-HRA-00620	Cerebellum	ALS-TDP	0	0.985507	0.917098	0.991525	0.827586	0.859375
CGND-HRA-00621	Frontal Cortex	ALS-TDP	0.12037	0.96875	0.856115	0.994764	0.309091	0.45
CGND-HRA-00622	Occipital Cortex	ALS-TDP	0.0331126	0.986301	0.891892	1	0.367647	0.415385
CGND-HRA-00623	Thoracic Spinal Cord	ALS-TDP	0.526316	0.974684	0.943966	1	0.302326	0.258824
CGND-HRA-00624	Other Motor Cortex	ALS-TDP	0.10559	0.973684	0.910781	0.997101	0.5	0.52
CGND-HRA-00625	Cervical Spinal Cord	ALS-TDP	0.462366	0.948276	0.964602	1	0.261905	0.347368
CGND-HRA-00626	Lumbar Spinal Cord	ALS-TDP	0.472	0.987013	0.932203	0.997797	0.246154	0.230159
CGND-HRA-00627	Medial Motor Cortex	ALS-TDP	0.163265	0.992424	0.91358	1	0.647059	0.62069
CGND-HRA-00628	Lateral Motor Cortex	ALS-TDP	0.0508475	0.978261	0.964286	1	0.621622	0.6
CGND-HRA-00630	Lumbar Spinal Cord	ALS-TDP	0.472222	0.930435	0.863636	0.987805	0.369565	0.404255
CGND-HRA-00631	Other Motor Cortex	ALS-TDP	0.0588235	1	0.904412	1	0.5	0.526316
CGND-HRA-00633	Other Motor Cortex	ALS-TDP	0.0529801	0.988235	0.972477	1	0.72	0.740741
CGND-HRA-00634	Cervical Spinal Cord	ALS-TDP	0.295455	1	0.966667	0.991189	0.412698	0.492754
CGND-HRA-00636	Cerebellum	ALS-TDP	0.259259	0.93617	0.923913	1	0.740741	0.695652
CGND-HRA-00637	Medial Motor Cortex	ALS-TDP	0.0298507	0.971831	0.948276	1	0.594595	0.684211
CGND-HRA-00638	Lateral Motor Cortex	ALS-TDP	0.0930233	1	0.94898	1	0.480769	0.56
CGND-HRA-00640	Other Motor Cortex	ALS-TDP	0.0375	0.974359	0.938144	1	0.608696	0.512195
CGND-HRA-00641	Cervical Spinal Cord	ALS-TDP	0.553571	0.910714	0.947674	0.993311	0.377778	0.395833
CGND-HRA-00642	Lumbar Spinal Cord	ALS-TDP	0.409524	0.958904	0.949275	0.997481	0.536	0.423423
CGND-HRA-00648	Cervical Spinal Cord	ALS-TDP	0.68	0.912088	0.777159	0.990345	0.299213	0.189655
CGND-HRA-00649	Lumbar Spinal Cord	ALS-TDP	0.504854	0.80303	0.825397	0.983936	0.333333	0.32967
CGND-HRA-00650	Medial Motor Cortex	ALS-TDP	0.06875	0.992	0.810127	1	0.594937	0.703297
CGND-HRA-00651	Lateral Motor Cortex	ALS-TDP	0.08125	0.986486	0.83	1	0.686275	0.730769
CGND-HRA-00652	Cervical Spinal Cord	ALS-TDP	0.566667	0.960784	0.822485	0.991011	0.357143	0.349057
CGND-HRA-00671	Cerebellum	ALS-TDP	0.416667	1	0.905759	0.995652	0.763441	0.676471
CGND-HRA-00672	Medial Motor Cortex	ALS-TDP	0.148649	1	0.880435	1	0.571429	0.636364
CGND-HRA-00673	Lateral Motor Cortex	ALS-TDP	0.0927835	1	0.920245	1	0.597826	0.513889
CGND-HRA-00674	Cervical Spinal Cord	ALS-TDP	0.509434	0.989362	0.892241	0.997664	0.22973	0.3
CGND-HRA-00675	Lumbar Spinal Cord	ALS-TDP	0.505618	0.954545	0.902439	0.993355	0.230769	0.269231
CGND-HRA-00676	Cerebellum	ALS-TDP	0.0526316	0.975	0.977528	0.992481	0.723404	0.666667
CGND-HRA-00677	Medial Motor Cortex	ALS-TDP	0.10559	1	0.987805	0.994764	0.357143	0.372093
CGND-HRA-00678	Lateral Motor Cortex	ALS-TDP	0.232877	0.991525	0.990909	0.995984	0.354839	0.382353
CGND-HRA-00679	Cervical Spinal Cord	ALS-TDP	0.604396	0.926829	0.969136	1	0.363636	0.292683
CGND-HRA-00680	Medial Motor Cortex	ALS-TDP	0.145161	1	0.97076	0.992481	0.607595	0.635135
CGND-HRA-00681	Lateral Motor Cortex	ALS-TDP	0.101124	0.972222	0.94382	0.997389	0.505155	0.57
CGND-HRA-00682	Cervical Spinal Cord	ALS-TDP	0.561644	0.953704	0.948718	1	0.365079	0.344828
CGND-HRA-00683	Lumbar Spinal Cord	ALS-TDP	0.573209	0.950437	0.957643	0.976546	0.322581	0.308824
CGND-HRA-00684	Cerebellum	ALS-TDP	0.388889	1	0.942446	1	0.878049	0.9
CGND-HRA-00685	Cerebellum	ALS-TDP	0.4	0.921053	0.944444	0.989583	0.6	0.645161
CGND-HRA-00686	Cerebellum	ALS-TDP	0	1	0.932039	1	0.883721	0.878049
CGND-HRA-00687	Cerebellum	ALS-TDP	0.428571	0.837838	0.930556	0.989247	0.796296	0.76087
CGND-HRA-00689	Cerebellum	ALS-TDP	NA	0.96875	0.764706	1	0.809524	0.826087
CGND-HRA-00690	Cerebellum	ALS-TDP	0.266667	0.983051	0.885496	0.993377	0.707692	0.703125
CGND-HRA-00693	Cerebellum	ALS-TDP	0.434783	0.868421	0.941667	1	0.833333	0.818182
CGND-HRA-00694	Cerebellum	ALS-TDP	0.4	0.931034	0.963303	0.989474	0.762712	0.72
CGND-HRA-00695	Cerebellum	ALS-TDP	0.0833333	1	0.960784	1	0.756757	0.777778
CGND-HRA-00697	Cerebellum	ALS-TDP	0.117647	1	0.950355	1	0.846154	0.87234
CGND-HRA-00706	Cerebellum	ALS-TDP	0.571429	0.956522	0.895522	1	0.722222	0.677419
CGND-HRA-00713	Cerebellum	ALS-TDP	0.482759	1	0.915493	1	0.734375	0.666667
CGND-HRA-00714	Cerebellum	ALS-TDP	0.0526316	0.571429	0.940594	1	0.735294	0.727273
CGND-HRA-00716	Cerebellum	ALS-TDP	0.25	0.980769	0.963964	1	0.825	0.741935
CGND-HRA-00718	Cerebellum	ALS-TDP	0	1	0.855422	0.985294	0.774194	0.78125
CGND-HRA-00720	Cerebellum	ALS-TDP	0.545455	1	0.963303	1	0.869565	0.837838
CGND-HRA-00722	Cerebellum	ALS-TDP	0	0.977778	0.91129	1	0.891304	0.886364
CGND-HRA-00723	Cerebellum	ALS-TDP	0	0.892857	0.931373	1	0.606061	0.518519
CGND-HRA-00724	Cerebellum	ALS-TDP	0.125	0.857143	0.895706	1	0.583333	0.678571
CGND-HRA-00728	Cerebellum	ALS-TDP	0.25	0.869565	0.917949	0.992593	0.791667	0.77193
CGND-HRA-00729	Cerebellum	ALS-TDP	0.333333	1	0.938776	0.990476	0.714286	0.75
CGND-HRA-00731	Cerebellum	ALS-TDP	0.272727	0.943396	0.919075	1	0.918367	0.911111
CGND-HRA-00732	Medial Motor Cortex	ALS-TDP	0.0229885	0.986486	0.94186	0.982143	0.538462	0.586207
CGND-HRA-00733	Lateral Motor Cortex	ALS-TDP	0.0810811	0.985294	0.884058	1	0.55	0.444444
CGND-HRA-00734	Cervical Spinal Cord	ALS-TDP	0.271429	0.979592	0.909091	0.996078	0.666667	0.686567
CGND-HRA-00735	Lumbar Spinal Cord	ALS-TDP	0.27027	1	0.90678	0.992565	0.688889	0.697674
CGND-HRA-00756	Frontal Cortex	ALS-TDP	0.0408163	0.935484	0.888889	1	0.449275	0.549296
CGND-HRA-00757	Temporal Cortex	ALS-TDP	0.0555556	0.966667	0.885246	1	0.538462	0.46875
CGND-HRA-00758	Cerebellum	ALS-TDP	0.3	0.978723	0.905797	1	0.866667	0.833333
CGND-HRA-00759	Cervical Spinal Cord	ALS-TDP	0.428571	1	0.869565	0.986486	0.418182	0.421053
CGND-HRA-00760	Lumbar Spinal Cord	ALS-TDP	0.405941	0.945455	0.899408	0.987805	0.25	0.3125
CGND-HRA-00765	Frontal Cortex	ALS-TDP	0.112903	1	0.888889	1	0.723404	0.723404
CGND-HRA-00766	Temporal Cortex	ALS-TDP	0.0126582	0.979167	0.932099	1	0.648649	0.523077
CGND-HRA-00767	Cerebellum	ALS-TDP	0.2	0.974684	0.947368	1	0.827586	0.76
CGND-HRA-00773	Frontal Cortex	ALS-TDP	0.0384615	1	0.879699	1	0.490196	0.538462
CGND-HRA-00774	Temporal Cortex	ALS-TDP	0.0686275	0.945946	0.869159	0.991228	0.575	0.552632
CGND-HRA-00775	Cerebellum	ALS-TDP	1	0.733333	0.923077	1	0.666667	0.65625
CGND-HRA-00776	Cervical Spinal Cord	ALS-TDP	0.44	0.92	0.90873	0.981707	0.402778	0.39726
CGND-HRA-00777	Lumbar Spinal Cord	ALS-TDP	0.474359	0.887324	0.906863	0.991736	0.211268	0.266667
CGND-HRA-00783	Frontal Cortex	ALS-TDP	0.0497238	1	0.957746	1	0.54902	0.603448
CGND-HRA-00784	Temporal Cortex	ALS-TDP	0.0720721	1	0.956989	1	0.489362	0.466667
CGND-HRA-00785	Cerebellum	ALS-TDP	0	0.967742	0.988372	1	0.916667	0.913043
CGND-HRA-00786	Cervical Spinal Cord	ALS-TDP	0.393443	0.942308	0.945455	0.99422	0.6	0.442308
CGND-HRA-00787	Lumbar Spinal Cord	ALS-TDP	0.282051	0.847826	0.968	0.992481	0.377049	0.387097
CGND-HRA-00802	Lumbar Spinal Cord	ALS-TDP	0.361111	0.954128	0.959732	1	0.477273	0.584906
CGND-HRA-00806	Frontal Cortex	ALS-TDP	0.020979	1	0.905983	1	0.611111	0.472222
CGND-HRA-00808	Cerebellum	ALS-TDP	0.473684	0.96875	0.932432	1	0.628571	0.535714
CGND-HRA-00809	Cervical Spinal Cord	ALS-TDP	0.363636	0.959184	0.938776	1	0.338983	0.272727
CGND-HRA-00810	Lumbar Spinal Cord	ALS-TDP	0.407407	1	0.931034	0.995816	0.283333	0.444444
CGND-HRA-00815	Frontal Cortex	ALS-TDP	0.076087	1	0.958333	0.987342	0.686275	0.714286
CGND-HRA-00816	Temporal Cortex	ALS-TDP	0.0434783	0.973333	0.933884	0.993902	0.653061	0.607843
CGND-HRA-00817	Cerebellum	ALS-TDP	0	0.890244	0.906542	1	0.794872	0.810811
CGND-HRA-00818	Cervical Spinal Cord	ALS-TDP	0.412698	0.94	0.921053	1	0.298246	0.18
CGND-HRA-00819	Lumbar Spinal Cord	ALS-TDP	0.561404	1	0.949275	0.992188	0.272727	0.193548
CGND-HRA-00823	Frontal Cortex	ALS-TDP	0.0128205	0.974359	0.891892	1	0.586957	0.552632
CGND-HRA-00824	Temporal Cortex	ALS-TDP	0.0265487	1	0.853448	0.995434	0.463768	0.464286
CGND-HRA-00825	Cerebellum	ALS-TDP	0	0.9375	0.848101	1	0.75	0.631579
CGND-HRA-00826	Cervical Spinal Cord	ALS-TDP	0.555556	0.942529	0.87931	0.995434	0.3	0.384615
CGND-HRA-00827	Lumbar Spinal Cord	ALS-TDP	0.40678	0.971429	0.907143	1	0.188679	0.263158
CGND-HRA-00830	Frontal Cortex	ALS-TDP	0.107143	0.983871	0.863636	1	0.722222	0.765957
CGND-HRA-00832	Cerebellum	ALS-TDP	0.5	0.984848	0.948052	1	1	1
CGND-HRA-00833	Cervical Spinal Cord	ALS-TDP	0.342857	0.985507	0.921053	1	0.368421	0.45
CGND-HRA-00834	Lumbar Spinal Cord	ALS-TDP	0.416667	0.924528	0.931034	0.993865	0.414634	0.315789
CGND-HRA-00849	Frontal Cortex	ALS-TDP	0.141176	0.95082	0.884211	0.958678	0.4375	0.444444
CGND-HRA-00851	Cerebellum	ALS-TDP	0	0.957746	0.87013	0.954545	0.625	0.619048
CGND-HRA-00852	Cervical Spinal Cord	ALS-TDP	0.321429	0.968254	0.846774	0.950276	0.0784314	0.113208
CGND-HRA-00853	Lumbar Spinal Cord	ALS-TDP	0.414634	0.971014	0.897638	0.973545	0.324324	0.375
CGND-HRA-00855	Frontal Cortex	ALS-TDP	0.0888889	0.980583	0.876712	1	0.717949	0.710526
CGND-HRA-00856	Temporal Cortex	ALS-TDP	0.0266667	0.976744	0.943662	1	0.612903	0.580645
CGND-HRA-00857	Cerebellum	ALS-TDP	0.5	1	0.916667	0.984848	0.944444	0.941176
CGND-HRA-00858	Lumbar Spinal Cord	ALS-TDP	0.42623	0.980769	0.875	0.996283	0.435897	0.421053
CGND-HRA-00861	Temporal Cortex	ALS-TDP	0.0392157	0.971429	0.960526	1	0.641026	0.636364
CGND-HRA-00862	Cerebellum	ALS-TDP	0.230769	0.807692	0.983607	1	0.769231	0.83871
CGND-HRA-00863	Cervical Spinal Cord	ALS-TDP	0.535714	0.914894	0.932515	0.989899	0.352941	0.363636
CGND-HRA-00864	Lumbar Spinal Cord	ALS-TDP	0.313725	0.873016	0.983051	0.986111	0.333333	0.372549
CGND-HRA-00866	Frontal Cortex	ALS-TDP	0.0681818	0.962025	0.722222	0.993976	0.527778	0.527778
CGND-HRA-00867	Temporal Cortex	ALS-TDP	0.0512821	0.932203	0.805195	1	0.5	0.647059
CGND-HRA-00868	Cerebellum	ALS-TDP	0.333333	0.837838	0.636364	1	0.611111	0.684211
CGND-HRA-00869	Cervical Spinal Cord	ALS-TDP	0.419355	0.885246	0.767442	0.995816	0.571429	0.578947
CGND-HRA-00870	Lumbar Spinal Cord	ALS-TDP	0.468085	0.9375	0.809091	0.990476	0.44	0.428571
CGND-HRA-00876	Frontal Cortex	ALS-TDP	0.169811	0.982143	0.918605	1	0.34375	0.416667
CGND-HRA-00878	Cerebellum	ALS-TDP	0.461538	0.92	0.97619	1	0.576923	0.592593
CGND-HRA-00883	Frontal Cortex	ALS-TDP	0.0918367	1	0.891892	0.994872	0.62069	0.5
CGND-HRA-00885	Cerebellum	ALS-TDP	0.333333	0.977011	0.941176	1	0.909091	0.9
CGND-HRA-00886	Cervical Spinal Cord	ALS-TDP	0.516667	0.947368	0.955357	0.994318	0.408163	0.382979
CGND-HRA-00887	Lumbar Spinal Cord	ALS-TDP	0.227273	1	0.911504	1	0.529412	0.545455
CGND-HRA-00891	Frontal Cortex	ALS-TDP	0.0463576	0.995098	0.802885	0.994465	0.657534	0.696552
CGND-HRA-00893	Cerebellum	ALS-TDP	0.195652	0.971564	0.861789	0.982301	0.492958	0.534247
CGND-HRA-00894	Cervical Spinal Cord	ALS-TDP	0.550296	0.967532	0.93865	0.989899	0.277419	0.303797
CGND-HRA-00895	Lumbar Spinal Cord	ALS-TDP	0.556291	0.954545	0.915493	0.998305	0.490196	0.348148
CGND-HRA-00897	Frontal Cortex	ALS-TDP	0.043771	0.996016	0.958333	0.997826	0.642857	0.627907
CGND-HRA-00898	Temporal Cortex	ALS-TDP	0.0887372	0.991968	0.905738	1	0.702703	0.683761
CGND-HRA-00899	Cerebellum	ALS-TDP	0.125	0.97973	0.913043	1	0.922222	0.935897
CGND-HRA-00900	Lumbar Spinal Cord	ALS-TDP	0.383178	0.973384	0.939535	0.994186	0.439394	0.423077
CGND-HRA-00903	Frontal Cortex	ALS-TDP	0.0675105	0.919872	0.834646	0.979094	0.535088	0.588785
CGND-HRA-00904	Temporal Cortex	ALS-TDP	0.00353357	0.987069	0.774336	0.978022	0.539568	0.606299
CGND-HRA-00905	Cervical Spinal Cord	ALS-TDP	0.62931	0.894068	0.875648	0.969534	0.363014	0.380952
CGND-HRA-00906	Lumbar Spinal Cord	ALS-TDP	0.59375	0.924242	0.857542	0.973306	0.335878	0.328358
CGND-HRA-00909	Frontal Cortex	ALS-TDP	0.0557276	0.993007	0.9375	0.995646	0.64539	0.724638
CGND-HRA-00910	Temporal Cortex	ALS-TDP	0.0296296	1	0.942478	0.994403	0.62037	0.666667
CGND-HRA-00911	Cerebellum	ALS-TDP	0.375	1	0.94586	1	0.868421	0.863636
CGND-HRA-00912	Cervical Spinal Cord	ALS-TDP	0.386207	0.974619	0.972145	0.998447	0.475	0.39823
CGND-HRA-00913	Lumbar Spinal Cord	ALS-TDP	0.377358	0.973585	0.953704	0.992161	0.42	0.490909
CGND-HRA-00916	Frontal Cortex	ALS-TDP	0.0802292	0.981132	0.863057	0.998162	0.521505	0.620513
CGND-HRA-00917	Temporal Cortex	ALS-TDP	0.0503145	0.977778	0.861244	0.996422	0.5	0.587786
CGND-HRA-00918	Cerebellum	ALS-TDP	0.578947	0.90604	0.771084	0.995781	0.686567	0.677419
CGND-HRA-00919	Cervical Spinal Cord	ALS-TDP	0.467033	0.957317	0.829609	0.974453	0.296703	0.319149
CGND-HRA-00920	Lumbar Spinal Cord	ALS-TDP	0.518692	0.943128	0.794737	0.994485	0.298429	0.299465
CGND-HRA-00925	Frontal Cortex	ALS-TDP	0.0993789	0.980769	0.936709	1	0.740741	0.693878
CGND-HRA-00926	Temporal Cortex	ALS-TDP	0.1	1	0.936364	0.990741	0.588235	0.684211
CGND-HRA-00927	Cerebellum	ALS-TDP	0	0.972222	0.936937	1	0.916667	0.928571
CGND-HRA-00928	Cervical Spinal Cord	ALS-TDP	0.514563	1	0.972414	0.996835	0.75	0.730159
CGND-HRA-00934	Frontal Cortex	ALS-TDP	0.0338462	0.976608	0.800687	0.995556	0.5	0.459459
CGND-HRA-00936	Cerebellum	ALS-TDP	0.4	0.431818	0.672065	0.989848	0.416667	0.461538
CGND-HRA-00937	Cervical Spinal Cord	ALS-TDP	0.445161	0.787234	0.761658	0.954869	0.320225	0.365591
CGND-HRA-00938	Lumbar Spinal Cord	ALS-TDP	0.373057	0.870787	0.842105	0.986248	0.33121	0.377358
CGND-HRA-00943	Frontal Cortex	ALS-TDP	0.033195	1	0.826923	0.986647	0.523077	0.583333
CGND-HRA-00944	Temporal Cortex	ALS-TDP	0.0322581	0.992278	0.858491	0.983723	0.416667	0.382353
CGND-HRA-00945	Lumbar Spinal Cord	ALS-TDP	0.426087	0.966527	0.85034	0.981609	0.216	0.306122
CGND-HRA-00948	Frontal Cortex	ALS-TDP	0.0985915	0.986486	0.932367	1	0.581197	0.570248
CGND-HRA-00950	Cerebellum	ALS-TDP	0.180723	0.960938	0.995652	1	0.623377	0.674699
CGND-HRA-00955	Frontal Cortex	ALS-TDP	0.0817308	0.99734	0.911972	0.997481	0.675	0.627273
CGND-HRA-00956	Temporal Cortex	ALS-TDP	0.0925926	0.996552	0.90493	1	0.668919	0.717391
CGND-HRA-00957	Cerebellum	ALS-TDP	0	0.995951	0.968858	0.992126	0.926829	0.946667
CGND-HRA-00958	Cervical Spinal Cord	ALS-TDP	0.623596	0.974359	0.950673	0.99549	0.561497	0.517045
CGND-HRA-00959	Lumbar Spinal Cord	ALS-TDP	0.369668	0.983471	0.94697	0.99815	0.466165	0.517986
CGND-HRA-00961	Frontal Cortex	ALS-TDP	0.214286	0.978723	0.921053	0.986799	0.666667	0.572727
CGND-HRA-00962	Temporal Cortex	ALS-TDP	0.0381679	0.986486	0.93266	1	0.628378	0.653846
CGND-HRA-00963	Cervical Spinal Cord	ALS-TDP	0.34507	0.964758	0.947692	0.998127	0.468208	0.468571
CGND-HRA-00968	Frontal Cortex	ALS-TDP	0.0423077	0.994949	0.914692	0.998708	0.683761	0.71134
CGND-HRA-00969	Temporal Cortex	ALS-TDP	0.05	0.996516	0.876866	1	0.71875	0.672414
CGND-HRA-00970	Cerebellum	ALS-TDP	0.148148	1	0.937956	1	0.9	0.908046
CGND-HRA-00971	Cervical Spinal Cord	ALS-TDP	0.410596	0.955975	0.931034	0.998798	0.407186	0.365269
CGND-HRA-00972	Lumbar Spinal Cord	ALS-TDP	0.4	0.976879	0.911429	0.997361	0.478873	0.449275
CGND-HRA-00975	Frontal Cortex	ALS-TDP	0.02	0.988506	0.686957	0.996672	0.359223	0.4
CGND-HRA-00976	Temporal Cortex	ALS-TDP	0.0501931	0.994444	0.823308	0.996086	0.438202	0.510204
CGND-HRA-00978	Cervical Spinal Cord	ALS-TDP	0.493151	0.946108	0.838006	0.992089	0.349206	0.297143
CGND-HRA-00979	Lumbar Spinal Cord	ALS-TDP	0.273585	0.954023	0.874194	0.998397	0.37069	0.404959
CGND-HRA-00985	Temporal Cortex	ALS-TDP	0.202247	0.994318	0.95302	1	0.691057	0.545455
CGND-HRA-00986	Cerebellum	ALS-TDP	0.142857	0.929412	0.950178	1	0.878788	0.849057
CGND-HRA-00987	Cervical Spinal Cord	ALS-TDP	0.423077	0.939394	0.933934	0.993464	0.376147	0.349057
CGND-HRA-00988	Lumbar Spinal Cord	ALS-TDP	0.395556	0.946721	0.933333	0.98927	0.296	0.246862
CGND-HRA-00993	Frontal Cortex	ALS-TDP	0.0512821	0.985612	0.987805	1	0.62	0.52381
CGND-HRA-00994	Temporal Cortex	ALS-TDP	0.117647	0.978495	0.981308	1	0.488889	0.596154
CGND-HRA-00996	Cervical Spinal Cord	ALS-TDP	0.452055	0.95	0.933333	0.992308	0.274194	0.323077
CGND-HRA-00997	Lumbar Spinal Cord	ALS-TDP	0.390805	0.977011	0.964286	1	0.410714	0.416667
CGND-HRA-01173	Cerebellum	ALS-TDP	0.375	1	0.971014	1	0.82	0.872727
CGND-HRA-01174	Medial Motor Cortex	ALS-TDP	0.0507246	0.992126	0.914894	1	0.661017	0.589286
CGND-HRA-01175	Lateral Motor Cortex	ALS-TDP	0	1	0.964706	1	0.685714	0.735294
CGND-HRA-01176	Cervical Spinal Cord	ALS-TDP	0.634921	0.9375	0.917197	1	0.546667	0.585366
CGND-HRA-01177	Lumbar Spinal Cord	ALS-TDP	0.5	0.9375	0.927632	1	0.655738	0.607843
CGND-HRA-01206	Occipital Cortex	ALS-TDP	0.0289855	0.970297	0.916201	1	0.618421	0.728395
CGND-HRA-01207	Thoracic Spinal Cord	ALS-TDP	0.704545	1	0.938462	0.994898	0.387931	0.324074
CGND-HRA-01208	Occipital Cortex	ALS-TDP	0.102362	1	0.94359	1	0.681159	0.757576
CGND-HRA-01209	Thoracic Spinal Cord	ALS-TDP	0.403361	0.978495	0.959276	0.983957	0.701923	0.642105
CGND-HRA-01212	Frontal Cortex	ALS-TDP	0.103448	0.975309	0.8	0.977778	0.469136	0.476744
CGND-HRA-01213	Occipital Cortex	ALS-TDP	0.102041	0.978495	0.911765	1	0.487179	0.571429
CGND-HRA-01219	Frontal Cortex	ALS-TDP	0.0472441	0.985915	0.878261	1	0.489362	0.530612
CGND-HRA-01220	Occipital Cortex	ALS-TDP	0.0808081	0.975	0.918367	1	0.566667	0.692308
CGND-HRA-01222	Frontal Cortex	ALS-TDP	0.0232558	1	0.938776	1	0.695652	0.75641
CGND-HRA-01223	Occipital Cortex	ALS-TDP	0.117021	0.991803	0.956284	1	0.671875	0.647059
CGND-HRA-01224	Thoracic Spinal Cord	ALS-TDP	0.453704	0.985294	0.931727	0.996633	0.495495	0.482456
CGND-HRA-01231	Frontal Cortex	ALS-TDP	0.115108	0.957627	0.81203	0.996403	0.5125	0.577778
CGND-HRA-01232	Occipital Cortex	ALS-TDP	0.0638298	1	0.81982	1	0.677966	0.701754
CGND-HRA-01233	Thoracic Spinal Cord	ALS-TDP	0.606061	0.977273	0.813278	0.994723	0.298507	0.335714
CGND-HRA-01245	Frontal Cortex	ALS-TDP	0.130435	1	0.916667	1	0.613636	0.5
CGND-HRA-01246	Occipital Cortex	ALS-TDP	0.09375	0.988889	0.920792	0.995868	0.588235	0.584615
CGND-HRA-01247	Thoracic Spinal Cord	ALS-TDP	0.545455	0.985915	0.910314	1	0.2625	0.280488
CGND-HRA-01248	Frontal Cortex	ALS-TDP	0.0491803	1	0.931373	1	0.65	0.654545
CGND-HRA-01250	Thoracic Spinal Cord	ALS-TDP	0.538462	0.90625	0.962025	0.995633	0.5	0.464789
CGND-HRA-01251	Frontal Cortex	ALS-TDP	0.033557	0.983607	0.91875	1	0.58209	0.539683
CGND-HRA-01253	Thoracic Spinal Cord	ALS-TDP	0.527559	0.969388	0.968198	0.981818	0.41	0.359551
CGND-HRA-01254	Frontal Cortex	ALS-TDP	0.0704846	1	0.958621	1	0.567568	0.520408
CGND-HRA-01255	Occipital Cortex	ALS-TDP	0.0779221	1	0.950276	0.998358	0.666667	0.684211
CGND-HRA-01256	Thoracic Spinal Cord	ALS-TDP	0.432692	0.933333	0.965251	0.994403	0.396552	0.369369
CGND-HRA-01263	Frontal Cortex	ALS-TDP	0.195402	0.925926	0.925926	0.990991	0.306122	0.304348
CGND-HRA-01264	Occipital Cortex	ALS-TDP	0.0608696	1	0.898551	1	0.393939	0.547619
CGND-HRA-01265	Thoracic Spinal Cord	ALS-TDP	0.534091	1	0.914798	0.990066	0.222222	0.208
CGND-HRA-01266	Frontal Cortex	ALS-TDP	0.027027	1	0.868687	1	0.546875	0.491228
CGND-HRA-01267	Occipital Cortex	ALS-TDP	0.10929	1	0.961165	1	0.779221	0.837209
CGND-HRA-01268	Thoracic Spinal Cord	ALS-TDP	0.472527	0.970588	0.934783	1	0.554054	0.513158
CGND-HRA-01272	Frontal Cortex	ALS-TDP	0.152941	1	0.910448	1	0.454545	0.628571
CGND-HRA-01273	Occipital Cortex	ALS-TDP	0.0833333	1	0.903226	1	0.75	0.692308
CGND-HRA-01274	Thoracic Spinal Cord	ALS-TDP	0.573427	0.991667	0.951327	0.997753	0.566929	0.475
CGND-HRA-01278	Cerebellum	ALS-TDP	0.666667	1	0.922481	1	0.78125	0.78125
CGND-HRA-01279	Medial Motor Cortex	ALS-TDP	0.0869565	1	0.877778	0.99696	0.627451	0.75
CGND-HRA-01280	Lateral Motor Cortex	ALS-TDP	0	1	0.850746	1	0.392857	0.666667
CGND-HRA-01281	Cervical Spinal Cord	ALS-TDP	0.571429	1	0.977099	0.987013	0.685185	0.679245
CGND-HRA-01282	Lumbar Spinal Cord	ALS-TDP	0.478261	0.988764	0.888889	0.996753	0.466667	0.477273
CGND-HRA-01283	Occipital Cortex	ALS-TDP	0.0384615	0.977778	0.933333	1	0.666667	0.7
CGND-HRA-01284	Thoracic Spinal Cord	ALS-TDP	0.658537	0.984127	0.929412	1	0.471698	0.454545
CGND-HRA-01285	Occipital Cortex	ALS-TDP	0.0490798	1	0.989691	0.995816	0.672727	0.703125
CGND-HRA-01286	Thoracic Spinal Cord	ALS-TDP	0.461538	0.961039	0.962733	1	0.5	0.423358
CGND-HRA-01295	Occipital Cortex	ALS-TDP	0.148148	0.95	0.969388	1	0.4	0.56
CGND-HRA-01297	Occipital Cortex	ALS-TDP	0.120567	0.972973	0.93617	1	0.492063	0.460317
CGND-HRA-01298	Thoracic Spinal Cord	ALS-TDP	0.391753	0.984848	0.917647	1	0.507937	0.504
CGND-HRA-01301	Occipital Cortex	ALS-TDP	0.174603	0.983471	0.939759	1	0.580645	0.633333
CGND-HRA-01302	Thoracic Spinal Cord	ALS-TDP	0.761905	0.953846	0.979866	0.981132	0.237288	0.254237
CGND-HRA-01303	Cerebellum	ALS-TDP	0.5	0.934211	0.969231	1	0.847826	0.825
CGND-HRA-01304	Medial Motor Cortex	ALS-TDP	0.0708661	0.987013	0.919192	1	0.666667	0.759259
CGND-HRA-01305	Lateral Motor Cortex	ALS-TDP	0.0240964	1	0.876289	0.991597	0.622222	0.645833
CGND-HRA-01306	Cervical Spinal Cord	ALS-TDP	0.546875	0.988506	0.955128	0.996732	0.491525	0.532258
CGND-HRA-01307	Lumbar Spinal Cord	ALS-TDP	0.586207	0.986486	0.946903	1	0.638889	0.638889
CGND-HRA-01308	Frontal Cortex	ALS-TDP	0.0535714	0.969072	0.963504	0.987879	0.550725	0.585714
CGND-HRA-01309	Occipital Cortex	ALS-TDP	0.031746	0.982456	0.985294	1	0.789474	0.794118
CGND-HRA-01310	Thoracic Spinal Cord	ALS-TDP	0.459459	0.983607	0.967742	0.995851	0.346154	0.453125
CGND-HRA-01319	Cerebellum	ALS-TDP	0.133333	0.972973	0.937008	1	0.7	0.777778
CGND-HRA-01320	Medial Motor Cortex	ALS-TDP	0.122449	1	0.886792	1	0.509804	0.59322
CGND-HRA-01321	Lateral Motor Cortex	ALS-TDP	0.0582524	0.980198	0.88189	1	0.35	0.468085
CGND-HRA-01322	Cervical Spinal Cord	ALS-TDP	0.617021	0.985507	0.931973	0.996226	0.37037	0.380952
CGND-HRA-01323	Lumbar Spinal Cord	ALS-TDP	0.45	1	0.924242	1	0.418605	0.404762
CGND-HRA-01324	Frontal Cortex	ALS-TDP	0.0285714	0.993671	0.916667	0.994505	0.779412	0.653061
CGND-HRA-01325	Occipital Cortex	ALS-TDP	0.120482	0.971429	0.903955	0.989848	0.581081	0.6625
CGND-HRA-01326	Thoracic Spinal Cord	ALS-TDP	0.612245	0.978723	0.870229	1	0.345455	0.40678
CGND-HRA-01329	Occipital Cortex	ALS-TDP	0.0285714	0.983607	0.947368	1	0.689655	0.642857
CGND-HRA-01330	Thoracic Spinal Cord	ALS-TDP	0.619835	0.959184	0.927083	0.988166	0.293103	0.293103
CGND-HRA-01331	Occipital Cortex	ALS-TDP	0.116883	0.974359	0.918919	1	0.790698	0.815789
CGND-HRA-01332	Thoracic Spinal Cord	ALS-TDP	0.550847	0.957746	0.965368	0.995392	0.583333	0.533333
CGND-HRA-01333	Thoracic Spinal Cord	ALS-TDP	0.0522876	0.953125	0.914286	1	0.627451	0.678571
CGND-HRA-01335	Occipital Cortex	ALS-TDP	0.621622	0.956522	0.945946	0.994505	0.373494	0.428571
CGND-HRA-01336	Thoracic Spinal Cord	ALS-TDP	0.348837	0.767857	0.777778	0.993151	0.328358	0.407895
CGND-HRA-01337	Occipital Cortex	ALS-TDP	0.0126582	0.924242	0.823232	0.991903	0.554455	0.574468
CGND-HRA-01338	Thoracic Spinal Cord	ALS-TDP	0.411765	1	0.946602	0.993289	0.448276	0.505747
CGND-HRA-01339	Occipital Cortex	ALS-TDP	0.0555556	1	0.961538	0.991453	0.48	0.592593
CGND-HRA-01340	Thoracic Spinal Cord	ALS-TDP	0.470588	1	0.909091	0.977528	0.482759	0.425926
CGND-HRA-01341	Occipital Cortex	ALS-TDP	0.167401	0.985612	0.934426	0.997101	0.480769	0.490385
CGND-HRA-01344	Thoracic Spinal Cord	ALS-TDP	0.605634	0.875	0.840426	0.988372	0.395062	0.402439
CGND-HRA-01345	Occipital Cortex	ALS-TDP	0.00917431	0.96	0.896552	1	0.423729	0.435484
CGND-HRA-01346	Thoracic Spinal Cord	ALS-TDP	0.396226	0.945946	0.966443	0.970803	0.535714	0.45283
CGND-HRA-01347	Occipital Cortex	ALS-TDP	0.223684	0.890625	0.93578	0.974359	0.382353	0.486486
CGND-HRA-01348	Occipital Cortex	ALS-TDP	0.0562914	1	0.943038	0.994975	0.614583	0.595745
CGND-HRA-01349	Frontal Cortex	ALS-TDP	0.054878	1	0.933824	1	0.594595	0.581081
CGND-HRA-01350	Cerebellum	ALS-TDP	0.875	0.987952	0.948905	0.977444	0.791667	0.787234
CGND-HRA-01351-2	Thoracic Spinal Cord	ALS-TDP	0.471698	0.959184	0.966667	0.984906	0.440678	0.515152
CGND-HRA-01352	Occipital Cortex	ALS-TDP	0.151163	1	0.95122	1	0.558824	0.533333
CGND-HRA-01353	Frontal Cortex	ALS-TDP	0.027027	1	0.9375	1	0.632653	0.652174
CGND-HRA-01354	Cerebellum	ALS-TDP	0.0869565	0.987654	0.963333	1	0.761194	0.8
CGND-HRA-01355	Thoracic Spinal Cord	ALS-TDP	0.52381	0.960526	0.940476	0.993377	0.375	0.336283
CGND-HRA-01356	Occipital Cortex	ALS-TDP	0.0629921	0.954023	0.90708	1	0.517241	0.625
CGND-HRA-01357	Frontal Cortex	ALS-TDP	0.0332103	0.957447	0.906404	1	0.462121	0.507576
CGND-HRA-01358	Cerebellum	ALS-TDP	0.307692	0.973684	0.929936	1	0.764706	0.702128
CGND-HRA-01359	Thoracic Spinal Cord	ALS-TDP	0.488889	1	0.90393	0.993548	0.254717	0.171717
CGND-HRA-01364	Occipital Cortex	ALS-TDP	0.0961538	0.986301	0.941964	0.996016	0.489583	0.553191
CGND-HRA-01365	Frontal Cortex	ALS-TDP	0.0751634	0.993007	0.915254	1	0.497238	0.582011
CGND-HRA-01366	Cerebellum	ALS-TDP	0.222222	0.984848	0.95092	1	0.826087	0.849315
CGND-HRA-01367	Thoracic Spinal Cord	ALS-TDP	0.595041	1	0.948598	0.992565	0.5	0.474227
CGND-HRA-01368-2	Occipital Cortex	ALS-TDP	0.0272727	0.880435	0.945312	1	0.519231	0.568627
CGND-HRA-01369	Frontal Cortex	ALS-TDP	0.0449438	0.884211	0.932773	0.995434	0.473214	0.460784
CGND-HRA-01370	Cerebellum	ALS-TDP	0.142857	0.732394	0.896774	1	0.617021	0.716981
CGND-HRA-01372	Cerebellum	ALS-TDP	0.272727	1	0.901961	1	0.634146	0.767442
CGND-HRA-01373	Frontal Cortex	ALS-TDP	0.0613497	0.988636	0.946667	1	0.418605	0.62
CGND-HRA-01374	Medial Motor Cortex	ALS-TDP	0.0813008	0.972973	0.92	1	0.72093	0.692308
CGND-HRA-01375	Lateral Motor Cortex	ALS-TDP	0.136364	0.98	0.920792	1	0.456522	0.622642
CGND-HRA-01376	Cervical Spinal Cord	ALS-TDP	0.714286	1	0.935294	1	0.366197	0.410256
CGND-HRA-01377	Lumbar Spinal Cord	ALS-TDP	0.465753	1	0.938144	0.980892	0.393939	0.354839
CGND-HRA-01384	Lateral Motor Cortex	ALS-TDP	0.0634921	1	0.888889	1	0.25	0.346154
CGND-HRA-01386	Medial Motor Cortex	ALS-TDP	0.0776699	1	0.955056	1	0.485714	0.581395
CGND-HRA-01387	Lateral Motor Cortex	ALS-TDP	0.05	0.994253	0.954286	1	0.568966	0.688525
CGND-HRA-01388	Lumbar Spinal Cord	ALS-TDP	0.540541	1	0.986301	1	0.512821	0.604651
CGND-HRA-01390	Medial Motor Cortex	ALS-TDP	0.0422535	0.988889	0.874016	1	0.436364	0.377778
CGND-HRA-01392	Lumbar Spinal Cord	ALS-TDP	0.5	0.870968	0.868687	0.985294	0.326087	0.153846
CGND-HRA-01393	Cervical Spinal Cord	ALS-TDP	0.675	0.978723	0.886228	1	0.387755	0.4
CGND-HRA-01398	Medial Motor Cortex	ALS-TDP	0.0897436	1	0.880597	0.989011	0.809524	0.8
CGND-HRA-01399	Lateral Motor Cortex	ALS-TDP	0	1	0.955882	1	0.636364	0.6875
CGND-HRA-01400	Lumbar Spinal Cord	ALS-TDP	0.644444	0.981481	0.934579	0.983193	0.527273	0.571429
CGND-HRA-01401	Cervical Spinal Cord	ALS-TDP	0.542857	1	0.927711	0.993464	0.4	0.346939
CGND-HRA-01403	Lateral Motor Cortex	ALS-TDP	0.233333	0.75	0.973333	1	0.472727	0.375
CGND-HRA-01414	Medial Motor Cortex	ALS-TDP	0.038961	1	0.885714	1	0.615385	0.636364
CGND-HRA-01415	Lateral Motor Cortex	ALS-TDP	0.0869565	1	0.922078	1	0.76	0.809524
CGND-HRA-01416	Lumbar Spinal Cord	ALS-TDP	0.613636	1	0.943182	0.989305	0.541667	0.435897
CGND-HRA-01417	Cervical Spinal Cord	ALS-TDP	0.388889	1	0.977528	0.993939	0.72549	0.659091
CGND-HRA-01418	Thoracic Spinal Cord	ALS-TDP	0.539823	0.960784	0.973913	1	0.525	0.5
CGND-HRA-01419	Occipital Cortex	ALS-TDP	0.105263	1	0.911111	1	0.565217	0.583333
CGND-HRA-01420	Frontal Cortex	ALS-TDP	0.0555556	0.981982	0.948718	0.992806	0.440678	0.5
CGND-HRA-01421	Cerebellum	ALS-TDP	0.428571	0.965517	0.991597	1	0.933333	0.952381
CGND-HRA-01422	Cerebellum	ALS-TDP	0.5	0.977273	0.956522	1	0.8	0.823529
CGND-HRA-01423	Frontal Cortex	ALS-TDP	0	1	0.962264	0.990566	0.702703	0.5
CGND-HRA-01424	Medial Motor Cortex	ALS-TDP	0.0714286	1	0.94	1	0.611111	0.5625
CGND-HRA-01425	Lateral Motor Cortex	ALS-TDP	0.0119048	0.975	0.977778	1	0.333333	0.384615
CGND-HRA-01428	Medial Motor Cortex	ALS-TDP	0.0985915	1	0.922222	1	0.636364	0.6
CGND-HRA-01429	Lateral Motor Cortex	ALS-TDP	0.0487805	1	0.970149	0.988372	0.540541	0.5
CGND-HRA-01430	Cerebellum	ALS-TDP	0.225806	0.961749	0.965986	1	0.850746	0.865546
CGND-HRA-01431	Cervical Spinal Cord	ALS-TDP	0.75	0.975904	0.958042	1	0.645833	0.568182
CGND-HRA-01432	Lumbar Spinal Cord	ALS-TDP	0.576923	0.988889	0.981132	0.995169	0.678571	0.62963
CGND-HRA-01433	Frontal Cortex	ALS-TDP	0.103448	0.981481	0.87395	1	0.6	0.634615
CGND-HRA-01437	Medial Motor Cortex	ALS-TDP	0.0806452	0.989362	0.9	0.99187	0.5	0.64
CGND-HRA-01438	Lateral Motor Cortex	ALS-TDP	0.0246914	1	0.938272	0.991935	0.529412	0.627907
CGND-HRA-01439	Cervical Spinal Cord	ALS-TDP	0.618182	0.941176	0.908046	1	0.404762	0.44186
CGND-HRA-01440	Lumbar Spinal Cord	ALS-TDP	0.466667	0.96	0.989474	0.987261	0.4	0.333333
CGND-HRA-01441	Frontal Cortex	ALS-TDP	0	0.983871	0.907563	1	0.555556	0.454545
CGND-HRA-01442	Cerebellum	ALS-TDP	0.384615	0.983333	0.969697	1	0.875	0.842105
CGND-HRA-01443	Cerebellum	ALS-TDP	NA	0.954545	0.943662	1	0.714286	0.703704
CGND-HRA-01445	Lateral Motor Cortex	ALS-TDP	0.0153846	1	0.835821	1	0.527778	0.527778
CGND-HRA-01446	Cervical Spinal Cord	ALS-TDP	0.25641	0.973684	0.744	1	0.34375	0.293103
CGND-HRA-01448	Frontal Cortex	ALS-TDP	0.103448	0.932432	0.9	0.990654	0.5	0.538462
CGND-HRA-01449	Occipital Cortex	ALS-TDP	0.119048	0.928571	0.888889	1	0.571429	0.636364
CGND-HRA-01450	Thoracic Spinal Cord	ALS-TDP	0.419355	0.950617	0.80274	0.98778	0.308989	0.316092
CGND-HRA-01451	Cerebellum	ALS-TDP	0.666667	0.75	0.923077	1	0.608696	0.565217
CGND-HRA-01452	Medial Motor Cortex	ALS-TDP	0.0120482	0.959459	0.973684	1	0.594595	0.619048
CGND-HRA-01453	Lateral Motor Cortex	ALS-TDP	0.0447761	0.932203	0.851852	1	0.666667	0.567568
CGND-HRA-01454	Cervical Spinal Cord	ALS-TDP	0.703704	0.851064	0.939394	0.980769	0.264706	0.264706
CGND-HRA-01455	Lumbar Spinal Cord	ALS-TDP	0.47541	0.911111	0.90625	1	0.514286	0.5
CGND-HRA-01456	Frontal Cortex	ALS-TDP	0.0235294	0.959184	0.943662	1	0.647059	0.682927
CGND-HRA-01457	Occipital Cortex	ALS-TDP	0.0533333	0.942308	0.924528	1	0.72093	0.75
CGND-HRA-01458	Thoracic Spinal Cord	ALS-TDP	0.574468	0.823529	0.931818	1	0.333333	0.34375
CGND-HRA-01459	Cerebellum	ALS-TDP	1	0.916667	0.931034	1	0.96	1
CGND-HRA-01461	Lateral Motor Cortex	ALS-TDP	0.196721	1	0.976744	1	0.62069	0.52
CGND-HRA-01463	Lumbar Spinal Cord	ALS-TDP	0.464286	0.96	0.934426	0.991525	0.592593	0.521739
CGND-HRA-01464	Frontal Cortex	ALS-TDP	0	0.978261	0.893939	1	0.619048	0.619048
CGND-HRA-01465	Occipital Cortex	ALS-TDP	0.0481928	0.986111	0.960784	0.992188	0.520833	0.487179
CGND-HRA-01467	Cerebellum	ALS-TDP	0.428571	1	0.777778	0.977273	0.75	0.857143
CGND-HRA-01468	Medial Motor Cortex	ALS-TDP	0.186441	0.972973	0.75	0.983871	0.404255	0.404762
CGND-HRA-01469	Lateral Motor Cortex	ALS-TDP	0.0566038	0.970588	0.769231	0.987013	0.733333	0.75
CGND-HRA-01470	Cervical Spinal Cord	ALS-TDP	0.25	0.974359	0.84058	0.896552	0.393939	0.5
CGND-HRA-01471	Lumbar Spinal Cord	ALS-TDP	0.259259	0.9	0.666667	0.930556	0.512195	0.595238
CGND-HRA-01472	Frontal Cortex	ALS-TDP	0.0337079	0.938462	0.841463	0.978495	0.391304	0.59375
CGND-HRA-01473	Occipital Cortex	ALS-TDP	0.113636	1	0.818182	1	0.740741	0.836735
CGND-HRA-01474	Thoracic Spinal Cord	ALS-TDP	0.305556	0.904762	0.794643	0.955056	0.54717	0.592593
CGND-HRA-01475	Medial Motor Cortex	ALS-TDP	0	0.982456	0.927536	1	0.392857	0.333333
CGND-HRA-01476	Lateral Motor Cortex	ALS-TDP	0.0120482	0.931034	0.898551	1	0.552632	0.621622
CGND-HRA-01477	Cervical Spinal Cord	ALS-TDP	0.394737	0.934783	0.876543	0.966216	0.26	0.264151
CGND-HRA-01478	Lumbar Spinal Cord	ALS-TDP	0.68	0.96	0.881356	0.951456	0.153846	0.290323
CGND-HRA-01479	Frontal Cortex	ALS-TDP	0.16	1	0.836066	1	0.5	0.541667
CGND-HRA-01481	Medial Motor Cortex	ALS-TDP	0.047619	0.979592	0.866667	1	0.513514	0.625
CGND-HRA-01482	Lateral Motor Cortex	ALS-TDP	0.0289855	0.977778	0.875	1	0.651163	0.555556
CGND-HRA-01483	Cervical Spinal Cord	ALS-TDP	0.69697	0.930233	0.835616	1	0.339623	0.285714
CGND-HRA-01484	Lumbar Spinal Cord	ALS-TDP	0.6	0.944444	0.861702	0.982609	0.266667	0.22807
CGND-HRA-01485	Frontal Cortex	ALS-TDP	0.223404	1	0.80303	1	0.512821	0.512821
CGND-HRA-01493	Medial Motor Cortex	ALS-TDP	0.123077	1	0.953488	1	0.52381	0.541667
CGND-HRA-01494	Lateral Motor Cortex	ALS-TDP	0.0754717	1	0.958904	0.986842	0.615385	0.631579
CGND-HRA-01495	Cervical Spinal Cord	ALS-TDP	0.416667	1	0.982143	1	0.387097	0.441176
CGND-HRA-01496	Lumbar Spinal Cord	ALS-TDP	0.48	0.935484	0.936937	0.977778	0.422222	0.444444
CGND-HRA-01497	Frontal Cortex	ALS-TDP	0.0689655	0.986667	0.871429	1	0.540541	0.547619
CGND-HRA-01505	Medial Motor Cortex	ALS-TDP	0.103448	1	0.964912	0.987179	0.777778	0.741935
CGND-HRA-01506	Lateral Motor Cortex	ALS-TDP	0.140845	1	1	1	0.428571	0.434783
CGND-HRA-01509	Frontal Cortex	ALS-TDP	0.0135135	1	0.924242	1	0.666667	0.72
CGND-HRA-01511	Medial Motor Cortex	ALS-TDP	0.0857143	1	0.927536	1	0.25	0.636364
CGND-HRA-01512	Lateral Motor Cortex	ALS-TDP	0.0677966	0.96875	0.970149	1	0.652174	0.52381
CGND-HRA-01515	Frontal Cortex	ALS-TDP	0	0.983051	0.94382	1	0.678571	0.62963
CGND-HRA-01516	Cerebellum	ALS-TDP	0.153846	0.763158	0.9375	1	0.695652	0.695652
CGND-HRA-01517	Medial Motor Cortex	ALS-TDP	0.214286	0.965517	0.932203	1	0.444444	0.5
CGND-HRA-01518	Lateral Motor Cortex	ALS-TDP	0.0735294	1	0.904762	1	0.625	0.757576
CGND-HRA-01519	Cervical Spinal Cord	ALS-TDP	0.431034	0.970588	0.924731	0.993464	0.413043	0.365854
CGND-HRA-01520	Lumbar Spinal Cord	ALS-TDP	0.653846	0.969697	0.93617	0.979452	0.361702	0.391304
CGND-HRA-01521	Frontal Cortex	ALS-TDP	0.0748299	1	0.913043	0.991597	0.510204	0.566038
CGND-HRA-01524	Lateral Motor Cortex	ALS-TDP	0	1	0.893939	1	0.435897	0.472222
CGND-HRA-01525	Lumbar Spinal Cord	ALS-TDP	0.461538	1	0.815385	0.982456	0.529412	0.413793
CGND-HRA-01539	Medial Motor Cortex	ALS-TDP	0.0232558	1	0.904762	0.990099	0.423077	0.481481
CGND-HRA-01540	Lateral Motor Cortex	ALS-TDP	0.036036	0.973684	0.927711	1	0.405405	0.405405
CGND-HRA-01542	Lumbar Spinal Cord	ALS-TDP	0.647887	0.9375	0.963636	0.991667	0.4	0.418605
CGND-HRA-01543	Frontal Cortex	ALS-TDP	0.0410959	1	0.862745	1	0.5	0.68
CGND-HRA-01544	Cerebellum	ALS-TDP	0.37037	0.909091	0.816327	1	0.230769	0.285714
CGND-HRA-01551	Medial Motor Cortex	ALS-TDP	0.0336134	1	0.788235	1	0.521739	0.659091
CGND-HRA-01552	Lateral Motor Cortex	ALS-TDP	0.135802	1	0.793814	1	0.44	0.648148
CGND-HRA-01555	Frontal Cortex	ALS-TDP	0.025974	1	0.809524	1	0.55814	0.55
CGND-HRA-01556	Cerebellum	ALS-TDP	0	1	0.892857	0.971429	0.833333	1
CGND-HRA-01557	Other Motor Cortex	ALS-TDP	0.0625	1	0.940476	1	0.638298	0.627907
CGND-HRA-01559	Lumbar Spinal Cord	ALS-TDP	0.617284	0.947368	0.956522	1	0.657143	0.625
CGND-HRA-01560	Frontal Cortex	ALS-TDP	0.0695652	1	0.960526	1	0.705882	0.638298
CGND-HRA-01561	Cerebellum	ALS-TDP	0.538462	0.9	0.934783	1	0.875	0.857143
CGND-HRA-01562	Medial Motor Cortex	ALS-TDP	0.0641026	1	0.922078	1	0.648649	0.694444
CGND-HRA-01563	Lateral Motor Cortex	ALS-TDP	0	1	0.952381	1	0.714286	0.78125
CGND-HRA-01565	Lumbar Spinal Cord	ALS-TDP	0.580247	0.97561	0.879433	0.991228	0.333333	0.275
CGND-HRA-01566	Frontal Cortex	ALS-TDP	0	1	0.914634	0.988095	0.625	0.714286
CGND-HRA-01568	Medial Motor Cortex	ALS-TDP	0.101695	0.969466	0.948148	1	0.636364	0.618182
CGND-HRA-01569	Lateral Motor Cortex	ALS-TDP	0.0747664	0.980769	0.943396	1	0.738095	0.676471
CGND-HRA-01571	Lumbar Spinal Cord	ALS-TDP	0.657895	0.965517	0.908397	0.983871	0.361446	0.277778
CGND-HRA-01572	Frontal Cortex	ALS-TDP	0.148148	0.970588	0.84375	1	0.485714	0.433333
CGND-HRA-01573	Cerebellum	ALS-TDP	0.571429	0.918919	0.942529	1	0.757576	0.7
CGND-HRA-01574	Medial Motor Cortex	ALS-TDP	0.258065	0.972222	0.909091	1	0.585366	0.588235
CGND-HRA-01575	Lateral Motor Cortex	ALS-TDP	0.0493827	0.972603	0.961538	1	0.64	0.526316
CGND-HRA-01578	Frontal Cortex	ALS-TDP	0.0363636	1	0.907407	1	0.65625	0.6875
CGND-HRA-01579	Cerebellum	ALS-TDP	0	1	0.949367	1	0.742857	0.714286
CGND-HRA-01580	Medial Motor Cortex	ALS-TDP	0.0869565	1	0.965909	1	0.609756	0.622222
CGND-HRA-01581	Lateral Motor Cortex	ALS-TDP	0.192308	1	0.964912	1	0.52	0.576923
CGND-HRA-01584	Frontal Cortex	ALS-TDP	0.111111	1	0.939394	1	0.444444	0.564103
CGND-HRA-01585	Cerebellum	ALS-TDP	0.166667	0.967742	0.970588	1	0.878049	0.897436
CGND-HRA-01587	Lateral Motor Cortex	ALS-TDP	0.0530303	0.965812	0.920635	1	0.542373	0.48
CGND-HRA-01590	Frontal Cortex	ALS-TDP	0.137255	0.970588	0.92	1	0.4	0.272727
CGND-HRA-01592	Medial Motor Cortex	ALS-TDP	0.023622	0.971963	0.897196	0.981595	0.488889	0.5
CGND-HRA-01593	Lateral Motor Cortex	ALS-TDP	0.135802	1	0.891304	1	0.518519	0.5
CGND-HRA-01596	Frontal Cortex	ALS-TDP	0.0657895	0.934783	0.880734	0.991453	0.344828	0.344828
CGND-HRA-01604	Cerebellum	ALS-TDP	0.625	0.987342	0.97619	1	0.777778	0.807692
CGND-HRA-01605	Cervical Spinal Cord	ALS-TDP	0.466667	0.958904	0.954955	0.987755	0.571429	0.54717
CGND-HRA-01606	Cerebellum	ALS-TDP	0	0.9375	0.826087	1	0.538462	0.513514
CGND-HRA-01607	Frontal Cortex	ALS-TDP	0.0444444	0.925926	0.809524	0.989474	0.375	0.416667
CGND-HRA-01608	Medial Motor Cortex	ALS-TDP	0.0543478	0.960396	0.821705	0.984456	0.372093	0.456522
CGND-HRA-01609	Lateral Motor Cortex	ALS-TDP	0.0163934	0.927711	0.806818	0.987654	0.352941	0.382353
CGND-HRA-01610	Cervical Spinal Cord	ALS-TDP	0.333333	1	0.830065	0.996764	0.352941	0.419355
CGND-HRA-01611	Lumbar Spinal Cord	ALS-TDP	0.636364	0.981481	0.781818	0.995745	0.366667	0.416667
CGND-HRA-01612	Occipital Cortex	ALS-TDP	0	0.987179	0.945205	1	0.688889	0.723404
CGND-HRA-01613	Cerebellum	ALS-TDP	0.2	1	0.894737	1	0.692308	0.666667
CGND-HRA-01614	Frontal Cortex	ALS-TDP	0.0862069	1	0.944444	0.987952	0.461538	0.6
CGND-HRA-01615	Temporal Cortex	ALS-TDP	0.00980392	1	0.963303	1	0.384615	0.340909
CGND-HRA-01625	Cerebellum	ALS-TDP	0.25	1	0.710843	1	0.775862	0.79661
CGND-HRA-01626	Frontal Cortex	ALS-TDP	0.0149254	1	0.904762	0.993056	0.641026	0.612903
CGND-HRA-01627	Temporal Cortex	ALS-TDP	0.154762	1	0.84	0.987013	0.553191	0.634146
CGND-HRA-01628	Lateral Motor Cortex	ALS-TDP	0.102564	1	0.890909	0.986928	0.324324	0.547619
CGND-HRA-01629	Medial Motor Cortex	ALS-TDP	0.047619	0.989362	0.870588	1	0.730769	0.738095
CGND-HRA-01630	Lumbar Spinal Cord	ALS-TDP	0.485714	0.980392	0.8625	0.985714	0.538462	0.585366
CGND-HRA-01632	Cerebellum	ALS-TDP	0	1	0.947917	1	0.888889	0.8
CGND-HRA-01633	Frontal Cortex	ALS-TDP	0.0707071	0.988506	0.971154	1	0.641026	0.483871
CGND-HRA-01635	Lateral Motor Cortex	ALS-TDP	0.0618557	0.984615	0.965517	1	0.703704	0.6
CGND-HRA-01636	Medial Motor Cortex	ALS-TDP	0.0449438	0.988889	0.911111	1	0.434783	0.518519
CGND-HRA-01637	Lumbar Spinal Cord	ALS-TDP	0.585366	0.971831	0.931034	1	0.361111	0.30303
CGND-HRA-01638	Cervical Spinal Cord	ALS-TDP	0.363636	0.966667	0.954545	1	0.5	0.382353
CGND-HRA-01639	Medial Motor Cortex	ALS-TDP	0.0943396	1	0.853933	1	0.714286	0.666667
CGND-HRA-01640	Lateral Motor Cortex	ALS-TDP	0.136842	0.988636	0.846154	1	0.636364	0.611111
CGND-HRA-01641	Cervical Spinal Cord	ALS-TDP	0.403846	1	0.818898	0.989796	0.415385	0.454545
CGND-HRA-01642	Lumbar Spinal Cord	ALS-TDP	0.669725	0.985294	0.877358	0.996094	0.44	0.375
CGND-HRA-01643	Frontal Cortex	ALS-TDP	0.0714286	0.98913	0.875	1	0.462963	0.509804
CGND-HRA-01646	Lateral Motor Cortex	ALS-TDP	0.172043	0.915493	0.930693	1	0.257143	0.333333
CGND-HRA-01648	Lumbar Spinal Cord	ALS-TDP	0.588235	0.872727	0.898551	0.985185	0.0606061	0.09375
CGND-HRA-01649	Frontal Cortex	ALS-TDP	0.0208333	1	0.94898	0.992366	0.375	0.258065
CGND-HRA-01650	Cerebellum	ALS-TDP	0.416667	0.882353	0.952	0.987179	0.666667	0.428571
CGND-HRA-01657	Cerebellum	ALS-TDP	0.333333	1	0.98	1	0.931818	0.888889
CGND-HRA-01658	Medial Motor Cortex	ALS-TDP	0.102273	0.982456	0.932203	1	0.551724	0.666667
CGND-HRA-01659	Lateral Motor Cortex	ALS-TDP	0.043956	1	0.941176	1	0.659574	0.589744
CGND-HRA-01660	Cervical Spinal Cord	ALS-TDP	0.422222	0.962264	0.936937	0.988372	0.449275	0.405797
CGND-HRA-01661	Lumbar Spinal Cord	ALS-TDP	0.610619	0.909091	0.9	0.95082	0.541667	0.378378
CGND-HRA-01662	Frontal Cortex	ALS-TDP	0.0375	0.986111	0.976744	1	0.531915	0.477273
CGND-HRA-01663	Frontal Cortex	ALS-TDP	0.260163	0.976879	0.921951	0.995708	0.388889	0.386667
CGND-HRA-01664	Other Motor Cortex	ALS-TDP	0.0918367	0.969466	0.964286	0.99115	0.586957	0.652174
CGND-HRA-01665	Cervical Spinal Cord	ALS-TDP	0.298507	0.947368	0.965517	0.992857	0.254902	0.393443
CGND-HRA-01666	Lumbar Spinal Cord	ALS-TDP	0.410256	0.950495	0.982456	0.963636	0.326087	0.333333
CGND-HRA-01667	Hippocampus	ALS-TDP	0.0416667	0.986842	0.982609	0.985075	0.493151	0.449275
CGND-HRA-01668	Frontal Cortex	ALS-TDP	0.1	1	0.94012	1	0.464789	0.581081
CGND-HRA-01669	Other Motor Cortex	ALS-TDP	0.0793651	0.994152	0.931624	1	0.549296	0.661972
CGND-HRA-01670	Cervical Spinal Cord	ALS-TDP	0.60452	1	0.936782	0.993769	0.423529	0.430233
CGND-HRA-01671	Lumbar Spinal Cord	ALS-TDP	0.357895	0.940678	0.942708	0.99631	0.383333	0.435484
CGND-HRA-01672	Hippocampus	ALS-TDP	0.0601093	0.989011	0.966102	1	0.660377	0.609756
CGND-HRA-01673	Frontal Cortex	ALS-TDP	0.223077	0.99	0.953333	1	0.38	0.375
CGND-HRA-01674	Other Motor Cortex	ALS-TDP	0.0230769	0.983607	0.943262	0.980769	0.5	0.5
CGND-HRA-01675	Cervical Spinal Cord	ALS-TDP	0.699387	0.963636	0.940171	0.99661	0.420561	0.357143
CGND-HRA-01676	Lumbar Spinal Cord	ALS-TDP	0.51	0.964286	0.943299	0.983333	0.236111	0.176471
CGND-HRA-01685	Frontal Cortex	ALS-TDP	0.229885	0.966942	0.774775	0.986207	0.382979	0.461538
CGND-HRA-01686	Other Motor Cortex	ALS-TDP	0.0288462	0.984127	0.89011	1	0.482143	0.52459
CGND-HRA-01687	Cervical Spinal Cord	ALS-TDP	0.43662	0.939759	0.889764	0.985915	0.557692	0.634921
CGND-HRA-01688	Lumbar Spinal Cord	ALS-TDP	0.72	0.890244	0.851064	0.989189	0.492308	0.530303
CGND-HRA-01689	Frontal Cortex	ALS-TDP	0.341969	0.975309	0.863388	0.989899	0.468354	0.518519
CGND-HRA-01690	Other Motor Cortex	ALS-TDP	0.201613	1	0.917098	1	0.382979	0.563636
CGND-HRA-01691	Cervical Spinal Cord	ALS-TDP	0.535714	0.962264	0.915	0.996032	0.402299	0.385542
CGND-HRA-01692	Lumbar Spinal Cord	ALS-TDP	0.557692	0.973214	0.940541	0.992337	0.25	0.382716
CGND-HRA-01693	Hippocampus	ALS-TDP	0.153333	0.969697	0.903409	0.983333	0.389831	0.277778
CGND-HRA-01694	Frontal Cortex	ALS-TDP	0.102941	0.983607	0.96129	1	0.543478	0.615385
CGND-HRA-01695	Other Motor Cortex	ALS-TDP	0.112069	1	0.971429	0.992366	0.72549	0.636364
CGND-HRA-01696	Cervical Spinal Cord	ALS-TDP	0.517647	0.929412	0.96319	0.988701	0.46875	0.389831
CGND-HRA-01697	Lumbar Spinal Cord	ALS-TDP	0.365591	0.943396	0.984848	0.994565	0.26087	0.358491
CGND-HRA-01698	Hippocampus	ALS-TDP	0.225352	0.978261	0.984962	1	0.431034	0.314815
CGND-HRA-01699	Frontal Cortex	ALS-TDP	0.122449	0.972222	0.941463	0.977778	0.318182	0.369231
CGND-HRA-01700	Other Motor Cortex	ALS-TDP	0.0876289	0.990291	0.945	1	0.522727	0.525
CGND-HRA-01701	Cervical Spinal Cord	ALS-TDP	0.487179	0.973333	0.944238	1	0.209877	0.166667
CGND-HRA-01702	Lumbar Spinal Cord	ALS-TDP	0.581081	0.947917	0.965517	0.994382	0.102564	0.128205
CGND-HRA-01703	Hippocampus	ALS-TDP	0.116883	0.94382	0.964981	0.994286	0.233333	0.306452
CGND-HRA-01709	Frontal Cortex	ALS-TDP	0.114286	1	0.935252	0.995833	0.410714	0.594595
CGND-HRA-01710	Other Motor Cortex	ALS-TDP	0.14	0.989247	0.908046	1	0.4375	0.571429
CGND-HRA-01711	Cervical Spinal Cord	ALS-TDP	0.56338	0.922078	0.911765	0.996183	0.45283	0.4
CGND-HRA-01712	Lumbar Spinal Cord	ALS-TDP	0.505618	0.896104	0.973214	0.982353	0.408163	0.333333
CGND-HRA-01713	Hippocampus	ALS-TDP	0.115385	0.944444	0.976744	0.994536	0.426471	0.362319
CGND-HRA-01714	Frontal Cortex	ALS-TDP	0.227027	0.990991	0.874126	0.994318	0.586207	0.584906
CGND-HRA-01715	Other Motor Cortex	ALS-TDP	0.0990099	0.975	0.937008	0.988827	0.636364	0.628571
CGND-HRA-01716	Cervical Spinal Cord	ALS-TDP	0.469388	0.942529	0.909091	0.996337	0.369231	0.479452
CGND-HRA-01717	Lumbar Spinal Cord	ALS-TDP	0.485981	0.924051	0.896296	0.984	0.4	0.46
CGND-HRA-01718	Hippocampus	ALS-TDP	0.10219	0.950617	0.958678	0.985149	0.490909	0.428571
CGND-HRA-01719	Frontal Cortex	ALS-TDP	0.0810811	0.991228	0.898734	0.994253	0.611111	0.574074
CGND-HRA-01720	Other Motor Cortex	ALS-TDP	0.0657895	1	0.880208	0.996047	0.64	0.684932
CGND-HRA-01721	Cervical Spinal Cord	ALS-TDP	0.508197	0.930693	0.915152	0.996296	0.428571	0.416667
CGND-HRA-01722	Lumbar Spinal Cord	ALS-TDP	0.545455	0.923077	0.954802	0.99115	0.454545	0.368421
CGND-HRA-01723	Hippocampus	ALS-TDP	0.156716	0.98913	0.90566	0.994475	0.583333	0.517647
CGND-HRA-01724	Frontal Cortex	ALS-TDP	0.27027	1	0.923497	1	0.638554	0.639535
CGND-HRA-01725	Other Motor Cortex	ALS-TDP	0.0689655	1	0.957447	1	0.658537	0.695652
CGND-HRA-01726	Hippocampus	ALS-TDP	0.0362319	0.973684	0.922581	0.99505	0.641509	0.618182
CGND-HRA-01727	Cervical Spinal Cord	ALS-TDP	0.452381	0.916667	0.840708	1	0.0810811	0.227273
CGND-HRA-01731	Frontal Cortex	ALS-TDP	0.108108	0.954023	0.971014	1	0.580645	0.64
CGND-HRA-01732	Other Motor Cortex	ALS-TDP	0.140351	0.965517	0.973214	0.993151	0.181818	0.338462
CGND-HRA-01739	Frontal Cortex	ALS-TDP	0.096	0.975	0.918605	1	0.6	0.714286
CGND-HRA-01740	Other Motor Cortex	ALS-TDP	0.118812	0.990909	1	0.992537	0.722222	0.717949
CGND-HRA-01741	Cervical Spinal Cord	ALS-TDP	0.45614	0.953125	0.94697	0.991031	0.566038	0.555556
CGND-HRA-01742	Lumbar Spinal Cord	ALS-TDP	0.516129	0.934783	0.978571	0.968586	0.355556	0.3
CGND-HRA-01743	Cervical Spinal Cord	ALS-TDP	0.556701	0.961538	0.977273	1	0.341463	0.235294
CGND-HRA-01744	Lumbar Spinal Cord	ALS-TDP	0.416667	1	0.971963	0.994286	0.294118	0.333333
CGND-HRA-01748	Other Motor Cortex	ALS-TDP	0.17757	0.988235	0.948454	0.990826	0.558824	0.428571
CGND-HRA-01749	Cervical Spinal Cord	ALS-TDP	0.484848	0.935484	0.948718	0.995763	0.464286	0.433735
CGND-HRA-01750	Lumbar Spinal Cord	ALS-TDP	0.444444	0.976923	0.957746	1	0.45283	0.436364
CGND-HRA-01751	Other Motor Cortex	ALS-TDP	0.088	0.992188	0.95098	1	0.608696	0.647059
CGND-HRA-01752	Cervical Spinal Cord	ALS-TDP	0.539823	0.956522	0.965035	1	0.4375	0.348837
CGND-HRA-01753	Lumbar Spinal Cord	ALS-TDP	0.471264	0.984252	0.963504	0.990338	0.525	0.536585
CGND-HRA-01760	Frontal Cortex	ALS-TDP	0.0289855	0.927536	0.810811	1	0.323529	0.4
CGND-HRA-01761	Other Motor Cortex	ALS-TDP	0.0487805	0.969697	0.859649	1	0.277778	0.363636
CGND-HRA-01762	Cervical Spinal Cord	ALS-TDP	0.457143	0.948276	0.835294	1	0.235294	0.21875
CGND-HRA-01763	Lumbar Spinal Cord	ALS-TDP	0.375	0.90566	0.860465	0.991597	0.211538	0.181818
CGND-HRA-01764	Hippocampus	ALS-TDP	0.2	0.960784	0.719101	0.988636	0.378378	0.25
CGND-HRA-01765	Frontal Cortex	ALS-TDP	0.0873786	0.980769	0.805556	1	0.5	0.55
CGND-HRA-01766	Other Motor Cortex	ALS-TDP	0.131579	0.985507	0.909091	1	0.6	0.65625
CGND-HRA-01769	Hippocampus	ALS-TDP	0.229008	0.8	0.988372	0.981481	0.235294	0.15873
CGND-HRA-01770	Frontal Cortex	ALS-TDP	0.316832	0.98	0.728814	0.980392	0.461538	0.487805
CGND-HRA-01771	Other Motor Cortex	ALS-TDP	0.134831	0.964912	0.864865	1	0.4	0.45
CGND-HRA-01772	Cervical Spinal Cord	ALS-TDP	0.636364	0.880952	0.831325	0.985714	0.363636	0.416667
CGND-HRA-01773	Lumbar Spinal Cord	ALS-TDP	0.7	0.924528	0.953704	0.984496	0.257143	0.379747
CGND-HRA-01774	Hippocampus	ALS-TDP	0.0947368	1	0.916667	0.97931	0.479167	0.409091
CGND-HRA-01775	Frontal Cortex	ALS-TDP	0.0365854	0.981132	0.876289	1	0.468085	0.446809
CGND-HRA-01776	Other Motor Cortex	ALS-TDP	0.169492	1	0.879121	0.990385	0.571429	0.44
CGND-HRA-01777	Cervical Spinal Cord	ALS-TDP	0.593023	1	0.953488	0.994429	0.471429	0.5
CGND-HRA-01778	Lumbar Spinal Cord	ALS-TDP	0.640845	0.934783	0.96988	1	0.387097	0.396825
CGND-HRA-01779	Hippocampus	ALS-TDP	0.0930233	0.92	0.961538	1	0.633333	0.44
CGND-HRA-01785	Frontal Cortex	ALS-TDP	0.0789474	1	0.95614	1	0.555556	0.609756
CGND-HRA-01786	Other Motor Cortex	ALS-TDP	0.0869565	0.984848	0.862745	1	0.560976	0.512821
CGND-HRA-01787	Cervical Spinal Cord	ALS-TDP	0.46	0.95283	0.958333	0.989091	0.352273	0.317647
CGND-HRA-01788	Lumbar Spinal Cord	ALS-TDP	0.44898	0.901961	0.990654	0.983607	0.3	0.320755
CGND-HRA-01789	Hippocampus	ALS-TDP	0.107843	0.984848	0.968421	0.991071	0.452381	0.545455
CGND-HRA-01790	Frontal Cortex	ALS-TDP	0.0970149	1	0.965517	1	0.510638	0.435897
CGND-HRA-01791	Other Motor Cortex	ALS-TDP	0.106383	0.964286	0.922652	1	0.548387	0.551724
CGND-HRA-01792	Cervical Spinal Cord	ALS-TDP	0.552239	0.966667	0.965986	0.994186	0.414286	0.48
CGND-HRA-01793	Lumbar Spinal Cord	ALS-TDP	0.506173	0.942308	0.95122	0.995146	0.493151	0.385965
CGND-HRA-01794	Hippocampus	ALS-TDP	0.0851064	0.95082	0.977143	1	0.581081	0.545455
CGND-HRA-01795	Frontal Cortex	ALS-TDP	0.122951	1	0.917647	1	0.426471	0.338983
CGND-HRA-01796	Other Motor Cortex	ALS-TDP	0.153846	0.964286	0.884615	1	0.454545	0.448276
CGND-HRA-01797	Cervical Spinal Cord	ALS-TDP	0.517241	0.970588	0.900826	1	0.3625	0.32
CGND-HRA-01798	Lumbar Spinal Cord	ALS-TDP	0.486726	0.960526	0.925676	0.996324	0.42623	0.37037
CGND-HRA-01799	Hippocampus	ALS-TDP	0.258929	0.978261	0.911111	1	0.45098	0.442308
CGND-HRA-01800	Frontal Cortex	ALS-TDP	0.180645	0.977778	0.924731	1	0.585366	0.52381
CGND-HRA-01801	Other Motor Cortex	ALS-TDP	0.0425532	1	0.971698	0.989899	0.676471	0.8125
CGND-HRA-01802	Hippocampus	ALS-TDP	0.111111	1	0.944444	0.992308	0.473684	0.310345
CGND-HRA-01803	Frontal Cortex	ALS-TDP	0.325203	0.975	0.839623	1	0.44186	0.5
CGND-HRA-01804	Other Motor Cortex	ALS-TDP	0.109589	0.981481	0.947368	1	0.586207	0.71875
CGND-HRA-01805	Cervical Spinal Cord	ALS-TDP	0.627907	0.964286	0.851064	0.99061	0.473118	0.422222
CGND-HRA-01806	Lumbar Spinal Cord	ALS-TDP	0.5	0.984375	0.835616	1	0.48	0.480769
CGND-HRA-01807	Hippocampus	ALS-TDP	0.077381	0.98913	0.843537	0.993711	0.465116	0.522727
CGND-HRA-01808	Frontal Cortex	ALS-TDP	0.025641	1	0.947368	0.992537	0.644444	0.710526
CGND-HRA-01809	Other Motor Cortex	ALS-TDP	0.0888889	1	0.96875	0.993548	0.555556	0.470588
CGND-HRA-01810	Cervical Spinal Cord	ALS-TDP	0.587302	0.990291	0.95	0.975962	0.446154	0.446154
CGND-HRA-01811	Lumbar Spinal Cord	ALS-TDP	0.435185	1	0.946667	0.97561	0.409091	0.4
CGND-HRA-01812	Hippocampus	ALS-TDP	0.0460526	0.967213	0.923077	1	0.636364	0.5
CGND-HRA-01813	Frontal Cortex	ALS-TDP	0.0942029	0.991228	0.940594	1	0.627451	0.622222
CGND-HRA-01814	Other Motor Cortex	ALS-TDP	0.155172	1	0.950704	1	0.448276	0.733333
CGND-HRA-01815	Cervical Spinal Cord	ALS-TDP	0.604651	0.954545	0.955307	0.993671	0.471429	0.507042
CGND-HRA-01816	Lumbar Spinal Cord	ALS-TDP	0.369565	0.980769	0.953846	0.991071	0.666667	0.705882
CGND-HRA-01817	Hippocampus	ALS-TDP	0.0564972	0.973684	0.963542	0.992857	0.54321	0.512821
CGND-HRA-01818	Frontal Cortex	ALS-TDP	0.163636	0.989583	0.948905	1	0.588235	0.6
CGND-HRA-01819	Other Motor Cortex	ALS-TDP	0.0917431	0.991304	0.950413	1	0.717949	0.866667
CGND-HRA-01820	Cervical Spinal Cord	ALS-TDP	0.48855	0.888889	0.961957	0.984293	0.318182	0.4
CGND-HRA-01821	Lumbar Spinal Cord	ALS-TDP	0.459459	0.981651	0.968504	0.996552	0.5	0.494624
CGND-HRA-01822	Frontal Cortex	ALS-TDP	0.0727273	0.986486	0.952381	0.991935	0.315789	0.425
CGND-HRA-01823	Other Motor Cortex	ALS-TDP	0.0272109	0.989691	0.932773	1	0.425	0.425
CGND-HRA-01824	Cervical Spinal Cord	ALS-TDP	0.421875	0.918605	0.971831	0.994475	0.327586	0.327586
CGND-HRA-01825	Lumbar Spinal Cord	ALS-TDP	0.508929	0.948718	0.916667	1	0.25	0.25
CGND-HRA-01826	Hippocampus	ALS-TDP	0.0786026	0.992424	0.928934	1	0.408451	0.393939
CGND-HRA-01827	Frontal Cortex	ALS-TDP	0.0902778	0.962264	0.898936	0.99435	0.507937	0.483871
CGND-HRA-01828	Other Motor Cortex	ALS-TDP	0.0449438	0.934211	0.972973	0.980952	0.581818	0.52
CGND-HRA-01830	Lumbar Spinal Cord	ALS-TDP	0.387324	0.861538	0.932927	0.878049	0.25	0.317073
CGND-HRA-01831	Hippocampus	ALS-TDP	0.0660377	0.893333	0.915033	0.987179	0.404255	0.357143
CGND-HRA-01832	Frontal Cortex	ALS-TDP	0.0935252	0.981982	0.933333	1	0.6	0.577778
CGND-HRA-01833	Other Motor Cortex	ALS-TDP	0.328267	0.985294	0.967033	0.979827	0.427083	0.425532
CGND-HRA-01834	Cervical Spinal Cord	ALS-TDP	0.447917	0.975309	0.93913	0.982301	0.430769	0.513158
CGND-HRA-01835	Lumbar Spinal Cord	ALS-TDP	0.495146	0.944444	0.964497	1	0.359551	0.428571
CGND-HRA-01836	Hippocampus	ALS-TDP	0.224299	0.978723	0.978571	1	0.510204	0.531915
CGND-HRA-01837	Frontal Cortex	ALS-TDP	0.243243	1	0.87619	1	0.595745	0.68
CGND-HRA-01838	Other Motor Cortex	ALS-TDP	0.118182	0.962963	0.890625	1	0.591837	0.705882
CGND-HRA-01839	Cervical Spinal Cord	ALS-TDP	0.222222	0.966667	0.907216	1	0.47619	0.52
CGND-HRA-01840	Frontal Cortex	ALS-TDP	0.18254	1	1	0.99061	0.508197	0.462963
CGND-HRA-01841	Cervical Spinal Cord	ALS-TDP	0.471429	0.978022	0.992481	0.988	0.333333	0.385965
CGND-HRA-01842	Lumbar Spinal Cord	ALS-TDP	0.490566	0.981132	0.952703	0.987288	0.333333	0.357143
CGND-HRA-01843	Hippocampus	ALS-TDP	0.0661479	0.986928	0.983193	0.996491	0.492537	0.571429
CGND-HRA-01844	Frontal Cortex	ALS-TDP	0.198529	0.992126	0.879032	1	0.458333	0.510204
CGND-HRA-01845	Other Motor Cortex	ALS-TDP	0.229167	1	0.898876	0.988701	0.4375	0.568627
CGND-HRA-01846	Cervical Spinal Cord	ALS-TDP	0.547368	0.938272	0.923567	0.994169	0.25	0.32
CGND-HRA-01848	Frontal Cortex	ALS-TDP	0.18	0.988506	0.918367	0.994152	0.529412	0.5
CGND-HRA-01849	Other Motor Cortex	ALS-TDP	0.0729167	1	0.945652	1	0.46875	0.448276
CGND-HRA-01850	Cervical Spinal Cord	ALS-TDP	0.376623	0.961905	0.962567	0.996	0.560976	0.328358
CGND-HRA-01851	Lumbar Spinal Cord	ALS-TDP	0.651899	0.98913	0.972477	0.959538	0.53125	0.535714
CGND-HRA-01852	Hippocampus	ALS-TDP	0.33913	0.988636	0.958159	1	0.603448	0.510204
CGND-HRA-01853	Frontal Cortex	ALS-TDP	0.244444	0.990099	0.904494	0.993711	0.576087	0.528736
CGND-HRA-01854	Other Motor Cortex	ALS-TDP	0.0359712	0.986207	0.912791	1	0.609195	0.714286
CGND-HRA-01856	Lumbar Spinal Cord	ALS-TDP	0.401575	0.944444	0.960452	0.984733	0.470588	0.4375
CGND-HRA-01857	Hippocampus	ALS-TDP	0.0617284	1	0.942029	0.988827	0.549296	0.483333
CGND-HRA-01858	Frontal Cortex	ALS-TDP	0.104167	0.971429	0.95614	1	0.522727	0.536585
CGND-HRA-01859	Other Motor Cortex	ALS-TDP	0.167883	0.993056	0.958333	1	0.460317	0.521739
CGND-HRA-01860	Cervical Spinal Cord	ALS-TDP	0.368794	0.978723	0.964758	0.988889	0.356322	0.43617
CGND-HRA-01861	Lumbar Spinal Cord	ALS-TDP	0.313043	0.954128	0.959799	0.991228	0.4	0.43956
CGND-HRA-01862	Hippocampus	ALS-TDP	0.0660793	1	0.976744	1	0.615385	0.615385
CGND-HRA-01863	Frontal Cortex	ALS-TDP	0.470998	0.987578	0.913043	0.993031	0.453608	0.458824
CGND-HRA-01864	Other Motor Cortex	ALS-TDP	0.189189	0.992188	0.932203	1	0.738095	0.8
CGND-HRA-01865	Cervical Spinal Cord	ALS-TDP	0.544828	0.965217	0.909548	0.997093	0.420455	0.41573
CGND-HRA-01866	Lumbar Spinal Cord	ALS-TDP	0.369231	0.977011	0.990476	0.991266	0.5	0.4
CGND-HRA-01867	Hippocampus	ALS-TDP	0.166667	1	0.983051	1	0.6	0.5
CGND-HRA-01868	Frontal Cortex	ALS-TDP	0.0805369	0.968504	0.949495	1	0.52459	0.586207
CGND-HRA-01869	Other Motor Cortex	ALS-TDP	0.18254	0.987179	0.946667	0.993007	0.628571	0.529412
CGND-HRA-01870	Cervical Spinal Cord	ALS-TDP	0.503226	0.969388	0.966942	0.987805	0.44186	0.414634
CGND-HRA-01871	Lumbar Spinal Cord	ALS-TDP	0.531792	0.958333	0.930233	1	0.581081	0.522388
CGND-HRA-01872	Hippocampus	ALS-TDP	0.12	1	0.943089	1	0.510638	0.470588
CGND-HRA-01873	Frontal Cortex	ALS-TDP	0.506098	0.930435	0.978571	0.995122	0.405063	0.350649
CGND-HRA-01874	Other Motor Cortex	ALS-TDP	0.088	1	0.984615	1	0.489362	0.653846
CGND-HRA-01875	Cervical Spinal Cord	ALS-TDP	0.40625	0.915493	0.957746	0.996785	0.446154	0.455882
CGND-HRA-01876	Lumbar Spinal Cord	ALS-TDP	0.641509	0.974359	0.960894	0.989796	0.428571	0.394737
CGND-HRA-01877	Hippocampus	ALS-TDP	0.107143	1	1	0.994652	0.596154	0.488372
CGND-HRA-01878	Frontal Cortex	ALS-TDP	0.0454545	0.979167	0.93617	0.994845	0.578947	0.615385
CGND-HRA-01879	Other Motor Cortex	ALS-TDP	0.142857	1	0.928571	0.99435	0.568182	0.553191
CGND-HRA-01880	Cervical Spinal Cord	ALS-TDP	0.45	0.965517	0.943182	0.997143	0.666667	0.588235
CGND-HRA-01881	Lumbar Spinal Cord	ALS-TDP	0.481013	1	0.962963	0.982699	0.472222	0.574468
CGND-HRA-01882	Hippocampus	ALS-TDP	0.072	1	0.930233	1	0.555556	0.395833
CGND-HRA-01883	Frontal Cortex	ALS-TDP	0.111888	0.987952	0.890625	1	0.576923	0.571429
CGND-HRA-01885	Cervical Spinal Cord	ALS-TDP	0.585106	0.992537	0.948571	1	0.268041	0.21978
CGND-HRA-01886	Lumbar Spinal Cord	ALS-TDP	0.583333	0.972028	0.964286	0.987342	0.238095	0.242424
CGND-HRA-01888	Frontal Cortex	ALS-TDP	0.212	0.961538	0.897321	0.996743	0.542169	0.546512
CGND-HRA-01889	Other Motor Cortex	ALS-TDP	0.131783	0.976	0.893855	0.993464	0.618182	0.679245
CGND-HRA-01890	Cervical Spinal Cord	ALS-TDP	0.568966	0.898876	0.92623	0.98895	0.431818	0.44186
CGND-HRA-01891	Lumbar Spinal Cord	ALS-TDP	0.454545	0.973684	0.934272	1	0.54	0.535714
CGND-HRA-01892	Hippocampus	ALS-TDP	0.0995475	0.982609	0.952055	0.986726	0.5	0.410959
CGND-HRA-01893	Frontal Cortex	ALS-TDP	0.173077	0.991071	0.925466	0.988327	0.425	0.47619
CGND-HRA-01894	Other Motor Cortex	ALS-TDP	0.135802	0.957627	0.934641	1	0.597826	0.493671
CGND-HRA-01895	Cervical Spinal Cord	ALS-TDP	0.409449	0.957627	0.926087	0.980392	0.4	0.378788
CGND-HRA-01896	Lumbar Spinal Cord	ALS-TDP	0.430769	0.95614	0.908046	0.992366	0.342857	0.545455
CGND-HRA-01897	Hippocampus	ALS-TDP	0.0721154	0.989362	0.962567	1	0.39726	0.469136
CGND-HRA-01903	Frontal Cortex	ALS-TDP	0.106796	0.961749	0.909091	0.996	0.671053	0.652778
CGND-HRA-01904	Other Motor Cortex	ALS-TDP	0.0397351	0.993506	0.957219	0.988189	0.506667	0.643678
CGND-HRA-01905	Cervical Spinal Cord	ALS-TDP	0.63964	0.94012	0.944186	0.989924	0.452174	0.30303
CGND-HRA-01906	Lumbar Spinal Cord	ALS-TDP	0.6	0.920455	0.935252	0.994624	0.471429	0.414286
CGND-HRA-01907	Hippocampus	ALS-TDP	0.122581	0.980198	0.923077	0.992958	0.56044	0.488889
CGND-HRA-01913	Frontal Cortex	ALS-TDP	0.690909	0.927711	0.959677	0.9875	0.571429	0.456522
CGND-HRA-01914	Other Motor Cortex	ALS-TDP	0.109827	1	0.902913	0.99654	0.653061	0.714286
CGND-HRA-01916	Lumbar Spinal Cord	ALS-TDP	0.518797	0.934211	0.927039	0.978836	0.478261	0.402439
CGND-HRA-01917	Hippocampus	ALS-TDP	0.115044	1	0.952381	0.989796	0.555556	0.565217
CGND-HRA-01918	Frontal Cortex	ALS-TDP	0.525333	0.942029	0.967078	0.991279	0.464567	0.4
CGND-HRA-01919	Other Motor Cortex	ALS-TDP	0.0833333	0.989189	0.932367	1	0.590909	0.5
CGND-HRA-01920	Cervical Spinal Cord	ALS-TDP	0.504505	0.990909	0.956731	0.994609	0.5	0.52439
CGND-HRA-01921	Lumbar Spinal Cord	ALS-TDP	0.375	0.986301	0.958974	0.996795	0.606557	0.6
CGND-HRA-01922	Hippocampus	ALS-TDP	0.0621118	1	0.972067	1	0.526316	0.45098
CGND-HRA-02141	Hippocampus	ALS-TDP	0.138462	0.979381	0.881119	1	0.375	0.509091
CGND-HRA-02148	Occipital Cortex	ALS-TDP	0.0625	0.985915	0.975904	0.992248	0.692308	0.666667
CGND-HRA-02156	Cerebellum	ALS-TDP	0	1	0.962264	1	0.790698	0.808511
CGND-HRA-02157	Medial Motor Cortex	ALS-TDP	0.175926	0.971963	0.901961	1	0.6875	0.486486
CGND-HRA-02160	Lumbar Spinal Cord	ALS-TDP	0.490566	1	0.970297	1	0.542373	0.470588
CGND-HRA-02161	Frontal Cortex	ALS-TDP	0.152174	0.988506	0.907407	1	0.84375	0.75
CGND-HRA-02163	Cerebellum	ALS-TDP	0.571429	0.848485	0.686567	1	0.5	0.648649
CGND-HRA-02167	Lumbar Spinal Cord	ALS-TDP	0.484848	0.870968	0.676923	0.947826	0.262295	0.328125
CGND-HRA-02168	Frontal Cortex	ALS-TDP	0.0505051	0.956522	0.761905	0.993197	0.490909	0.537037
CGND-HRA-00021	Frontal Cortex	Control	0.0108696	0.971429	0.714286	0.993007	0.555556	0.511111
CGND-HRA-00035	Lumbar Spinal Cord	Control	0.584416	0.923077	0.647727	0.987755	0.363636	0.342466
CGND-HRA-00049	Cervical Spinal Cord	Control	0.542056	0.955224	0.688525	0.990361	0.363636	0.341176
CGND-HRA-00063	Medial Motor Cortex	Control	0.174603	0.96	0.728814	0.995305	0.493827	0.517241
CGND-HRA-00077	Cerebellum	Control	0	1	0.666667	0.973684	0.75	0.76
CGND-HRA-00091	Lateral Motor Cortex	Control	0.0368098	0.959184	0.805031	1	0.554622	0.548077
CGND-HRA-00271	Cervical Spinal Cord	Control	0.443038	0.974359	0.934066	1	0.584906	0.650794
CGND-HRA-00476	Frontal Cortex	Control	0.148148	0.980132	0.957576	0.985882	0.625	0.739726
CGND-HRA-00477	Medial Motor Cortex	Control	0.106195	0.986014	0.923729	1	0.642857	0.708333
CGND-HRA-00478	Lateral Motor Cortex	Control	0.0865385	1	0.96748	0.995614	0.722222	0.666667
CGND-HRA-00479	Cervical Spinal Cord	Control	0.541667	0.95	0.951613	1	0.756757	0.676471
CGND-HRA-00480	Cerebellum	Control	0.340909	0.956044	0.973154	1	0.789474	0.821429
CGND-HRA-00643	Cerebellum	Control	0.27027	0.880952	0.965116	0.995633	0.757143	0.757576
CGND-HRA-00644	Medial Motor Cortex	Control	0.0932203	0.924528	0.96732	1	0.659091	0.663158
CGND-HRA-00645	Cervical Spinal Cord	Control	0.507042	0.943662	0.914692	0.988372	0.413043	0.480769
CGND-HRA-00667	Cerebellum	Control	0.518519	0.9	0.919355	1	0.4	0.538462
CGND-HRA-00668	Medial Motor Cortex	Control	0.0636364	0.923077	0.942029	1	0.413043	0.368421
CGND-HRA-00669	Lateral Motor Cortex	Control	0.0319149	0.984375	0.793991	1	0.393258	0.5
CGND-HRA-00670	Cervical Spinal Cord	Control	0.517647	0.95	0.90146	0.991781	0.307692	0.280899
CGND-HRA-00751	Frontal Cortex	Control	0.036036	0.982759	0.862069	0.995918	0.342105	0.422222
CGND-HRA-00752	Temporal Cortex	Control	0.0614035	0.984127	0.781513	0.982833	0.459459	0.547619
CGND-HRA-00753	Cerebellum	Control	0.428571	1	0.870588	1	0.741935	0.906977
CGND-HRA-00754	Cervical Spinal Cord	Control	0.466667	0.945946	0.878571	0.965066	0.176471	0.222222
CGND-HRA-00755	Lumbar Spinal Cord	Control	0.383333	0.956522	0.729167	0.965035	0.321429	0.448276
CGND-HRA-00761	Frontal Cortex	Control	0.0467836	1	0.946667	1	0.661765	0.641791
CGND-HRA-00763	Cerebellum	Control	0.142857	1	0.970297	1	0.789474	0.787879
CGND-HRA-00764	Lumbar Spinal Cord	Control	0.469136	0.923077	0.91195	0.990826	0.404255	0.46
CGND-HRA-00769	Frontal Cortex	Control	0.0344828	0.953846	0.929293	1	0.485714	0.552632
CGND-HRA-00770	Temporal Cortex	Control	0.131579	0.975309	0.855072	0.993243	0.444444	0.571429
CGND-HRA-00771	Cervical Spinal Cord	Control	0.5	0.898551	0.934132	0.993151	0.357143	0.390244
CGND-HRA-00772	Lumbar Spinal Cord	Control	0.467742	0.885246	0.918367	0.990244	0.306452	0.405797
CGND-HRA-00779	Temporal Cortex	Control	0.193548	0.966102	0.977273	1	0.4	0.527778
CGND-HRA-00781	Cervical Spinal Cord	Control	0.52381	0.955224	0.873563	0.982659	0.410256	0.511111
CGND-HRA-00782	Lumbar Spinal Cord	Control	0.727273	0.942308	0.864583	0.95122	0.358974	0.390244
CGND-HRA-00788	Frontal Cortex	Control	0.0847458	0.969697	0.945946	1	0.473684	0.581395
CGND-HRA-00789	Temporal Cortex	Control	0.152174	0.983607	0.910448	0.985981	0.52381	0.59375
CGND-HRA-00790	Cervical Spinal Cord	Control	0.577465	0.9375	0.921348	0.987952	0.486486	0.547619
CGND-HRA-00791	Lumbar Spinal Cord	Control	0.504854	0.95082	0.92233	0.991453	0.577465	0.45614
CGND-HRA-00798	Cervical Spinal Cord	Control	0.401709	0.945946	0.970588	0.99359	0.28	0.234043
CGND-HRA-00799	Lumbar Spinal Cord	Control	0.272727	0.886364	0.967949	1	0.289157	0.32967
CGND-HRA-00803	Cerebellum	Control	0	0.985714	0.986667	1	0.965517	0.952381
CGND-HRA-00804	Cervical Spinal Cord	Control	0.4375	0.916667	0.957447	0.994595	0.521739	0.608696
CGND-HRA-00805	Lumbar Spinal Cord	Control	0.603774	0.924528	0.896226	0.989744	0.222222	0.344828
CGND-HRA-00811	Frontal Cortex	Control	0.0227273	0.907407	0.946809	1	0.477273	0.488372
CGND-HRA-00812	Temporal Cortex	Control	0.0930233	0.96875	0.95122	1	0.674419	0.605263
CGND-HRA-00813	Cerebellum	Control	0	0.837838	0.959184	1	0.6875	0.5
CGND-HRA-00814	Cervical Spinal Cord	Control	0.235294	0.839506	0.962687	1	0.457143	0.513514
CGND-HRA-00820	Frontal Cortex	Control	0.04	0.960526	0.915663	1	0.365854	0.578947
CGND-HRA-00821	Temporal Cortex	Control	0.125	0.984848	0.987805	1	0.622222	0.513514
CGND-HRA-00822	Cerebellum	Control	0.333333	1	0.983333	1	0.84375	0.821429
CGND-HRA-00828	Cerebellum	Control	0	0.958333	0.8625	1	0.851852	0.931034
CGND-HRA-00829	Cervical Spinal Cord	Control	0.393939	0.974359	0.84	0.990521	0.405405	0.459459
CGND-HRA-00835	Frontal Cortex	Control	0.0384615	1	0.953846	1	0.607143	0.625
CGND-HRA-00836	Temporal Cortex	Control	0.0891089	1	0.966102	0.991667	0.531915	0.612245
CGND-HRA-00837	Cervical Spinal Cord	Control	0.366667	0.966667	0.949495	0.992248	0.294118	0.4
CGND-HRA-00838	Lumbar Spinal Cord	Control	0.436782	0.923077	0.951456	0.986842	0.125	0.210526
CGND-HRA-00845	Temporal Cortex	Control	0.1	0.958333	0.923077	0.988304	0.692308	0.6
CGND-HRA-00846	Cerebellum	Control	0.310345	0.918033	0.960526	1	0.866667	0.837209
CGND-HRA-00847	Cervical Spinal Cord	Control	0.464286	1	0.900709	0.979866	0.324324	0.418605
CGND-HRA-00848	Lumbar Spinal Cord	Control	0.484848	0.919355	0.914286	0.980392	0.38	0.408163
CGND-HRA-00854	Lumbar Spinal Cord	Control	0.295082	0.964912	0.929204	1	0.25	0.365385
CGND-HRA-00859	Temporal Cortex	Control	0.0952381	1	0.907895	1	0.590909	0.68
CGND-HRA-00865	Lumbar Spinal Cord	Control	0.333333	0.988764	0.92562	0.98895	0.552632	0.555556
CGND-HRA-00881	Cervical Spinal Cord	Control	0.414634	0.986301	0.954955	1	0.5	0.442308
CGND-HRA-00882	Lumbar Spinal Cord	Control	0.492958	0.95122	0.959016	0.989583	0.5	0.533333
CGND-HRA-00896	Lumbar Spinal Cord	Control	0.43125	0.964126	0.951841	0.99455	0.44697	0.492958
CGND-HRA-00901	Temporal Cortex	Control	0.0714286	0.986799	0.977778	0.998102	0.652174	0.693548
CGND-HRA-00902	Cerebellum	Control	0.555556	1	1	1	0.8	0.8
CGND-HRA-00907	Cervical Spinal Cord	Control	0.497207	0.958333	0.930667	0.99446	0.34188	0.377049
CGND-HRA-00908	Lumbar Spinal Cord	Control	0.387755	0.941176	0.959538	0.985417	0.409091	0.496124
CGND-HRA-00914	Frontal Cortex	Control	0.0390879	1	0.966102	1	0.459459	0.559322
CGND-HRA-00915	Temporal Cortex	Control	0.0762463	1	0.934783	0.993878	0.421488	0.530303
CGND-HRA-00921	Frontal Cortex	Control	0.0674157	0.978947	0.952646	0.995662	0.6	0.606557
CGND-HRA-00923	Cervical Spinal Cord	Control	0.396825	0.933333	0.978346	0.990408	0.473958	0.437838
CGND-HRA-00924	Lumbar Spinal Cord	Control	0.366906	0.918605	0.957105	0.991667	0.544	0.5
CGND-HRA-00930	Frontal Cortex	Control	0.0661157	0.989583	0.90535	1	0.557377	0.592593
CGND-HRA-00931	Temporal Cortex	Control	0.0452261	0.996198	0.918239	1	0.581921	0.63253
CGND-HRA-00932	Cerebellum	Control	0.333333	0.995614	0.92284	0.995495	0.790323	0.83871
CGND-HRA-00933	Cervical Spinal Cord	Control	0.35119	0.964912	0.938202	0.998347	0.627907	0.708738
CGND-HRA-00939	Frontal Cortex	Control	0.0815603	0.985876	0.964567	1	0.568421	0.556818
CGND-HRA-00940	Cerebellum	Control	0.333333	0.973684	0.966346	1	0.705882	0.754717
CGND-HRA-00941	Cervical Spinal Cord	Control	0.318471	0.93865	0.948339	0.996032	0.357143	0.376812
CGND-HRA-00942	Lumbar Spinal Cord	Control	0.233333	0.970732	0.969136	0.993478	0.333333	0.329412
CGND-HRA-00946	Cervical Spinal Cord	Control	0.397163	0.953216	0.956522	0.990253	0.532609	0.561798
CGND-HRA-00947	Lumbar Spinal Cord	Control	0.403409	0.9801	0.961877	0.993407	0.360825	0.387755
CGND-HRA-00953	Temporal Cortex	Control	0.0719178	0.987715	0.9375	0.997033	0.722892	0.688312
CGND-HRA-00954	Lumbar Spinal Cord	Control	0.455782	0.965714	0.978022	0.991098	0.328358	0.407895
CGND-HRA-00960	Lumbar Spinal Cord	Control	0.247312	0.878049	0.941667	1	0.447917	0.456522
CGND-HRA-00964	Frontal Cortex	Control	0.112994	0.99726	0.955357	1	0.609091	0.666667
CGND-HRA-00965	Temporal Cortex	Control	0.0989011	0.989744	0.911765	0.997942	0.523364	0.565657
CGND-HRA-00966	Cerebellum	Control	0.216216	0.980488	0.970874	0.996212	0.885714	0.915254
CGND-HRA-00967	Cervical Spinal Cord	Control	0.346667	0.996528	0.948229	0.995386	0.644068	0.682927
CGND-HRA-00973	Frontal Cortex	Control	0.017341	0.996644	0.880309	1	0.695652	0.762821
CGND-HRA-00974	Temporal Cortex	Control	0.0487106	0.996416	0.94186	0.998279	0.587786	0.59542
CGND-HRA-00980	Frontal Cortex	Control	0.144981	1	0.918919	0.997642	0.792857	0.80916
CGND-HRA-00981	Temporal Cortex	Control	0.348101	0.993576	0.963563	0.997797	0.635514	0.53125
CGND-HRA-00982	Cerebellum	Control	0.346154	0.98895	0.954955	1	0.910448	0.888889
CGND-HRA-00983	Lumbar Spinal Cord	Control	0.382775	0.973094	0.943709	0.998619	0.422414	0.464
CGND-HRA-01145	Temporal Cortex	Control	0.133929	0.992857	0.922222	0.996429	0.519231	0.557692
CGND-HRA-01146	Cerebellum	Control	0.368421	1	0.938596	0.992188	0.8	0.772727
CGND-HRA-01147	Frontal Cortex	Control	0.156028	1	0.885496	1	0.354167	0.392157
CGND-HRA-01149	Cerebellum	Control	0.28	0.992908	0.92233	0.988439	0.425	0.615385
CGND-HRA-01150	Frontal Cortex	Control	0.0208333	0.990476	0.890323	1	0.782609	0.786885
CGND-HRA-01151	Temporal Cortex	Control	0.0576923	0.990654	0.841379	1	0.815385	0.74
CGND-HRA-01153	Frontal Cortex	Control	0.0245399	0.988889	0.97973	1	0.694444	0.6875
CGND-HRA-01154	Temporal Cortex	Control	0.0904523	0.979452	0.959302	1	0.574713	0.584416
CGND-HRA-01155	Cerebellum	Control	0.333333	0.884058	0.968	0.990196	0.935484	0.909091
CGND-HRA-01156	Frontal Cortex	Control	0.245	0.988764	0.947368	1	0.527778	0.608108
CGND-HRA-01157	Cerebellum	Control	0.428571	1	0.950413	1	0.875	0.878788
CGND-HRA-01158	Frontal Cortex	Control	0.068323	0.991935	0.882353	1	0.677419	0.661017
CGND-HRA-01159	Temporal Cortex	Control	0.215517	0.987179	0.906977	1	0.46875	0.609756
CGND-HRA-01160	Cerebellum	Control	0.5	0.974684	0.835294	1	0.818182	0.785714
CGND-HRA-01161	Frontal Cortex	Control	0.0685714	1	0.987179	1	0.468085	0.5
CGND-HRA-01162	Temporal Cortex	Control	0.0300752	0.975207	0.980645	1	0.674699	0.697368
CGND-HRA-01163	Cerebellum	Control	0	0.983871	0.982609	1	0.884615	0.88
CGND-HRA-01164	Frontal Cortex	Control	0.111111	0.979167	0.927007	1	0.5	0.536585
CGND-HRA-01165	Temporal Cortex	Control	0.0931677	0.979021	0.948905	0.991525	0.603175	0.508772
CGND-HRA-01167	Frontal Cortex	Control	0.0759494	0.986486	0.932886	1	0.560606	0.578947
CGND-HRA-01169	Cerebellum	Control	0.375	1	0.95082	1	0.666667	0.583333
CGND-HRA-01170	Frontal Cortex	Control	0.0860927	1	0.957627	0.988889	0.457627	0.525424
CGND-HRA-01171	Temporal Cortex	Control	0.0291262	0.980392	0.943089	1	0.516667	0.590164
CGND-HRA-01172	Cerebellum	Control	0.4	0.891892	0.92	0.978022	0.85	0.846154
CGND-HRA-01225	Frontal Cortex	Control	0.0392157	0.914286	0.946309	1	0.796875	0.794118
CGND-HRA-01227	Thoracic Spinal Cord	Control	0.555556	0.964912	0.942731	0.995392	0.431818	0.425287
CGND-HRA-01242	Frontal Cortex	Control	0	0.985915	0.83237	1	0.362637	0.359551
CGND-HRA-01243	Occipital Cortex	Control	0.0430108	0.980392	0.883117	1	0.421053	0.461538
CGND-HRA-01244	Thoracic Spinal Cord	Control	0.563218	0.941176	0.901709	0.995238	0.236111	0.289855
CGND-HRA-01311	Cerebellum	Control	0	0.982759	0.894737	1	0.857143	0.868421
CGND-HRA-01312	Medial Motor Cortex	Control	0.026087	0.991525	0.899225	1	0.735849	0.735849
CGND-HRA-01313	Lateral Motor Cortex	Control	0.0425532	1	0.903846	1	0.631579	0.684211
CGND-HRA-01314	Cervical Spinal Cord	Control	0.630137	1	0.911765	0.974359	0.354167	0.311111
CGND-HRA-01315	Lumbar Spinal Cord	Control	0.316667	1	0.957746	0.991071	0.454545	0.404255
CGND-HRA-01316	Frontal Cortex	Control	0.128049	0.991071	0.911565	0.994505	0.531646	0.432836
CGND-HRA-01318	Thoracic Spinal Cord	Control	0.6	0.973684	0.905983	1	0.425532	0.372093
CGND-HRA-01342	Thoracic Spinal Cord	Control	0.454545	0.871429	0.73516	0.985149	0.407407	0.45614
CGND-HRA-01343	Occipital Cortex	Control	0.0820896	0.908333	0.775449	0.991892	0.359649	0.429752
CGND-HRA-01908	Frontal Cortex	Control	0.259804	0.912088	0.948148	0.987097	0.478873	0.366667
CGND-HRA-01909	Other Motor Cortex	Control	0.0723684	0.947368	0.976923	0.989899	0.5	0.559322
CGND-HRA-01910	Cervical Spinal Cord	Control	0.384615	0.928571	0.952381	0.983333	0.4	0.48
CGND-HRA-01911	Lumbar Spinal Cord	Control	0.410448	0.932692	0.95288	0.995536	0.444444	0.516129
CGND-HRA-01912	Hippocampus	Control	0.0762712	0.928571	0.985185	0.98773	0.47619	0.432432
CGND-HRA-01923	Other Motor Cortex	Control	0.151786	0.948276	0.957447	0.989362	0.636364	0.68
CGND-HRA-01925	Frontal Cortex	Control	0.0533333	0.985507	0.961538	1	0.62069	0.478261
CGND-HRA-01926	Frontal Cortex	Control	0.0192308	0.975904	0.938776	1	0.428571	0.5
CGND-HRA-01928	Hippocampus	Control	0.155556	0.870968	0.857143	1	0.233333	0.290323
CGND-HRA-01929	Frontal Cortex	Control	0.0701754	1	0.942029	1	0.611111	0.583333
CGND-HRA-01931	Other Motor Cortex	Control	0.0731707	1	1	1	0.571429	0.461538
CGND-HRA-01932	Hippocampus	Control	0.115385	1	0.938776	1	0.441176	0.413793
CGND-HRA-01933	Frontal Cortex	Control	0.0941176	1	0.95	1	0.645161	0.62963
CGND-HRA-01934	Other Motor Cortex	Control	0.0851064	0.958333	0.965909	0.993103	0.744681	0.755556
CGND-HRA-01935	Frontal Cortex	Control	0.0957447	0.986395	0.970874	1	0.745455	0.745455
CGND-HRA-01936	Other Motor Cortex	Control	0.137097	0.984615	0.941176	1	0.576923	0.586207
CGND-HRA-01937	Other Motor Cortex	Control	0.152	1	0.943089	1	0.4375	0.65625
CGND-HRA-01938	Frontal Cortex	Control	0.0618557	0.976	0.949153	1	0.615385	0.685714
CGND-HRA-01939	Other Motor Cortex	Control	0.134454	1	0.951923	1	0.485714	0.630435
CGND-HRA-01940	Hippocampus	Control	0.0591398	1	0.984772	0.993939	0.58209	0.550725
CGND-HRA-01942	Cervical Spinal Cord	Control	0.426573	0.987013	0.946429	1	0.318182	0.470588
CGND-HRA-01943	Lumbar Spinal Cord	Control	0.298969	0.965517	0.969697	1	0.408163	0.361702
CGND-HRA-01945	Lumbar Spinal Cord	Control	0.533333	0.911392	0.928058	0.976744	0.190476	0.282609
CGND-HRA-01946	Cervical Spinal Cord	Control	0.698745	0.954023	0.956522	0.994083	0.289474	0.282051
CGND-HRA-01947	Lumbar Spinal Cord	Control	0.397059	0.961039	0.938596	0.987578	0.228571	0.21875
CGND-HRA-01950	Cervical Spinal Cord	Control	0.313953	0.902439	0.976923	0.993506	0.229885	0.235955
CGND-HRA-01951	Lumbar Spinal Cord	Control	0.454545	0.941176	0.941558	0.994819	0.178082	0.24
CGND-HRA-01952	Cervical Spinal Cord	Control	0.477064	0.978261	0.943262	1	0.52	0.584906
CGND-HRA-01953	Lumbar Spinal Cord	Control	0.495327	0.958333	0.926667	0.957746	0.377778	0.341463
CGND-HRA-01954	Cervical Spinal Cord	Control	0.549451	0.947368	0.968354	1	0.142857	0.222222
CGND-HRA-01955	Lumbar Spinal Cord	Control	0.395062	0.890625	0.966387	0.987013	0.205128	0.232558
CGND-HRA-01956	Frontal Cortex	Control	0.276243	0.977528	0.888889	1	0.58	0.586957
CGND-HRA-01958	Lumbar Spinal Cord	Control	0.525424	1	0.991228	1	0.623188	0.6
CGND-HRA-01959	Cervical Spinal Cord	Control	0.433071	0.957983	0.939024	0.993548	0.545455	0.518519
CGND-HRA-01960	Lumbar Spinal Cord	Control	0.275362	0.970297	0.993421	0.97973	0.466667	0.521739
CGND-HRA-01963	Frontal Cortex	Control	0.105263	0.975207	0.887755	0.995305	0.519231	0.607143
CGND-HRA-01964	Other Motor Cortex	Control	0.0754717	1	0.868421	1	0.818182	0.777778
CGND-HRA-01965	Hippocampus	Control	0.0439024	0.979592	0.928571	0.996479	0.515625	0.476923
CGND-HRA-01967	Cervical Spinal Cord	Control	0.325203	0.957895	0.951965	0.981308	0.346939	0.436364
CGND-HRA-01968	Lumbar Spinal Cord	Control	0.387097	0.966102	0.905028	1	0.531915	0.543478
CGND-HRA-01969	Hippocampus	Control	0.10929	0.992857	0.990291	1	0.702128	0.6875
CGND-HRA-01970	Hippocampus	Control	0.149533	0.977778	0.980583	1	0.272727	0.377358
CGND-HRA-01971	Hippocampus	Control	0.142105	0.964029	0.932886	0.99435	0.55	0.55102
CGND-HRA-01973	Hippocampus	Control	0.100529	1	0.948718	1	0.738636	0.732558
CGND-HRA-01974	Hippocampus	Control	0.0938776	0.97561	0.963235	1	0.482143	0.5
CGND-HRA-01987	Cerebellum	Control	0	0.945946	0.955882	1	0.833333	0.764706
CGND-HRA-01988	Frontal Cortex	Control	0.178862	0.989362	0.921569	1	0.608696	0.652174
CGND-HRA-01989	Lateral Motor Cortex	Control	0.176955	0.989305	0.930233	0.993127	0.643836	0.626866
CGND-HRA-01990	Medial Motor Cortex	Control	0.0674157	1	0.920455	0.9819	0.627907	0.609756
CGND-HRA-01991	Occipital Cortex	Control	0.0388889	0.986842	0.961165	1	0.642857	0.568627
CGND-HRA-02054	Frontal Cortex	Control	0.0650407	1	0.904255	1	0.628571	0.636364
CGND-HRA-02055	Lateral Motor Cortex	Control	0.108696	0.968085	0.964029	0.993827	0.76	0.755102
CGND-HRA-02056	Medial Motor Cortex	Control	0.0630631	1	0.927835	1	0.625	0.692308
CGND-HRA-02090	Occipital Cortex	Control	0.243243	0.991379	0.959459	0.99359	0.290323	0.425
CGND-HRA-02104	Cerebellum	Control	0.375	0.987013	0.953488	1	0.921053	0.884615
CGND-HRA-02105	Frontal Cortex	Control	0.0240964	0.992593	0.901961	1	0.692308	0.764706
CGND-HRA-02106	Lateral Motor Cortex	Control	0.0961538	1	0.895652	0.996479	0.74	0.741379
CGND-HRA-02107	Medial Motor Cortex	Control	0.019802	0.974359	0.894118	0.991379	0.588235	0.651515
CGND-HRA-02108	Occipital Cortex	Control	0.105263	0.973214	0.931818	1	0.6	0.627451
CGND-HRA-02114	Cervical Spinal Cord	Control	0.204545	0.986111	0.84	0.979866	0.330357	0.288462
CGND-HRA-02116	Thoracic Spinal Cord	Control	0.459016	0.944954	0.907692	0.991968	0.347826	0.385714
CGND-HRA-02179	Lumbar Spinal Cord	Control	0.641509	0.97561	0.940594	0.990385	0.633333	0.62963
CGND-HRA-02181	Cerebellum	Control	0	1	0.921875	1	0.92	0.913043
CGND-HRA-00295	Cerebellum	FTLD-TDP	0.254902	0.983607	1	0.990698	0.757576	0.723077
CGND-HRA-00300	Frontal Cortex	FTLD-TDP	0.0683761	1	0.913295	1	0.505882	0.468354
CGND-HRA-00447	Cerebellum	FTLD-TDP	0	0.666667	0.745455	1	0.7	0.782609
CGND-HRA-00452	Cerebellum	FTLD-TDP	0.125	0.866667	0.955224	1	0.722222	0.633333
CGND-HRA-00454	Cerebellum	FTLD-TDP	0.222222	0.785714	0.90625	1	0.793103	0.714286
CGND-HRA-00455	Cerebellum	FTLD-TDP	0	0.65	0.970297	1	0.764706	0.810811
CGND-HRA-00456	Cerebellum	FTLD-TDP	0.125	0.821429	0.885057	1	0.846154	0.846154
CGND-HRA-00457	Cerebellum	FTLD-TDP	0.266667	0.708333	0.87619	1	0.628571	0.628571
CGND-HRA-00458	Cerebellum	FTLD-TDP	0.25	1	0.896552	1	0.714286	0.714286
CGND-HRA-00459	Cerebellum	FTLD-TDP	0.625	0.666667	0.76	1	0.8125	0.7
CGND-HRA-00707	Cerebellum	FTLD-TDP	0.545455	1	0.94697	0.994444	0.876712	0.830508
CGND-HRA-00708	Cerebellum	FTLD-TDP	0.3	0.97619	0.924528	1	0.84375	0.866667
CGND-HRA-00709	Cerebellum	FTLD-TDP	0.181818	1	0.953333	1	0.903846	0.871795
CGND-HRA-00710	Cerebellum	FTLD-TDP	0.5	0.956522	0.956522	1	0.83871	0.769231
CGND-HRA-00998	Frontal Cortex	FTLD-TDP	0.229885	0.941606	0.944444	0.990783	0.339286	0.4
CGND-HRA-00999	Temporal Cortex	FTLD-TDP	0.325581	0.9125	0.943182	0.992188	0.414894	0.388235
CGND-HRA-01000	Cerebellum	FTLD-TDP	0.222222	0.890625	0.962963	1	0.8	0.84
CGND-HRA-01001	Frontal Cortex	FTLD-TDP	0.0873016	0.982143	0.914634	0.99	0.466667	0.5625
CGND-HRA-01003	Cerebellum	FTLD-TDP	0.5	0.97619	0.976744	1	0.8	0.75
CGND-HRA-01004	Frontal Cortex	FTLD-TDP	0.45933	0.901316	0.975124	0.961039	0.384615	0.444444
CGND-HRA-01007	Frontal Cortex	FTLD-TDP	0.0416667	0.975904	0.93617	1	0.603774	0.521739
CGND-HRA-01008	Temporal Cortex	FTLD-TDP	0.018018	0.961538	0.945205	1	0.59375	0.576923
CGND-HRA-01009	Cerebellum	FTLD-TDP	0	0.782609	0.926829	1	0.625	0.769231
CGND-HRA-01010	Frontal Cortex	FTLD-TDP	0.240964	1	0.933962	1	0.6875	0.62963
CGND-HRA-01011	Temporal Cortex	FTLD-TDP	0.233333	1	0.984496	0.989305	0.489362	0.47619
CGND-HRA-01012	Cerebellum	FTLD-TDP	0.5	0.96875	0.887324	1	0.8	0.7
CGND-HRA-01013	Frontal Cortex	FTLD-TDP	0.225806	0.982143	0.891304	1	0.3125	0.242424
CGND-HRA-01014	Temporal Cortex	FTLD-TDP	0.111111	0.990099	0.969697	1	0.727273	0.787879
CGND-HRA-01015	Cerebellum	FTLD-TDP	0.5	1	0.951807	0.986842	0.941176	0.857143
CGND-HRA-01016	Frontal Cortex	FTLD-TDP	0.244094	0.983193	0.947368	1	0.5	0.47619
CGND-HRA-01017	Temporal Cortex	FTLD-TDP	0.17	0.992188	0.97619	0.992395	0.545455	0.5
CGND-HRA-01018	Cerebellum	FTLD-TDP	0.695652	0.970149	0.964286	1	0.8	0.775
CGND-HRA-01019	Frontal Cortex	FTLD-TDP	0.168421	1	0.942308	1	0.568627	0.5
CGND-HRA-01020	Cerebellum	FTLD-TDP	0.3	0.970588	0.986486	1	0.863636	0.823529
CGND-HRA-01021	Frontal Cortex	FTLD-TDP	0.16129	0.868852	0.961538	1	0.42	0.45098
CGND-HRA-01022	Temporal Cortex	FTLD-TDP	0.096	0.974026	0.896296	1	0.482143	0.4
CGND-HRA-01023	Cerebellum	FTLD-TDP	0.111111	0.653846	0.931034	1	0.714286	0.791667
CGND-HRA-01024	Frontal Cortex	FTLD-TDP	0.204188	1	0.932692	0.993569	0.415094	0.314815
CGND-HRA-01025	Cerebellum	FTLD-TDP	0.714286	0.9375	0.913043	1	0.769231	0.666667
CGND-HRA-01026	Frontal Cortex	FTLD-TDP	0.346154	0.95	0.929577	0.988281	0.320755	0.28
CGND-HRA-01027	Temporal Cortex	FTLD-TDP	0.173554	0.967033	0.95098	0.995392	0.354167	0.272727
CGND-HRA-01028	Cerebellum	FTLD-TDP	0.404762	0.965517	0.974138	1	0.5625	0.555556
CGND-HRA-01029	Frontal Cortex	FTLD-TDP	0.231343	0.981481	0.875706	0.991071	0.153846	0.131579
CGND-HRA-01030	Temporal Cortex	FTLD-TDP	0.09	0.955056	0.927273	0.990148	0.341463	0.228571
CGND-HRA-01031	Cerebellum	FTLD-TDP	0.625	0.72549	0.948718	1	0.666667	0.666667
CGND-HRA-01032	Frontal Cortex	FTLD-TDP	0.29661	0.948052	0.928571	0.990909	0.116667	0.16129
CGND-HRA-01033	Temporal Cortex	FTLD-TDP	0.379747	0.844828	0.873016	0.974194	0.0958904	0.231707
CGND-HRA-01034	Cerebellum	FTLD-TDP	0.222222	0.911111	0.974026	0.985294	0.4	0.55
CGND-HRA-01036	Temporal Cortex	FTLD-TDP	0.049505	0.964286	0.96	1	0.6	0.538462
CGND-HRA-01037	Cerebellum	FTLD-TDP	0.375	0.927536	0.957447	1	0.916667	0.875
CGND-HRA-01038	Frontal Cortex	FTLD-TDP	0.0561798	1	0.873563	0.994872	0.521739	0.688889
CGND-HRA-01039	Temporal Cortex	FTLD-TDP	0.108911	0.972603	0.848101	0.994186	0.346939	0.396226
CGND-HRA-01040	Cerebellum	FTLD-TDP	0.5	1	0.859649	1	0.6875	0.636364
CGND-HRA-01041	Temporal Cortex	FTLD-TDP	0.0833333	0.952941	0.97	1	0.571429	0.684211
CGND-HRA-01042	Cerebellum	FTLD-TDP	0.454545	0.759494	0.968421	1	0.535714	0.612903
CGND-HRA-01043	Frontal Cortex	FTLD-TDP	0.0761905	0.972603	0.970297	1	0.431818	0.435897
CGND-HRA-01044	Temporal Cortex	FTLD-TDP	0.385417	0.928571	0.968326	0.986239	0.361702	0.304348
CGND-HRA-01045	Cerebellum	FTLD-TDP	0.444444	0.766667	0.966102	0.965517	0.578947	0.272727
CGND-HRA-01046	Frontal Cortex	FTLD-TDP	0.100917	0.988506	0.971154	0.994536	0.672727	0.696429
CGND-HRA-01047	Temporal Cortex	FTLD-TDP	0.0746269	1	0.925	1	0.791667	0.795455
CGND-HRA-01048	Cerebellum	FTLD-TDP	0.75	0.962264	0.978022	1	0.789474	0.789474
CGND-HRA-01049	Frontal Cortex	FTLD-TDP	0.091954	0.888889	0.953488	0.98	0.573529	0.5
CGND-HRA-01050	Temporal Cortex	FTLD-TDP	0.469231	0.920635	0.952941	0.978723	0.394366	0.348485
CGND-HRA-01051	Cerebellum	FTLD-TDP	0.142857	0.692308	0.943396	1	0.666667	0.64
CGND-HRA-01052	Frontal Cortex	FTLD-TDP	0.191489	0.986486	0.943925	1	0.684211	0.392857
CGND-HRA-01053	Temporal Cortex	FTLD-TDP	0.382353	0.979381	0.944828	0.995595	0.470588	0.527778
CGND-HRA-01054	Cerebellum	FTLD-TDP	0.411765	0.868421	0.95614	0.982143	0.848485	0.8
CGND-HRA-01055	Frontal Cortex	FTLD-TDP	0.105634	0.982301	0.957447	0.99635	0.627451	0.612245
CGND-HRA-01056	Temporal Cortex	FTLD-TDP	0.204301	0.958333	0.978836	0.993506	0.444444	0.425532
CGND-HRA-01057	Cerebellum	FTLD-TDP	0.631579	0.954545	0.970874	1	0.727273	0.64
CGND-HRA-01058	Frontal Cortex	FTLD-TDP	0.0859375	0.915888	0.926174	0.984	0.571429	0.619048
CGND-HRA-01059	Cerebellum	FTLD-TDP	0.25	0.783784	0.948718	1	0.636364	0.5625
CGND-HRA-01060	Frontal Cortex	FTLD-TDP	0.155556	0.910714	0.964286	0.986239	0.45283	0.431373
CGND-HRA-01061	Temporal Cortex	FTLD-TDP	0.192593	0.916667	0.991071	0.990291	0.442308	0.4375
CGND-HRA-01062	Cerebellum	FTLD-TDP	0.333333	0.916667	0.954955	1	0.722222	0.931034
CGND-HRA-01063	Frontal Cortex	FTLD-TDP	0.146497	0.978417	0.959064	0.9925	0.625	0.621622
CGND-HRA-01064	Temporal Cortex	FTLD-TDP	0.351852	0.914634	0.94375	0.993421	0.394366	0.393939
CGND-HRA-01065	Cerebellum	FTLD-TDP	0.416667	0.913793	0.944056	1	0.863636	0.8125
CGND-HRA-01066	Frontal Cortex	FTLD-TDP	0.0808824	1	0.939024	0.995708	0.7	0.762712
CGND-HRA-01067	Temporal Cortex	FTLD-TDP	0.17757	0.981481	0.912568	1	0.666667	0.695652
CGND-HRA-01068	Cerebellum	FTLD-TDP	0.333333	0.969231	0.969925	1	0.853659	0.857143
CGND-HRA-01073	Frontal Cortex	FTLD-TDP	0.135484	0.95935	0.877551	0.980328	0.621951	0.461538
CGND-HRA-01074	Temporal Cortex	FTLD-TDP	0.0833333	0.90625	0.947368	1	0.765625	0.66
CGND-HRA-01075	Cerebellum	FTLD-TDP	0.454545	0.595238	0.95283	0.983607	0.736842	0.78125
CGND-HRA-01076	Frontal Cortex	FTLD-TDP	0.14966	0.986014	0.930769	0.994302	0.391304	0.363636
CGND-HRA-01077	Temporal Cortex	FTLD-TDP	0.159292	0.971429	0.956044	1	0.428571	0.44186
CGND-HRA-01078	Cerebellum	FTLD-TDP	1	0.969697	0.943089	1	0.823529	0.684211
CGND-HRA-01079	Temporal Cortex	FTLD-TDP	0.0821918	1	0.897959	1	0.650794	0.557692
CGND-HRA-01080	Cerebellum	FTLD-TDP	0.444444	0.978261	0.890411	1	0.909091	0.882353
CGND-HRA-01081	Frontal Cortex	FTLD-TDP	0.0983607	0.972973	0.925532	1	0.638298	0.6
CGND-HRA-01082	Temporal Cortex	FTLD-TDP	0.111111	0.916667	0.946237	0.995305	0.461538	0.52381
CGND-HRA-01083	Cerebellum	FTLD-TDP	0.461538	0.974359	0.987179	1	0.75	0.791667
CGND-HRA-01084	Frontal Cortex	FTLD-TDP	0.136	0.941176	0.938462	0.978992	0.54717	0.52
CGND-HRA-01085	Temporal Cortex	FTLD-TDP	0.102273	0.987342	0.938462	0.985401	0.553191	0.591837
CGND-HRA-01086	Cerebellum	FTLD-TDP	0.363636	0.864407	0.925926	0.961538	0.84	0.84
CGND-HRA-01089	Cerebellum	FTLD-TDP	0.52381	0.87234	1	1	0.814815	0.793103
CGND-HRA-01090	Frontal Cortex	FTLD-TDP	0.106061	0.948052	0.939189	0.993399	0.54	0.54902
CGND-HRA-01091	Temporal Cortex	FTLD-TDP	0.125	1	0.911765	1	0.666667	0.604167
CGND-HRA-01092	Cerebellum	FTLD-TDP	0.25	0.871795	0.928177	1	0.789474	0.655172
CGND-HRA-01093	Frontal Cortex	FTLD-TDP	0.138889	0.984848	0.951456	0.994012	0.493333	0.639535
CGND-HRA-01094	Temporal Cortex	FTLD-TDP	0.24	1	0.969466	0.99569	0.458333	0.592593
CGND-HRA-01095	Cerebellum	FTLD-TDP	0.466667	0.890625	0.964286	0.989011	0.730769	0.695652
CGND-HRA-01096	Frontal Cortex	FTLD-TDP	0.126263	0.983051	0.930769	1	0.538462	0.510638
CGND-HRA-01097	Temporal Cortex	FTLD-TDP	0.123457	0.988764	0.937008	1	0.583333	0.659091
CGND-HRA-01098	Cerebellum	FTLD-TDP	0.125	0.947368	0.954128	1	0.756757	0.583333
CGND-HRA-01099	Frontal Cortex	FTLD-TDP	0.0692641	0.983051	0.942446	1	0.712644	0.710843
CGND-HRA-01100	Temporal Cortex	FTLD-TDP	0.148515	0.965517	1	1	0.825397	0.774648
CGND-HRA-01101	Cerebellum	FTLD-TDP	0.5625	0.972973	0.969925	1	0.847826	0.842105
CGND-HRA-01102	Frontal Cortex	FTLD-TDP	0.125	0.972727	0.878049	0.995495	0.581818	0.6
CGND-HRA-01103	Temporal Cortex	FTLD-TDP	0.078125	0.95082	0.97037	0.988048	0.528736	0.455696
